# Supplementary material for: Clostridium autoethanogenum alters cofactor synthesis, redox metabolism, and lysine-acetylation in response to elevated H2:CO feedstock ratios for enhancing carbon capture efficiency
Source: Biotechnol Biofuels Bioprod. 2024 Sep 3;17:119. doi: 10.1186/s13068-024-02554-w (PMC11370222; doi:10.1186/s13068-024-02554-w)
Supplement: Supplementary file 1 — Additional file 1: Supplemental Tables 1–5. Proteome Discoverer Results Table S1. All Conditions Protein results. Proteome Discoverer protein results filtered for common contaminates. Table S2. Peptide results. Proteome Discoverer peptide results filtered for common contaminates. Table S3. Peptide results with Acetylation Modifications. Proteome Discoverer peptide results with added search parameter to look for lysine-acetylation and filtered for common contaminates. Table S4. Peptide results with Biotinylation Modifications. Proteome Discoverer peptide results with added search parameter to look for lysine biotinylation and filtered for common contaminates. Table S5. Peptide results with Methylation Modifications. Proteome Discoverer peptide results with added search parameter to look for single, double, or triple methylation on Lysine or arginine residues and filtered for common contaminates. NA = not detected. [file 13068_2024_2554_MOESM1_ESM.xlsx]

## Sheet: PD_Protein_Results
Table S1. All Conditions Protein results. Proteome Discoverer protein results filtered for common contaminates. NA = not detected.
Unique ID	Accession	Description	5:1 H2:CO Day 43 rep1	5:1 H2:CO Day 43 rep2	5:1 H2:CO Day 43 rep3	5:1 H2:CO Day 20 rep1	5:1 H2:CO Day 20 rep2	5:1 H2:CO Day 20 rep3	11:1 target uptake Day 7 rep1	11:1 target uptake Day 7 rep2	11:1 target uptake Day 7 rep3	11:1 target uptake Day 14 rep1	11:1 target uptake Day 14 rep2	11:1 target uptake Day 14 rep3	11:1 target uptake Day 21 rep1	11:1 target uptake Day 21 rep2	11:1 target uptake Day 21 rep3
1	U5RVG8	Cell wall binding repeat 2-containing protein OS=Clostridium autoethanogenum DSM 10061 OX=1341692 GN=CAETHG_2557 PE=4 SV=1	705000000000	837000000000	924000000000	712000000000	593000000000	579000000000	664000000000	695000000000	660000000000	554000000000	578000000000	819000000000	593000000000	865000000000	793000000000
2	U5RSU4	Chaperonin GroEL OS=Clostridium autoethanogenum DSM 10061 OX=1341692 GN=groEL PE=3 SV=1	243000000000	224000000000	208000000000	234000000000	215000000000	191000000000	201000000000	159000000000	124000000000	184000000000	180000000000	184000000000	215000000000	190000000000	190000000000
3	U5RP02	Aldehyde ferredoxin oxidoreductase OS=Clostridium autoethanogenum DSM 10061 OX=1341692 GN=CAETHG_0092 PE=3 SV=1	379000000000	393000000000	406000000000	405000000000	413000000000	472000000000	484000000000	401000000000	367000000000	467000000000	499000000000	508000000000	537000000000	522000000000	529000000000
4	U5RXA5	Pyruvate ferredoxin/flavodoxin oxidoreductase OS=Clostridium autoethanogenum DSM 10061 OX=1341692 GN=CAETHG_3029 PE=3 SV=1	178000000000	155000000000	245000000000	121000000000	109000000000	141000000000	134000000000	135000000000	117000000000	84899904640	106000000000	105000000000	107000000000	112000000000	109000000000
5	U5RWC1	Dihydrolipoyl dehydrogenase OS=Clostridium autoethanogenum DSM 10061 OX=1341692 GN=CAETHG_1613 PE=3 SV=1	376000000000	361000000000	403000000000	389000000000	336000000000	457000000000	422000000000	402000000000	324000000000	287000000000	335000000000	361000000000	307000000000	362000000000	347000000000
6	U5RV03	ATP synthase subunit beta OS=Clostridium autoethanogenum DSM 10061 OX=1341692 GN=atpD PE=3 SV=1	93627432853	79441749882	82358061386	78227864298	76055399129	87139707217	82366455832	72172410250	54253579274	60400891074	73437516203	75033208711	75402493817	81180516153	70691685005
7	U5RZA4	Pyrimidine-nucleoside phosphorylase OS=Clostridium autoethanogenum DSM 10061 OX=1341692 GN=CAETHG_3925 PE=3 SV=1	149000000000	137000000000	125000000000	150000000000	135000000000	124000000000	104000000000	84107924158	66448418689	113000000000	134000000000	140000000000	150000000000	146000000000	141000000000
8	U5RW09	Cell wall binding repeat 2-containing protein OS=Clostridium autoethanogenum DSM 10061 OX=1341692 GN=CAETHG_2588 PE=4 SV=1	111000000000	108000000000	104000000000	86317256165	75807710794	78965749201	113000000000	104000000000	95443260036	72766818847	82132933189	88258104573	81397925022	86989952804	81785923402
9	U5RTB6	CO dehydrogenase/acetyl-CoA synthase delta subunit, TIM barrel OS=Clostridium autoethanogenum DSM 10061 OX=1341692 GN=CAETHG_1611 PE=4 SV=1	249000000000	245000000000	271000000000	255000000000	236000000000	314000000000	220000000000	229000000000	187000000000	203000000000	197000000000	238000000000	181000000000	194000000000	168000000000
10	U5RZZ4	Pyruvate, phosphate dikinase OS=Clostridium autoethanogenum DSM 10061 OX=1341692 GN=CAETHG_2909 PE=3 SV=1	59705480450	52817029048	51160327707	55163136753	50582401901	48749962587	55506228640	48655056944	40526717071	47758218401	49875779714	52188025455	55947856608	57580141519	54835305019
11	U5RVX4	Cell wall binding repeat 2-containing protein OS=Clostridium autoethanogenum DSM 10061 OX=1341692 GN=CAETHG_2558 PE=4 SV=1	16586332708	12046567004	10974173786	13395284866	14965958585	16146524181	14250535146	13628823281	10766023230	8274593239	9740659203	9587274066	13822709484	14352431636	12494341162
12	U5RTE9	Cysteine synthase OS=Clostridium autoethanogenum DSM 10061 OX=1341692 GN=CAETHG_1776 PE=3 SV=1	132000000000	127000000000	116000000000	86924503278	90570656018	130000000000	139000000000	108000000000	96127502868	85062785914	90936577966	102000000000	86825186491	110000000000	95669847389
13	U5RWE9	Chaperone protein DnaK OS=Clostridium autoethanogenum DSM 10061 OX=1341692 GN=dnaK PE=2 SV=1	99360932204	77776773697	80125911300	91244821854	83145009089	68479217632	88017263951	67792685116	56494399026	74441820491	87724009352	88018945602	96639647088	99529120660	92549246495
14	U5RZI2	Chaperone protein ClpB OS=Clostridium autoethanogenum DSM 10061 OX=1341692 GN=clpB PE=3 SV=1	36400824413	28890226607	29731141326	26882066623	30951479074	26224394457	23934768586	22540452652	18254800964	25561422305	26705261450	25447471238	47151614691	40292948031	52171842833
15	U5RWC6	Formate--tetrahydrofolate ligase OS=Clostridium autoethanogenum DSM 10061 OX=1341692 GN=fhs PE=3 SV=1	770000000000	745000000000	904000000000	845000000000	612000000000	1180000000000	1020000000000	918000000000	826000000000	714000000000	874000000000	954000000000	844000000000	744000000000	699000000000
16	U5RT85	Pyruvate carboxylase OS=Clostridium autoethanogenum DSM 10061 OX=1341692 GN=CAETHG_1594 PE=4 SV=1	61948752322	43759826300	27657568230	25562085474	49939830011	33698266623	44387571118	35204696059	28338226007	53948615428	53296616553	47191811273	69492550834	61864349104	64520080255
17	U5RXU4	ATPase AAA-2 domain protein OS=Clostridium autoethanogenum DSM 10061 OX=1341692 GN=CAETHG_1974 PE=3 SV=1	19805048563	18138488722	20237904564	22895530277	23874785765	15707441063	20685566763	17491298478	15183710741	18288251571	18727559846	18905327413	21920044370	21069816284	24241387520
18	U5RP39	Aldehyde ferredoxin oxidoreductase OS=Clostridium autoethanogenum DSM 10061 OX=1341692 GN=CAETHG_0102 PE=3 SV=1	30703101924	39570298109	66620683076	26993371391	42117617076	47153685181	117000000000	38469642799	36960962952	50093838692	29087524198	20395566249	52736023282	53723599606	44948600467
19	U5RYX1	ATP synthase subunit alpha OS=Clostridium autoethanogenum DSM 10061 OX=1341692 GN=atpA PE=3 SV=1	72749177005	60478024861	65563497897	63273758082	59431806298	68963218425	70153972736	63661477519	52415506738	51058088223	62138675728	58350952413	63360838406	65696188870	58509011515
20	U5RS34	Molybdopterin molybdenumtransferase OS=Clostridium autoethanogenum DSM 10061 OX=1341692 GN=CAETHG_0099 PE=3 SV=1	58837420180	52496445425	52822502364	61254661505	61735460737	61535116880	57318419317	47791788928	39000784400	50750317312	57709155603	56950105026	64740333399	58816843854	59083278533
21	U5RWU6	Chemotaxis protein CheA OS=Clostridium autoethanogenum DSM 10061 OX=1341692 GN=CAETHG_3038 PE=4 SV=1	22641120419	19563385886	20135937199	22746938821	24407776511	19178672303	18341318344	17873338127	14937704186	19790373745	23198705226	21923438454	21782712906	22332040364	23228445627
22	U5RW45	Aspartate-semialdehyde dehydrogenase OS=Clostridium autoethanogenum DSM 10061 OX=1341692 GN=asd PE=3 SV=1	47530869313	37684741522	36329338681	42189535238	38280641801	36900014062	39505576931	32693854743	27966410865	33975038571	39562215782	41632734608	41528247674	41621673083	42948112106
23	U5RVM8	Cell wall binding repeat 2-containing protein OS=Clostridium autoethanogenum DSM 10061 OX=1341692 GN=CAETHG_2576 PE=4 SV=1	6503070628	5330132013	4513332852	3825723561	4396045273	5123067389	5409238638	4816534879	4842175853	3134993292	3165964012	4130115028	3188907153	4193171465	3521652670
24	U5RWA4	CO-methylating acetyl-CoA synthase OS=Clostridium autoethanogenum DSM 10061 OX=1341692 GN=CAETHG_1608 PE=1 SV=1	620000000000	502000000000	585000000000	507000000000	505000000000	597000000000	590000000000	569000000000	472000000000	437000000000	569000000000	557000000000	535000000000	542000000000	529000000000
25	U5RX73	Elongation factor G OS=Clostridium autoethanogenum DSM 10061 OX=1341692 GN=fusA PE=3 SV=1	20355813068	17635459661	18033310498	16812431996	17320571633	16033664956	17710797967	15379656204	11977136944	14056794431	16190298758	15768377316	16113024371	18030620276	16313828113
26	U5S0R8	Carbon monoxide dehydrogenase OS=Clostridium autoethanogenum DSM 10061 OX=1341692 GN=CAETHG_3005 PE=4 SV=1	581000000000	567000000000	616000000000	517000000000	543000000000	553000000000	514000000000	539000000000	467000000000	657000000000	698000000000	667000000000	750000000000	597000000000	619000000000
27	U5RYB1	Acetate kinase OS=Clostridium autoethanogenum DSM 10061 OX=1341692 GN=ackA PE=3 SV=1	51340854172	51392310499	51838543563	44305530123	39347167434	41430242752	41895291985	34954209540	30259875881	36734948700	43391080370	46758909357	42662808257	46836869226	43172479573
28	U5RTK2	Alcohol dehydrogenase OS=Clostridium autoethanogenum DSM 10061 OX=1341692 GN=CAETHG_1841 PE=4 SV=1	239000000000	231000000000	284000000000	167000000000	169000000000	420000000000	462000000000	384000000000	321000000000	247000000000	287000000000	324000000000	283000000000	322000000000	287000000000
29	S5YUD3	Electron bifurcating FeFe-hydrogenase dependent on TPN subunit B OS=Clostridium autoethanogenum DSM 10061 OX=1341692 GN=hytB PE=3 SV=1	86773100278	60393792348	75133571606	95276869793	80826801768	112000000000	102000000000	97446463429	82303105965	74480502350	84204157857	92746563111	79120527325	80380926306	80902792689
30	U5RYG9	Glyceraldehyde-3-phosphate dehydrogenase OS=Clostridium autoethanogenum DSM 10061 OX=1341692 GN=CAETHG_3424 PE=3 SV=1	64134150294	50550390508	33614048057	29370839554	48158850133	48634882605	54210902141	36247686509	27641694316	45588488332	52981766850	49918943706	60747566373	67251951593	59185928251
31	U5RXG3	Choline trimethylamine-lyase OS=Clostridium autoethanogenum DSM 10061 OX=1341692 GN=cutC PE=3 SV=1	75216142767	59261441010	27174286052	109000000000	130000000000	22270689113	50305171618	36323497561	25130449253	98825470533	83668520697	69093107178	112000000000	84792155045	112000000000
32	U5RP72	Methyl-accepting chemotaxis sensory transducer with Cache sensor OS=Clostridium autoethanogenum DSM 10061 OX=1341692 GN=CAETHG_0350 PE=3 SV=1	10077969110	10398707064	8973227331	16592189990	17908278647	7994686955	9504850928	7078150327	6933252181	10847629042	11565580600	10231901715	14403403790	12327625556	12692766205
33	U5RZ45	Glutamate synthase (Ferredoxin) OS=Clostridium autoethanogenum DSM 10061 OX=1341692 GN=CAETHG_3850 PE=3 SV=1	12452687644	9958713681	6808166610	5987833897	10998587830	7754174242	7793462578	6038021007	4921206292	11609086694	11276427597	9824735093	11280390404	12911508734	13225481875
34	U5RTE2	Carbon-monoxide dehydrogenase (Acceptor) OS=Clostridium autoethanogenum DSM 10061 OX=1341692 GN=CAETHG_1621 PE=1 SV=1	449000000000	375000000000	451000000000	383000000000	361000000000	508000000000	502000000000	466000000000	381000000000	334000000000	425000000000	420000000000	393000000000	371000000000	348000000000
35	U5RV19	Protein translocase subunit SecA OS=Clostridium autoethanogenum DSM 10061 OX=1341692 GN=secA PE=3 SV=1	12704438545	10424781071	12253644720	10743622098	10632930334	9532594134	11442936032	10305560912	8081089386	10038945626	11377273526	11438027348	11640578263	11926760895	12595806483
36	U5RXS4	DNA-directed RNA polymerase subunit beta' OS=Clostridium autoethanogenum DSM 10061 OX=1341692 GN=rpoC PE=3 SV=1	13541230561	10816339187	12607343118	11437173736	11028703506	11550843424	10309497011	9383420809	7597822424	8614739003	10922584062	10763931593	11655547011	11769500572	12019475199
37	U5RXP3	Acetaldehyde dehydrogenase (Acetylating) OS=Clostridium autoethanogenum DSM 10061 OX=1341692 GN=CAETHG_3287 PE=4 SV=1	64539445082	54011034360	22941548775	86871719562	120000000000	17463003707	41764443456	25014688190	18140916253	88934958783	74712608015	64615757816	106000000000	89157799959	100000000000
38	U5RWR1	Glutamate synthase (NADPH), homotetrameric OS=Clostridium autoethanogenum DSM 10061 OX=1341692 GN=CAETHG_1580 PE=4 SV=1	67680172713	67161308688	68941952488	60771656021	59411999529	46420919157	45665278332	43540363781	39850698943	46928156178	60633476755	60427535611	57673236211	56272062328	49860469258
39	U5RZ70	Methyl-accepting chemotaxis sensory transducer OS=Clostridium autoethanogenum DSM 10061 OX=1341692 GN=CAETHG_2457 PE=3 SV=1	16141710831	13234892777	13476443353	14557682744	14108446476	10502383920	14255739009	12306774213	9931329502	13222422142	15331517289	13740219108	16034102895	15350212552	15579828751
40	U5RYR7	Isoleucine--tRNA ligase OS=Clostridium autoethanogenum DSM 10061 OX=1341692 GN=ileS PE=3 SV=1	11611480737	9717228062	11521187102	5941459038	5520347563	6930524988	13330074841	12884233814	10551528591	5938879594	8835047728	8876191801	7414562209	6878958023	7239793656
41	U5RWP5	Formate dehydrogenase, alpha subunit OS=Clostridium autoethanogenum DSM 10061 OX=1341692 GN=CAETHG_2790 PE=4 SV=1	51744934055	46492096845	31908832964	30505651228	28234783513	38051157807	43177288412	42052162796	46472287776	27443217753	30554546574	31294356203	26700702474	28587289813	27532180077
42	U5S1H6	Phosphoribosylformylglycinamidine synthase OS=Clostridium autoethanogenum DSM 10061 OX=1341692 GN=CAETHG_3245 PE=4 SV=1	5271556752	5496872873	6118176878	3493182037	5107796771	4260530944	4327280156	4368998940	4558670946	2635145013	3963423980	3453684166	4067757068	5268472340	4610740113
43	U5RSQ7	Dihydroxy-acid dehydratase OS=Clostridium autoethanogenum DSM 10061 OX=1341692 GN=ilvD PE=3 SV=1	32168475639	25138249360	22536019129	17333590710	18760752871	23671990698	30814804667	25510394371	21084834181	21272100521	23279014908	22862775412	25087208461	25327148112	22750577842
44	U5RYS5	Carbamoyl-phosphate synthase large chain OS=Clostridium autoethanogenum DSM 10061 OX=1341692 GN=carB PE=3 SV=1	7610335015	6675179964	6138163162	5859717982	5691066884	4553103154	6672637034	4992131800	3983955463	5201029026	5537915401	5977996024	6138546802	7009904819	6984779885
45	U5RX76	DNA-directed RNA polymerase subunit beta OS=Clostridium autoethanogenum DSM 10061 OX=1341692 GN=rpoB PE=3 SV=1	9573875527	8970552712	9178222409	9215465903	9796155030	7631709081	8607502766	7528763215	6267242824	8206706001	9015916183	8984909145	9436852940	8122147351	10102013332
46	U5RXJ6	Ion-translocating oxidoreductase complex subunit C OS=Clostridium autoethanogenum DSM 10061 OX=1341692 GN=rnfC PE=3 SV=1	72669980397	60528267004	72433828736	40646863565	52246948375	49251026142	63215248528	59304632212	50374883629	64439429625	62492440785	56920198063	83742492886	74768436394	66667794438
47	U5RPK3	Glutamate synthase (NADPH) OS=Clostridium autoethanogenum DSM 10061 OX=1341692 GN=CAETHG_0477 PE=4 SV=1	32905231019	26859172259	34954657808	8720679786	13460958814	11537313323	14636227151	13643658334	11062807072	15305509686	17640725388	14929969735	28922890359	26899117854	24049326903
48	U5RZG0	Phosphopentomutase OS=Clostridium autoethanogenum DSM 10061 OX=1341692 GN=deoB PE=3 SV=1	20015777315	17392604287	18316328437	16194914099	19334652649	15868384595	18289472559	19921070739	15988480647	16191431489	20154741242	19597205006	20633972249	20331283398	22197104885
49	U5RY03	Glutamine synthetase catalytic region OS=Clostridium autoethanogenum DSM 10061 OX=1341692 GN=CAETHG_2024 PE=3 SV=1	52000322343	41272573238	35313703188	29820646546	33828098373	29167626461	35507978742	29472407729	23047894415	28482408666	36075618241	34722371704	44094196613	50653693850	39322881893
50	U5RXD6	Pyridoxal 5'-phosphate synthase subunit PdxS OS=Clostridium autoethanogenum DSM 10061 OX=1341692 GN=pdxS PE=3 SV=1	28125098043	31161689708	24547800963	18816316366	22083209756	26049741729	25220969405	20428755125	18306353634	24207678829	26301755581	24866560589	26212649076	28146599340	23644709864
51	U5RU93	Elongation factor Tu OS=Clostridium autoethanogenum DSM 10061 OX=1341692 GN=tuf PE=3 SV=1	118000000000	100000000000	99938774261	96990242209	96845359194	90492115538	95616674894	80199935292	62643648895	82016436919	97142341652	95013928220	107000000000	108000000000	104000000000
52	U5S0Y2	Flagellin OS=Clostridium autoethanogenum DSM 10061 OX=1341692 GN=CAETHG_3065 PE=3 SV=1	4792260645	5707694993	5955542945	4855901756	4198402427	5117521708	5711466362	4644432295	3958220117	5567132966	6022180740	6700550420	3950972347	4832434959	4228863124
53	U5RX43	Ig domain protein OS=Clostridium autoethanogenum DSM 10061 OX=1341692 GN=CAETHG_3097 PE=4 SV=1	1957375970	9.72711e+08	9.50035e+08	1371944992	2013846894	1818330028	211607701	3.14522e+08	343545306	679290848	768060477	8.28912e+08	1468329888	1611218189	1742747678
54	U5RP91	Phosphoribosylaminoimidazolecarboxamide formyltransferase OS=Clostridium autoethanogenum DSM 10061 OX=1341692 GN=CAETHG_0319 PE=4 SV=1	18581744178	17298851766	26895464747	26654231036	15558581247	36464639083	22501867417	23406810166	21302426424	17041580721	19102326897	23008823541	12325820315	13421452692	13493832564
55	U5RSW0	CO dehydrogenase/acetyl-CoA synthase delta subunit, TIM barrel OS=Clostridium autoethanogenum DSM 10061 OX=1341692 GN=CAETHG_1610 PE=4 SV=1	474000000000	458000000000	544000000000	457000000000	457000000000	619000000000	562000000000	526000000000	489000000000	431000000000	596000000000	545000000000	549000000000	458000000000	458000000000
56	U5RX48	DNA-directed RNA polymerase subunit alpha OS=Clostridium autoethanogenum DSM 10061 OX=1341692 GN=rpoA PE=3 SV=1	21534345451	17958373233	19266289229	16681871585	16079338916	16083980610	17740690641	13905256238	11803295915	14129950661	17261022929	16707989378	18874334000	18176885753	17183826645
57	U5RQW8	3-dehydroquinate synthase OS=Clostridium autoethanogenum DSM 10061 OX=1341692 GN=aroB PE=3 SV=1	22445691618	15479924667	12571261723	15893679836	23923479398	13722420966	16517843221	13503831830	9729174966	15930458948	16045873682	14253719892	20713278100	18987993569	18264961758
58	U5RVD2	Aspartate--tRNA ligase OS=Clostridium autoethanogenum DSM 10061 OX=1341692 GN=aspS PE=3 SV=1	11561580974	10981188650	10521352642	11108751290	10171112272	7413755434	8178884065	7605800984	6399825337	7282801450	7680700569	8158596816	8310011851	8405367440	8180754238
59	U5RRN1	Cobyric acid synthase OS=Clostridium autoethanogenum DSM 10061 OX=1341692 GN=cobQ PE=3 SV=1	12400642983	13022399679	15528457592	15265242669	10521726133	14441226249	13986121672	14442109214	11885037472	7760007902	10032642172	10312149479	8569657427	10415418350	10248380563
60	U5RVZ8	Tubulin-like protein OS=Clostridium autoethanogenum DSM 10061 OX=1341692 GN=CAETHG_2663 PE=4 SV=1	7232704033	5940466180	6593902508	5656763538	6418830354	4891474406	7247151335	6629295669	5624994422	5876077199	6851282649	5329794986	7278902013	6708383748	7484164185
61	U5RY13	Aminotransferase OS=Clostridium autoethanogenum DSM 10061 OX=1341692 GN=CAETHG_3417 PE=3 SV=1	12800336239	11682518227	11927491760	12314116201	11223233576	10571826096	11068769680	8923997705	7376251697	10317741630	11338432783	11039493782	10637955592	12487518410	12277401343
62	U5RXB4	inorganic diphosphatase OS=Clostridium autoethanogenum DSM 10061 OX=1341692 GN=CAETHG_3137 PE=4 SV=1	19209943644	18124535395	21267422303	17313422186	19126949726	16289712534	17479662809	15925572884	15202395041	15919374100	19370956841	17461457831	18198528346	18659825467	19461829387
63	U5RZL3	Aconitate hydratase A OS=Clostridium autoethanogenum DSM 10061 OX=1341692 GN=CAETHG_2752 PE=4 SV=1	14066567688	11356111991	13329282850	13532265826	12753064647	14319094542	12085064163	9813726460	8047760711	10438099127	11814683052	11931561018	12290545114	11148330697	12860510599
64	U5RSZ7	Dihydropteroate synthase DHPS OS=Clostridium autoethanogenum DSM 10061 OX=1341692 GN=CAETHG_1609 PE=4 SV=1	281000000000	224000000000	256000000000	262000000000	216000000000	332000000000	314000000000	288000000000	228000000000	188000000000	246000000000	250000000000	229000000000	221000000000	217000000000
65	U5RPL1	Beta-lactamase domain protein OS=Clostridium autoethanogenum DSM 10061 OX=1341692 GN=CAETHG_0291 PE=3 SV=1	25803261478	32906515385	37724737364	29112018417	30397074987	25861370402	26621803736	28225054141	31656270953	35385250787	35302651652	37910930697	41661409094	34953886682	32614305584
66	U5RW54	Inosine-5'-monophosphate dehydrogenase OS=Clostridium autoethanogenum DSM 10061 OX=1341692 GN=guaB PE=3 SV=1	12686111537	14653283663	16137364556	15714315034	16132062624	15439892989	16379572390	14499126054	12324972641	13621326020	16220423369	15736939420	15883728473	16472085979	16602696045
67	U5RW30	Gamma-glutamyl phosphate reductase OS=Clostridium autoethanogenum DSM 10061 OX=1341692 GN=proA PE=3 SV=1	28302042005	24040910564	26539386379	27474316001	24997957641	21449869482	27365131284	23065933123	19025033336	23833076665	29003089719	26928998889	23227699636	24377198375	26572803784
68	U5RP61	Ketol-acid reductoisomerase (NADP(+)) OS=Clostridium autoethanogenum DSM 10061 OX=1341692 GN=ilvC PE=3 SV=1	80103781899	62421245564	60702218279	35996857646	51869764969	57400885080	61252432661	52823619660	45726288121	44113527959	50324230927	49060613061	54982765286	62625172087	58393426942
69	U5S045	argininosuccinate synthase OS=Clostridium autoethanogenum DSM 10061 OX=1341692 GN=CAETHG_2761 PE=4 SV=1	16230541995	13177637647	16188829558	15849103385	13445641476	16806094616	11739466177	10588658212	8834033127	9097984998	11169085059	11751242389	12874159400	11590234156	11478198545
70	U5RNW7	Chaperone protein HtpG OS=Clostridium autoethanogenum DSM 10061 OX=1341692 GN=htpG PE=3 SV=1	19613534508	15200020160	15423085348	14429836813	15228134458	10311666455	15306868648	14109466309	10627417959	14783527846	15622597434	14159259265	16942791804	16300676856	17134528279
71	U5RPH4	Acetolactate synthase OS=Clostridium autoethanogenum DSM 10061 OX=1341692 GN=CAETHG_0406 PE=3 SV=1	21529519211	21558045799	20057411040	18282669998	23239543399	19431641402	17639629163	17373681620	16076836402	19646387936	23192029216	23220109280	24150609233	27041905492	26910784602
72	U5RWA6	Hydrogenase, Fe-only OS=Clostridium autoethanogenum DSM 10061 OX=1341692 GN=CAETHG_2798 PE=4 SV=1	59255711722	53497109162	68264008709	73269125562	64058697181	93459019801	81505451438	81630618135	67862201297	56187525495	73784697431	74391882433	61138869419	58006907678	59633626698
73	U5RVI8	Cell wall binding repeat 2-containing protein OS=Clostridium autoethanogenum DSM 10061 OX=1341692 GN=CAETHG_2577 PE=4 SV=1	10331976848	11876012919	12778675502	11649647005	12031125076	7603159964	8644074836	10084641086	10084104362	8226962162	8924439856	11546642188	9172049705	10736876011	11425401992
74	U5S2A9	Anthranilate synthase component 1 OS=Clostridium autoethanogenum DSM 10061 OX=1341692 GN=trpE PE=3 SV=1	29341609862	21437352206	15381141305	18791671752	28705249842	23903620816	24727681289	17290855068	14842616707	21055403818	21461478911	20431147373	26628412978	26298637336	23528481266
75	U5RUH0	DNA gyrase subunit A OS=Clostridium autoethanogenum DSM 10061 OX=1341692 GN=gyrA PE=3 SV=1	4163451353	3481650183	3932100790	3145187473	3727394148	2925405433	5772233036	5490714272	4474973759	3349482342	3768945741	3904704383	5672907843	5619430227	6045777487
76	U5RNV6	4-hydroxy-3-methylbut-2-enyl diphosphate reductase OS=Clostridium autoethanogenum DSM 10061 OX=1341692 GN=ispH PE=3 SV=1	19877075563	17224473425	16801459604	15001881694	15651891447	14801293055	15813290993	13497452989	11864607361	17042966668	17153009895	17756570227	20716655600	18603765092	18441626106
77	U5RX94	Phosphoglycerate kinase OS=Clostridium autoethanogenum DSM 10061 OX=1341692 GN=pgk PE=3 SV=1	11138931438	9881456525	10761711307	9737761874	8840161969	8182719159	10004174771	8390132758	6687167208	8231305132	10036880716	9170615229	10278656662	10669404382	10526268288
78	U5RUH5	Serine--tRNA ligase OS=Clostridium autoethanogenum DSM 10061 OX=1341692 GN=serS PE=3 SV=1	36107549577	34562313754	29748893584	24660936127	26008110964	26026051861	27824764582	21390146437	19672081877	29575459411	25363410074	53147586477	28528362587	30708293217	27567212902
79	U5RW10	Dihydropteroate synthase OS=Clostridium autoethanogenum DSM 10061 OX=1341692 GN=CAETHG_2729 PE=3 SV=1	11605438514	10211570214	11554334332	8637464101	8225509634	10868177555	11815059285	10484482875	8725057507	8431989278	9425729272	9809982769	9199911032	10203082055	9685029016
80	U5S388	Efflux transporter, RND family, MFP subunit OS=Clostridium autoethanogenum DSM 10061 OX=1341692 GN=CAETHG_3917 PE=3 SV=1	5874832724	5299453600	5326209130	5509512883	5133410691	4719810523	4466034769	4228231526	3703243355	4607508068	4851353435	5120081886	5014729740	6151372314	5735677102
81	U5RUP7	Phage shock protein A, PspA OS=Clostridium autoethanogenum DSM 10061 OX=1341692 GN=CAETHG_2260 PE=3 SV=1	10188430129	10514858241	10535758061	13946109600	11495424177	11872000087	12665289190	9703461881	7735860570	9021290948	10902560727	9987197106	9242454520	8817886038	9209803894
82	U5RW84	Cell shape-determining protein MreB OS=Clostridium autoethanogenum DSM 10061 OX=1341692 GN=mreB PE=3 SV=1	36775621965	28609309548	33133409935	32213990181	32035767702	30222015334	34951405273	29443780056	24776861893	26506323221	31320843256	31128704810	31412615515	33243226699	35605398666
83	U5RXB0	Rubrerythrin OS=Clostridium autoethanogenum DSM 10061 OX=1341692 GN=CAETHG_1779 PE=4 SV=1	88700674430	96627104225	119000000000	111000000000	70151723635	91953427541	105000000000	102000000000	95359062116	75366499594	88929028449	107000000000	87807898897	76122874388	70455851617
84	U5RWF1	Trigger factor OS=Clostridium autoethanogenum DSM 10061 OX=1341692 GN=tig PE=3 SV=1	31364939370	27914086306	26412975238	26699701561	26962356773	25088186689	24438901066	21873035021	17640700262	20742709909	24499043839	24632089888	23640777725	27370227369	27385835837
85	U5S013	Phosphoenolpyruvate carboxykinase (ATP) OS=Clostridium autoethanogenum DSM 10061 OX=1341692 GN=pckA PE=3 SV=1	26000981078	17425566653	11382561459	13218282371	18836074001	17399695029	17641782797	12534010579	9794281801	17424377385	19186856002	17698665719	31014000867	27456542099	27272842153
86	U5RNX7	UPF0597 protein CAETHG_0067 OS=Clostridium autoethanogenum DSM 10061 OX=1341692 GN=CAETHG_0067 PE=3 SV=1	6696992920	5492911738	5433152557	5085048647	5347312225	7078901709	6419493754	6731949721	6464430853	4671516377	5738693937	5495046134	5559566828	5468539554	5525442627
87	U5RXU6	Translation initiation factor IF-2 OS=Clostridium autoethanogenum DSM 10061 OX=1341692 GN=infB PE=3 SV=1	8505338915	7094655562	7353254873	15717250928	20152662271	26891056217	7228915457	6483453391	5459657945	7032392044	7960838063	7175340325	9230723730	8750599230	8207077237
88	U5RT18	Methylenetetrahydrofolate reductase OS=Clostridium autoethanogenum DSM 10061 OX=1341692 GN=CAETHG_1614 PE=3 SV=1	88728162187	74107851739	90404520355	85888107765	77937674355	113000000000	109000000000	116000000000	92749701166	65143501411	75525065504	84097187677	65209818091	76597096110	75044178131
89	U5RUQ8	Methionine--tRNA ligase OS=Clostridium autoethanogenum DSM 10061 OX=1341692 GN=metG PE=3 SV=1	4562870996	5023605370	5234247256	2805134069	3700706806	3519596558	2989121114	3295581649	3295197634	4103779267	5355002392	6063956862	2916006930	7553255277	7611613365
90	U5RWQ9	Glyceraldehyde-3-phosphate dehydrogenase OS=Clostridium autoethanogenum DSM 10061 OX=1341692 GN=CAETHG_1760 PE=3 SV=1	10174857915	9472323341	10494469283	11346636871	8483377222	8399231578	10506237235	8855772512	7389728077	8176081861	9714788477	10620860602	10203301419	10875345460	10124002368
91	U5RWW6	Acetaldehyde dehydrogenase (Acetylating) OS=Clostridium autoethanogenum DSM 10061 OX=1341692 GN=CAETHG_1830 PE=4 SV=1	7012859686	5010065705	2166545834	9841299630	11904658752	1804575886	3564480165	2263793189	1557130016	8120996144	6254965786	5881867553	9744746718	7363274640	8314651888
92	U5RYA0	non-specific serine/threonine protein kinase OS=Clostridium autoethanogenum DSM 10061 OX=1341692 GN=CAETHG_3344 PE=4 SV=1	3439208811	2683439154	2788285133	2805615911	2620162755	1998262210	2726760944	2236501882	2072746992	2145814395	3232964956	2604685518	3092047863	2984179167	3652780712
93	U5RSW3	Peptidase M16C associated domain protein OS=Clostridium autoethanogenum DSM 10061 OX=1341692 GN=CAETHG_1592 PE=4 SV=1	5242836722	7932205974	5120339240	4297363185	5097830240	3703922840	2016025672	1767901313	1944434165	3493991030	7087122218	6583999664	6432922197	6006379066	6194394896
94	U5RW34	O-acetylhomoserine/O-acetylserine sulfhydrylase OS=Clostridium autoethanogenum DSM 10061 OX=1341692 GN=CAETHG_2754 PE=3 SV=1	4617327603	4581633259	4406069692	3275112493	3259998649	5392509438	5776960379	4956713087	4468080232	2897243324	4083247970	4258306478	4060374270	4684544226	3740047088
95	U5S336	Dipeptidase OS=Clostridium autoethanogenum DSM 10061 OX=1341692 GN=CAETHG_3852 PE=4 SV=1	3851486847	3422369309	3238460783	3182637043	2857795874	2734556405	2765039897	2544855602	2056273117	2695094672	2874093749	2793486037	2206499006	2726787624	2485370355
96	U5RTD3	Enolase OS=Clostridium autoethanogenum DSM 10061 OX=1341692 GN=eno PE=3 SV=1	14177623237	12096795273	12925040518	12742250409	10461747222	11432853375	10724658309	8623384347	7904100460	8817313233	10057186204	11208237862	10774915629	11822419356	11122023676
97	U5RYD5	S-adenosylmethionine synthase OS=Clostridium autoethanogenum DSM 10061 OX=1341692 GN=metK PE=3 SV=1	10727236619	8928784763	9517175430	7415493249	7816981176	8650062031	9012037999	8168333372	7183352234	7344529422	8970238228	8680939493	10331051240	9365255253	9467052577
98	U5RYG8	DUF362 domain-containing protein OS=Clostridium autoethanogenum DSM 10061 OX=1341692 GN=CAETHG_2393 PE=4 SV=1	36343342687	27375956154	19976459423	26728564893	36117708591	21087432553	23398991908	19016002309	14796744559	33264858733	35806823334	34160382789	41461222145	38415908663	40586486587
99	U5RTY0	Glutamine--tRNA ligase OS=Clostridium autoethanogenum DSM 10061 OX=1341692 GN=glnS PE=3 SV=1	6455833261	5230349321	5620992328	6286111673	5837674674	4419498247	5487744450	5210539594	3821863296	4845773435	5136932784	5064219825	5344626903	5411693797	5328785752
100	U5RXQ9	Cell division protein FtsZ OS=Clostridium autoethanogenum DSM 10061 OX=1341692 GN=ftsZ PE=3 SV=1	11349710416	9572508227	10359487260	8589256402	9515074432	10925196759	9888049784	8671897741	7358907893	6488354123	10255647814	8082953984	9141583421	8943179931	8329515551
101	U5RU17	Ribose-phosphate pyrophosphokinase OS=Clostridium autoethanogenum DSM 10061 OX=1341692 GN=prs PE=3 SV=1	20643122943	19877419901	20394832801	19148067663	18277916730	18835354478	10650074040	9043459302	6605181600	12628600338	12298552652	14222700407	13066445177	15286249763	15821994317
102	U5RPR9	Methyl-accepting chemotaxis sensory transducer with Cache sensor OS=Clostridium autoethanogenum DSM 10061 OX=1341692 GN=CAETHG_0542 PE=3 SV=1	2426821572	1936715882	2059562607	3999272371	2431528611	2316508584	3662316617	1758372290	2092502195	1430048138	1561479653	1573203025	1957990139	4932938028	1519649225
103	U5RTV6	Alcohol dehydrogenase OS=Clostridium autoethanogenum DSM 10061 OX=1341692 GN=CAETHG_1813 PE=4 SV=1	10453674082	8798364145	3484892294	14848183515	19395695623	3493003144	4889998370	3429474860	2325318060	9942906300	9077205748	7276264168	11367145396	9369764174	10172540393
104	U5RXR0	phosphate acetyltransferase OS=Clostridium autoethanogenum DSM 10061 OX=1341692 GN=CAETHG_3358 PE=3 SV=1	52782949794	51980127338	46595935120	43532211106	42987349590	38212203875	38100696232	35009904900	27939719457	26795590582	26191823764	34001585797	28447165504	35222365627	33201212279
105	U5S0E6	Hydroxylamine reductase OS=Clostridium autoethanogenum DSM 10061 OX=1341692 GN=hcp PE=3 SV=1	14826071212	14468978763	16497115727	13122996090	12658591883	15005172383	13948777853	14029936503	11953355711	11051244632	14564721129	16762603642	10908984803	13176907368	13357200890
106	U5RY08	Phosphoglycerate dehydrogenase OS=Clostridium autoethanogenum DSM 10061 OX=1341692 GN=CAETHG_2211 PE=3 SV=1	21892488717	16354519386	13222994778	18050024451	21506945198	27614818755	13638222295	8572146125	7131147050	18739561733	21797786657	21056729786	17768828465	16740937315	14783315453
107	U5RTW1	Phosphate propanoyltransferase OS=Clostridium autoethanogenum DSM 10061 OX=1341692 GN=CAETHG_1818 PE=3 SV=1	12927326268	11693648746	5469701410	19455930108	29013834163	3773509301	8228003961	6335947567	4310746331	23525103054	18772287416	14744025220	24648412068	17092595229	24686759648
108	U5RVL5	Pyruvate kinase OS=Clostridium autoethanogenum DSM 10061 OX=1341692 GN=CAETHG_2441 PE=3 SV=1	4412961579	3803256023	4216653690	5440372481	4843722971	4281045557	4228727200	3470538653	3161352702	4337356321	5305649042	4915129758	3642440085	4264523117	4131343952
109	U5RQ57	Cys/Met metabolism pyridoxal-phosphate-dependent protein OS=Clostridium autoethanogenum DSM 10061 OX=1341692 GN=CAETHG_0498 PE=3 SV=1	4283831913	5817883859	6430728982	4506089119	3892372726	12327270457	11823489644	12120394394	11956575459	3670237487	5633741943	6099941695	3265878166	3865278176	3301128822
110	U5RSN1	Molybdopterin molybdenumtransferase OS=Clostridium autoethanogenum DSM 10061 OX=1341692 GN=CAETHG_0098 PE=3 SV=1	5814970663	6758438269	5877051412	6533288481	6623927907	5928022630	5577674930	4720664062	4185857747	7064547853	4705159888	5554897579	5719860848	7018290030	6478944948
111	U5RS24	Phenylalanine--tRNA ligase beta subunit OS=Clostridium autoethanogenum DSM 10061 OX=1341692 GN=pheT PE=3 SV=1	5999328362	4809010054	5539067984	3223650361	3280600553	5139091555	5189604717	5067587745	3941753066	3802889230	4482899976	4405568514	5276085113	5085825342	5244937145
112	U5RRJ1	Porphobilinogen deaminase OS=Clostridium autoethanogenum DSM 10061 OX=1341692 GN=hemC PE=3 SV=1	1857029545	2394612555	2932543663	2992729733	1975906491	2314502970	1293585467	1308328118	1506210397	565443174	796372368	986123598	775212937	734181810	1003403299
113	U5RTW6	Lysine--tRNA ligase OS=Clostridium autoethanogenum DSM 10061 OX=1341692 GN=lysS PE=3 SV=1	22737238794	18168279401	19356113564	21017501913	21567622492	15472489237	17064195721	16167577844	13182341896	16903099217	19056876968	18481923170	20232909950	20180734260	22288841286
114	U5RP57	D-lactate dehydrogenase (Cytochrome) OS=Clostridium autoethanogenum DSM 10061 OX=1341692 GN=CAETHG_0117 PE=4 SV=1	9641729295	7631326576	5924986821	5658380724	6568352036	5316204845	7273375036	6631957248	4614353515	5145490255	6506901237	5580305070	6136747906	6737048876	6209684225
115	U5RRY3	Nitrate reductase OS=Clostridium autoethanogenum DSM 10061 OX=1341692 GN=CAETHG_0084 PE=4 SV=1	22251917886	20974502624	22357704169	21536037498	25258876840	24512404377	23080926592	21179040664	21611849369	17508074579	24028037777	22312022649	23081989433	22918783081	22394024072
116	U5RS56	Acetolactate synthase OS=Clostridium autoethanogenum DSM 10061 OX=1341692 GN=CAETHG_0124 PE=3 SV=1	8447524039	6173299781	5869445540	4222042549	5919774700	5793119351	6554638554	5666151841	4623213987	5814953418	5456241252	5668406063	5829736402	5627607026	5577143440
117	U5RTY1	Carbamoyl-phosphate synthase large chain OS=Clostridium autoethanogenum DSM 10061 OX=1341692 GN=carB PE=3 SV=1	3690040364	3110169414	3443973710	3457937230	3169274602	3714485366	3284123730	2305040338	2154234250	2810027194	3261718597	3265644991	3514613139	3193185861	2840805421
118	U5RYX2	Cell wall binding repeat 2-containing protein OS=Clostridium autoethanogenum DSM 10061 OX=1341692 GN=CAETHG_2555 PE=4 SV=1	3950358997	3829852540	4164205136	3070986918	2428991426	1690421070	1075760745	1417381850	1749026608	1457986672	1484694227	2166616795	2251155519	3379879054	2981577162
119	U5RS48	Valine--tRNA ligase OS=Clostridium autoethanogenum DSM 10061 OX=1341692 GN=valS PE=3 SV=1	6505482299	5247462800	5647277464	4358757796	4957082817	5104627615	5725440408	5930882347	4999107287	4293542273	17852506174	5094184145	5444463337	5112555132	5380709256
120	U5S1Y5	L-threonine dehydratase catabolic TdcB OS=Clostridium autoethanogenum DSM 10061 OX=1341692 GN=CAETHG_3611 PE=3 SV=1	3477284007	4112462202	4387587324	2427540008	2459745101	5147476183	4402980950	3991673030	3549052401	2997687683	3997900065	3928860297	3437238683	4588423030	3942545117
121	U5RVS3	cysteine desulfurase OS=Clostridium autoethanogenum DSM 10061 OX=1341692 GN=CAETHG_1218 PE=3 SV=1	2115597323	2059138610	2510584205	2129945930	1519393448	1877609922	1986011014	1878716619	1479117040	1427352485	1767233019	2004158312	1959440393	1979565618	1966501512
122	U5RYE8	Polyribonucleotide nucleotidyltransferase OS=Clostridium autoethanogenum DSM 10061 OX=1341692 GN=pnp PE=3 SV=1	3210721757	2662513130	2765376132	2466284134	2224309534	2890002299	3133923426	1816678105	2564603604	2221955835	2909856032	2607857070	3312516533	2756590036	3009445068
123	U5RY22	L-arabinose isomerase OS=Clostridium autoethanogenum DSM 10061 OX=1341692 GN=araA PE=3 SV=1	2610142856	2091174494	2239058472	34377706548	58699242971	2500643158	2336413807	2341507616	2242695378	49967144600	74942153524	66890679513	47191187752	61238022862	57808602048
124	U5RYS2	Anthranilate phosphoribosyltransferase OS=Clostridium autoethanogenum DSM 10061 OX=1341692 GN=trpD PE=3 SV=1	26271166091	18686158495	13183087258	13480916404	23265619240	19125634889	15394867507	11856444876	9414751122	16439106049	15263863304	14860886149	22032803093	19227270629	18288017121
125	U5RWY5	Chaperone protein DnaJ OS=Clostridium autoethanogenum DSM 10061 OX=1341692 GN=dnaJ PE=3 SV=1	3715231043	3106962681	3302112429	3595778983	3811043034	3252877752	2643928778	2412460176	1785460420	2780359552	2995042671	2970982844	3067456684	3222997919	3172794558
126	U5RRN0	Phosphoglycerate dehydrogenase OS=Clostridium autoethanogenum DSM 10061 OX=1341692 GN=CAETHG_1176 PE=3 SV=1	2859329814	2695775680	2899357702	2408003487	2983514040	3021444925	3007420695	2816609716	2155660310	2903351758	3768431268	3597855788	3531779676	3446669464	3684851121
127	U5RSX6	Methylene-tetrahydrofolate reductase domain-containing protein OS=Clostridium autoethanogenum DSM 10061 OX=1341692 GN=CAETHG_1615 PE=4 SV=1	35337144174	35785820449	48952380410	38305945446	32135568389	50194202868	45308569816	48583802720	38765929233	25913224614	44122922177	39835328387	50755499990	56156514048	72291176839
128	U5RZ27	Methyl-accepting chemotaxis sensory transducer with Cache sensor OS=Clostridium autoethanogenum DSM 10061 OX=1341692 GN=CAETHG_2402 PE=3 SV=1	2218970709	1696693565	1716864534	1672418731	1946043134	1545011409	2092873479	1939873991	1551551810	1578979482	1905273876	1907885078	1735551095	1878155840	1830229296
129	U5RS92	Threonine synthase OS=Clostridium autoethanogenum DSM 10061 OX=1341692 GN=CAETHG_1217 PE=3 SV=1	15516634986	13940153006	14974903585	17553277714	14997360472	12223866018	15115253742	11839713193	9745081178	11692208657	14369737566	14868677532	14327444063	14414195546	15109699880
130	U5RWR3	Ferredoxin--NAD(+) reductase OS=Clostridium autoethanogenum DSM 10061 OX=1341692 GN=CAETHG_3003 PE=4 SV=1	78383030399	66053454605	107000000000	106000000000	81730805743	131000000000	100000000000	102000000000	89188486459	85195965050	96684299692	93559817282	92991087105	83228329346	84700987917
131	U5RTI0	Microcompartments protein OS=Clostridium autoethanogenum DSM 10061 OX=1341692 GN=CAETHG_1816 PE=3 SV=1	63941677629	65987109165	27126268810	130000000000	135000000000	26835747885	45596450796	26562847133	19092794799	103000000000	75929854525	76339978062	82069597671	69670473769	79500655410
132	U5RP42	Arginine--tRNA ligase OS=Clostridium autoethanogenum DSM 10061 OX=1341692 GN=argS PE=3 SV=1	7498692548	5856102167	5548339784	6757217552	6453749348	5543825701	5510631048	4615216216	4300691265	5688817696	5599913954	5245830214	6725426423	5954451276	5994804477
133	U5RVD0	UDP-N-acetylglucosamine 2-epimerase OS=Clostridium autoethanogenum DSM 10061 OX=1341692 GN=CAETHG_2341 PE=3 SV=1	1080524362	973591696	9.10487e+08	1107479920	952233227	660068857	713639524	5.65564e+08	515786764	577273036	5.74149e+08	6.3521e+08	6.21823e+08	7.03261e+08	673585784
134	U5RWQ1	GMP synthase [glutamine-hydrolyzing] OS=Clostridium autoethanogenum DSM 10061 OX=1341692 GN=guaA PE=3 SV=1	6276397080	4916221659	6674252243	6083399117	5378957481	5033931676	5719445747	5224120119	5181663630	4340145020	4627769232	4673380653	5252994121	5460526338	5515542060
135	U5RRV6	ATP-dependent helicase/nuclease subunit A OS=Clostridium autoethanogenum DSM 10061 OX=1341692 GN=addA PE=3 SV=1	1346904276	1092747192	1240965628	889829021	723268990	798778106	1011770877	9.55803e+08	7.51946e+08	7.26766e+08	8.21188e+08	764145793	1067221979	9.55407e+08	1127088597
136	U5RVD8	GTP diphosphokinase OS=Clostridium autoethanogenum DSM 10061 OX=1341692 GN=CAETHG_1269 PE=3 SV=1	3709030663	3285140493	3406258174	3465819038	4001919062	2543388943	2396291886	2333445359	1927138198	2706923771	3240174230	3012595285	2763178766	3170067085	3298927766
137	U5RWD0	Transcription elongation factor GreA OS=Clostridium autoethanogenum DSM 10061 OX=1341692 GN=greA PE=3 SV=1	10461134633	9655313276	9825824760	10401800531	8907889702	10334622282	10684998843	9127578243	7993098589	9732814900	12494160113	11796357358	11311970422	11443162866	10695901211
138	U5RYF0	UPF0182 protein CAETHG_2133 OS=Clostridium autoethanogenum DSM 10061 OX=1341692 GN=CAETHG_2133 PE=3 SV=1	3936152870	1832015411	4544372823	2714276533	2336664310	2800986368	3915696416	2629562299	3173673865	2328967774	3239394545	2902868683	4213862874	3216265744	3912604883
139	U5RY09	Phosphoglycerate dehydrogenase OS=Clostridium autoethanogenum DSM 10061 OX=1341692 GN=CAETHG_3249 PE=3 SV=1	3751132052	3021922501	3604840836	5586511832	4792007386	6884993510	5265166903	3971228493	3276472046	3175834398	4624331949	4819315196	4099542748	4350521728	4135288343
140	U5RNV1	Putative transcriptional regulator, GntR family OS=Clostridium autoethanogenum DSM 10061 OX=1341692 GN=CAETHG_0213 PE=4 SV=1	9348551515	8759173532	7495574591	4795429757	7232513538	5633692842	7947085102	9349345531	7955974335	8026976248	8587408908	7603323731	7515748785	8013601075	8375386665
141	U5RTR1	50S ribosomal protein L6 OS=Clostridium autoethanogenum DSM 10061 OX=1341692 GN=rplF PE=3 SV=1	7898509323	7677557425	7473534512	6235379998	6133812046	7360608163	4547469824	3919796874	3065217184	5102676623	5442924596	6017921122	5662558144	6626803242	5797481067
142	U5RXS2	DivIVA domain-containing protein OS=Clostridium autoethanogenum DSM 10061 OX=1341692 GN=CAETHG_3159 PE=4 SV=1	7925327188	7023768539	7602345405	6472316938	5795019295	8695551911	11416957558	9699454991	8275877106	6720080130	8225000744	8622289072	6482726990	5983271996	5554988435
143	U5RRR0	ABC-type transporter, periplasmic subunit family 3 OS=Clostridium autoethanogenum DSM 10061 OX=1341692 GN=CAETHG_1211 PE=3 SV=1	3415839634	2897409390	2633021389	2738551613	2908646405	3321288105	2717847988	2168192212	1961996045	2501116672	3071127120	3130396262	2784053094	3417703297	3247822029
144	U5RTD1	Bifunctional protein FolD OS=Clostridium autoethanogenum DSM 10061 OX=1341692 GN=folD PE=3 SV=1	59562840919	56131859218	55951217196	61827938559	52507057198	79026836196	64077499646	58349029468	44723810717	42405571407	58024032844	56074890475	45870460099	49907403151	47153113724
145	U5RSJ0	Aminotransferase class IV OS=Clostridium autoethanogenum DSM 10061 OX=1341692 GN=CAETHG_1508 PE=4 SV=1	6016955336	5650002568	6740636586	5437090241	4704354973	3496907445	4020705567	3791165841	3275915431	2943545635	3135319480	4488476784	3920741417	4717364452	4238761350
146	U5RX62	50S ribosomal protein L5 OS=Clostridium autoethanogenum DSM 10061 OX=1341692 GN=rplE PE=3 SV=1	21383341731	19766882373	19801478931	20399211852	20790804239	18400634227	19307859342	15442434047	13211707292	16332358896	20233641306	18632734305	16761316104	17744479223	15787300895
147	U5RUA1	Fructose-1,6-bisphosphatase class 3 OS=Clostridium autoethanogenum DSM 10061 OX=1341692 GN=fbp PE=3 SV=1	12950208982	11113029348	8581646198	9088562895	11012352560	9162668057	8704144104	7126197061	5715387824	9895859665	9440046988	9544221950	12449127480	12231488855	10600149025
148	U5RNV7	Uroporphyrinogen decarboxylase (URO-D) OS=Clostridium autoethanogenum DSM 10061 OX=1341692 GN=CAETHG_0155 PE=4 SV=1	10615798385	9316862924	8961769560	5517362955	6000138459	9377484019	9717724450	8195891146	7143398136	5491664447	6662205923	6948286520	7331481028	8252249033	7399750220
149	U5RUF1	Asparagine--tRNA ligase OS=Clostridium autoethanogenum DSM 10061 OX=1341692 GN=asnS PE=3 SV=1	14509025314	13015179900	12663876568	12512698963	13573328698	9718039732	11448950236	10635672986	7737223588	10184371565	12198638274	12269376743	14330331599	12300987867	12862402294
150	U5RSF5	ATP-dependent Clp protease ATP-binding subunit ClpX OS=Clostridium autoethanogenum DSM 10061 OX=1341692 GN=clpX PE=3 SV=1	6775207382	4964385463	6271275123	5595840594	4987217853	5556230993	6245582260	5615715855	4668426646	4055330181	4798931369	4847577827	5268708688	5994755565	6337761210
151	U5RZM1	Argininosuccinate lyase OS=Clostridium autoethanogenum DSM 10061 OX=1341692 GN=argH PE=3 SV=1	4658412620	3555433900	4343735402	4044713729	3922938130	4873742477	3267508379	3173558531	2563561660	3487724282	3562122144	3224081410	3333747947	3746944820	3799598800
152	U5RTM0	Thioredoxin-disulfide reductase OS=Clostridium autoethanogenum DSM 10061 OX=1341692 GN=CAETHG_1892 PE=4 SV=1	4339626552	3534417985	3584437264	3249884717	3249378367	3642297686	4714445614	3591952760	3142713649	3845721699	4817519078	4933379367	5395408395	5898637203	5013890990
153	U5RQA2	NADPH-dependent FMN reductase OS=Clostridium autoethanogenum DSM 10061 OX=1341692 GN=CAETHG_0543 PE=4 SV=1	8094140628	7233041695	6694992621	5426449682	5393977490	4077216467	7318194094	5516218722	4684898368	4712802638	5983130971	6075057934	5742810217	5849941568	5844760474
154	U5S0R2	3-isopropylmalate dehydratase large subunit OS=Clostridium autoethanogenum DSM 10061 OX=1341692 GN=leuC PE=3 SV=1	5704463555	3747148403	3389806527	2601470843	4107076702	3772560661	4743897934	2980178934	2287288225	4219702338	5336958951	3929349490	5261044820	4184868763	4211240338
155	U5RXI5	Pyridine nucleotide-disulfide oxidoreductase, FAD/NAD(P)-binding domain containing protein OS=Clostridium autoethanogenum DSM 10061 OX=1341692 GN=CAETHG_2060 PE=4 SV=1	6026257432	4373421496	5106640343	4345339413	4242999639	3828269954	4320673045	3939583990	3229254427	4039066392	4749220134	4091153224	5853595186	5352927652	5611833185
156	U5RZP7	Glutamate synthase, NADH/NADPH, small subunit OS=Clostridium autoethanogenum DSM 10061 OX=1341692 GN=CAETHG_3851 PE=4 SV=1	5096623850	4053726156	3509476721	2207731517	4818148097	2620659754	3506399536	3484834715	3162172562	4229525451	4770180621	4183426202	5763546777	5155758170	5550610566
157	U5RX36	Glutamate mutase epsilon subunit OS=Clostridium autoethanogenum DSM 10061 OX=1341692 GN=glmE PE=3 SV=1	2383419481	2010779906	2412104476	2102222264	1767702771	2003604910	2513840428	2239969352	1738168079	1372278006	1958451630	1921395443	1882267225	2227489147	2283946805
158	U5RXQ2	Ribonuclease J OS=Clostridium autoethanogenum DSM 10061 OX=1341692 GN=rnj PE=3 SV=1	7823718241	6018692569	6438243672	7095449712	7108811129	5910827707	5716785623	5125981909	4396796686	5042176009	5938162128	6044393035	6349554683	6895292288	6777412252
159	U5RTQ9	Phosphoenolpyruvate-protein phosphotransferase OS=Clostridium autoethanogenum DSM 10061 OX=1341692 GN=CAETHG_1896 PE=3 SV=1	3431188420	3082488578	3034000764	4063269713	4309351065	1687232453	1692164098	1419947490	1021187999	2934765352	2977037337	2957560360	2895451613	2936797349	3326517579
160	U5RZ09	Fructose-1,6-bisphosphate aldolase, class II OS=Clostridium autoethanogenum DSM 10061 OX=1341692 GN=CAETHG_2382 PE=4 SV=1	14128031767	13453630469	15594089465	13688221394	12731920444	10893076989	11897460229	11334870359	9266025750	12176218411	13721106710	14058909722	14735717202	13070818861	14666855594
161	U5RU88	50S ribosomal protein L1 OS=Clostridium autoethanogenum DSM 10061 OX=1341692 GN=rplA PE=3 SV=1	5425331543	6359796340	5352933785	4660958440	4497446786	4386461391	2997196257	2833646024	9.3915e+08	2643816796	2774516854	3048719949	2648555968	3497389728	3498205613
162	U5RV16	2,4-dienoyl-CoA reductase (NADPH) OS=Clostridium autoethanogenum DSM 10061 OX=1341692 GN=CAETHG_0983 PE=3 SV=1	5028588690	4588377082	5413776587	5543894452	4236492772	5785482432	5455479370	4848348552	4142883910	3684434111	4644031696	4901137490	4776352151	5344618158	5091058756
163	U5RSS7	Efflux transporter, RND family, MFP subunit OS=Clostridium autoethanogenum DSM 10061 OX=1341692 GN=CAETHG_0390 PE=3 SV=1	1177659076	5.14857e+08	1075621726	727056922	5.19491e+08	9.91812e+08	903960553	8.00589e+08	9.15518e+08	8.48373e+08	1009102435	1028066895	762659196	1016836462	783737870
164	U5RRE0	Phospho-2-dehydro-3-deoxyheptonate aldolase OS=Clostridium autoethanogenum DSM 10061 OX=1341692 GN=CAETHG_0910 PE=4 SV=1	17428222481	11978859882	9246854196	11272188312	16841431706	10717184455	12408781420	9188583424	7287589578	10433443613	11711546838	10315279092	14852466010	13917701409	13546764463
165	U5RSY1	Carbon-monoxide dehydrogenase (Acceptor) OS=Clostridium autoethanogenum DSM 10061 OX=1341692 GN=CAETHG_1620 PE=1 SV=1	3280454080	6758144091	4535109483	3185950835	5786212327	5410052572	2173640103	2914948328	4914759835	12429470927	12267426660	12624458100	19347808048	10182112883	10151267621
166	U5RVC8	DNA polymerase I OS=Clostridium autoethanogenum DSM 10061 OX=1341692 GN=polA PE=3 SV=1	8.41233e+08	5.95913e+08	6.95445e+08	4.07725e+08	4.53104e+08	5.13935e+08	7.71581e+08	7.37121e+08	6.00417e+08	546672031	691213857	657479166	7.06837e+08	727230726	595861220
167	U5S1D7	Protein RecA OS=Clostridium autoethanogenum DSM 10061 OX=1341692 GN=recA PE=3 SV=1	8219774810	4949724137	7164480263	6495602731	6355617280	4646014850	5300146370	5550806048	5454557731	8269643196	7967245829	7426971413	10330766450	10744724663	10281364716
168	U5RX93	Protein-arginine kinase OS=Clostridium autoethanogenum DSM 10061 OX=1341692 GN=mcsB PE=3 SV=1	3327798269	2849398139	2923976629	3507554957	3453220962	2358422446	2272906631	2116588866	1872579422	2511031668	2650741437	2385554251	2846785586	2859820201	3081012479
169	U5RS18	L-lactate oxidase OS=Clostridium autoethanogenum DSM 10061 OX=1341692 GN=CAETHG_1336 PE=3 SV=1	5215515858	5897343637	5585593393	4680725337	5327792720	4006050149	5898962013	4984581734	4292513962	5933261582	6354014860	6219235227	5405221367	6291540736	5797984938
170	U5RX57	30S ribosomal protein S5 OS=Clostridium autoethanogenum DSM 10061 OX=1341692 GN=rpsE PE=3 SV=1	15342422533	14704270081	17476280008	12308621466	11732375108	14674832743	14352080327	13048822777	11060587683	10292180308	13639568999	13483357298	12707658952	14673748617	13197863251
171	U5RSU8	NADH dehydrogenase (Quinone) OS=Clostridium autoethanogenum DSM 10061 OX=1341692 GN=CAETHG_1577 PE=3 SV=1	6557634785	6736973626	6258410191	10743990196	8038841118	4482915937	4339980572	4175432192	3432496547	4756059260	4960111727	5023639762	4648309617	4660647609	4701013802
172	U5RST2	NAD(+) ADP-ribosyltransferase OS=Clostridium autoethanogenum DSM 10061 OX=1341692 GN=CAETHG_0395 PE=4 SV=1	3211378450	2742154782	2967942154	2334522808	2873316669	2899419416	2490519476	2185859168	2139809312	2640056105	3403819510	3392839314	3776497981	3669937290	3810072328
173	U5RZ46	UvrABC system protein A OS=Clostridium autoethanogenum DSM 10061 OX=1341692 GN=uvrA PE=3 SV=1	1930104184	1766097404	2030638325	2209787366	1779538049	1536833128	1830914808	1482423737	1326724641	1928417623	2343281209	2257624743	2134011017	2228921777	2413287987
174	U5RYP5	Mannosyl-glycoprotein endo-beta-N-acetylglucosaminidase OS=Clostridium autoethanogenum DSM 10061 OX=1341692 GN=CAETHG_2267 PE=4 SV=1	2107327486	1511229746	1456363610	1718439578	1959156488	1848834340	1380415214	1327862054	1266267808	9.5381e+08	961243664	1161237608	1431259218	1628075759	1509644506
175	U5RSS2	(R,R)-butanediol dehydrogenase OS=Clostridium autoethanogenum DSM 10061 OX=1341692 GN=CAETHG_0385 PE=3 SV=1	5664466156	6491173264	8111712384	4023118556	5221734284	4207932250	13859916854	5267750561	5038017111	6588878344	3776331215	3365332455	7772831344	8066340264	6273886394
176	U5RQH8	AAA domain-containing protein OS=Clostridium autoethanogenum DSM 10061 OX=1341692 GN=CAETHG_0751 PE=4 SV=1	5728151264	5082901680	4488156848	3671613147	4968797808	2562134279	3566462798	3254012480	2911550874	4051480968	4412813262	4412931747	5401223753	5764790622	6540051168
177	U5RXL6	Cysteine desulfurase IscS OS=Clostridium autoethanogenum DSM 10061 OX=1341692 GN=iscS PE=3 SV=1	33842790326	35326815818	39925922710	31670960502	26160914740	21739245832	28416111218	23505102776	18852663214	21074613178	27392469456	22541082409	27545684800	22991253621	28425408566
178	U5RYK5	Alanine--glyoxylate transaminase OS=Clostridium autoethanogenum DSM 10061 OX=1341692 GN=CAETHG_2210 PE=4 SV=1	113000000000	81798094318	57710455036	45533849684	74586017648	75166426907	82485124022	62912929284	51359581649	62832183552	67254709145	66038192316	92794296598	88725891603	82786819810
179	U5RZR6	Penicillin-binding protein dimerization domain-containing protein OS=Clostridium autoethanogenum DSM 10061 OX=1341692 GN=CAETHG_2817 PE=3 SV=1	1730926981	1554203022	1746835033	1500779131	1257504327	1518915576	1598783470	1544157015	1326461731	1453159114	1954703199	2059831033	1262387678	2169719933	1586915092
180	U5RRY6	Probable phosphatase CAETHG_1250 OS=Clostridium autoethanogenum DSM 10061 OX=1341692 GN=CAETHG_1250 PE=3 SV=1	2520151239	2509701268	2225447094	2864333579	2655097656	1992082060	1317833241	1447774152	1215291733	1675353541	1987375524	1878922284	1696786630	1891559481	2013384406
181	U5S1S1	DAK2 domain fusion protein YloV OS=Clostridium autoethanogenum DSM 10061 OX=1341692 GN=CAETHG_3350 PE=4 SV=1	3485742442	2906757934	3257211950	2208510139	2517246201	2214615294	2956294238	2524457366	2118969200	2082574498	2431255035	2344613504	2556922209	2562976894	2549099906
182	U5RT88	Proline--tRNA ligase OS=Clostridium autoethanogenum DSM 10061 OX=1341692 GN=proS PE=3 SV=1	3968928396	3788258825	3658538476	2863724687	2849489333	2686861013	3474550619	3027051954	2474334364	2752974997	3464495601	3362823766	3780146222	3823184229	3399840199
183	U5RX97	UDP-N-acetylmuramoylalanine--D-glutamate ligase OS=Clostridium autoethanogenum DSM 10061 OX=1341692 GN=murD PE=3 SV=1	2635847156	2228218970	2364157212	2050129281	2245727402	2012922864	2034825883	1985024913	1657687801	1655327631	1976971497	1951816992	1636359516	1731217702	1769740594
184	U5RXZ2	Ion-translocating oxidoreductase complex subunit G OS=Clostridium autoethanogenum DSM 10061 OX=1341692 GN=rnfG PE=3 SV=1	15952113455	19150425729	20678314083	10639539744	15196098302	14892042355	18370802829	18001572898	16090435333	15429851290	17466449443	17409030214	17007003164	21071610961	19317874065
185	U5S1V3	30S ribosomal protein S2 OS=Clostridium autoethanogenum DSM 10061 OX=1341692 GN=rpsB PE=3 SV=1	11556903993	8729699587	10809662456	8669414606	8088176699	9059387627	8440356222	8365910096	6739520075	6987111823	8222906035	8049024313	9619984715	9073594552	9268371489
186	U5RS32	4-hydroxy-tetrahydrodipicolinate reductase OS=Clostridium autoethanogenum DSM 10061 OX=1341692 GN=dapB PE=3 SV=1	6566841832	6333019395	5596856516	6502988507	6045701833	5206409799	5344884324	4404298391	3643900071	5087249424	5708672330	5990712629	5626068422	6175003309	5805334004
187	U5RRI6	Precorrin-8X methylmutase OS=Clostridium autoethanogenum DSM 10061 OX=1341692 GN=CAETHG_1121 PE=3 SV=1	3103961559	3742394398	4859825912	4762381366	2810272175	3734334126	3891276616	4551118710	6411672255	1897248868	2524073305	2838057616	2066305429	2492934102	2402099657
188	U5RSI4	Polysaccharide biosynthesis protein CapD OS=Clostridium autoethanogenum DSM 10061 OX=1341692 GN=CAETHG_1317 PE=3 SV=1	1054531271	1323492076	1344512334	1379669424	1420368809	1231243361	8.14257e+08	692404753	5.96293e+08	1129740598	1008461644	1084140316	9.75604e+08	1305319160	1048458749
189	U5RXP8	Alanine--tRNA ligase OS=Clostridium autoethanogenum DSM 10061 OX=1341692 GN=alaS PE=3 SV=1	3112083649	1993480024	2352307144	1642329242	1750696914	1967405731	2480271726	2361003585	1935075258	1934722489	2229019238	2074313258	3059220944	3048920820	3203693797
190	U5RU20	Biotin carboxylase OS=Clostridium autoethanogenum DSM 10061 OX=1341692 GN=CAETHG_2042 PE=4 SV=1	3591221572	2760837332	3117670469	3678985486	3236755554	2506009741	2717365474	2422199847	2304506210	1915434388	2304882568	2317186574	1749144892	1687030865	2091074215
191	U5RZ86	Diguanylate cyclase OS=Clostridium autoethanogenum DSM 10061 OX=1341692 GN=CAETHG_3905 PE=4 SV=1	2017115403	1485200934	1669515501	1277472614	1490625430	1654190730	1397764040	1267420916	1004677052	1085392041	1296166918	1194625681	1874650076	1710838910	1750364413
192	U5RXV3	Peptidase M24 OS=Clostridium autoethanogenum DSM 10061 OX=1341692 GN=CAETHG_3189 PE=4 SV=1	11800781238	9342375278	11468820516	9780197078	8858085222	8634714335	11109407332	9202041661	7528082056	8765398577	10243850923	10100984585	14159185282	11106071152	10677918885
193	U5RX17	Fn3 associated repeat containing protein OS=Clostridium autoethanogenum DSM 10061 OX=1341692 GN=CAETHG_1652 PE=4 SV=1	2266288710	1802412918	1856599840	1705543663	2314929424	1744311577	1813350728	1779166729	1658341113	1373181532	1614518515	1519686016	2657661610	1802651339	1590762786
194	U5RX78	2-isopropylmalate synthase OS=Clostridium autoethanogenum DSM 10061 OX=1341692 GN=leuA PE=3 SV=1	2134034749	1397915737	1082448681	8.76585e+08	1235464692	1443085517	1542797872	1379832433	1041155389	1137248890	1486196987	1132186424	1429614903	1394797941	1419506926
195	U5RSA6	Ferritin OS=Clostridium autoethanogenum DSM 10061 OX=1341692 GN=CAETHG_0026 PE=3 SV=1	6647451850	9837956905	10235445931	11692758797	7594879450	7828331640	11565970519	11508035448	13708718937	7795790168	9024111533	12011537037	7752944388	8325587803	7301091125
196	U5RYZ2	Glutamate dehydrogenase OS=Clostridium autoethanogenum DSM 10061 OX=1341692 GN=CAETHG_2367 PE=3 SV=1	8128564367	7638230941	8023722972	9127320103	6749196317	6200943398	8008770450	6151460134	5313501466	5273679800	6355811181	6692912144	5851100769	6387093496	5635416721
197	U5RTF0	Microcompartments protein OS=Clostridium autoethanogenum DSM 10061 OX=1341692 GN=CAETHG_1817 PE=3 SV=1	6715993404	7025040364	3265180325	14014054309	15813615224	3339751811	6299422854	4227494986	2702973732	10662176846	9261005237	8111331120	7129297077	7216093763	9071164352
198	U5RY81	Transcriptional regulator, LacI family OS=Clostridium autoethanogenum DSM 10061 OX=1341692 GN=CAETHG_2293 PE=4 SV=1	3125011503	2750911293	2987722060	3603354382	3353508883	3402914410	3106691722	3137552533	2329561327	2724311156	2989522013	3096499038	3001961468	3569458393	3839289934
199	U5RX15	Glutamine--fructose-6-phosphate aminotransferase [isomerizing] OS=Clostridium autoethanogenum DSM 10061 OX=1341692 GN=glmS PE=3 SV=1	2465304017	1972701146	2333117097	2323789249	2509467216	3053326261	2183944683	1610443458	1575788589	2070504392	2907797256	2350529858	2426215560	2454146153	2427225183
200	U5RTQ5	Triosephosphate isomerase OS=Clostridium autoethanogenum DSM 10061 OX=1341692 GN=tpiA PE=3 SV=1	7073378935	6736894529	7256037561	6941538591	5557926630	5490772314	6979615152	5406040141	5038541322	6426003527	6803760082	6645739282	6206262220	6342548059	5922072340
201	U5RTX1	ATP-dependent zinc metalloprotease FtsH OS=Clostridium autoethanogenum DSM 10061 OX=1341692 GN=ftsH PE=3 SV=1	4197446462	3458522949	3913710977	3728916670	3210197788	3387724688	3603144794	3277762380	2786678835	2797882044	3375676061	3501456615	3319742067	3585986647	3777320657
202	U5RSB3	Beta-lactamase OS=Clostridium autoethanogenum DSM 10061 OX=1341692 GN=CAETHG_1431 PE=4 SV=1	5963747978	4291383332	3544951185	2598496996	2906362373	2099524694	2574003127	3604533066	3694997141	1425740513	1832732760	2113755088	1820028951	2247063065	3082887248
203	U5RY43	Adenylosuccinate synthetase OS=Clostridium autoethanogenum DSM 10061 OX=1341692 GN=purA PE=3 SV=1	10198255210	8899032712	9872863608	9429580698	8422001720	7743017424	9493171218	7703083212	6294291309	9114887113	9047809199	10631882106	9190377798	11062392652	8501354441
204	U5RS29	D-lactate dehydrogenase OS=Clostridium autoethanogenum DSM 10061 OX=1341692 GN=CAETHG_1147 PE=3 SV=1	7151640628	5881122575	5973903257	6778789081	5647533808	5116935328	4409766884	3470905290	2996937004	4488925218	4946536168	5350640421	5840129311	5339736981	4992042788
205	U5RXM1	endopeptidase La OS=Clostridium autoethanogenum DSM 10061 OX=1341692 GN=CAETHG_2097 PE=3 SV=1	3801672730	2942363312	3535320784	3014482674	2825723176	3026622026	3888946484	3757415585	3146162398	2844691904	3206834725	2922842363	2825162837	2735596010	2864804865
206	U5S0L9	Bifunctional purine biosynthesis protein PurH OS=Clostridium autoethanogenum DSM 10061 OX=1341692 GN=purH PE=3 SV=1	3129133727	2749014873	2721552704	1858886738	2023486645	1752654712	2440162596	1909510167	1916388620	1625822031	2078741178	1941274397	2492920025	3089992671	2557067973
207	U5RXC3	UDP-N-acetylmuramoyl-L-alanyl-D-glutamate--2,6-diaminopimelate ligase OS=Clostridium autoethanogenum DSM 10061 OX=1341692 GN=murE PE=3 SV=1	2940079001	2685899021	2783172125	1924262651	2176112897	2159461066	2145951368	1865832246	1764895043	2242173436	2441085359	2680638106	2018287082	2605820037	2503712163
208	U5S1B8	Elongation factor Ts OS=Clostridium autoethanogenum DSM 10061 OX=1341692 GN=tsf PE=3 SV=1	15571932303	15050438264	13914583241	12775130323	12520815960	13006710284	9902440661	9048893404	7375931200	10686253869	11215773149	17430245204	12646566410	11893791631	11308363338
209	U5RTZ3	Glycine--tRNA ligase OS=Clostridium autoethanogenum DSM 10061 OX=1341692 GN=glyQS PE=3 SV=1	4178323208	3144747348	3653119256	2732635270	2521083780	2824719381	3533255980	2984694021	2657107731	2535575961	3011418539	3251426193	3333478586	3130781346	2923956618
210	U5RVE3	Cell shape-determining protein MreB OS=Clostridium autoethanogenum DSM 10061 OX=1341692 GN=mreB PE=3 SV=1	7596531608	7007740830	6031387366	6195882329	7135547654	6145205489	7053355291	5900164179	4696843690	9215014727	7436921778	6426271018	9478075188	7323749249	8212758282
211	U5RWU8	Pyridoxal 5'-phosphate synthase subunit PdxT OS=Clostridium autoethanogenum DSM 10061 OX=1341692 GN=pdxT PE=3 SV=1	3894830085	3780529276	3624151748	2771021816	2787662277	2816035786	3331679042	3007902991	2435515764	2686918616	3114886334	3441496200	3670917359	4544377374	4031881380
212	U5RU07	Histone family protein DNA-binding protein OS=Clostridium autoethanogenum DSM 10061 OX=1341692 GN=CAETHG_1996 PE=3 SV=1	117000000000	101000000000	113000000000	112000000000	98557778021	115000000000	91523721827	77947754610	68941669131	71010305410	88131456635	90810954911	89865983323	95470162443	91356536870
213	U5RXR5	50S ribosomal protein L2 OS=Clostridium autoethanogenum DSM 10061 OX=1341692 GN=rplB PE=3 SV=1	11145597646	9395371094	10878837009	8332076281	7905649251	10076824506	10252282235	8604183201	7906108370	7308037006	9039190804	9551065102	9520012218	10407397723	9016794488
214	U5RUR0	NAD-dependent protein deacetylase OS=Clostridium autoethanogenum DSM 10061 OX=1341692 GN=cobB PE=3 SV=1	4062767908	3451014412	3897780213	3728609786	3245730973	3070109625	3489998782	3198489115	2556158810	2552125828	4198041531	3226540487	3665238552	3705794564	3768352106
215	U5RW88	Septum site-determining protein MinD OS=Clostridium autoethanogenum DSM 10061 OX=1341692 GN=CAETHG_2819 PE=3 SV=1	3455839972	3161604174	3138799884	2860761414	3154465400	2774708224	3184372167	2978443737	2430989826	2734427256	2967578392	2802799080	2966461978	3505838570	3469890337
216	U5RZD8	Molybdopterin molybdenumtransferase OS=Clostridium autoethanogenum DSM 10061 OX=1341692 GN=CAETHG_3904 PE=3 SV=1	91706326195	85945106578	102000000000	10885174113	27290849014	27854398110	23505880119	24098284821	40825904606	12506029679	28244443159	28512301644	27561459324	76400451528	66086480505
217	U5RX16	Pyridoxal-5'-phosphate-dependent protein beta subunit OS=Clostridium autoethanogenum DSM 10061 OX=1341692 GN=CAETHG_2922 PE=4 SV=1	3448093676	2951270907	2891324157	2041002477	2145798995	2528058688	3914391926	3536517542	2883788313	3935999642	3562257072	3653143936	4039160001	4172562282	3543805252
218	U5RU79	M18 family aminopeptidase OS=Clostridium autoethanogenum DSM 10061 OX=1341692 GN=CAETHG_2066 PE=3 SV=1	1789022147	1424693540	1471064673	1685177128	1384965030	1378189342	1177970049	1097077641	8.49279e+08	9.26537e+08	1170318563	1211491186	9.60892e+08	1116929447	1062362193
219	U5RZF9	Efflux transporter, RND family, MFP subunit OS=Clostridium autoethanogenum DSM 10061 OX=1341692 GN=CAETHG_2692 PE=3 SV=1	3820621942	3960603081	3537540526	3033717685	3296421436	2550464011	3116819676	2567396816	2151685610	2958878144	3043660600	3135260610	2976477688	3975902360	3584835044
220	U5RVZ9	Nucleotide sugar dehydrogenase OS=Clostridium autoethanogenum DSM 10061 OX=1341692 GN=CAETHG_1308 PE=3 SV=1	5902455661	5699064698	6103675439	5192741941	5261917401	4267774416	4604892862	4274567310	3347750114	3671651531	4481192644	4311126662	3733829143	4179601352	4393950099
221	U5S0Z2	Serine hydroxymethyltransferase OS=Clostridium autoethanogenum DSM 10061 OX=1341692 GN=glyA PE=3 SV=1	3230636942	3528832176	3429075623	3220520478	3106129937	3540575658	3123156128	2391389397	2422257899	2847748794	3001888889	4595643532	4216543446	2770065751	3411342240
222	U5S007	Methyl-accepting chemotaxis sensory transducer with Cache sensor OS=Clostridium autoethanogenum DSM 10061 OX=1341692 GN=CAETHG_3981 PE=3 SV=1	836584768	916751188	1094099492	4064826597	3751158460	2593541286	1300238856	979500494	9.73433e+08	591246016	887730224	7.34184e+08	1294630079	1198628254	1181315181
223	U5RSH6	Oxidoreductase domain protein OS=Clostridium autoethanogenum DSM 10061 OX=1341692 GN=CAETHG_1307 PE=4 SV=1	3443231454	3562593997	3832463472	4192120986	3458534013	2578211672	3423613830	2748689141	2511042190	2972026020	3228807334	3437186944	3131656135	3554684724	3345704517
224	U5RXB9	Ribosome-binding ATPase YchF OS=Clostridium autoethanogenum DSM 10061 OX=1341692 GN=ychF PE=3 SV=1	4757510119	4032627214	4286395578	4184451940	4195279479	3273842312	3850409078	3083589975	2549180700	3236171987	3949065799	3834004817	4212542680	4587536850	4385177095
225	U5RYV2	Transcription termination factor Rho OS=Clostridium autoethanogenum DSM 10061 OX=1341692 GN=rho PE=3 SV=1	5726508328	4599526126	5246313677	5561625636	5232416088	4195661534	4781341393	4040911870	3648720165	2438107322	2609932466	2488828777	2851438045	2778571017	2890855219
226	U5RZB6	Indole-3-glycerol phosphate synthase OS=Clostridium autoethanogenum DSM 10061 OX=1341692 GN=trpC PE=3 SV=1	11961656403	10976279712	7866281310	7655935658	12348075224	8416225849	10155777834	6764751410	5315706634	11440914964	11697749440	11219487998	13538240426	12473070493	14739997101
227	U5RTZ1	Bifunctional protein GlmU OS=Clostridium autoethanogenum DSM 10061 OX=1341692 GN=glmU PE=3 SV=1	6442696775	6630023595	6955188464	5636622305	5678337480	6818432992	5900779391	5438664649	4395529112	5278446587	5769909071	5881094095	5910978069	6596462571	6641188772
228	U5RQQ9	RNA binding S1 domain protein OS=Clostridium autoethanogenum DSM 10061 OX=1341692 GN=CAETHG_0848 PE=4 SV=1	6424814883	5248461476	6042468054	5530972130	5419367024	6749749568	4659178004	4521689444	3999380057	3769067425	4638778068	4417775706	6717881582	6732622555	6991472065
229	U5RWY1	Elongation factor 4 OS=Clostridium autoethanogenum DSM 10061 OX=1341692 GN=lepA PE=3 SV=1	6.22806e+08	579009057	5.56878e+08	511132739	543049829	2.63455e+08	3.80492e+08	306116729	3.26771e+08	537859714	554047647	558001603	435734064	415557496	535754923
230	U5RW20	D-lactate dehydrogenase (Cytochrome) OS=Clostridium autoethanogenum DSM 10061 OX=1341692 GN=CAETHG_2688 PE=4 SV=1	2378365776	1847925555	1491206866	2121919196	2503338376	2395859620	1952258371	1891816605	1505936869	1452774241	1450437575	1453407023	1384878272	1976330981	1912026485
231	U5RTX6	Methyl-accepting chemotaxis sensory transducer OS=Clostridium autoethanogenum DSM 10061 OX=1341692 GN=CAETHG_0750 PE=4 SV=1	6761898548	4706563524	5958635050	6854033243	6965917953	4970691619	5548665652	4833666126	4304507511	5077876559	6021432969	5799326936	7898355935	7308892693	8209008780
232	U5RZE6	ABC-type transporter, periplasmic subunit OS=Clostridium autoethanogenum DSM 10061 OX=1341692 GN=CAETHG_2677 PE=4 SV=1	1014243734	1000489547	1345764616	1271783377	886946532	1077437595	1101075687	1235473774	1005934660	5.8132e+08	637382749	641830960	4.91578e+08	668507825	5.6504e+08
233	U5RVH1	Glutamate-1-semialdehyde 2,1-aminomutase OS=Clostridium autoethanogenum DSM 10061 OX=1341692 GN=hemL PE=3 SV=1	6817633188	5788592540	6470615391	7212022494	6607825183	5286680036	6724234773	5488062448	4804259275	6284952582	7220097263	6202712821	7621868349	7239167884	7002139075
234	U5RSK7	Threonine--tRNA ligase OS=Clostridium autoethanogenum DSM 10061 OX=1341692 GN=thrS PE=3 SV=1	5727815429	5957516180	6140708980	4603538053	6094304546	4667231629	4799258129	4691064077	5424126817	4934993443	6778860929	6495393430	6247870554	6727328012	6669518653
235	U5RXF6	Ion-translocating oxidoreductase complex subunit D OS=Clostridium autoethanogenum DSM 10061 OX=1341692 GN=rnfD PE=3 SV=1	13440350963	10652875748	13143544866	8113835026	9146434528	9480268996	12836166020	11556748618	10185715725	6616566850	10440383432	10590294704	15981228031	13284211776	10510228692
236	U5RPA2	D-lactate dehydrogenase (Cytochrome) OS=Clostridium autoethanogenum DSM 10061 OX=1341692 GN=CAETHG_0382 PE=4 SV=1	3199647635	2914648206	2042911368	2059114058	2744885126	2100247079	2455794166	2417145741	1756633794	4844897606	1334636984	2537767078	7821944524	10322639595	9992370309
237	U5RRM4	uroporphyrinogen-III C-methyltransferase OS=Clostridium autoethanogenum DSM 10061 OX=1341692 GN=CAETHG_1125 PE=3 SV=1	3747648333	4171587477	5403658379	5868928146	3614734416	4081261260	4667970943	4605467948	4083536412	3322726451	3549986335	3949656007	3201005043	3268526941	2748323779
238	U5S1D5	Elongation factor P OS=Clostridium autoethanogenum DSM 10061 OX=1341692 GN=efp PE=3 SV=1	16138880337	16353436971	14584199210	15151505472	13545333495	11956663599	11967248902	9661464570	8547179076	9491254709	10537759899	11081523660	11335589983	13384157480	10296282406
239	U5RNW1	Purine nucleoside phosphorylase OS=Clostridium autoethanogenum DSM 10061 OX=1341692 GN=CAETHG_0160 PE=3 SV=1	1650365746	1533344460	1704020796	1619970610	1203939468	1433551435	1862499621	1490694968	1282534738	1099371347	1333813732	1390300860	917159104	1290071736	1191041292
240	U5RZJ2	Alcohol dehydrogenase OS=Clostridium autoethanogenum DSM 10061 OX=1341692 GN=CAETHG_3954 PE=4 SV=1	12021654131	11154309427	15720309987	14684622520	10383461636	15985336239	12436740929	10836849603	9202085207	7426557530	11989634663	13795781485	8409897402	12245760454	9912736296
241	U5RY60	50S ribosomal subunit assembly factor BipA OS=Clostridium autoethanogenum DSM 10061 OX=1341692 GN=bipA PE=3 SV=1	3449148646	2751365146	3011800881	2839991325	2676412220	2594139136	2861130304	2654191214	2114674188	2215562988	2658252921	2615710868	2917730415	2932778963	2544754454
242	U5RX72	D-galactose/methyl-galactoside binding periplasmic protein MglB OS=Clostridium autoethanogenum DSM 10061 OX=1341692 GN=CAETHG_2989 PE=3 SV=1	1042262659	6.76801e+08	753818623	659390938	773735120	1370138508	6.35709e+08	624318093	556020658	4.30405e+08	5.48626e+08	645011186	943638652	9.94551e+08	968189801
243	U5RWJ7	PDZ/DHR/GLGF domain protein OS=Clostridium autoethanogenum DSM 10061 OX=1341692 GN=CAETHG_2936 PE=4 SV=1	1151721039	9.94059e+08	1030762077	6.21701e+08	906532282	4.97053e+08	516813934	463510936	344565874	1064940961	9.75249e+08	7.40786e+08	1001130293	8.84229e+08	1157326113
244	U5RQB1	Alcohol dehydrogenase zinc-binding domain protein OS=Clostridium autoethanogenum DSM 10061 OX=1341692 GN=CAETHG_0553 PE=3 SV=1	3290861940	3310036391	3797949139	1649136516	2029511127	3365197272	6463843191	4913085220	4065407410	2695883278	2524755865	2171561849	3438026914	3390370815	2925477161
245	U5RZ02	Leucine--tRNA ligase OS=Clostridium autoethanogenum DSM 10061 OX=1341692 GN=leuS PE=3 SV=1	14701953922	11405754991	11815365182	11361911190	10823763389	9832918175	14580050258	11092403878	9628889828	10124002652	12187286578	11563856885	12520874254	11301817038	11425445920
246	U5RQ63	Quinolinate synthase OS=Clostridium autoethanogenum DSM 10061 OX=1341692 GN=nadA PE=3 SV=1	6455820600	6252251848	6145654566	4431654809	5137487575	4291153130	5459190996	4597125115	3760992175	5625817918	6554644690	6707175594	8242906039	7654373982	6830621464
247	U5RUB0	Transcription elongation factor GreA OS=Clostridium autoethanogenum DSM 10061 OX=1341692 GN=greA PE=3 SV=1	5150114768	4771453856	3483057464	3891665922	4288920658	4523122836	4849766770	4028918602	3281269328	4181556565	4780324048	5841020032	5319032079	6650131531	5221957304
248	U5RU97	Cysteine--tRNA ligase OS=Clostridium autoethanogenum DSM 10061 OX=1341692 GN=cysS PE=3 SV=1	5435591613	5090683814	4931654076	3602182442	3342024563	3269980365	3159259494	2935159929	2451280566	4271921796	4716516403	4946121907	4468133417	4111482275	5481251640
249	U5RT59	Riboflavin biosynthesis protein RibD OS=Clostridium autoethanogenum DSM 10061 OX=1341692 GN=CAETHG_0307 PE=3 SV=1	6247824228	4879778626	5182826498	4745535239	5791823491	4338877775	5687324661	4638655110	3698243938	4401883578	5168887243	4898111572	5903706983	5864394521	5687503072
250	U5RSY5	Iron-sulfur cluster carrier protein OS=Clostridium autoethanogenum DSM 10061 OX=1341692 GN=CAETHG_1625 PE=3 SV=1	3740275440	3346511855	3496578164	3532291564	3914328990	2809170859	3531389655	3452227357	2677791338	3212407196	3793299317	3741467621	4059698765	4369720570	4607715624
251	U5RXT9	DNA gyrase subunit B OS=Clostridium autoethanogenum DSM 10061 OX=1341692 GN=gyrB PE=3 SV=1	32316209838	53533012692	22393399891	22243455907	60035207703	19009243522	1704677812	1595506319	1263034403	50457387303	66982289325	53816858291	1603029028	1682217515	1596312479
252	U5RSU6	Alcohol dehydrogenase (NADP(+)) OS=Clostridium autoethanogenum DSM 10061 OX=1341692 GN=CAETHG_0410 PE=3 SV=1	18161252068	15682630373	17215339620	15549003136	14746322103	14286671233	18136498993	15089074607	12483802360	12606809072	16685316571	15785928332	16896214591	14972508041	14808376567
253	U5RQ11	Selenate reductase YgfK OS=Clostridium autoethanogenum DSM 10061 OX=1341692 GN=CAETHG_0448 PE=4 SV=1	898320283	603656856	592558302	503415994	6.46433e+08	6.30025e+08	824423928	820033113	6.44337e+08	582068307	693469640	635742457	831055480	7.18385e+08	674317684
254	U5RWV2	CheC, phosphatase, inhibitor of MCP methylation / FliN fusion protein OS=Clostridium autoethanogenum DSM 10061 OX=1341692 GN=CAETHG_3043 PE=3 SV=1	986504902	1117496880	9.03542e+08	1741552914	1552401562	1232470681	761489514	746149361	507397124	696920548	727711260	788420020	515650802	755885143	701249444
255	U5RYX9	Glutamine amidotransferase of anthranilate synthase OS=Clostridium autoethanogenum DSM 10061 OX=1341692 GN=CAETHG_3702 PE=4 SV=1	12445483989	8907505828	6789433082	8711286916	12212374684	10182123292	9076010225	6089649583	5667036181	7370934688	7771691812	7366817284	10967369201	8946096988	8587562217
256	U5RWA3	L-seryl-tRNA(Sec) selenium transferase OS=Clostridium autoethanogenum DSM 10061 OX=1341692 GN=selA PE=3 SV=1	1291174259	992263684	1112316971	1407531426	1247553182	1406706768	1009494164	8.44088e+08	888747824	1061676604	1087301297	1162983436	1077718119	1003735871	1113150910
257	U5S1Y2	Adenylosuccinate lyase OS=Clostridium autoethanogenum DSM 10061 OX=1341692 GN=CAETHG_3420 PE=3 SV=1	4113645175	3664902706	4058603549	3371797978	3268656928	3808678992	3062689470	2607929810	2414973472	2640061565	3259478801	3315199132	3568403936	3166782000	3200328226
258	U5RYW1	Uracil phosphoribosyltransferase OS=Clostridium autoethanogenum DSM 10061 OX=1341692 GN=upp PE=3 SV=1	8131002684	7414113792	7851288604	7613029518	6883164798	5534068780	6012736289	4779916987	4001152713	5305060240	6487718344	6094813686	7576838701	5919510181	6006893266
259	U5RWJ3	Signal peptide protein, YSIRK family OS=Clostridium autoethanogenum DSM 10061 OX=1341692 GN=CAETHG_1515 PE=4 SV=1	4.51235e+08	2.72355e+08	339291616	1313037557	1867512181	4509786268	2720465713	802443529	8.61357e+08	67427693	82015248	66952039	598099419	2654577345	1992370520
260	U5RXB8	Foldase protein PrsA OS=Clostridium autoethanogenum DSM 10061 OX=1341692 GN=prsA PE=3 SV=1	5746522852	6052311060	6231230841	6050294348	5911527655	5814785491	5980891462	5368586096	4799363434	6150814817	6776304895	6754742462	6501886714	6205021734	5691998713
261	U5RSU3	CoA-substrate-specific enzyme activase OS=Clostridium autoethanogenum DSM 10061 OX=1341692 GN=CAETHG_1442 PE=3 SV=1	1153892268	971876412	1083422738	940775139	823425868	958012888	9.39917e+08	9.65935e+08	7.85201e+08	1081796132	1024721134	9.32312e+08	769258509	878866400	989783758
262	U5RXY7	2-hydroxy-3-oxopropionate reductase OS=Clostridium autoethanogenum DSM 10061 OX=1341692 GN=CAETHG_2186 PE=4 SV=1	1176609462	1265846639	1311866816	1740986304	1486361502	1479342378	616748938	5.26903e+08	458209680	1291863669	1329487153	1364885565	1294605493	1386155902	1538495768
263	U5RXP0	Chaperone protein DnaK OS=Clostridium autoethanogenum DSM 10061 OX=1341692 GN=CAETHG_1826 PE=3 SV=1	1569451127	1577267910	592492754	2879482552	3913788727	3.93319e+08	920385032	698052390	451204380	2318325976	1877570030	1399807142	2385206558	2427543175	2533592834
264	U5RT11	Transcriptional regulator, Rrf2 family OS=Clostridium autoethanogenum DSM 10061 OX=1341692 GN=CAETHG_0255 PE=4 SV=1	6768702399	5925885893	6162328690	6733684530	6536774464	6341057829	6366068288	5293611049	4383419457	5707798540	6415316354	6122422612	6398413446	6497759736	6163056956
265	U5RUV6	UPF0210 protein CAETHG_0918 OS=Clostridium autoethanogenum DSM 10061 OX=1341692 GN=CAETHG_0918 PE=3 SV=1	4336861344	4286530224	4712178184	4651201542	3444235916	4395668540	5094053612	4711557616	3802821990	2589118092	3278064556	3425820692	2892746163	3867317001	3089611496
266	U5RWM9	Vitamin B12-dependent ribonucleotide reductase OS=Clostridium autoethanogenum DSM 10061 OX=1341692 GN=CAETHG_2775 PE=3 SV=1	1952695476	1358837544	1628143228	936501816	9.85819e+08	1211465941	1945885075	1893443703	1310367745	1399161518	1285151641	1485883879	1164478474	1315204130	1255860134
267	U5RPI1	Selenium-dependent molybdenum hydroxylase 1 OS=Clostridium autoethanogenum DSM 10061 OX=1341692 GN=CAETHG_0457 PE=3 SV=1	1627577091	1718053553	1509076564	1181585217	1156538788	1166660977	1171758579	1129654520	939671811	1837283547	1963056566	1943557596	2092802127	1820756746	2083045724
268	U5RYL3	Cellulase OS=Clostridium autoethanogenum DSM 10061 OX=1341692 GN=CAETHG_2222 PE=3 SV=1	681173861	1761038980	1597408975	8.42056e+08	1890311785	9.90545e+08	619851881	1224579992	1175880065	1937307331	2455236327	2313104151	2139189996	2380650578	2158849892
269	U5RTW4	Respiratory-chain NADH dehydrogenase domain 51 kDa subunit OS=Clostridium autoethanogenum DSM 10061 OX=1341692 GN=CAETHG_1823 PE=4 SV=1	9674957441	6858608776	3334814262	13966079192	16425289582	2578604588	4963538998	3620068887	3476654681	13423552213	13242860258	7247198515	11839602732	9928573049	11798861983
270	U5RTI9	Tryptophan--tRNA ligase OS=Clostridium autoethanogenum DSM 10061 OX=1341692 GN=trpS PE=3 SV=1	5472899545	4522954833	3643653891	4543232008	4930385470	2393589392	3876764616	2763100752	2147705069	3210517505	3569908404	2741137539	3467461804	3275514139	3310287621
271	U5RVP8	Malate dehydrogenase (Oxaloacetate-decarboxylating) (NADP(+)) OS=Clostridium autoethanogenum DSM 10061 OX=1341692 GN=CAETHG_2478 PE=3 SV=1	694314120	8.37636e+08	870628543	576833712	6.4192e+08	516054440	868974926	7.81071e+08	7.19987e+08	4.90689e+08	550600333	599381602	524913989	660461393	6.33792e+08
272	U5RWJ6	ATP-dependent zinc metalloprotease FtsH OS=Clostridium autoethanogenum DSM 10061 OX=1341692 GN=ftsH PE=3 SV=1	6.60538e+08	547457814	5.8411e+08	637554112	6.47563e+08	563805386	5.39911e+08	508793762	3.37393e+08	654721576	8.34012e+08	7.78534e+08	8.22372e+08	8.62421e+08	1049386541
273	U5RPB2	biotin synthase OS=Clostridium autoethanogenum DSM 10061 OX=1341692 GN=CAETHG_0339 PE=4 SV=1	10809248629	8304625357	8273077277	11770295875	10225285938	7970015656	2883036366	2959534247	1914103631	2478689071	5120177668	9430242137	6971338620	3019860020	8903259137
274	U5RT96	Ferredoxin OS=Clostridium autoethanogenum DSM 10061 OX=1341692 GN=CAETHG_1606 PE=4 SV=1	5222639444	4972194380	6007997641	5062711072	5860095949	6000317612	4622805286	5408912439	4662910591	4529279150	5914616770	4889309862	5804944466	4439665953	5041812866
275	U5S0N6	NMT1 domain-containing protein OS=Clostridium autoethanogenum DSM 10061 OX=1341692 GN=CAETHG_2975 PE=4 SV=1	1328566572	1460129772	1439998829	1135447480	1029994589	1068640796	808146440	770376992	870067240	614305148	850782160	815833648	7.72496e+08	1003096200	1093791008
276	U5RVL8	DNA binding domain protein, excisionase family OS=Clostridium autoethanogenum DSM 10061 OX=1341692 GN=CAETHG_2566 PE=4 SV=1	2516810630	2660264662	2128245049	2709530482	3457933521	3501301556	2889024068	3022261455	2521599044	2632041779	3265117653	3177815345	2861044402	3029176123	3205821542
277	U5S1W2	Transcription termination/antitermination protein NusA OS=Clostridium autoethanogenum DSM 10061 OX=1341692 GN=nusA PE=3 SV=1	3644944608	3001765536	3420548036	3030640344	3301759957	2801453386	2527315330	2277853890	2048871343	2544119570	3029710438	2689459586	3039578536	3258866431	3292968596
278	U5RT22	Cobyrinic acid ac-diamide synthase OS=Clostridium autoethanogenum DSM 10061 OX=1341692 GN=CAETHG_1619 PE=4 SV=1	8073596733	6369719183	7628349596	7535428276	6787375868	7329500520	6439902168	7538285390	4612406748	5085247998	6295477784	5828576487	4868913790	5928806783	5553070528
279	U5RUN9	Putative conserved protein UCP033563 OS=Clostridium autoethanogenum DSM 10061 OX=1341692 GN=CAETHG_2212 PE=4 SV=1	9541848879	6596272061	6277921288	3303794093	5863536810	10582903620	7038100798	5757775890	5089538628	5463922817	5825936336	6389840575	6598546438	7790012664	6802988500
280	U5RTW7	50S ribosomal protein L7/L12 OS=Clostridium autoethanogenum DSM 10061 OX=1341692 GN=rplL PE=3 SV=1	23671391413	28462040760	23082095547	20254061431	23253041674	22411029512	12994564973	10804626732	11056942967	22153844762	24897804969	25190134337	22786650537	24846548097	22707951840
281	U5RXT1	DNA topoisomerase 1 OS=Clostridium autoethanogenum DSM 10061 OX=1341692 GN=topA PE=3 SV=1	1087925509	8.03389e+08	866912850	7.39199e+08	712142972	710331649	927971342	792530529	6.33368e+08	788502247	1001984930	913885135	8.46779e+08	9.06507e+08	856043369
282	U5RVF1	Aminotransferase OS=Clostridium autoethanogenum DSM 10061 OX=1341692 GN=CAETHG_2537 PE=3 SV=1	6919925120	6470500996	6568011617	6143022874	5581131966	5124208482	6322348269	5153003164	4695794848	3850414552	4632595885	5427842915	5218314773	5081441380	4790597163
283	U5RZL7	ABC-type transporter, periplasmic subunit family 3 OS=Clostridium autoethanogenum DSM 10061 OX=1341692 GN=CAETHG_2757 PE=3 SV=1	4544249910	4215614205	4666235088	4253618124	4147334468	5642127359	5568813947	4813062657	4356357796	3486303095	3717667317	4263078542	3266616020	4081313431	4013341040
284	U5RPM6	Xanthine dehydrogenase OS=Clostridium autoethanogenum DSM 10061 OX=1341692 GN=CAETHG_0456 PE=4 SV=1	1602405006	1568377822	1652521960	1467172162	1132962097	1397490439	1977238478	1786203325	1739291654	1448719704	1456700180	1553943942	1189449342	8.87734e+08	1169374844
285	U5RUX9	CoA-disulfide reductase OS=Clostridium autoethanogenum DSM 10061 OX=1341692 GN=CAETHG_0943 PE=3 SV=1	2075567619	1480544552	1436396246	1730472788	2031373287	1562456420	2628433643	2396910238	2030654516	2587698586	2764016331	2299109432	3250383341	2891199970	3390039032
286	U5RSY4	HI0933 family protein OS=Clostridium autoethanogenum DSM 10061 OX=1341692 GN=CAETHG_0220 PE=4 SV=1	7.82437e+08	781063801	750099411	7.21605e+08	7.2657e+08	5.62548e+08	454963319	382943144	287811244	970309424	664464649	707671873	676076642	863354259	786228647
287	U5S1Q0	Glycerol-3-phosphate dehydrogenase [NAD(P)+] OS=Clostridium autoethanogenum DSM 10061 OX=1341692 GN=gpsA PE=3 SV=1	2855719454	3437658035	3347006295	2765973813	3148382890	2182557101	2369216342	1766570894	2201913088	2789870168	3882165412	3808574988	4025742207	3908561848	4074238569
288	U5RW59	Band 7 protein OS=Clostridium autoethanogenum DSM 10061 OX=1341692 GN=CAETHG_2784 PE=4 SV=1	4144110464	4501100392	3536011336	4528282875	6064207541	4137074781	4168154284	3744725023	3528754297	3810853402	4603493296	4884683718	4881257138	5435822107	5406090415
289	U5RNZ5	UDP-glucose 4-epimerase OS=Clostridium autoethanogenum DSM 10061 OX=1341692 GN=CAETHG_0258 PE=3 SV=1	3672823140	3353523732	3521073736	3511200908	3017063535	3072410261	3706966020	2773337564	2627454872	2779775854	3410593408	3736385400	3246558788	3533542336	3224782228
290	U5RNY8	Methyl-accepting chemotaxis sensory transducer with Cache sensor OS=Clostridium autoethanogenum DSM 10061 OX=1341692 GN=CAETHG_0077 PE=3 SV=1	3574728528	2403600487	3296746876	5863708638	4790170836	3951515635	2711077794	2774462167	2233717921	3251689086	4135980384	3982426404	5328360792	3919673293	3786623389
291	U5RUL4	Heat shock protein Hsp20 OS=Clostridium autoethanogenum DSM 10061 OX=1341692 GN=CAETHG_2095 PE=3 SV=1	14761851391	10413790417	12946844885	18257043172	15522659079	7896610768	11063349114	11135036740	8297929017	14609085808	14627479668	13491216772	17965156158	14282491335	16957366561
292	U5RXE1	Basic membrane lipoprotein OS=Clostridium autoethanogenum DSM 10061 OX=1341692 GN=CAETHG_1809 PE=3 SV=1	1794724832	1491044160	1543855427	1290753609	1376044914	1419960552	1534203152	1437302022	1159551803	1153135410	1188100888	1227577704	1112819601	1299908452	1229339004
293	U5RZL0	Cell wall binding repeat 2-containing protein OS=Clostridium autoethanogenum DSM 10061 OX=1341692 GN=CAETHG_2589 PE=4 SV=1	923093174	1306987751	1237474570	893623793	1447313253	7.97916e+08	862227466	1238075610	1315442374	761249822	846595282	993605981	889423997	8.79134e+08	1215313830
294	U5RNL0	ABC-type transporter, periplasmic subunit OS=Clostridium autoethanogenum DSM 10061 OX=1341692 GN=CAETHG_0090 PE=4 SV=1	2071169695	1706137547	2027715874	2423989534	2238198964	4824587664	2868132206	2431398626	2256056928	1723478412	2236708771	2140194266	1891822891	2004700275	1808668859
295	U5RPM5	Cysteine synthase OS=Clostridium autoethanogenum DSM 10061 OX=1341692 GN=CAETHG_0497 PE=3 SV=1	4662986199	4283266196	5395713383	4195881215	3316089644	12437193222	11945444033	11646505422	10805888773	4806490804	6311085400	6457658424	4966969857	4519124148	4502323194
296	U5RY07	Ribonuclease Y OS=Clostridium autoethanogenum DSM 10061 OX=1341692 GN=rny PE=3 SV=1	2106172547	2044248799	2212779023	2034215733	2092678431	1756353646	1842565416	1827711430	1639069844	1432909997	1960541924	1636088373	1770196184	1646457327	1944630152
297	U5RT45	ATP-dependent DNA helicase OS=Clostridium autoethanogenum DSM 10061 OX=1341692 GN=CAETHG_1559 PE=3 SV=1	1011922092	844052439	8.92513e+08	857535922	793347896	424911823	709821030	5.47215e+08	4.94646e+08	787090276	902981407	832222216	1444032967	1474257874	1580113361
298	U5RNL1	Sigma54 specific transcriptional regulator, Fis family OS=Clostridium autoethanogenum DSM 10061 OX=1341692 GN=CAETHG_0101 PE=4 SV=1	4355672091	3535130490	4304458097	3784224134	4014883522	3933737593	4771385133	4112190650	3404662359	3678679281	4511818594	4209610455	5071720738	4241541084	4478804038
299	U5RV04	Phosphoribulokinase/uridine kinase OS=Clostridium autoethanogenum DSM 10061 OX=1341692 GN=CAETHG_2385 PE=4 SV=1	1201903478	568261825	920937636	310887000	452649244	6.29156e+08	569525211	738858624	457844822	4.44943e+08	7.3792e+08	608612285	5.2215e+08	755023579	7.95616e+08
300	U5RZP4	Deoxyribose-phosphate aldolase/phospho-2-dehydro-3-deoxyheptonate aldolase OS=Clostridium autoethanogenum DSM 10061 OX=1341692 GN=CAETHG_4004 PE=4 SV=1	2696025153	2482851373	3086091558	2610538854	2387739410	4188784728	4589021346	4004181045	3642901993	2744718371	2766712209	3345529228	3646251933	3477459492	2876501572
301	U5RS12	Nicotinate-nucleotide--dimethylbenzimidazole phosphoribosyltransferase OS=Clostridium autoethanogenum DSM 10061 OX=1341692 GN=cobT PE=3 SV=1	7661808285	8495288563	10973538002	10382460394	6346871288	9664613007	9505878547	9903834983	8220371386	5363662558	7536409428	7965334563	6360456297	6873575122	6548268146
302	U5S1C1	1-deoxy-D-xylulose 5-phosphate reductoisomerase OS=Clostridium autoethanogenum DSM 10061 OX=1341692 GN=dxr PE=3 SV=1	1357010711	1153891794	1079659290	562420825	570637641	485557498	8.45587e+08	701625555	4.6403e+08	840158528	777335036	8.51589e+08	7.5916e+08	845660194	7.00988e+08
303	U5S038	(R)-citramalate synthase OS=Clostridium autoethanogenum DSM 10061 OX=1341692 GN=CAETHG_2751 PE=4 SV=1	1349271152	1078759762	9.16483e+08	8.1229e+08	1109885802	1117538881	1046120974	846614638	6.80761e+08	8.57908e+08	8.834e+08	1040323791	904383181	1251008289	1307515165
304	U5RVC0	Peptide chain release factor 1 OS=Clostridium autoethanogenum DSM 10061 OX=1341692 GN=prfA PE=3 SV=1	4657594673	3413573993	3929254240	4999361490	4442404034	3659496463	3764120196	3032342356	2810901702	3705288238	3974108614	4149725424	4409259111	4051498226	4024690089
305	U5RUD5	Lipoprotein OS=Clostridium autoethanogenum DSM 10061 OX=1341692 GN=CAETHG_0734 PE=4 SV=1	2625916079	2332174725	2701647585	2566429870	2427774171	2510817052	2660761509	2729278589	2321330187	1854930633	2267244202	2190050252	2275614644	2189515876	2252780699
306	U5RVU9	GOLD domain-containing protein OS=Clostridium autoethanogenum DSM 10061 OX=1341692 GN=CAETHG_2659 PE=4 SV=1	1234703997	980562105	1391047260	1063606790	1084867215	1026137791	1233632806	1213623257	1020624505	1075458529	1278332401	995551072	1533205300	890558584	1203322662
307	U5RU64	30S ribosomal protein S8 OS=Clostridium autoethanogenum DSM 10061 OX=1341692 GN=rpsH PE=3 SV=1	6948826996	6956564340	8698795830	5664837920	5884589505	7165779711	5735585568	4941589493	4124535905	3568967624	5164827432	4624846889	4785147920	5025062664	5432406210
308	U5RUI5	Radical SAM domain protein OS=Clostridium autoethanogenum DSM 10061 OX=1341692 GN=CAETHG_0786 PE=4 SV=1	4772689803	3320970951	3861072440	3567096737	3839730990	4193914842	4596147476	4228172028	3293597599	2828736272	3194788267	3019104623	3677806924	3308463819	3018302066
309	U5RSW5	ATP-dependent Clp protease proteolytic subunit OS=Clostridium autoethanogenum DSM 10061 OX=1341692 GN=clpP PE=3 SV=1	16084874790	15787766818	14057149043	13059511407	12775208446	13238581763	16104023331	13452546077	10891532421	10695189052	13297098014	12441212628	12319200221	13553368943	12308346785
310	U5RPK9	NADPH dehydrogenase OS=Clostridium autoethanogenum DSM 10061 OX=1341692 GN=CAETHG_0482 PE=4 SV=1	1485297808	1604155718	1395998430	3323044592	2452841048	6.82165e+08	817777272	707799960	557680652	1082721420	1073810286	957073186	9.88939e+08	1129302472	1191481056
311	U5RNS0	Electron transfer flavoprotein alpha/beta-subunit OS=Clostridium autoethanogenum DSM 10061 OX=1341692 GN=CAETHG_0115 PE=4 SV=1	4085013964	3032575904	2798724978	2426872944	2682253697	2049388630	2442603618	1856461306	1449630378	1774827638	2172653986	2076377987	2281555138	2475259264	2045344408
312	U5S2J6	Rubrerythrin OS=Clostridium autoethanogenum DSM 10061 OX=1341692 GN=CAETHG_3813 PE=4 SV=1	6467334432	4908589734	5370832829	4696066784	4151035113	3850855855	4053051967	4204202574	3819644554	4072091194	5257241121	4707628675	4973920408	4609390034	4596797942
313	U5RWE8	Dihydropteroate synthase DHPS OS=Clostridium autoethanogenum DSM 10061 OX=1341692 GN=CAETHG_2843 PE=4 SV=1	4944286583	4873601094	4101367691	4772116104	5148990142	4040699303	2856117046	2786880965	2096852164	3240038563	3004456563	3481299588	1929139630	3658329815	3491966636
314	U5RV09	Molybdopterin binding domain-containing protein OS=Clostridium autoethanogenum DSM 10061 OX=1341692 GN=CAETHG_2390 PE=4 SV=1	8064171991	5713528501	4384915162	5455992403	8284884065	4335196504	3512747556	2732354328	1939403602	5083786784	5203466187	4722191900	6619118097	6196596848	6374859197
315	U5RV02	Delta-aminolevulinic acid dehydratase OS=Clostridium autoethanogenum DSM 10061 OX=1341692 GN=CAETHG_1124 PE=3 SV=1	1175114655	1340612338	1537211326	2130596387	1156666415	1335239679	1565513622	1742089365	1539742983	714517228	1126021989	1170005780	6.55043e+08	907668240	8.15546e+08
316	U5RSD7	Beta-lactamase domain protein OS=Clostridium autoethanogenum DSM 10061 OX=1341692 GN=CAETHG_1267 PE=4 SV=1	6862373929	6096990525	5946419262	7222123108	6940846091	5128783541	6236303550	5658741906	4829737347	6940793489	8256707796	8086428315	8045598312	8080618872	8633365862
317	U5RWV0	Probable transaldolase OS=Clostridium autoethanogenum DSM 10061 OX=1341692 GN=tal PE=3 SV=1	16623107829	16940312180	17916610446	13464656146	12925536466	14081602392	15381844436	13875105020	12448109033	12049782098	16113880131	16584482639	14514469406	13762405020	14557606755
318	U5RYK8	Methyl-accepting chemotaxis sensory transducer OS=Clostridium autoethanogenum DSM 10061 OX=1341692 GN=CAETHG_3469 PE=4 SV=1	1784342354	1796184498	1983330805	2157962920	1988941601	1992221502	1678582166	1519132529	1212641785	1916052182	2308022444	2225527082	2232601470	1998947556	2331460928
319	U5RYH4	Dihydrodipicolinate synthase OS=Clostridium autoethanogenum DSM 10061 OX=1341692 GN=CAETHG_2398 PE=3 SV=1	9283741753	8024624872	5489239966	7829256872	8349712114	5250696502	7836288984	6043869834	4868089773	6551964319	7360687972	7737907481	7304942543	7901809486	7172225485
320	U5RU62	Putrescine carbamoyltransferase OS=Clostridium autoethanogenum DSM 10061 OX=1341692 GN=ptcA PE=3 SV=1	9543272927	12397703248	26190974513	28594938766	10950178736	19483307346	22580902316	12367367335	11198446875	18998500499	21013570318	23502760832	20770150658	19956043271	23888756325
321	U5RYV7	Serpin domain containing protein OS=Clostridium autoethanogenum DSM 10061 OX=1341692 GN=CAETHG_3677 PE=3 SV=1	1537195180	1439101508	1165125684	805949536	734262676	823570830	1415425168	1066668804	8.33084e+08	317535696	325359364	379322854	443996477	1706462524	4.8649e+08
322	U5RT36	Peptide chain release factor 3 OS=Clostridium autoethanogenum DSM 10061 OX=1341692 GN=prfC PE=3 SV=1	2380577326	1946496512	2107358972	1789278345	2081858451	1598051257	1499296658	1241701243	929954619	1343779052	1331557301	1209097461	1690717027	1469619610	1662129870
323	U5RQF0	NAD_synthase domain-containing protein OS=Clostridium autoethanogenum DSM 10061 OX=1341692 GN=CAETHG_0752 PE=4 SV=1	5290363096	4628050919	4843351646	4653997767	4250572292	3566477510	3945525298	3178491935	2547885347	3658302154	4174515779	4604937711	4767195883	4592825565	4509826719
324	U5RZG4	Glutamate 5-kinase OS=Clostridium autoethanogenum DSM 10061 OX=1341692 GN=proB PE=3 SV=1	6414319854	5944376141	5561878803	5363539002	5747657439	4108392444	4263063585	3784922366	2591819172	5309111672	5660301087	5331396345	5893749047	5477435155	6020312882
325	U5RW74	Isocitrate dehydrogenase (NAD(+)) OS=Clostridium autoethanogenum DSM 10061 OX=1341692 GN=CAETHG_2753 PE=4 SV=1	20708381391	18818892692	19512068440	16392161231	16556555269	14582346315	10237661003	9752154632	12337674967	13132058941	15272809497	14890373007	18177502694	13508911123	14088074669
326	U5RTV9	ABC-type transporter, periplasmic subunit family 3 OS=Clostridium autoethanogenum DSM 10061 OX=1341692 GN=CAETHG_0569 PE=3 SV=1	2804834552	2171856694	2495582540	2482728315	2591250168	2958076640	2146033807	2010001099	1679725469	2066746120	2309768563	2290360965	2335985666	2408698976	2358643048
327	U5RRZ5	Histidine--tRNA ligase OS=Clostridium autoethanogenum DSM 10061 OX=1341692 GN=hisS PE=3 SV=1	7505012681	7722005641	6759452823	7014884028	7337942192	5854640240	5786533132	5614511008	5168452586	6747221064	7930043023	7172042723	7917038179	7769318809	8461079113
328	U5RPI0	DNA topoisomerase 3 OS=Clostridium autoethanogenum DSM 10061 OX=1341692 GN=topB PE=3 SV=1	851825119	702624412	815340324	6.04283e+08	589008925	6.74621e+08	730832794	648922317	474772951	1205848298	1343388878	511105386	465672759	536855571	398573656
329	U5RTL2	Peptidase_S9 domain-containing protein OS=Clostridium autoethanogenum DSM 10061 OX=1341692 GN=CAETHG_0630 PE=4 SV=1	1019859456	7.40533e+08	8.7843e+08	1076526770	889387087	8.44352e+08	1009440982	7.8906e+08	6.11515e+08	546870541	6.87598e+08	6.95773e+08	6.07217e+08	6.79409e+08	750504761
330	U5S347	Cytosine deaminase OS=Clostridium autoethanogenum DSM 10061 OX=1341692 GN=CAETHG_4058 PE=4 SV=1	1860411034	1614015570	1294518152	1142918322	1310791102	963040862	1323726522	1120990978	9.65209e+08	1786157520	2176705774	1283203976	1867451667	2016674461	2357396955
331	U5RXS5	YicC family protein OS=Clostridium autoethanogenum DSM 10061 OX=1341692 GN=CAETHG_3332 PE=4 SV=1	2984247851	2306984423	2410406760	2343915083	2089277344	2013997329	1824494615	1516385030	1231564325	1562187739	1998489563	1955915902	1824791546	1880951926	2008934822
332	U5RTH7	Dihydropyrimidinase OS=Clostridium autoethanogenum DSM 10061 OX=1341692 GN=CAETHG_0444 PE=3 SV=1	1592231641	1380738446	1573612958	1723683861	1437777327	1795597060	2119226611	1958003645	1540179605	1436164462	1658800558	1655076360	1800044370	1430785851	1673180704
333	U5RPG1	Acriflavin resistance protein OS=Clostridium autoethanogenum DSM 10061 OX=1341692 GN=CAETHG_0391 PE=4 SV=1	282250354	231526724	251792760	208910794	196915568	205092437	297423876	276725422	231295146	219869675	260574855	236076325	357566746	375139922	402450108
334	U5RXN1	Citrate lyase alpha chain OS=Clostridium autoethanogenum DSM 10061 OX=1341692 GN=CAETHG_1899 PE=4 SV=1	1149625258	1572062266	1500694048	9.84264e+08	1004904185	1652299631	852414752	7.06552e+08	561499163	330065190	314727265	355361004	593496186	643269883	573938634
335	U5RUF8	DegT/DnrJ/EryC1/StrS aminotransferase OS=Clostridium autoethanogenum DSM 10061 OX=1341692 GN=CAETHG_0759 PE=3 SV=1	7.29268e+08	659028630	7.63903e+08	700562754	551873199	516674561	686076042	537437892	448448840	506737604	5.32187e+08	7.05504e+08	601606489	646029118	5.74725e+08
336	U5RSG1	Orotate phosphoribosyltransferase OS=Clostridium autoethanogenum DSM 10061 OX=1341692 GN=pyrE PE=3 SV=1	2342150084	2105608398	2436095324	2003460755	6112068105	2602628345	1951891577	1617245102	1408205182	2286026168	3046787504	4422409616	3648943964	4109019625	3083246514
337	U5RTA1	2,3-bisphosphoglycerate-independent phosphoglycerate mutase OS=Clostridium autoethanogenum DSM 10061 OX=1341692 GN=gpmI PE=3 SV=1	1235156178	1919800306	2319651048	9.31394e+08	8.06252e+08	792819718	1077988703	9.86705e+08	8.51991e+08	7.90015e+08	1000786337	1025695471	1104604636	1157341067	1202444220
338	U5RY04	Hydrolase OS=Clostridium autoethanogenum DSM 10061 OX=1341692 GN=CAETHG_2206 PE=4 SV=1	1328572002	1300068575	1058839741	1165770123	1353646748	1142790459	1099568952	8.41828e+08	730151082	1053416038	1041710166	936462091	1154702008	1260244320	1338140509
339	U5RVD6	ATP synthase subunit delta OS=Clostridium autoethanogenum DSM 10061 OX=1341692 GN=atpH PE=3 SV=1	32848761644	34423802156	14846026944	29402583240	82890514664	20910603622	14156843256	11135044214	10088281393	51374689602	54363212600	46877126896	11437648278	8513553371	9881864555
340	U5RTV3	30S ribosomal protein S3 OS=Clostridium autoethanogenum DSM 10061 OX=1341692 GN=rpsC PE=3 SV=1	10614908899	8935430213	9717173448	7595491565	7480131528	8053827330	8045497861	7602292648	6679003466	6647649485	7341081608	7279794073	7349471824	7673842414	7413692751
341	U5RVW7	Protein translocase subunit SecD OS=Clostridium autoethanogenum DSM 10061 OX=1341692 GN=secD PE=3 SV=1	1763720329	1558528428	1697922747	1589162862	1351200905	1181628342	1808364248	1441387409	1248242690	1343686343	1700871934	1543035628	1232926677	8.83583e+08	1832535909
342	U5RSG6	Aspartate carbamoyltransferase OS=Clostridium autoethanogenum DSM 10061 OX=1341692 GN=pyrB PE=3 SV=1	2764848657	2136846549	2260502303	2617773567	2118567963	1978135025	3011319934	2350523362	1960522870	1971196565	2115697792	2182463869	2153047732	1874416001	1921340611
343	U5RYB6	ParB-like partition protein OS=Clostridium autoethanogenum DSM 10061 OX=1341692 GN=CAETHG_2113 PE=3 SV=1	1235919152	858962742	1090475100	7.71998e+08	7.51173e+08	781407597	722207208	642432874	5.41524e+08	684917858	896764594	733240647	9.957e+08	1094657872	1067667866
344	U5RWU9	3-isopropylmalate dehydrogenase OS=Clostridium autoethanogenum DSM 10061 OX=1341692 GN=leuB PE=3 SV=1	3519492504	1678918258	1490177294	1606382092	2022924168	1768727068	3363470692	1905905218	1086799520	1969141024	2377303636	1653353656	2153182161	2219927019	2196879108
345	U5RXI2	Stage 0 sporulation protein A homolog OS=Clostridium autoethanogenum DSM 10061 OX=1341692 GN=CAETHG_3212 PE=4 SV=1	3637637918	3138963315	3203855182	1306564446	2186496099	3296967143	3055884218	3237950541	2765867156	3518874214	3422416562	3414668787	4474783666	4831343150	4266730646
346	U5S154	Cell division protein FtsA OS=Clostridium autoethanogenum DSM 10061 OX=1341692 GN=ftsA PE=3 SV=1	2611356418	2178003135	2310374938	1816402716	2315209974	2250655898	1644688194	1619277891	1393095189	2716918888	3022775145	2727355970	3220482904	3143170165	3251636382
347	U5RTT7	Adenylate kinase OS=Clostridium autoethanogenum DSM 10061 OX=1341692 GN=adk PE=3 SV=1	2966862362	2618090320	2989169013	2784214312	2190335480	2103346421	2903289017	2272498556	1894462625	1965365544	2486105974	2611554034	2459681892	2538334615	2466666162
348	U5RVJ9	1-deoxy-D-xylulose-5-phosphate synthase OS=Clostridium autoethanogenum DSM 10061 OX=1341692 GN=CAETHG_2421 PE=4 SV=1	9825223726	9053397049	9439381763	8488162894	9412388374	8424071236	6797272762	6139322946	4912277499	7788817363	9297337003	8684188199	9014072512	9471740774	9696238235
349	U5RY85	GTPase Der OS=Clostridium autoethanogenum DSM 10061 OX=1341692 GN=der PE=3 SV=1	4866737940	4270921388	5017708064	4482624272	4835921288	4216003552	4665858809	4410843656	3486141584	4135542167	4689967934	4195930572	4917219924	4897017459	5045940816
350	U5RNU8	Methionine synthase OS=Clostridium autoethanogenum DSM 10061 OX=1341692 GN=CAETHG_0145 PE=4 SV=1	9159533111	7869629744	8222817159	6281854138	6316616640	6898258698	8631967527	6963443062	5446505004	6041911428	6829740008	7218240680	8080696998	7394111633	7142821964
351	U5RQT1	Shikimate dehydrogenase (NADP(+)) OS=Clostridium autoethanogenum DSM 10061 OX=1341692 GN=aroE PE=3 SV=1	8145735726	6553024303	5469983264	6000821386	8892948749	5767314925	8192068014	6393792392	5854980752	3689806743	4130288755	3707678886	5312736176	5920842050	4411213054
352	U5RZD2	von Willebrand factor type A OS=Clostridium autoethanogenum DSM 10061 OX=1341692 GN=CAETHG_2662 PE=4 SV=1	1202635382	1086300744	1470366678	1337771112	1285783452	1107927077	1303271247	1106717761	888327859	1316767968	1406993424	1294893381	1652806244	1770999796	1677853342
353	S5ZJ59	Electron bifurcating FeFe-hydrogenase dependent on TPN subunit C OS=Clostridium autoethanogenum DSM 10061 OX=1341692 GN=hytC PE=3 SV=1	17994455810	28038061024	29839981818	22107853651	30193696013	24110464113	21968619499	26760454360	26881011623	21466025567	27827243561	33045460463	24177437381	25297034271	24108104204
354	U5RXS6	Single-stranded nucleic acid binding R3H domain-containing protein OS=Clostridium autoethanogenum DSM 10061 OX=1341692 GN=CAETHG_2119 PE=4 SV=1	8.03959e+08	1197031622	1253219530	754259066	1136598508	8.0241e+08	799584058	1011957454	833200113	947694120	1108565116	1173805012	1137019020	1289048337	1156986266
355	U5RXG7	3-oxoacyl-[acyl-carrier-protein] synthase 2 OS=Clostridium autoethanogenum DSM 10061 OX=1341692 GN=CAETHG_2045 PE=3 SV=1	1068005884	1184655322	1139992534	1018867591	8.28932e+08	1005752956	550120257	459806893	412006221	1503939061	1082475889	1136001644	1069825625	1098485903	1067695565
356	U5S171	Coenzyme A biosynthesis bifunctional protein CoaBC OS=Clostridium autoethanogenum DSM 10061 OX=1341692 GN=coaBC PE=3 SV=1	1185211842	981605466	954429952	641145954	637208087	720806513	707967985	7.18415e+08	601740672	474962035	663293474	647438470	4.27233e+08	5.08111e+08	501714752
357	U5RXP1	50S ribosomal protein L13 OS=Clostridium autoethanogenum DSM 10061 OX=1341692 GN=rplM PE=3 SV=1	11118535692	11239607764	10708250097	12798083460	11528798599	13772720607	11492816182	9066320482	10810617421	19049059193	22943939840	22009697280	12376915679	14426310135	12656720111
358	U5RVJ6	Cobyrinate a,c-diamide synthase OS=Clostridium autoethanogenum DSM 10061 OX=1341692 GN=cbiA PE=3 SV=1	1914536368	1947538239	2408679144	2749002380	1546984032	2143106596	1786883476	1731397176	1519778481	1176973321	1427251815	1615019005	997056842	1407680729	1450414415
359	U5RUU9	CTP synthase OS=Clostridium autoethanogenum DSM 10061 OX=1341692 GN=pyrG PE=3 SV=1	2759653851	2815575280	3253018371	2228873660	2387314741	2217852167	2296457603	2230692305	2131262962	2387630688	2605443210	2764174960	2688497433	2544149388	2686285926
360	U5RTL3	Phosphoglucosamine mutase OS=Clostridium autoethanogenum DSM 10061 OX=1341692 GN=glmM PE=3 SV=1	2095739755	1401449406	1963103746	1997826227	1884109419	1962941871	2475103126	1955342219	1551561692	2256665373	2241967285	2128353230	2661475559	2201308311	2413038873
361	U5RTI4	Ethanolamine utilization EutQ family protein OS=Clostridium autoethanogenum DSM 10061 OX=1341692 GN=CAETHG_1821 PE=4 SV=1	19608150631	15503184842	7021249399	28829772130	36771523113	6090122203	12112606625	7855346426	5702135613	25278133666	21161022116	17182352387	29789929674	25148298686	27590578137
362	U5RUQ7	tRNA uridine 5-carboxymethylaminomethyl modification enzyme MnmG OS=Clostridium autoethanogenum DSM 10061 OX=1341692 GN=mnmG PE=3 SV=1	2496631578	2170527473	2584895944	1891908168	1923560490	1856059711	2040702540	1440560431	1523557008	1620128526	2267215396	2844430276	1714854077	1651551987	1516744644
363	U5RXP7	Protein serine/threonine phosphatase OS=Clostridium autoethanogenum DSM 10061 OX=1341692 GN=CAETHG_3343 PE=4 SV=1	1356563138	1311951982	1328248806	1216105496	1254140168	1150410800	1305510497	1027903421	804727258	1311987330	1306035898	1349542520	1255981404	1388207234	1369367021
364	U5RNQ1	Ferredoxin OS=Clostridium autoethanogenum DSM 10061 OX=1341692 GN=CAETHG_0156 PE=4 SV=1	4392798800	3324262624	4474288925	3693089562	3988649723	5536164853	4659481561	4274475671	3553619710	1615098908	1945709296	1977322226	4427122836	2794830720	3496507292
365	U5S394	Deoxyribose-phosphate aldolase OS=Clostridium autoethanogenum DSM 10061 OX=1341692 GN=deoC PE=3 SV=1	2977599522	3404826420	2940993348	4090132990	3345199670	2970668578	2999574917	2689601820	2226000844	2846175952	3640262884	3487585612	2718146372	2993617598	2971494351
366	U5RXN5	methylaspartate ammonia-lyase OS=Clostridium autoethanogenum DSM 10061 OX=1341692 GN=CAETHG_1904 PE=3 SV=1	2298326878	2020032645	2485191376	1757323851	1839787346	1511391260	1820778167	1809942428	1639641239	1565663185	1942684792	1874207616	2070498483	2822663610	1924404496
367	U5RUC7	Nitroreductase OS=Clostridium autoethanogenum DSM 10061 OX=1341692 GN=CAETHG_0934 PE=4 SV=1	6026267300	4956825498	5121205392	5283801978	5811175777	5036872256	4863024776	4969946432	4177037878	4316046783	5199031370	5100482689	4562852813	5565356510	4974335582
368	U5RX12	RNA polymerase sigma factor SigA OS=Clostridium autoethanogenum DSM 10061 OX=1341692 GN=sigA PE=3 SV=1	2017817798	2443316056	2500171512	1958373645	2559889977	2599229211	1790598685	1901566193	1743393686	1703590174	2349488690	2268662808	2054781989	2309767712	2443212482
369	U5RPS8	PAS modulated sigma54 specific transcriptional regulator, Fis family OS=Clostridium autoethanogenum DSM 10061 OX=1341692 GN=CAETHG_0552 PE=4 SV=1	503859668	448388142	444967198	380668745	416665368	352255191	385826904	453098092	439632930	420719081	500220698	5.03364e+08	309447232	403935866	4.13419e+08
370	U5S1V5	Methyl-accepting chemotaxis sensory transducer OS=Clostridium autoethanogenum DSM 10061 OX=1341692 GN=CAETHG_3581 PE=3 SV=1	1707876797	1376714450	1475497516	1649123426	1797136828	1523874927	1631632536	1518359520	1266977055	1517004094	1787646691	1671599777	1913845672	2225789362	1883064293
371	U5RVA9	Methyl-accepting chemotaxis sensory transducer OS=Clostridium autoethanogenum DSM 10061 OX=1341692 GN=CAETHG_2454 PE=3 SV=1	1026556132	5.96509e+08	851839188	9.78079e+08	853997736	1139346372	1248353786	1277429914	8.11455e+08	568337672	810581368	858597614	907671460	691313006	684672711
372	U5RSK1	Lipoprotein OS=Clostridium autoethanogenum DSM 10061 OX=1341692 GN=CAETHG_1475 PE=4 SV=1	5804262786	4722115731	4948942656	5464510851	4725342144	4590173722	6223442860	5028212742	4262093453	4922307208	5639096813	5386700208	5219568136	5471967162	5675632308
373	U5RZ72	Methylglyoxal reductase (NADPH-dependent) OS=Clostridium autoethanogenum DSM 10061 OX=1341692 GN=CAETHG_3890 PE=4 SV=1	1548250481	1227191055	1388896054	1167552381	1170263452	803025079	1193250140	988508789	742782722	1087744234	1277266919	1065283990	1422307361	1323542837	1396116900
374	U5RSL5	2,3,4,5-tetrahydropyridine-2,6-dicarboxylate N-acetyltransferase OS=Clostridium autoethanogenum DSM 10061 OX=1341692 GN=dapH PE=3 SV=1	3074559409	2653439488	2624454593	2623340101	2611437510	2477197315	2397257308	2132230601	1596806817	2004749189	2121341307	2176748466	1978842936	2696092690	2663269928
375	U5RSW9	General substrate transporter OS=Clostridium autoethanogenum DSM 10061 OX=1341692 GN=CAETHG_0200 PE=4 SV=1	1830799650	1374915068	1740190384	1012774564	1095312119	1254219096	1962254186	1670893624	1386092431	1402248903	1671937633	1541662154	1896119579	1760017729	1563693686
376	U5RTW2	30S ribosomal protein S7 OS=Clostridium autoethanogenum DSM 10061 OX=1341692 GN=rpsG PE=3 SV=1	10138643732	10683655628	10009908800	7645680541	8758211492	7751766534	7577106984	6321760239	5914034871	6761869330	6517148037	6295262820	8693285946	7841130363	8620135381
377	U5RS73	Aminotransferase OS=Clostridium autoethanogenum DSM 10061 OX=1341692 GN=CAETHG_1350 PE=3 SV=1	2861831258	2246559916	2506365536	2537229078	2236820806	2101462086	1797210684	1851690126	1514214439	1619122710	2094271916	1947154666	1940903670	1918571076	1925705136
378	U5RVA4	4-diphosphocytidyl-2-C-methyl-D-erythritol kinase OS=Clostridium autoethanogenum DSM 10061 OX=1341692 GN=ispE PE=3 SV=1	711086694	814839072	588163540	599539934	750939926	417048472	727101792	1223627830	437553268	694233404	778750170	7.6788e+08	918580920	8.76949e+08	792033570
379	U5RZ41	Cell division ATP-binding protein FtsE OS=Clostridium autoethanogenum DSM 10061 OX=1341692 GN=ftsE PE=3 SV=1	2702059296	2455499578	2861925959	3014648432	2544390012	1752470288	1996455892	1709433758	1577082820	1943078618	2331971128	2424064716	2248540482	2346185356	2382970152
380	U5RRP1	Alanine racemase OS=Clostridium autoethanogenum DSM 10061 OX=1341692 GN=CAETHG_1140 PE=3 SV=1	2012997874	1917603714	1719501508	1997859644	1634022965	1809692848	2114925560	1944908412	1545269970	1968848749	1951022036	2160228150	1976742231	2420571827	2359645319
381	U5RNX5	Acetylornithine aminotransferase OS=Clostridium autoethanogenum DSM 10061 OX=1341692 GN=argD PE=3 SV=1	1821542484	2085856806	1902139812	1860803048	1610850521	1563585496	1993083593	1563904864	1510920054	1479216603	1248932976	1880478762	6.63304e+08	1769281421	1632706463
382	U5S1N8	ATPase_AAA_core domain-containing protein OS=Clostridium autoethanogenum DSM 10061 OX=1341692 GN=CAETHG_3521 PE=4 SV=1	688556471	543281149	587917044	624125826	626522614	5.76942e+08	836312818	698056102	535688881	451518932	484824290	537707132	5.05775e+08	681230304	535291758
383	U5RZK6	Methyl-accepting chemotaxis sensory transducer with Cache sensor OS=Clostridium autoethanogenum DSM 10061 OX=1341692 GN=CAETHG_4020 PE=3 SV=1	1159618034	874237459	673706833	696568948	802795780	583822628	902160581	8.6099e+08	7.37545e+08	7879852744	9252198676	8385156509	9710780291	10492848164	10082971837
384	U5RWT7	UDP-N-acetylglucosamine--N-acetylmuramyl-(pentapeptide) pyrophosphoryl-undecaprenol N-acetylglucosamine transferase OS=Clostridium autoethanogenum DSM 10061 OX=1341692 GN=murG PE=3 SV=1	1061945309	950098148	911346517	824332808	964824092	6.81661e+08	1271536568	9.02145e+08	852644296	1026964346	1219963936	1054435404	1229188930	1358216342	1431021660
385	U5RR65	Cyclopropane-fatty-acyl-phospholipid synthase OS=Clostridium autoethanogenum DSM 10061 OX=1341692 GN=CAETHG_0840 PE=3 SV=1	3797883197	2943010144	3107593593	3919519681	4639094484	4127053043	4012662486	3740907663	2944555052	4049574275	4769859210	4179222955	4816950245	4873324912	4948864798
386	U5RSE1	Transcriptional regulator, RpiR family OS=Clostridium autoethanogenum DSM 10061 OX=1341692 GN=CAETHG_0221 PE=4 SV=1	11066023829	10579824684	9821933258	9135613411	12718106523	8976694341	9080575820	8550278042	6985855210	9084559150	10942689597	10652161578	11514988053	11447248136	11061471572
387	U5RXZ3	2-dehydro-3-deoxyphosphogluconate aldolase/4-hydroxy-2-oxoglutarate aldolase OS=Clostridium autoethanogenum DSM 10061 OX=1341692 GN=CAETHG_3443 PE=3 SV=1	2528755466	3360974956	2275025003	2197743169	2056218219	1567647795	1226258287	1042917768	6.62876e+08	2093520361	1991349835	2639792732	1543437178	2426775342	2215443282
388	U5RU73	30S ribosomal protein S19 OS=Clostridium autoethanogenum DSM 10061 OX=1341692 GN=rpsS PE=3 SV=1	7234428274	6484805845	8008261198	6098026838	4557817815	7465250740	8204562897	6063058387	5203786017	6329875702	6599017996	7042161708	8536120608	7014990520	6161220862
389	U5RZF6	MacB-like periplasmic core domain containing protein OS=Clostridium autoethanogenum DSM 10061 OX=1341692 GN=CAETHG_3919 PE=4 SV=1	1570337262	1418446882	1547030480	1398363496	1591784290	1450374859	1579438840	1400189292	1293871292	1168375113	1511985004	1382995685	1636566609	1746736397	1549788526
390	U5RU59	3-oxoacyl-[acyl-carrier-protein] reductase OS=Clostridium autoethanogenum DSM 10061 OX=1341692 GN=CAETHG_2046 PE=3 SV=1	2763085579	2825970498	2637315009	3284036411	3214019386	2139451118	1849522287	1664022958	1245629881	1795172273	2079050709	2115868468	2883974444	2901106286	2922670216
391	U5S0Q2	Methyl-accepting chemotaxis sensory transducer OS=Clostridium autoethanogenum DSM 10061 OX=1341692 GN=CAETHG_2990 PE=3 SV=1	2273412716	1433972889	1523521848	1367691874	1515479902	1861168882	1381613644	1319220206	900713812	1068240624	1304530856	1366602896	1279972619	1598104296	1419240884
392	U5RWV7	Microcompartments protein OS=Clostridium autoethanogenum DSM 10061 OX=1341692 GN=CAETHG_1820 PE=3 SV=1	1723009674	1793782484	692038808	3276403077	3974455420	5.05816e+08	850336340	571138744	4.30995e+08	2270482020	1711306064	1497634132	2789086027	2242241671	2359466732
393	U5RUB2	CHAP domain containing protein OS=Clostridium autoethanogenum DSM 10061 OX=1341692 GN=CAETHG_0912 PE=4 SV=1	691483176	460086255	5.73775e+08	361373966	3.9772e+08	593945226	2.30987e+08	3.3399e+08	334308494	168528738	1.8829e+08	377009011	231424948	321960249	322246234
394	U5RZN7	Glutamine--scyllo-inositol transaminase OS=Clostridium autoethanogenum DSM 10061 OX=1341692 GN=CAETHG_2609 PE=3 SV=1	1203559908	1137119714	1305573578	1315575031	1020661559	1383919616	1228897799	1243078982	1015977834	1011722430	1159422894	1069652704	608445174	746196766	764718008
395	U5RY67	Amidohydrolase 2 OS=Clostridium autoethanogenum DSM 10061 OX=1341692 GN=CAETHG_2079 PE=4 SV=1	1307405392	1566852220	2582813808	2775227510	1314215584	1691385940	2661204550	1633812722	1392784224	1629664432	1820738642	1827078948	2464238305	1801192849	2724660088
396	U5RTW9	Choline trimethylamine-lyase activating enzyme OS=Clostridium autoethanogenum DSM 10061 OX=1341692 GN=cutD PE=3 SV=1	1548486780	1154378788	539805376	2825960395	2992706411	4.08347e+08	976543804	707908268	462130562	1814519536	1753685594	1211936940	2374792996	1638277710	2173619033
397	U5RZS1	Methylglyoxal synthase OS=Clostridium autoethanogenum DSM 10061 OX=1341692 GN=mgsA PE=3 SV=1	3710687064	2955009084	3022671268	2574370675	2779797010	2508663928	3275888908	2879780213	2419838028	2273619479	2427971688	2369494028	2675828320	3129622088	3128199472
398	U5S3G8	Stage 0 sporulation protein A homolog OS=Clostridium autoethanogenum DSM 10061 OX=1341692 GN=CAETHG_4017 PE=4 SV=1	10602871535	9449211878	9478396495	8731422025	10258342567	9765390175	9887987763	8910328635	6882057869	9552281198	10015470266	9769757650	8855361599	9839598198	9721706524
399	U5RZS3	Oligoendopeptidase F OS=Clostridium autoethanogenum DSM 10061 OX=1341692 GN=CAETHG_4039 PE=3 SV=1	1945360756	1532020664	1782451532	1708048192	1326448286	1619170196	1764153899	1539926496	1550173582	1695843342	2125074042	2047362949	1965141071	2002931166	1874443925
400	U5S0G6	Cell wall binding repeat 2-containing protein OS=Clostridium autoethanogenum DSM 10061 OX=1341692 GN=CAETHG_3096 PE=4 SV=1	5284258697	3854339908	4612975067	3307145137	3443235688	3547967336	4136682518	1829035681	3164314928	3518016195	4110202444	3452378774	3758510810	4196619496	4200101182
401	U5RPG7	D-lactate dehydrogenase (Cytochrome) OS=Clostridium autoethanogenum DSM 10061 OX=1341692 GN=CAETHG_0244 PE=4 SV=1	4.52725e+08	3.83013e+08	2.87804e+08	43454744	26632768	81514746	2.10361e+08	115370764	131780123	3.13565e+08	317966617	2.85785e+08	334631114	3.80144e+08	4.49228e+08
402	U5RZ17	4Fe-4S ferredoxin iron-sulfur binding domain-containing protein OS=Clostridium autoethanogenum DSM 10061 OX=1341692 GN=CAETHG_2392 PE=4 SV=1	32723428200	23660106931	15526204186	24452534302	34625904750	17879603596	23827758980	19498199705	15074288946	29478085957	30895969216	28097421290	34611226708	32922595926	36269972787
403	U5RRY0	YigZ family protein OS=Clostridium autoethanogenum DSM 10061 OX=1341692 GN=CAETHG_1286 PE=3 SV=1	2382088258	1764519333	1929630586	1876921871	2032557728	1556960720	1977748573	1522605158	1392488179	1919392874	2346376989	1923162880	2476890610	1879753656	2242917294
404	U5RPU9	MOSC domain containing protein OS=Clostridium autoethanogenum DSM 10061 OX=1341692 GN=CAETHG_0572 PE=4 SV=1	1054871243	1306866771	1470776052	1256394522	1306117343	1582457195	1793893600	1613642659	3217469184	2737620998	1773801113	2044456302	2019098617	1938629984	1903665872
405	U5RVG7	Maltodextrin-binding protein OS=Clostridium autoethanogenum DSM 10061 OX=1341692 GN=CAETHG_1309 PE=3 SV=1	1523276874	1430698731	1618893941	1360731049	1368324066	1426044495	1715525165	1522020957	1223150547	1159419421	1445352382	1320536865	9.25064e+08	950856622	999041515
406	U5S1E3	Alkaline-shock protein OS=Clostridium autoethanogenum DSM 10061 OX=1341692 GN=CAETHG_3200 PE=3 SV=1	525286723	691881810	596239946	668553554	619987926	719794882	5.13262e+08	529042093	4.07798e+08	5.58789e+08	418238976	605054458	223536598	675809285	695937094
407	U5RQ74	Spermidine/putrescine ABC transporter substrate-binding protein OS=Clostridium autoethanogenum DSM 10061 OX=1341692 GN=CAETHG_0682 PE=4 SV=1	947937177	715840612	614240009	5.27036e+08	5.58391e+08	5.4336e+08	7.57906e+08	7.23353e+08	627182370	6.25966e+08	4.18668e+08	4.10293e+08	5.05126e+08	636340817	603743978
408	U5RXX0	Glutamate--tRNA ligase OS=Clostridium autoethanogenum DSM 10061 OX=1341692 GN=gltX PE=3 SV=1	2617749249	2060368949	2289176807	2520256802	1938965610	1914149265	2065208618	1885988986	1513279462	1302210372	1773136417	1745541347	1601701170	1689310582	1688891802
409	U5RY48	Metal dependent phosphohydrolase OS=Clostridium autoethanogenum DSM 10061 OX=1341692 GN=CAETHG_2258 PE=3 SV=1	2484990190	1587117021	1777487162	1777579401	1757548322	1734239026	1762102898	1795932154	1176351396	1398231275	1725867436	1451055456	1798842508	1883622088	1549954652
410	U5RV95	ATP-dependent 6-phosphofructokinase OS=Clostridium autoethanogenum DSM 10061 OX=1341692 GN=pfkA PE=3 SV=1	1712199505	1300103010	1882649227	1888370372	1442774600	1971993607	1450738148	1375055789	927499582	1145512419	1518613250	1535586348	1550874836	1549649129	1572581896
411	U5S0V6	Stage 0 sporulation protein A homolog OS=Clostridium autoethanogenum DSM 10061 OX=1341692 GN=CAETHG_3040 PE=4 SV=1	9192417188	7599132830	8188680126	9863595126	8977532936	7010815261	9075073007	7537359113	5644243753	7402937381	8572244688	8647370825	9495664874	8714138672	8701724300
412	U5RXP2	Putative regulatory protein CAETHG_3333 OS=Clostridium autoethanogenum DSM 10061 OX=1341692 GN=CAETHG_3333 PE=3 SV=1	4604603304	4078985314	3906798834	3625066576	3857895080	3907414216	3566855416	2813751940	2384709643	3096126681	3788720582	3662606469	3845892495	4568141616	4154748514
413	U5RU30	2-nitropropane dioxygenase NPD OS=Clostridium autoethanogenum DSM 10061 OX=1341692 GN=CAETHG_2052 PE=4 SV=1	1480403413	1391778195	1847364528	1578116298	1746308601	1719113218	1524583502	1382014228	1111457559	1381201670	1477473914	1116969388	1062288886	1689561745	1620226225
414	U5RTB2	Hydrogenase expression/formation protein HypE OS=Clostridium autoethanogenum DSM 10061 OX=1341692 GN=CAETHG_0369 PE=3 SV=1	1007690344	841709903	1044266608	831821771	850930968	895294956	8.41911e+08	927634792	717970672	666678320	865865456	872704860	6.63963e+08	837844480	830523724
415	U5RSB8	Putative transcriptional regulator, GntR family OS=Clostridium autoethanogenum DSM 10061 OX=1341692 GN=CAETHG_0036 PE=4 SV=1	1518390464	1187756536	1197914186	1578499271	1640670217	1312322278	1769000386	1494883165	1200438966	1367952828	1605644974	1652875655	1572880508	1514211616	1684140592
416	U5RXI1	Homoserine dehydrogenase OS=Clostridium autoethanogenum DSM 10061 OX=1341692 GN=CAETHG_3099 PE=3 SV=1	2887187209	2459021963	2332115638	2447492450	2478279527	2340406875	2033775464	1843254756	1413579999	2198441889	2487992952	2560076399	2575503131	2866364065	2844170067
417	U5RW03	Outer membrane efflux protein OS=Clostridium autoethanogenum DSM 10061 OX=1341692 GN=CAETHG_2583 PE=3 SV=1	295603112	246270620	211030609	152036653	2.49315e+08	245885190	1.78358e+08	192524017	187760180	134007388	135711543	108954422	178125371	171565264	177701801
418	U5S1J7	DUF4125 family protein OS=Clostridium autoethanogenum DSM 10061 OX=1341692 GN=CAETHG_3270 PE=4 SV=1	2008610474	1636932436	1891013376	1886264580	1750075522	1965869453	1672608395	1705338712	1277506339	1394933362	2038364700	1749902378	2053054088	1505180291	1536993238
419	U5RWM5	GTP cyclohydrolase 1 type 2 homolog OS=Clostridium autoethanogenum DSM 10061 OX=1341692 GN=CAETHG_2920 PE=3 SV=1	1236213240	1024270758	1241766627	1556193412	1514967484	1078943935	1128842531	1104083907	9.13389e+08	1098380258	1140035487	1304380975	1066450367	1053027486	1141236005
420	U5RW58	Hydrogenase, Fe-only OS=Clostridium autoethanogenum DSM 10061 OX=1341692 GN=CAETHG_1576 PE=4 SV=1	7644076546	5657559705	6965859627	9633631234	7105254644	5201875891	5479969610	5189820782	4316929791	4042836093	5160949555	4706133502	4886169085	3940107208	4538867454
421	U5RR57	DUF4317 family protein OS=Clostridium autoethanogenum DSM 10061 OX=1341692 GN=CAETHG_0830 PE=4 SV=1	2256891726	1401892334	1895282330	1796140228	1467673713	1902975087	1541175730	1402475039	1053212422	1435885158	1741547400	1612878196	1635331419	1488682576	1595255971
422	U5RVP3	Lipopolysaccharide biosynthesis protein OS=Clostridium autoethanogenum DSM 10061 OX=1341692 GN=CAETHG_2591 PE=4 SV=1	195422196	239590488	238252984	258178920	287740144	220247428	110707880	108495356	88156320	150436144	137678246	159626160	1.71944e+08	2.36458e+08	283578025
423	U5RWV9	Flagellar hook-associated protein 2 OS=Clostridium autoethanogenum DSM 10061 OX=1341692 GN=CAETHG_3053 PE=3 SV=1	3.62266e+08	400382673	4.17934e+08	3.84275e+08	2.39905e+08	4.12449e+08	383311957	283312943	251269358	392052880	4.14782e+08	4.33667e+08	317708097	347378106	302861726
424	U5RUY6	Threonylcarbamoyl-AMP synthase OS=Clostridium autoethanogenum DSM 10061 OX=1341692 GN=CAETHG_2334 PE=3 SV=1	910370137	960003056	1080250784	1153528898	1087547680	793368689	891825570	1002533098	751931927	637462208	772950708	812255428	997794310	1146676802	1119254966
425	U5RY52	FeS cluster assembly scaffold protein NifU OS=Clostridium autoethanogenum DSM 10061 OX=1341692 GN=CAETHG_3294 PE=4 SV=1	32894565720	30553715954	29967360120	31559739264	26002568241	23231840694	26316636444	19647865321	17001074984	19407686870	23013955389	22892730647	24514743428	26709542285	22728696148
426	U5RTV5	DNA integrity scanning protein DisA OS=Clostridium autoethanogenum DSM 10061 OX=1341692 GN=disA PE=3 SV=1	1507879826	1238930816	1390992504	1554065801	1496584030	1218376801	998126980	770805710	767415230	1046827604	1141318150	1128428372	1342447848	1117962752	1311077244
427	U5S0H5	Methyl-accepting chemotaxis sensory transducer with Cache sensor OS=Clostridium autoethanogenum DSM 10061 OX=1341692 GN=CAETHG_3106 PE=3 SV=1	353904628	379574111	5.29705e+08	195654582	260384456	253115720	815317779	548999974	449276594	1092938452	1407764854	1074319040	1437655543	1429093040	1349370933
428	U5S0B2	GTPase Obg OS=Clostridium autoethanogenum DSM 10061 OX=1341692 GN=obg PE=3 SV=1	1054751752	8.61168e+08	1162379182	842043512	666107104	801254496	537044720	487353165	3.73516e+08	409380622	7.15009e+08	793884440	742713470	732159174	738361060
429	U5RVJ5	Bifunctional NAD(P)H-hydrate repair enzyme OS=Clostridium autoethanogenum DSM 10061 OX=1341692 GN=nnrE PE=3 SV=1	549860312	502710624	436730652	386323131	718333949	404309064	390099252	367610952	317427883	270708996	221200912	279005708	323898349	385694542	379222659
430	U5S0S4	Diaminopimelate epimerase OS=Clostridium autoethanogenum DSM 10061 OX=1341692 GN=dapF PE=3 SV=1	2902973515	2786620713	2673788239	2419232561	2550806142	2027544608	2270766310	1867337113	1624588012	2608901910	2600834187	2841154175	2984763444	3278417292	3427364697
431	U5RPD4	DNA mismatch repair protein MutL OS=Clostridium autoethanogenum DSM 10061 OX=1341692 GN=mutL PE=3 SV=1	736793605	4.73728e+08	625993568	801962148	854493372	496860802	618687302	5.46387e+08	394063018	503581757	609608402	544297504	495036500	592021402	642995406
432	U5RPN8	XshC-Cox1-family protein OS=Clostridium autoethanogenum DSM 10061 OX=1341692 GN=CAETHG_0466 PE=4 SV=1	3702747657	2996553285	3278327260	3041931744	3489262549	3248639156	2404797236	2549494752	2091666840	2134740869	3221988772	3085611613	3561523608	2867374469	2976144714
433	U5RT31	Nitrite and sulfite reductase 4Fe-4S region OS=Clostridium autoethanogenum DSM 10061 OX=1341692 GN=CAETHG_1629 PE=4 SV=1	2357959945	2465193444	2744107588	2627504808	2032122790	2224162721	2706633676	2737690208	2180356106	1826323563	2065602782	2464569387	1910503951	2281156892	2136633701
434	U5RQM6	Peptidase S58 DmpA OS=Clostridium autoethanogenum DSM 10061 OX=1341692 GN=CAETHG_0849 PE=3 SV=1	4941077497	5164724914	5735519770	5406040994	4191009554	4511286122	5090195755	4505282604	3489479670	4341478560	4981235675	4988754443	4357640429	5065394145	4502258154
435	U5RUG4	NADPH-dependent FMN reductase OS=Clostridium autoethanogenum DSM 10061 OX=1341692 GN=CAETHG_0974 PE=4 SV=1	11760714352	9209382628	10110952088	9563369380	8786320249	7705427740	11087678930	9238761995	7813168388	8646628185	10763206676	10753443566	12407783448	10724012804	10381025236
436	U5RTS5	Ig domain protein OS=Clostridium autoethanogenum DSM 10061 OX=1341692 GN=CAETHG_1778 PE=4 SV=1	570599279	4.68645e+08	569455415	4.44684e+08	350422789	241346838	361974110	4.82439e+08	3.8935e+08	243720425	2.62021e+08	357155167	2.62459e+08	3.95112e+08	4.27341e+08
437	U5RSI5	M18 family aminopeptidase OS=Clostridium autoethanogenum DSM 10061 OX=1341692 GN=CAETHG_0278 PE=3 SV=1	1157135506	1064522835	1113139689	1086929336	929129688	8.44141e+08	690581865	631397210	4.79655e+08	5.17584e+08	4.32101e+08	592427552	582116560	571723244	642651920
438	U5RV17	D-alanine--D-alanine ligase OS=Clostridium autoethanogenum DSM 10061 OX=1341692 GN=ddl PE=3 SV=1	3143906154	2496951870	2274054322	1913302411	2645803200	2341365261	2933036604	2394186629	1752191310	2327769359	2281714005	1935234166	2770558638	2878910425	2883313479
439	U5S2Z7	PemK family protein OS=Clostridium autoethanogenum DSM 10061 OX=1341692 GN=CAETHG_3802 PE=3 SV=1	3826875033	3504711666	3029748702	3802157150	3519368196	2399127959	3918376027	3290158334	2834364338	3023157626	3235248795	3744684842	3101607125	3661722913	3104161010
440	U5RTY5	Glutamine--scyllo-inositol transaminase OS=Clostridium autoethanogenum DSM 10061 OX=1341692 GN=CAETHG_0760 PE=3 SV=1	599213306	737532758	760770785	745841408	625428892	632705272	735825074	666388938	497358571	5.83979e+08	709317674	8.20308e+08	701885578	750632650	7.36735e+08
441	U5RSL2	PAS modulated sigma54 specific transcriptional regulator, Fis family OS=Clostridium autoethanogenum DSM 10061 OX=1341692 GN=CAETHG_0093 PE=4 SV=1	3964263576	4238796936	4313838107	5577664678	4591845953	6284245364	5658520361	4734047642	4361431496	3751906804	4667787006	5061545095	4314382338	4181306295	4391234909
442	U5RU19	HI0933 family protein OS=Clostridium autoethanogenum DSM 10061 OX=1341692 GN=CAETHG_1888 PE=4 SV=1	1046057268	942687960	1017179168	671209542	589911541	5.10364e+08	1000672151	732496576	4.86096e+08	742001004	1032706350	988042825	858236342	1039568137	8.32597e+08
443	U5RSD2	tRNA-2-methylthio-N(6)-dimethylallyladenosine synthase OS=Clostridium autoethanogenum DSM 10061 OX=1341692 GN=miaB PE=3 SV=1	1459338779	1058999765	1199666459	1243085117	1152038898	1015211109	1711548719	810074003	8.09946e+08	925665906	1123423798	1025087368	1275347267	1183595886	1121975308
444	U5RU43	30S ribosomal protein S9 OS=Clostridium autoethanogenum DSM 10061 OX=1341692 GN=rpsI PE=3 SV=1	7549980231	7362578299	6992887748	5678622397	5666875134	6005686445	6445937743	4894261951	4832918737	5058210135	5298948518	5729322071	5193747718	7838818529	6094201545
445	U5RQD2	Cyclic pyranopterin monophosphate synthase OS=Clostridium autoethanogenum DSM 10061 OX=1341692 GN=moaC PE=3 SV=1	3155043669	2808676673	2808307706	3022490277	2914551848	2840981852	3073899298	2468604374	1943036764	2302380514	2775206800	2710340704	2856154718	2219283304	2243631605
446	U5RRK7	Nitroreductase OS=Clostridium autoethanogenum DSM 10061 OX=1341692 GN=CAETHG_1146 PE=4 SV=1	6545223312	4845801786	4603476895	5007824370	4927345402	3587372879	4892873707	3979676239	3634007086	6392850830	4846823504	5365353891	5499164701	5011177292	5005574734
447	U5RNT0	Acetolactate synthase small subunit OS=Clostridium autoethanogenum DSM 10061 OX=1341692 GN=CAETHG_0125 PE=3 SV=1	4110688168	2738436847	2516871608	2184863369	2620283430	2723528444	2655224258	2259012192	1753394561	2727208842	2982953337	3136623426	3335901674	4365017566	3228756343
448	U5RWU1	Jag_N domain-containing protein OS=Clostridium autoethanogenum DSM 10061 OX=1341692 GN=CAETHG_3033 PE=4 SV=1	1639356312	1309341590	1262357026	1177809980	1351076857	1602973540	1219868340	1245673558	1086319780	1434349146	1280785898	1129128812	1799332599	1829906264	1879720466
449	U5RW15	non-specific protein-tyrosine kinase OS=Clostridium autoethanogenum DSM 10061 OX=1341692 GN=CAETHG_2593 PE=3 SV=1	1263176761	1125669294	1257966036	1403779610	1171787901	1051813071	1074467484	821007712	7.20675e+08	8.12571e+08	9.52541e+08	8.71646e+08	9.76607e+08	1033494230	1047475996
450	U5RX49	DNA helicase OS=Clostridium autoethanogenum DSM 10061 OX=1341692 GN=CAETHG_1692 PE=4 SV=1	931321838	753897615	773884491	900246122	9.27019e+08	8.42008e+08	6.4067e+08	661576954	498839080	870129408	1036985941	1113419116	8.87964e+08	8.86039e+08	946560148
451	U5RX55	Flagellar M-ring protein OS=Clostridium autoethanogenum DSM 10061 OX=1341692 GN=CAETHG_3112 PE=3 SV=1	570526254	500347065	698204446	475109728	676027602	9.70339e+08	652312090	6.09326e+08	5.53086e+08	271143301	478035518	541313040	440710866	555596456	484520164
452	U5RT84	ACT domain-containing protein OS=Clostridium autoethanogenum DSM 10061 OX=1341692 GN=CAETHG_1689 PE=4 SV=1	4958032969	3572081838	3418678680	3028365858	4199056416	3809761735	3803926689	3649964301	2802318473	3739943666	4300416450	3848607960	5341585644	4850014683	4338502652
453	U5RTS8	50S ribosomal protein L3 OS=Clostridium autoethanogenum DSM 10061 OX=1341692 GN=rplC PE=3 SV=1	3649122422	3692877971	3589839955	3578560526	3253023452	3886231558	1986301544	1641254991	1535507921	2902384866	2560419588	2939417320	3177429782	2882415593	3312361460
454	U5RV14	Nickel pincer cofactor biosynthesis protein LarC OS=Clostridium autoethanogenum DSM 10061 OX=1341692 GN=CAETHG_2395 PE=4 SV=1	1943932688	1643271552	1460995152	2439231758	2943655872	2389338112	2131224448	1602248536	1165183944	2084434480	2434986960	2495051264	2808152832	2698698952	3073379032
455	U5RY72	Lipoprotein OS=Clostridium autoethanogenum DSM 10061 OX=1341692 GN=CAETHG_2283 PE=4 SV=1	1070232884	9.38625e+08	1167086376	976112536	1023908640	1013057060	922165657	891027303	685872623	692982012	9.43537e+08	1043755138	969408880	987494848	918204336
456	U5RYC5	ATP synthase gamma chain OS=Clostridium autoethanogenum DSM 10061 OX=1341692 GN=atpG PE=3 SV=1	3080188988	2474315337	2884303753	2745941475	2547955619	3093039142	3253301883	2787693454	2313310552	2040644149	2650551339	2287200699	2694536185	2578975905	2502676880
457	U5RZP1	Cell division protein FtsA OS=Clostridium autoethanogenum DSM 10061 OX=1341692 GN=CAETHG_3846 PE=4 SV=1	7.76501e+08	1227791076	1208719950	689745341	1262793290	770579527	412394012	1100709492	828638462	1125998345	558629873	5.60033e+08	370473973	512263962	585780442
458	U5S1E4	1-deoxy-D-xylulose-5-phosphate synthase OS=Clostridium autoethanogenum DSM 10061 OX=1341692 GN=dxs PE=3 SV=1	2865009707	2666311626	3108054780	2399599616	2577062872	1540959040	2007381394	1412840209	1379185676	1725278872	2277872849	2288828806	2416510788	2520341639	2391150861
459	U5RWZ0	Histidine triad (HIT) protein OS=Clostridium autoethanogenum DSM 10061 OX=1341692 GN=CAETHG_2897 PE=4 SV=1	7020380008	7093374751	7309925078	6240287163	6432572201	6307027543	7208353309	6545420391	5589465774	5580197237	7655002495	7223093508	6393030302	7724068219	6956775899
460	U5RPL6	Putative selenium metabolism hydrolase OS=Clostridium autoethanogenum DSM 10061 OX=1341692 GN=CAETHG_0446 PE=4 SV=1	884202021	731585280	628863810	907797034	1091671525	1162593644	1648617115	1331585212	1223406976	1118768475	1348781240	1310296310	1516843465	1656354035	1443021504
461	U5RUA2	DNA repair protein RadA OS=Clostridium autoethanogenum DSM 10061 OX=1341692 GN=radA PE=3 SV=1	1137196801	4.03115e+08	1068008635	282631154	978167580	1090136800	248200074	225710674	240224756	323488820	330604276	3.03997e+08	391576354	423674140	399322120
462	U5S0Q7	DUF1002 domain-containing protein OS=Clostridium autoethanogenum DSM 10061 OX=1341692 GN=CAETHG_2995 PE=4 SV=1	1264408847	1090109180	1278841764	1086293207	1009143723	7.22687e+08	1011850972	8.57211e+08	815577730	971632190	1032152307	1041986023	858917877	1175872507	1200587762
463	U5RZ23	NAD_synthase domain-containing protein OS=Clostridium autoethanogenum DSM 10061 OX=1341692 GN=CAETHG_2397 PE=4 SV=1	2707524562	2455345250	2468987728	3156555506	3112975742	3298462538	3516339734	3093951763	2415096142	3491706738	4139260658	4396546660	3803784224	3832620945	3973530484
464	U5RWY6	Methenyltetrahydrofolate cyclohydrolase OS=Clostridium autoethanogenum DSM 10061 OX=1341692 GN=CAETHG_1617 PE=4 SV=1	33209488668	27398899855	34635633120	35044254308	30980045353	48875080221	38895204027	38797049257	34259492188	27822645266	36000235738	34163305629	28851751730	27774386835	34257558057
465	U5S187	Flagellar basal body protein OS=Clostridium autoethanogenum DSM 10061 OX=1341692 GN=CAETHG_3135 PE=3 SV=1	331308017	3.26668e+08	3.93324e+08	3.29469e+08	221803483	343888366	315908106	2.77992e+08	2.41687e+08	2.25062e+08	265567930	2.77171e+08	196222884	218774900	174678644
466	U5RXV9	Chromosome partition protein Smc OS=Clostridium autoethanogenum DSM 10061 OX=1341692 GN=smc PE=3 SV=1	428902238	434732374	379471604	280568143	265250235	250885571	3.22259e+08	380988220	3.35161e+08	467047679	565195869	4.53352e+08	255431062	2.85018e+08	248122982
467	U5RYI8	Type III effector Hrp-dependent outer protein OS=Clostridium autoethanogenum DSM 10061 OX=1341692 GN=CAETHG_2185 PE=3 SV=1	1848742490	2121926706	2485470330	2490434158	3024083969	2233032792	981166527	725320256	705964340	2278218852	2955176904	2761037168	2830365858	2979246403	3468836214
468	U5RV81	Carboxyl-terminal protease OS=Clostridium autoethanogenum DSM 10061 OX=1341692 GN=CAETHG_2424 PE=3 SV=1	446738698	385071306	508245932	3.42794e+08	294534266	3.47781e+08	298625961	309031182	167994659	237641775	303710025	313186941	162337528	198753772	222415619
469	U5RTW5	Molybdenum cofactor synthesis domain containing protein OS=Clostridium autoethanogenum DSM 10061 OX=1341692 GN=CAETHG_0574 PE=4 SV=1	9025089856	9360697292	11324375156	11062209896	8292973433	9103017554	11363209902	9738097645	7758824182	8858569077	10406252150	10975401304	9452769908	9600387289	9047377862
470	U5RVK5	NUDIX hydrolase OS=Clostridium autoethanogenum DSM 10061 OX=1341692 GN=CAETHG_1133 PE=4 SV=1	1151673127	1125804469	1003136052	1371965685	1233830898	1053593781	1061753506	873523232	729149026	843333147	9.55461e+08	1202744830	805176921	1187278176	1146472468
471	U5RY95	Methionyl-tRNA formyltransferase OS=Clostridium autoethanogenum DSM 10061 OX=1341692 GN=fmt PE=3 SV=1	2199243632	2675734298	2677727250	2961839464	2561333110	2597197847	2310045644	1453135360	1718043656	2653630800	2923074205	2423404186	2534046288	2479473247	2709316430
472	U5S0A8	Protein-glutamate methylesterase/protein-glutamine glutaminase OS=Clostridium autoethanogenum DSM 10061 OX=1341692 GN=cheB PE=3 SV=1	8.40067e+08	8.56769e+08	7.7241e+08	1179711740	1182032334	750286398	658043092	5.82545e+08	458417890	7.36407e+08	909607618	953987078	917720142	912270090	960557860
473	U5RW86	XshC-Cox1-family protein OS=Clostridium autoethanogenum DSM 10061 OX=1341692 GN=CAETHG_2768 PE=4 SV=1	1436434636	1134212369	1317579059	853886043	945891903	1461221350	1401153248	1297136546	1104213361	1121478008	1247061724	1128251993	1391489785	1346661115	1236664252
474	U5RUZ1	DNA polymerase III subunit gamma/tau OS=Clostridium autoethanogenum DSM 10061 OX=1341692 GN=dnaX PE=3 SV=1	793925275	6.38539e+08	7.69778e+08	5.6938e+08	730989193	5.9791e+08	5.70124e+08	5.32534e+08	3.01409e+08	2.67227e+08	410945542	399016448	425022290	3.51948e+08	339410488
475	U5RPR5	Peptidyl-prolyl cis-trans isomerase OS=Clostridium autoethanogenum DSM 10061 OX=1341692 GN=CAETHG_0351 PE=3 SV=1	1935710702	1822332540	1907042632	2190981300	1942881777	1861542512	2357292005	2059297175	1501922094	1957551108	2002346872	2164224418	2358289739	2846978133	2761588602
476	U5RSK4	Phenylalanine--tRNA ligase alpha subunit OS=Clostridium autoethanogenum DSM 10061 OX=1341692 GN=pheS PE=3 SV=1	2283456938	2088563036	2126852640	1330288780	1499087282	1993476128	1392729142	1276281254	1390434700	1786920929	1911711571	1743351541	2914516495	2412311916	2509732446
477	U5RTZ9	Flavoprotein OS=Clostridium autoethanogenum DSM 10061 OX=1341692 GN=CAETHG_1863 PE=4 SV=1	1919553078	2047494702	2671667674	1912435298	1746333252	2504130448	2438756837	2102862795	1775754717	1882458138	2100728000	2216791888	1625910510	2023720958	1847460190
478	U5RUU8	Iron-sulfur cluster carrier protein OS=Clostridium autoethanogenum DSM 10061 OX=1341692 GN=CAETHG_2284 PE=3 SV=1	3148353458	2401949112	2826792784	4515386687	4521709467	4892705876	2810880044	2542591246	1935956568	4132507971	4665793397	3733167657	4885625538	4956937310	4851633728
479	U5RVH2	2-oxopent-4-enoate hydratase OS=Clostridium autoethanogenum DSM 10061 OX=1341692 GN=CAETHG_2391 PE=4 SV=1	25243639157	20110263222	15851493976	21349089238	24536584814	16175245291	20545136701	14646462865	11341561692	22052725589	26676006771	27464927946	29488209440	25886496458	24917309351
480	U5RU41	Fumarate hydratase OS=Clostridium autoethanogenum DSM 10061 OX=1341692 GN=CAETHG_2062 PE=4 SV=1	1465006613	1166547656	1477522472	1553287460	1501554260	1846223742	1512327995	1413930862	1141413809	1421857596	1493428687	1404518740	1176026218	1223086896	1411155720
481	U5RUY1	Transcriptional regulator, TetR family OS=Clostridium autoethanogenum DSM 10061 OX=1341692 GN=CAETHG_2189 PE=4 SV=1	1264065083	964762022	1209204897	1086926902	8.17195e+08	6.13826e+08	915434048	782417869	6.84177e+08	4.93746e+08	2173087389	717240076	509052459	932898521	1073940793
482	U5RPE8	Selenium metabolism protein YedF OS=Clostridium autoethanogenum DSM 10061 OX=1341692 GN=CAETHG_0224 PE=3 SV=1	2432053684	2501389036	2230519424	2284405884	2212992660	1763302176	2370743218	1973624737	1658146428	2033176326	1775209805	2613624041	1845651273	2665814348	2509579890
483	U5RWX7	Aminotransferase class IV OS=Clostridium autoethanogenum DSM 10061 OX=1341692 GN=CAETHG_3032 PE=4 SV=1	4326981178	3063930264	2865059542	3929502215	3481746256	3140061963	2826214379	2351173779	2050843375	2799874928	3275944804	2945276642	3501795533	3390092964	3786243171
484	U5RXW8	Polyprenyl synthetase OS=Clostridium autoethanogenum DSM 10061 OX=1341692 GN=CAETHG_3204 PE=3 SV=1	4344447046	2823225466	2654907328	2193620940	2101461297	1774492295	2620898848	2060627810	1742873305	1628897030	1692125888	1884735246	2074131879	2292795098	1908686086
485	U5RVR2	Glycosyl transferase group 1 OS=Clostridium autoethanogenum DSM 10061 OX=1341692 GN=CAETHG_2611 PE=4 SV=1	6.34656e+08	560884822	476363587	579813822	722446612	415115075	780097179	778741039	619321405	505060584	451384519	428551498	479532409	348639716	459963724
486	U5RUI2	(FeFe)-hydrogenase H-cluster maturation GTPase HydF OS=Clostridium autoethanogenum DSM 10061 OX=1341692 GN=CAETHG_2063 PE=4 SV=1	1669305608	1590812252	1704522587	1346466844	1935071772	1815759156	1765668591	1523033851	1322943753	1550210393	1926489023	1773076780	1804756011	1875182349	1781649106
487	U5RRW1	Lipoyl synthase OS=Clostridium autoethanogenum DSM 10061 OX=1341692 GN=lipA PE=3 SV=1	7.2394e+08	1099223608	1304300235	6.17804e+08	1007848696	1428695366	1040412173	1440198787	1181669866	881190059	9.7138e+08	1058124420	837900444	843085962	1011364805
488	U5RSL1	4-hydroxy-tetrahydrodipicolinate synthase OS=Clostridium autoethanogenum DSM 10061 OX=1341692 GN=dapA PE=3 SV=1	9815436160	6423211291	7784179334	8856017496	5992603901	8271678839	9840446483	7736314687	6175004278	5907410428	8510340320	6960301190	8021837221	8430008950	7913895868
489	U5RWB5	Cell wall binding repeat 2-containing protein OS=Clostridium autoethanogenum DSM 10061 OX=1341692 GN=CAETHG_2655 PE=4 SV=1	300366102	238439572	243186208	228746700	2.65959e+08	161219929	174500590	251210028	151356292	89667968	95763288	127799000	279720060	269392966	311880572
490	U5RQV8	Phosphoglucomutase/phosphomannomutase alpha/beta/alpha domain I OS=Clostridium autoethanogenum DSM 10061 OX=1341692 GN=CAETHG_0898 PE=3 SV=1	1241825852	1093652540	1222333011	1085255524	1112042804	1013606261	1085976877	9.59936e+08	886195713	9.02427e+08	1289604680	1058014880	1223190765	1179538570	1131393161
491	U5RSN8	DUF3786 domain-containing protein OS=Clostridium autoethanogenum DSM 10061 OX=1341692 GN=CAETHG_1517 PE=4 SV=1	649929726	599212655	653323906	785785417	7.60588e+08	7.66948e+08	660249296	615053774	515448485	324374279	726647564	793081542	765434104	6.68368e+08	732036206
492	U5RST4	RNA-binding protein OS=Clostridium autoethanogenum DSM 10061 OX=1341692 GN=CAETHG_1605 PE=4 SV=1	5770864720	4138530271	2380201038	2268498281	4968609275	2237336580	2356735809	2052882008	1640282299	4491246378	4555545031	3429992066	6312040260	6029430728	5111219080
493	U5RXD0	UDP-N-acetylmuramate--L-alanine ligase OS=Clostridium autoethanogenum DSM 10061 OX=1341692 GN=murC PE=3 SV=1	2482268509	2009313008	1831795358	1017276154	1495222572	1458234896	2115464869	2029414482	1501083489	1883292110	2212962024	1893592513	2511999367	2103779931	2289700113
494	U5RUG5	Beta sliding clamp OS=Clostridium autoethanogenum DSM 10061 OX=1341692 GN=CAETHG_2125 PE=3 SV=1	1334390332	923441572	939069772	1110649268	1219004032	1348442971	1112774145	873173321	751989562	1061471424	1225736816	1171825330	1353325706	1131571246	1055033694
495	U5S2S9	N-(5'-phosphoribosyl)anthranilate isomerase OS=Clostridium autoethanogenum DSM 10061 OX=1341692 GN=trpF PE=3 SV=1	3598533591	2780600783	2090551364	2709381347	3048765936	1790278430	3288709136	1897575737	1589787432	3423920856	2920026312	2568395152	4141633326	2972028194	3056822955
496	U5RX80	Transcription termination/antitermination protein NusG OS=Clostridium autoethanogenum DSM 10061 OX=1341692 GN=nusG PE=3 SV=1	2217416300	1889444964	2231881984	1772569786	1585283646	1707914952	1914092544	1781287624	1314011798	1490732320	1607060701	2046989868	1715643640	1887331160	1639465328
497	U5RSQ1	Co-chaperonin GroES OS=Clostridium autoethanogenum DSM 10061 OX=1341692 GN=groES PE=3 SV=1	42861246612	35758160151	41601001882	44889836832	36306427165	35651621508	40463271086	27796184078	24673062047	35247911702	37026964651	37258742321	37761758600	39301178844	30163069810
498	U5RX69	50S ribosomal protein L23 OS=Clostridium autoethanogenum DSM 10061 OX=1341692 GN=rplW PE=3 SV=1	3171122404	3603116940	3546986555	2999643791	2848455598	3394558395	3369358254	2798907094	2449458725	2057075784	2272834494	2370902689	3350383819	3231917456	3029057498
499	U5RXC5	Stage 0 sporulation protein A homolog OS=Clostridium autoethanogenum DSM 10061 OX=1341692 GN=CAETHG_2005 PE=4 SV=1	1554144925	1720861575	1344179518	1201137874	1131913603	7.54649e+08	1198243568	1106565495	9.14565e+08	1186603016	1218378276	1230300460	1273947448	1397907335	1359842282
500	U5RUP8	Serine--pyruvate transaminase OS=Clostridium autoethanogenum DSM 10061 OX=1341692 GN=CAETHG_2224 PE=3 SV=1	4790474596	4496408608	3783946791	3346377560	3408981880	3205033840	4219111991	3624106106	3253072788	3439970112	3325300194	3762656499	3140009789	4437825746	4162340935
501	U5RW51	Glycosyl transferase group 1 OS=Clostridium autoethanogenum DSM 10061 OX=1341692 GN=CAETHG_2774 PE=4 SV=1	455491614	338556958	349788390	2.86898e+08	3.4187e+08	3.26465e+08	311730332	328680640	201951452	2.32291e+08	266420899	230590128	3.74655e+08	345001990	386879155
502	U5RRZ9	Adenine phosphoribosyltransferase OS=Clostridium autoethanogenum DSM 10061 OX=1341692 GN=apt PE=3 SV=1	4003703153	3398027363	3688738758	3025419137	3110860633	3334367356	3047319819	2214251026	1618182710	2014144587	2352411820	2512477226	2592623374	2893742936	2609861596
503	S5Z7W5	Molybdopterin molybdenumtransferase OS=Clostridium autoethanogenum DSM 10061 OX=1341692 GN=moeA PE=3 SV=1	1239296165	1102224124	1049144605	1264060695	1167448958	1211874328	1227413000	1240870990	1014450684	964331570	1094938753	1176405728	1160396764	1091081418	1111587446
504	U5RPZ5	Ornithine carbamoyltransferase OS=Clostridium autoethanogenum DSM 10061 OX=1341692 GN=CAETHG_0591 PE=3 SV=1	7715255490	6205742353	7859722210	6386060646	5586496887	7611443728	5797166664	5168739937	4413408073	5522399779	6485049409	6938619191	7025685643	6600613236	6151301689
505	U5RWH8	Metal dependent phosphohydrolase OS=Clostridium autoethanogenum DSM 10061 OX=1341692 GN=CAETHG_1673 PE=4 SV=1	1696831084	1265096968	1425361384	1373402080	1362726656	1536667752	1487108192	1312303834	9.18904e+08	1293597747	1327403500	1046463571	1440299103	1548130680	1220570198
506	U5RSH3	Methionine aminopeptidase OS=Clostridium autoethanogenum DSM 10061 OX=1341692 GN=map PE=3 SV=1	1517275852	1340453419	965210797	1434628614	1357445998	1016025738	1444159968	1009896774	9.20285e+08	1016463590	1093469498	1249308745	995823031	1579247172	1400435527
507	U5RUM1	Carbohydrate kinase, FGGY OS=Clostridium autoethanogenum DSM 10061 OX=1341692 GN=CAETHG_2230 PE=4 SV=1	1206942324	749091771	813014762	1496225740	1368979844	1116719143	6.08813e+08	853361485	557512789	7.5164e+08	1046252229	1057892424	1524654277	1408875677	1410639480
508	U5RTT2	30S ribosomal protein S4 OS=Clostridium autoethanogenum DSM 10061 OX=1341692 GN=rpsD PE=3 SV=1	5423973733	5557937426	4123386419	3943423445	4687052783	4396608005	4335818873	3931493656	3790514706	6009679995	4905881260	5410506599	5862308730	6486246011	6145968124
509	U5RSZ9	Arginine biosynthesis bifunctional protein ArgJ OS=Clostridium autoethanogenum DSM 10061 OX=1341692 GN=argJ PE=3 SV=1	10880961824	10090772220	12742566853	11711070803	10735780306	15415391435	1170153062	535740294	1812365612	11221115750	14672173449	11904753206	13092457156	9550554494	12256744996
510	U5RSE0	Protein-export membrane protein SecF OS=Clostridium autoethanogenum DSM 10061 OX=1341692 GN=secF PE=3 SV=1	793750373	6.69743e+08	752478842	735424376	667712551	643588120	760464457	6.58387e+08	457649074	5.12875e+08	692629736	706128840	6.66218e+08	8.26491e+08	788220152
511	U5S202	Shikimate kinase OS=Clostridium autoethanogenum DSM 10061 OX=1341692 GN=CAETHG_3445 PE=4 SV=1	3789730658	2908860787	2324421172	2824428764	2827227558	2016027342	2472250262	2013393050	1593594126	2390571886	2672724281	2435380018	3059158163	3700702824	3603655556
512	U5RUD0	Putative septation protein SpoVG OS=Clostridium autoethanogenum DSM 10061 OX=1341692 GN=spoVG PE=3 SV=1	8823748639	12458938926	6980791155	9258495481	12148342040	7310724912	2934424600	2772394237	2290761633	9608126938	5105747132	10329332587	10866957298	12639726833	10904251192
513	U5RQP3	NADPH dehydrogenase, Dihydrolipoyl dehydrogenase OS=Clostridium autoethanogenum DSM 10061 OX=1341692 GN=CAETHG_0869 PE=3 SV=1	2.88878e+08	318842952	434352564	244502392	180327223	2.98665e+08	2.90953e+08	326204034	2.42835e+08	157616587	187075394	193555987	77146008	97198914	122441128
514	U5RXX6	NUDIX hydrolase OS=Clostridium autoethanogenum DSM 10061 OX=1341692 GN=CAETHG_3214 PE=4 SV=1	5595749973	4205880236	4454512137	4702419924	4779811670	4114145347	3751957395	3286736497	2973420904	4233511773	5371381973	4655511991	5863576737	4414526637	4743551357
515	U5RVU5	Methyl-accepting chemotaxis sensory transducer OS=Clostridium autoethanogenum DSM 10061 OX=1341692 GN=CAETHG_1248 PE=4 SV=1	1575691403	1002607019	1170115306	660475807	7.4484e+08	825596064	402416372	249216848	305856527	8.1102e+08	750747810	957310720	7.2247e+08	882401668	6.02653e+08
516	U5RVK3	UvrABC system protein B OS=Clostridium autoethanogenum DSM 10061 OX=1341692 GN=uvrB PE=3 SV=1	9.35359e+08	8.56028e+08	9.76167e+08	7.9641e+08	8.81152e+08	6.95666e+08	8.20367e+08	8.99831e+08	559736707	9.04315e+08	9.64479e+08	822339322	939302340	1258034866	1684551575
517	U5RY19	Histidinol dehydrogenase OS=Clostridium autoethanogenum DSM 10061 OX=1341692 GN=hisD PE=3 SV=1	755168476	883856616	977908256	552355174	874387678	6.04293e+08	566510700	541875772	5.68846e+08	554615312	694176526	681624128	6.35935e+08	800073940	5.8261e+08
518	U5RTN9	Methyl-accepting chemotaxis sensory transducer OS=Clostridium autoethanogenum DSM 10061 OX=1341692 GN=CAETHG_0504 PE=4 SV=1	4099880435	3230207938	3583406716	4282882401	3670716119	3396335114	2537383836	2333938568	1856817487	3003002796	3622860709	3589056351	3730997696	3366882784	3936174784
519	U5S026	Phosphoribosylaminoimidazole-succinocarboxamide synthase OS=Clostridium autoethanogenum DSM 10061 OX=1341692 GN=purC PE=3 SV=1	4673708162	3589178166	4288352685	2929251348	2552241600	3473468992	3495553233	3313526488	2636696266	3057873952	3437302316	3430251666	4067093159	3717436901	4003825668
520	U5RS58	Amidohydrolase OS=Clostridium autoethanogenum DSM 10061 OX=1341692 GN=CAETHG_1376 PE=4 SV=1	508476134	475765540	510363297	441377650	4.07664e+08	354555282	7.03466e+08	591313021	4.81246e+08	6.10576e+08	6.13583e+08	555962388	8.29746e+08	715225972	606272624
521	U5RXT6	Ribosome-recycling factor OS=Clostridium autoethanogenum DSM 10061 OX=1341692 GN=frr PE=3 SV=1	6379043997	6097297129	6132217827	6339175264	5250856518	5138999555	5815165132	4632446280	3609390828	4665053326	5178649368	5490764708	4858321652	5630525769	4252123858
522	U5RXM0	ATP phosphoribosyltransferase regulatory subunit OS=Clostridium autoethanogenum DSM 10061 OX=1341692 GN=hisZ PE=3 SV=1	1391726191	1123452548	1250630652	1353401500	759568860	1047183866	1076762119	979978388	778650004	814747632	944514100	1009571756	901373588	1025802300	996730756
523	U5S2Z6	Xylulokinase OS=Clostridium autoethanogenum DSM 10061 OX=1341692 GN=CAETHG_3998 PE=4 SV=1	431816820	374238940	519397720	470083286	477945759	7.87193e+08	754849060	885538881	836283568	664188097	719793704	6.2749e+08	816282376	5.50035e+08	698330598
524	U5RWL1	Phosphoribosylformylglycinamidine cyclo-ligase OS=Clostridium autoethanogenum DSM 10061 OX=1341692 GN=purM PE=3 SV=1	1177793138	953137186	1068118917	923037406	832669839	958941229	1078624246	1084933886	873661204	768007732	740844920	6.26004e+08	5.15013e+08	657888032	536678024
525	U5RNS7	Rubredoxin domain containing protein OS=Clostridium autoethanogenum DSM 10061 OX=1341692 GN=CAETHG_0025 PE=4 SV=1	8182678243	7085030180	8633273853	9287880776	7550283857	10187385275	7585571747	8077179386	7239414439	5577421383	7085891340	6594792148	6983192128	5777475398	5669675660
526	U5S0B8	Flagellar hook-associated protein 1 OS=Clostridium autoethanogenum DSM 10061 OX=1341692 GN=CAETHG_3046 PE=3 SV=1	196908439	248966942	290703478	303958084	299965766	257701040	2.85229e+08	219838697	248388409	1.59524e+08	155355845	173511691	2.48136e+08	276040165	232810613
527	U5RT91	L-aspartate oxidase OS=Clostridium autoethanogenum DSM 10061 OX=1341692 GN=CAETHG_0342 PE=4 SV=1	2148422503	1983775258	1978810679	932217716	951166892	1196376668	9.0562e+08	9.35415e+08	785417506	7.3265e+08	910750152	7.89513e+08	885291672	9.07374e+08	1047992130
528	U5S2S0	XshC-Cox1-family protein OS=Clostridium autoethanogenum DSM 10061 OX=1341692 GN=CAETHG_3903 PE=4 SV=1	22776720226	16166555327	24472232817	9305192513	10498484249	12991158641	15544971617	13560123208	11531492521	12007072969	14081111764	12789495779	16952310068	14210621180	14325507296
529	U5RWI5	GTP cyclohydrolase 1 OS=Clostridium autoethanogenum DSM 10061 OX=1341692 GN=folE PE=3 SV=1	3316045152	2872147420	3357086184	2663892431	2499963095	3111889713	3136593360	2592729828	2295660540	2433490728	2613776232	2697984257	2796598356	2954240937	2654727476
530	U5RPM0	Homoserine O-acetyltransferase OS=Clostridium autoethanogenum DSM 10061 OX=1341692 GN=metAA PE=3 SV=1	1523330776	1104232184	1209818698	1098449880	1043598323	1245765808	1111414739	1011149952	838982504	619625446	964807248	7.45043e+08	3709987652	4460037594	4735886762
531	U5RS37	33 kDa chaperonin OS=Clostridium autoethanogenum DSM 10061 OX=1341692 GN=hslO PE=3 SV=1	1810110438	1063280818	1433187844	1369774411	1342485740	1524273666	1440616152	1175108155	966852924	1139566096	1272996917	1100820776	1553726969	1249098444	1346655906
532	U5RW25	HlyD family secretion protein OS=Clostridium autoethanogenum DSM 10061 OX=1341692 GN=CAETHG_2693 PE=3 SV=1	851885032	980236960	405570640	685769736	827951416	468881880	4.6486e+08	424639465	296363906	699717856	583600848	725526880	866036000	1506416188	983795384
533	U5RU58	50S ribosomal protein L15 OS=Clostridium autoethanogenum DSM 10061 OX=1341692 GN=rplO PE=3 SV=1	6976192376	5279289206	6162281876	5002062850	4748766004	5741659727	4640760776	4072501068	3705624696	3022617820	3723672176	4053812424	2846643204	2986689300	2848484684
534	U5RY61	Putative agmatine deiminase OS=Clostridium autoethanogenum DSM 10061 OX=1341692 GN=aguA PE=3 SV=1	4517869414	7714347011	12572489490	11842546269	7135850485	7262757211	9092019076	5584977621	7762268305	12192139112	13521554174	15243435699	14107911553	13119412072	18257106337
535	U5RZ64	NADP-dependent oxidoreductase domain containing protein OS=Clostridium autoethanogenum DSM 10061 OX=1341692 GN=CAETHG_3819 PE=4 SV=1	9.92592e+08	847305199	878784754	944499172	920655166	877902280	675456704	693803330	494560185	741424490	903339238	844241691	2017184280	1733678693	2034679646
536	U5RQX8	Glycerol dehydrogenase OS=Clostridium autoethanogenum DSM 10061 OX=1341692 GN=CAETHG_0738 PE=3 SV=1	8230720470	8571437894	11977680544	9341866336	8136103482	6928174303	6589054411	6044859359	5195446194	5629342626	6241071136	6882315248	5630432759	6862241793	6309926396
537	U5RW50	Pyridoxamine 5-phosphate oxidase-related FMN-binding protein OS=Clostridium autoethanogenum DSM 10061 OX=1341692 GN=CAETHG_1566 PE=4 SV=1	4641271024	4194617389	5538779509	4383748301	2959008442	5327640428	3950630437	2945883880	2628490233	2699309613	3391483285	3901475643	3700983544	3842863380	3388215016
538	U5RS11	Sigma54 specific transcriptional regulator with PAS/PAC sensor, Fis family OS=Clostridium autoethanogenum DSM 10061 OX=1341692 GN=CAETHG_0094 PE=4 SV=1	915089199	597311212	784487322	837976505	896321858	1454692277	3.25573e+08	294408791	272724164	947581611	970410972	906774275	867578562	8.11662e+08	7.85469e+08
539	U5RXL3	L-threonine 3-dehydrogenase OS=Clostridium autoethanogenum DSM 10061 OX=1341692 GN=CAETHG_3247 PE=3 SV=1	963427196	870853340	977217340	1491261116	1317065528	1818300868	1329476247	1137570386	969984502	999304003	1685673653	1642984741	1571933326	1378535032	1407947784
540	U5RZX1	von Willebrand factor type A OS=Clostridium autoethanogenum DSM 10061 OX=1341692 GN=CAETHG_2666 PE=4 SV=1	244420182	202784409	238520122	160968019	160511644	122402696	1.62297e+08	1.23983e+08	122049728	193384823	197583010	215722503	2.61087e+08	257917734	1.85598e+08
541	U5RSQ2	2-dehydropantoate 2-reductase OS=Clostridium autoethanogenum DSM 10061 OX=1341692 GN=CAETHG_0118 PE=3 SV=1	4640584925	3179431599	3206942398	2836139720	3001486780	2201717846	3250818144	2836350820	2148291791	2847623357	3163463410	2967747066	3371304498	3088118374	2830874380
542	U5RPB1	Acriflavin resistance protein OS=Clostridium autoethanogenum DSM 10061 OX=1341692 GN=CAETHG_0392 PE=4 SV=1	389492626	491369997	372044348	267354804	264815196	368982868	4.51093e+08	3.67499e+08	304310555	4984448950	6786582276	6364181824	388601760	3.96056e+08	4.70297e+08
543	U5RUS8	Radical SAM domain protein OS=Clostridium autoethanogenum DSM 10061 OX=1341692 GN=CAETHG_2300 PE=4 SV=1	1479356204	1115587459	1396978945	1166620333	2202443227	1476701261	1392580031	1427482724	1167221052	1141400804	1700024633	1530730990	1092491283	1010925013	1090788459
544	U5RWW1	Glycine cleavage system H protein OS=Clostridium autoethanogenum DSM 10061 OX=1341692 GN=gcvH PE=3 SV=1	40123073486	38307512808	39619589532	43220989636	37037126529	65261340344	49783754154	46053047896	41418192497	33894425504	34067119942	45220562586	35535240073	42852325501	33752344521
545	U5RNM1	Electron transfer flavoprotein alpha/beta-subunit OS=Clostridium autoethanogenum DSM 10061 OX=1341692 GN=CAETHG_0116 PE=3 SV=1	3761398475	2721477226	2673278044	2539689338	2637564747	2052773877	2330141844	1835509610	1719596168	2173186157	2306443508	1807129323	2392248408	2083909837	2211319160
546	U5RPD3	S-ribosylhomocysteine lyase OS=Clostridium autoethanogenum DSM 10061 OX=1341692 GN=luxS PE=3 SV=1	8105629323	7529001637	7217400631	7173699919	6495456329	5292919494	6781339506	5380144002	4479805728	5894669703	7201955626	7641695515	9130138740	9654858028	8458239496
547	U5S114	Phosphoribosyl-ATP pyrophosphatase OS=Clostridium autoethanogenum DSM 10061 OX=1341692 GN=hisE PE=3 SV=1	9.54221e+08	604501649	472165358	450928012	490544602	443282138	732410784	655422562	494777046	443704001	492198632	610998486	5.07792e+08	4123002302	2106171750
548	U5RPX1	Ureidoglycolate lyase OS=Clostridium autoethanogenum DSM 10061 OX=1341692 GN=CAETHG_0592 PE=4 SV=1	1273171092	1038472348	993101074	1409977928	1344376818	1064089900	1304453862	1098013398	9.6241e+08	787711556	1181051290	1086250990	1265250402	1345452540	1354317524
549	U5S1Z2	Methyl-accepting chemotaxis sensory transducer with Cache sensor OS=Clostridium autoethanogenum DSM 10061 OX=1341692 GN=CAETHG_3430 PE=3 SV=1	457512602	339727114	329318266	2.11927e+08	366436310	421688798	304433827	246229865	253509280	3.05079e+08	425925856	323917902	353621536	447667398	361902585
550	U5RVH4	Glyco_trans_4-like_N domain-containing protein OS=Clostridium autoethanogenum DSM 10061 OX=1341692 GN=CAETHG_1314 PE=4 SV=1	1282154292	1250818280	1425217408	1364202320	1189945346	1073608298	1487800170	1258819112	1046893103	1126581676	1464957700	1382369554	1432738524	1092976176	1336443006
551	U5S331	Amidohydrolase OS=Clostridium autoethanogenum DSM 10061 OX=1341692 GN=CAETHG_3847 PE=4 SV=1	1229021448	882100028	1228791690	967264908	976091308	888260560	878095070	7.57961e+08	6.1692e+08	7.89496e+08	865003216	7.95837e+08	884276248	905936532	932394372
552	U5RUA8	50S ribosomal protein L9 OS=Clostridium autoethanogenum DSM 10061 OX=1341692 GN=rplI PE=3 SV=1	1452722760	1215637338	1132100484	1505718076	1443068303	1137029140	1288419414	1252321102	9.59578e+08	1675095241	1451882889	1351839506	2102292598	1244865484	1024094271
553	U5RRI2	Precorrin-4 C11-methyltransferase OS=Clostridium autoethanogenum DSM 10061 OX=1341692 GN=CAETHG_1116 PE=3 SV=1	1674206945	1730651572	2102629500	2041615384	1255728452	1916940379	1620068218	1821003326	1494179257	9.74515e+08	1292485655	1407412833	1207356114	1278884298	1223947766
554	U5RSX3	2,4-dienoyl-CoA reductase (NADPH) OS=Clostridium autoethanogenum DSM 10061 OX=1341692 GN=CAETHG_0205 PE=3 SV=1	398529369	387276291	428632986	389263396	3.89064e+08	799440771	3.05274e+08	2.53509e+08	2.2969e+08	257954088	258201503	240733267	1.83422e+08	246513309	229238463
555	U5RWR8	Putative competence-damage inducible protein OS=Clostridium autoethanogenum DSM 10061 OX=1341692 GN=cinA PE=3 SV=1	942605712	835875632	814923238	576500068	634407454	3.93968e+08	670809133	6.41712e+08	4.99585e+08	5.50303e+08	728117280	611609928	637675584	637492472	703564744
556	U5RTX8	RNA methyltransferase, TrmH family, group 3 OS=Clostridium autoethanogenum DSM 10061 OX=1341692 GN=CAETHG_1966 PE=4 SV=1	1276827600	1097854344	1215917504	1125533104	1023774296	1001389824	1391735582	1175848135	2137773026	929623291	1212278501	1137941816	1246859502	1074730512	1117603328
557	U5S1U0	Signal recognition particle protein OS=Clostridium autoethanogenum DSM 10061 OX=1341692 GN=ffh PE=3 SV=1	978822816	829033244	903502160	659320992	710956332	6.17179e+08	649199664	548847946	4.06911e+08	642069166	810699480	846629060	800932250	885190610	918777936
558	S5ZZ51	4Fe-4S ferredoxin, iron-sulpur binding domain-containing protein OS=Clostridium autoethanogenum DSM 10061 OX=1341692 GN=hytE1 PE=4 SV=1	1949671219	2120165523	2329380778	2983131236	1958482294	3186963389	2362170286	2136344525	1494366865	1201078285	1355923715	1699940091	8.89866e+08	1089262785	1270695360
559	U5RUM6	Periplasmic binding protein domain containing protein OS=Clostridium autoethanogenum DSM 10061 OX=1341692 GN=CAETHG_2235 PE=4 SV=1	5422166710	4113519372	4289621185	4840511974	5377582607	5257850969	4983836095	4494078333	3400977455	3828423301	4545610137	4169041279	3561439160	5238311796	4255462752
560	U5RW29	Endonuclease MutS2 OS=Clostridium autoethanogenum DSM 10061 OX=1341692 GN=mutS2 PE=3 SV=1	370069331	1.5659e+08	270932264	267303201	260694160	316839226	2.30109e+08	2.22189e+08	1.92553e+08	311210364	532046904	430375086	7.05471e+08	6.29671e+08	731922612
561	U5RPS7	Nitrogenase OS=Clostridium autoethanogenum DSM 10061 OX=1341692 GN=CAETHG_0368 PE=3 SV=1	6418676616	5464230472	5264848152	4867024640	4571854488	4205351256	869247560	711707220	848203432	607158152	872150264	755943648	7.48983e+08	7.34249e+08	746421116
562	U5RVR4	Hydroxyethylthiazole kinase OS=Clostridium autoethanogenum DSM 10061 OX=1341692 GN=thiM PE=3 SV=1	507260044	575380660	600995108	613511884	464223364	1117805244	106291695	285213328	234091978	128811190	182763618	248706300	224616507	243587684	244141658
563	U5RW83	CRISPR-associated protein Cas5, Hmari subtype OS=Clostridium autoethanogenum DSM 10061 OX=1341692 GN=CAETHG_1398 PE=4 SV=1	2.38005e+08	179500133	1.87147e+08	2.31933e+08	235047022	2.71136e+08	151872371	1.36193e+08	1.09391e+08	70615192	73043204	86597304	120292974	129647437	115943636
564	U5S0G2	dTDP-glucose 4,6-dehydratase OS=Clostridium autoethanogenum DSM 10061 OX=1341692 GN=CAETHG_3091 PE=4 SV=1	2762469090	2261862057	2521327669	2182990359	2315725480	2315497502	2461920134	2506345245	2182755900	1892041392	2424790900	2111703392	2374868055	2052835164	2275043672
565	U5RQH2	Threonylcarbamoyl-AMP synthase OS=Clostridium autoethanogenum DSM 10061 OX=1341692 GN=CAETHG_0779 PE=3 SV=1	1258871968	905091305	895246887	752961208	805960003	6.9208e+08	7.75495e+08	7.67276e+08	630545838	787700924	973890614	8.37898e+08	993566252	790311004	885177488
566	U5RSF9	Penicillin-binding protein 1A OS=Clostridium autoethanogenum DSM 10061 OX=1341692 GN=CAETHG_1292 PE=3 SV=1	1.65498e+08	171972714	130086407	1.76983e+08	199543146	2.34671e+08	1.4215e+08	8.24449e+07	1.198e+08	97509785	126508517	90703112	51469861	61860908	63251534
567	U5RRF4	Transcriptional regulator, IclR family OS=Clostridium autoethanogenum DSM 10061 OX=1341692 GN=CAETHG_0932 PE=4 SV=1	744194374	584020948	645404394	747998252	778614837	615885417	400169952	449461015	370166095	596739352	706196884	667640122	708474392	768977876	788547960
568	U5RWP7	Formate dehydrogenase, alpha subunit OS=Clostridium autoethanogenum DSM 10061 OX=1341692 GN=CAETHG_2988 PE=4 SV=1	1044177162	1259599956	1636712389	975919170	955802778	1222479038	1170471532	1028909003	1114871064	1419188978	1729221598	2028414771	1282443512	1352182184	1367876236
569	U5RWR2	D-glucuronyl C5-epimerase domain protein OS=Clostridium autoethanogenum DSM 10061 OX=1341692 GN=CAETHG_2960 PE=4 SV=1	24893493	55621957	65481580	15321060	5.65981e+06	25661384	47450446	69933369	71761518	71203368	71524644	86965922	1.17297e+08	67249726	128737376
570	U5RTF4	Microcompartments protein OS=Clostridium autoethanogenum DSM 10061 OX=1341692 GN=CAETHG_1822 PE=3 SV=1	8869258640	8165327250	3878248031	12711186564	18255110426	3078045788	5291048513	3695413828	2696504235	10909495776	9301140837	7585073907	12625896248	9544459744	10988267968
571	U5RTR7	50S ribosomal protein L14 OS=Clostridium autoethanogenum DSM 10061 OX=1341692 GN=rplN PE=3 SV=1	6189374711	5751883766	7360114846	4801404646	4138047236	4764073189	3051326064	2201883325	2235270318	4929221977	5218943540	5253503805	4885596077	4784945981	4890409826
572	U5RRJ5	Sulfate-transporting ATPase OS=Clostridium autoethanogenum DSM 10061 OX=1341692 GN=CAETHG_1131 PE=3 SV=1	2865224156	2228393282	3095830938	3055295174	3473418806	3360563300	3136631472	3307861630	2747432913	2365847158	3215524834	3188843407	3050819868	2378516616	2406561893
573	U5RUJ0	Basic membrane lipoprotein OS=Clostridium autoethanogenum DSM 10061 OX=1341692 GN=CAETHG_0999 PE=4 SV=1	291956458	171630443	82896436	6.01247e+07	205708262	112641554	224326126	178393953	176181499	5.07743e+08	467887370	273969052	629363056	599432495	605342532
574	U5RP32	Riboflavin biosynthesis protein RibBA OS=Clostridium autoethanogenum DSM 10061 OX=1341692 GN=ribBA PE=3 SV=1	2870379518	2252945856	2630392875	2201355217	1932523132	2179058112	2441707961	2102468762	1721460906	1312940640	1915195483	1902954378	2194163131	2012537695	2013412226
575	U5RU95	Carbamate kinase OS=Clostridium autoethanogenum DSM 10061 OX=1341692 GN=CAETHG_2081 PE=3 SV=1	812651596	1218219308	2672202855	2837116391	1015238547	2107218172	1935240644	1003183495	9.12783e+08	2005909711	2222287589	2516855044	2058918217	2060468976	2525187058
576	U5RXW4	Phosphocarrier protein HPr OS=Clostridium autoethanogenum DSM 10061 OX=1341692 GN=CAETHG_3418 PE=4 SV=1	12317640164	13437899457	12808556308	12250425958	10221884980	8152346830	9040182465	7132887687	5729040389	10099900696	10379067035	11279200803	9427904029	12495543114	11604260392
577	U5RWD3	50S ribosomal protein L21 OS=Clostridium autoethanogenum DSM 10061 OX=1341692 GN=rplU PE=3 SV=1	4025574717	7823220908	4440671774	3900926746	3447363355	4302102876	3663351982	2854689430	2416097135	2479523618	2655746476	2871594114	2068819719	1680260540	2892688815
578	U5RV24	Tex-like protein OS=Clostridium autoethanogenum DSM 10061 OX=1341692 GN=CAETHG_2369 PE=4 SV=1	370185661	348052994	326349420	264795715	319295860	312563809	1.82286e+08	314013174	242620925	429538192	414970606	426160282	6.30831e+08	609683458	555282817
579	U5RSJ5	Peptide deformylase OS=Clostridium autoethanogenum DSM 10061 OX=1341692 GN=def PE=3 SV=1	652995554	609727800	622713812	6.90422e+08	690255108	482409452	387104846	391970140	428391680	376305207	421609840	383912342	482448383	530991064	650902788
580	U5RTV7	50S ribosomal protein L4 OS=Clostridium autoethanogenum DSM 10061 OX=1341692 GN=rplD PE=3 SV=1	9.40338e+08	2572512068	2790780139	7.55367e+08	2316082109	7.25087e+08	4.29243e+08	9.05078e+08	1823069017	1524675960	2044496824	1882874674	1765630775	1906099896	1882797356
581	U5RU74	Heat shock protein Hsp20 OS=Clostridium autoethanogenum DSM 10061 OX=1341692 GN=CAETHG_2094 PE=3 SV=1	7.04484e+08	679422764	724841424	7.27889e+08	533162816	4.14332e+08	3.74275e+08	1.65706e+08	1.61467e+08	701177964	7.47335e+08	785700163	4.04191e+08	759657511	527760221
582	U5RWY0	Cobyrinic acid ac-diamide synthase OS=Clostridium autoethanogenum DSM 10061 OX=1341692 GN=CAETHG_1612 PE=4 SV=1	1218129490	1283495952	1201053090	915070480	1389294012	1604856193	1497358416	1530884091	1088186963	1214815922	1063805388	1305745170	8.7458e+08	1214302522	1294314135
583	U5RSK8	TGc domain-containing protein OS=Clostridium autoethanogenum DSM 10061 OX=1341692 GN=CAETHG_1528 PE=4 SV=1	1601143810	1193129028	1118887958	2006735272	1835946766	1479915737	1104974576	975097098	8.30429e+08	1296065824	1186926130	1236618776	1555468850	1162675953	1284274052
584	U5RW73	Carbon starvation protein CstA OS=Clostridium autoethanogenum DSM 10061 OX=1341692 GN=CAETHG_1591 PE=3 SV=1	2740233424	2411891281	3651091342	3147056912	2737270921	4908336619	1460213259	2697209641	2088207788	7.92252e+08	1095627116	1074631473	1104325306	840381952	982885123
585	U5S142	Flagellar basal body protein OS=Clostridium autoethanogenum DSM 10061 OX=1341692 GN=CAETHG_3120 PE=3 SV=1	383205246	258011837	278769944	285818430	1.65794e+08	292826020	185442212	113995402	93515849	154127610	2.61866e+08	2.77563e+08	237607697	321265730	271579498
586	U5S2B5	Tryptophan synthase beta chain OS=Clostridium autoethanogenum DSM 10061 OX=1341692 GN=trpB PE=3 SV=1	30067194091	24837264170	18555628098	22356293904	30745735299	23736159224	24357008564	16013432235	12742234011	21715445116	23454430487	22319764325	32060459876	25489159013	22538034764
587	U5RXS7	Bifunctional protein PyrR OS=Clostridium autoethanogenum DSM 10061 OX=1341692 GN=pyrR PE=3 SV=1	1352945656	1206427464	1492365000	1227794463	1090904040	892503757	9.06577e+08	9.05882e+08	746790708	1163144668	1061961024	1186245443	1225133766	1234032868	1220692375
588	U5RXT5	Chromosomal replication initiator protein DnaA OS=Clostridium autoethanogenum DSM 10061 OX=1341692 GN=dnaA PE=3 SV=1	752278178	5.85565e+08	632116160	545631654	554216904	5.22002e+08	751426519	585191196	451220908	884572504	742751299	6.98093e+08	8.75922e+08	630660812	663618338
589	U5RNS5	Methyl-accepting chemotaxis sensory transducer OS=Clostridium autoethanogenum DSM 10061 OX=1341692 GN=CAETHG_0120 PE=4 SV=1	854306754	526294558	853278162	451861765	631262378	625059054	399534688	412969992	264580528	332826036	416430392	389265976	493121385	447819419	4.3926e+08
590	U5S175	16S rRNA (cytosine(967)-C(5))-methyltransferase OS=Clostridium autoethanogenum DSM 10061 OX=1341692 GN=CAETHG_3341 PE=3 SV=1	522432957	4.15794e+08	5.04733e+08	473109022	340431394	2.25273e+08	305258704	238450444	214522217	2.43048e+08	347537326	322546539	322428401	241098025	3.17523e+08
591	U5RSF8	N-acetyl-gamma-glutamyl-phosphate reductase OS=Clostridium autoethanogenum DSM 10061 OX=1341692 GN=argC PE=3 SV=1	1274597858	1585001576	1409098042	1048928415	994463067	1154335252	1030512102	888814195	9.44004e+08	4028203043	4195711066	4635656940	1208642759	1600651882	1283854468
592	U5RX38	Tyrosine--tRNA ligase OS=Clostridium autoethanogenum DSM 10061 OX=1341692 GN=tyrS PE=3 SV=1	1805598031	1526806736	1439291447	1512285728	1691220876	1155334726	1102000024	1179765716	925405036	1253885620	1387328944	1399067301	1460005004	1492158622	1619654479
593	U5RSC4	YbaK/prolyl-tRNA synthetase associated region OS=Clostridium autoethanogenum DSM 10061 OX=1341692 GN=CAETHG_0201 PE=4 SV=1	1594763192	1524407296	2051956800	1150174498	1877974256	2099617048	1425906872	1980002664	1786128608	2011623335	2106444367	1003595026	1290241296	1228942904	1209755304
594	U5RRC9	D-3-phosphoglycerate dehydrogenase OS=Clostridium autoethanogenum DSM 10061 OX=1341692 GN=CAETHG_1065 PE=3 SV=1	4533677044	3928157653	4477107988	5708661096	4951764311	4893858328	4373296889	3779806623	2904133436	3735180423	3926392031	3925688294	3943425069	4442560745	4596023565
595	U5S0V1	Probable chemoreceptor glutamine deamidase CheD OS=Clostridium autoethanogenum DSM 10061 OX=1341692 GN=cheD PE=3 SV=1	1125899693	990986553	894713722	1285692206	1224153190	5.89497e+08	720709360	673751129	508556576	637652874	7.44967e+08	750380190	662767258	744820810	826521604
596	U5RRA1	RelA_SpoT domain-containing protein OS=Clostridium autoethanogenum DSM 10061 OX=1341692 GN=CAETHG_1076 PE=4 SV=1	4089061772	3481418308	4276089940	5527202522	4071116445	4241245206	3517383798	3139690542	2654932178	3022833095	3779525930	3981157626	3149057786	3079189676	3077417341
597	U5RPP5	Aminomethyltransferase OS=Clostridium autoethanogenum DSM 10061 OX=1341692 GN=gcvT PE=3 SV=1	817043005	265325473	2.02773e+08	273578585	481245456	98350489	166859904	107539874	82509930	1146279604	1321900362	9.4903e+08	1251271914	1088026539	1298761758
598	U5RY15	(FeFe)-hydrogenase system regulator OS=Clostridium autoethanogenum DSM 10061 OX=1341692 GN=CAETHG_2034 PE=4 SV=1	1137233488	1210528862	1456016132	1255027159	1089218185	762494104	4.62814e+08	391801139	372070914	353586848	317322336	491217216	381394616	448814351	4.26716e+08
599	U5RXG2	Acetyl-coenzyme A carboxylase carboxyl transferase subunit alpha OS=Clostridium autoethanogenum DSM 10061 OX=1341692 GN=accA PE=3 SV=1	795934883	526561721	6.45915e+08	7.90678e+08	622033494	440820458	6.79677e+08	567111880	519825324	546493670	570480495	612017250	667308969	6.11308e+08	667877906
600	U5RST3	Nitroreductase OS=Clostridium autoethanogenum DSM 10061 OX=1341692 GN=CAETHG_1432 PE=4 SV=1	4858122623	4012605698	3631194902	3109232763	3984074685	4714683308	5076761909	4500315581	3896273859	4579672961	5099780284	4915271817	5296591052	5276682436	4834929656
601	U5RVI6	Sirohydrochlorin cobaltochelatase OS=Clostridium autoethanogenum DSM 10061 OX=1341692 GN=CAETHG_1113 PE=4 SV=1	875159280	1006255314	1506907612	7.99768e+08	431387788	945933516	1048188108	1347543374	1177808430	393932640	583707440	614260784	4.17425e+08	540876930	506088100
602	U5RSY0	Aminotransferase OS=Clostridium autoethanogenum DSM 10061 OX=1341692 GN=CAETHG_0215 PE=3 SV=1	3163625272	2142438632	1910086510	1767878144	1996152520	2550968056	1929106967	2061688304	1863880808	1540339312	2027862904	1781766868	1963495694	3205100931	3235465842
603	U5RS27	UDP-N-acetylglucosamine 2-epimerase OS=Clostridium autoethanogenum DSM 10061 OX=1341692 GN=CAETHG_1305 PE=3 SV=1	1651193752	1287039560	1623832712	1556582972	1316511604	1046638312	717630296	655697060	611458865	1157004495	1303807374	1213306486	1072037658	1137686376	1038256460
604	U5RQB7	Threonine aldolase OS=Clostridium autoethanogenum DSM 10061 OX=1341692 GN=CAETHG_0686 PE=4 SV=1	1500278160	1648421690	1104690413	901499897	1598209022	8.03668e+08	882038775	599757483	5.59579e+08	1424695289	1285787982	1451012678	1676592744	2141550233	1835173990
605	U5RXP6	Transcriptional regulator, BadM/Rrf2 family OS=Clostridium autoethanogenum DSM 10061 OX=1341692 GN=CAETHG_3292 PE=4 SV=1	4017539917	4087157171	3560040110	3770529351	3983159259	2229353363	1777050988	1293738306	974401688	2542623814	2154299087	2324982066	2289699773	3082148008	2725405324
606	U5RWY2	protein-glutamate O-methyltransferase OS=Clostridium autoethanogenum DSM 10061 OX=1341692 GN=CAETHG_3037 PE=4 SV=1	1856572296	1398166184	1501735180	1951946580	1719896100	1259826996	1148015406	1011048856	840497298	980148212	1772050732	1690142832	1985609855	1721242568	1712989972
607	U5RW67	3-hydroxybutyryl-CoA dehydrogenase OS=Clostridium autoethanogenum DSM 10061 OX=1341692 GN=CAETHG_1586 PE=3 SV=1	1867315336	1704434240	1915421992	2589893910	1963002326	1618856136	1520440176	1405854740	9.15688e+08	1530742619	1808303607	1850797015	1928397008	1576205904	1655831001
608	U5RZM3	Peptidase_M78 domain-containing protein OS=Clostridium autoethanogenum DSM 10061 OX=1341692 GN=CAETHG_3984 PE=4 SV=1	1543010184	842311234	1132498764	557556804	725865320	923177174	656771928	1049706394	779276464	650757501	814640449	8.83827e+08	992293624	972135576	720172824
609	U5RWX5	Transcriptional regulator, TetR family OS=Clostridium autoethanogenum DSM 10061 OX=1341692 GN=CAETHG_1840 PE=4 SV=1	1995492050	1672056466	1902978824	1608962514	1462839836	1102056952	1523373436	1085544599	1103632162	1188165572	1495360190	1444773471	1609124688	1470545292	1421854505
610	U5S148	Peptidase U32 OS=Clostridium autoethanogenum DSM 10061 OX=1341692 GN=CAETHG_3306 PE=4 SV=1	266622008	201664221	238825920	335878404	333509286	413130724	352031764	370293806	242097437	1015659195	256761299	1.97783e+08	309954765	2.59351e+08	3.12086e+08
611	U5RR17	DUF362 domain-containing protein OS=Clostridium autoethanogenum DSM 10061 OX=1341692 GN=CAETHG_0780 PE=4 SV=1	2952405843	2520666134	2123005151	2196748631	2788360279	2329700120	2775492443	2852207762	2471865075	2873176106	3406907008	3318366870	3289192210	3150696850	3346146615
612	U5RU77	30S ribosomal protein S10 OS=Clostridium autoethanogenum DSM 10061 OX=1341692 GN=rpsJ PE=3 SV=1	18234607040	15351042469	19168255468	12055034742	10846136186	14146265107	13446640344	11613039384	9194295372	9884742698	13618713540	13600466526	9782277604	11785754166	11458376572
613	U5RVX3	Malate dehydrogenase OS=Clostridium autoethanogenum DSM 10061 OX=1341692 GN=CAETHG_2689 PE=4 SV=1	1017465738	1041129592	814364216	4.25468e+08	729676232	7.65654e+08	1040647916	993600698	898805044	1022296472	1013800334	869576484	5.6155e+08	4.19236e+08	1068458810
614	U5RY53	2-C-methyl-D-erythritol 2,4-cyclodiphosphate synthase OS=Clostridium autoethanogenum DSM 10061 OX=1341692 GN=ispF PE=3 SV=1	716686436	675458164	683597392	1016934336	829950356	636376684	547917188	411674620	3.03652e+08	579873062	748849576	701977012	614204900	575948578	670781670
615	U5RS40	Phosphoglucomutase/phosphomannomutase alpha/beta/alpha domain I OS=Clostridium autoethanogenum DSM 10061 OX=1341692 GN=CAETHG_1320 PE=3 SV=1	809984144	8.49157e+08	943233372	473385668	670137340	828973264	730764276	654435040	505829636	521158022	697518848	677764428	481589868	8.41508e+08	496905280
616	U5RRD5	Bifunctional chorismate mutase/prephenate dehydratase OS=Clostridium autoethanogenum DSM 10061 OX=1341692 GN=CAETHG_0905 PE=4 SV=1	2495176852	1853804758	1587936852	2107931424	4060237146	1808945182	1906636229	1947225095	1235416836	2241728221	2480576196	1839563947	2264883043	2559334671	2608587892
617	U5RRW2	Coproporphyrinogen III oxidase OS=Clostridium autoethanogenum DSM 10061 OX=1341692 GN=CAETHG_1266 PE=4 SV=1	627422336	541929993	489874310	707913368	610346552	711971583	332486120	2.86871e+08	318052176	335454036	383389928	298212671	495350940	4.191e+08	510850899
618	U5RTR9	Phospholipid/glycerol acyltransferase OS=Clostridium autoethanogenum DSM 10061 OX=1341692 GN=CAETHG_1773 PE=4 SV=1	2752015236	2222790592	2588957600	2870614468	2526084515	2425284475	2955863788	2541331940	1917170564	2432074682	2859409908	2101276986	2704720546	2675007956	2780223084
619	U5RVZ5	Tetratricopeptide repeat-containing protein OS=Clostridium autoethanogenum DSM 10061 OX=1341692 GN=CAETHG_2714 PE=4 SV=1	641200200	484999444	576999936	981614588	638283056	1180817632	508356572	485011918	353407040	479819420	4.90653e+08	521473380	1565153230	1547422912	1333428908
620	U5RT89	Alcohol dehydrogenase OS=Clostridium autoethanogenum DSM 10061 OX=1341692 GN=CAETHG_0555 PE=4 SV=1	201442580	166675912	186074104	86033116	433426904	133778588	1766689131	777552456	718863983	175420488	187136688	258441048	182941184	157368000	122211736
621	S5Z7X0	4Fe-4S ferredoxin, iron-sulpur binding domain-containing protein OS=Clostridium autoethanogenum DSM 10061 OX=1341692 GN=hytD PE=4 SV=1	18154837673	22195534955	23850368562	20579776592	24022931903	25125709226	20107685055	24256306046	21772556421	27843571398	36576494000	35272482822	32710972961	31394491360	33811403554
622	U5RWH5	DNA primase OS=Clostridium autoethanogenum DSM 10061 OX=1341692 GN=dnaG PE=3 SV=1	2.99645e+08	257435293	274289726	366627935	367157594	4.56115e+08	3.11482e+08	2.59438e+08	2.05463e+08	211438506	254991463	2.49696e+08	469723986	258323738	381388782
623	U5RU23	Thioredoxin OS=Clostridium autoethanogenum DSM 10061 OX=1341692 GN=CAETHG_1893 PE=3 SV=1	5674605432	6380233806	6553213868	5687316556	5252983088	5921221432	9964138744	7975485451	6440883943	6105473772	8000286008	7795317724	8384994356	9008859212	8157033158
624	U5RRM8	Glyoxylate reductase (NADP(+)) OS=Clostridium autoethanogenum DSM 10061 OX=1341692 GN=CAETHG_1012 PE=4 SV=1	991566420	837161726	7.66899e+08	548240110	536237340	2.90539e+08	407644482	291188678	310341936	805707980	750303432	923685024	1104519380	1056607412	821638723
625	U5S3I7	Glutathione hydrolase proenzyme OS=Clostridium autoethanogenum DSM 10061 OX=1341692 GN=CAETHG_4037 PE=3 SV=1	801448054	6.41611e+08	759533686	618031904	554394548	548676988	864551788	705751018	3.14255e+08	406619924	522916796	490204038	576386880	437245548	459405072
626	U5S179	Ribulose-phosphate 3-epimerase OS=Clostridium autoethanogenum DSM 10061 OX=1341692 GN=rpe PE=3 SV=1	528505563	6.01424e+08	640969841	1029287703	710605576	4.62599e+08	8.04531e+08	758328094	341796765	1077333640	9.26764e+08	743503432	764660492	690732361	711490482
627	U5RUB7	Putative metal dependent phosphohydrolase OS=Clostridium autoethanogenum DSM 10061 OX=1341692 GN=CAETHG_0919 PE=4 SV=1	835942821	665682889	820053412	708733118	730950102	799461156	857523404	702238442	5.76279e+08	718109851	8.82681e+08	797755232	9.00638e+08	890104235	9.10706e+08
628	U5RT05	Transcriptional regulator, DeoR family OS=Clostridium autoethanogenum DSM 10061 OX=1341692 GN=CAETHG_0480 PE=3 SV=1	1053266016	865745380	967564136	842639048	785660984	665134376	1025282300	870350164	685883138	674704986	757520165	8.32114e+08	996719328	825883229	8.0551e+08
629	U5RVQ0	CRISPR-associated protein OS=Clostridium autoethanogenum DSM 10061 OX=1341692 GN=CAETHG_1399 PE=4 SV=1	3891963485	2407961586	3123939418	3405549458	3697514416	3746008980	3572898363	3141903052	2674779360	2963156236	3411276800	3378104456	3348193202	3388616609	3053987932
630	U5RW98	Endoribonuclease L-PSP OS=Clostridium autoethanogenum DSM 10061 OX=1341692 GN=CAETHG_2834 PE=3 SV=1	4227165876	4387260444	4507945420	5085784710	3748980910	3472584191	5407561960	4010538073	3579604696	3294662856	4203735234	4113869156	3514704528	3777990920	3350641232
631	U5RSV2	ABC transporter related protein OS=Clostridium autoethanogenum DSM 10061 OX=1341692 GN=CAETHG_1582 PE=4 SV=1	387051828	125713724	239913948	119102474	108979818	179297908	77357364	86030770	79090475	142342620	193497246	214284402	14067915	76191312	54227534
632	U5RV64	DAGKc domain-containing protein OS=Clostridium autoethanogenum DSM 10061 OX=1341692 GN=CAETHG_2409 PE=3 SV=1	8.30062e+08	7.67555e+08	834436557	9.73479e+08	1054235018	9.73573e+08	8.83379e+08	915426341	601553560	4.00886e+08	7.32068e+08	6.99399e+08	569282456	681840021	1002620945
633	U5RUP9	Cell wall binding repeat 2-containing protein OS=Clostridium autoethanogenum DSM 10061 OX=1341692 GN=CAETHG_0856 PE=4 SV=1	340848496	168386040	185980522	224574355	469415025	2.92939e+08	52650620	46804472	41627420	59049257	7.63039e+07	121411232	100992558	112533652	75186696
634	U5RQ34	Probable glycine dehydrogenase (decarboxylating) subunit 2 OS=Clostridium autoethanogenum DSM 10061 OX=1341692 GN=gcvPB PE=3 SV=1	504997724	428883860	3.15905e+08	510249992	779547613	245959622	404176000	231731152	162820744	957355920	1017216339	819544920	1217531564	8.75649e+08	1037351628
635	U5RZW4	Beta-lactamase domain protein OS=Clostridium autoethanogenum DSM 10061 OX=1341692 GN=CAETHG_2656 PE=4 SV=1	799609968	728762872	878720172	683253940	531647688	4.1874e+08	626148476	526576184	686171460	8.88756e+08	879603310	791438948	931442550	867327958	882108151
636	U5RWW3	Flagellin OS=Clostridium autoethanogenum DSM 10061 OX=1341692 GN=CAETHG_3058 PE=3 SV=1	22395874	34361792	4.35741e+06	NA	NA	NA	NA	NA	NA	78581720	99299536	85772439	NA	NA	NA
637	U5RXM3	UPF0342 protein OS=Clostridium autoethanogenum DSM 10061 OX=1341692 GN=CAETHG_3303 PE=4 SV=1	2.32344e+08	2.33088e+08	231376043	215479972	2.00071e+08	2.00273e+08	243429763	220949654	168411723	185175533	230713056	105426054	197045786	1.98585e+08	225915854
638	U5RSG3	Electron transfer flavoprotein alpha/beta-subunit OS=Clostridium autoethanogenum DSM 10061 OX=1341692 GN=CAETHG_0246 PE=4 SV=1	358302304	294348428	194045335	63155440	89140760	64630972	1.51534e+08	108333316	8.55711e+07	195975136	222374516	154353416	265447577	364691703	360059116
639	U5RXX4	Uncharacterized protein OS=Clostridium autoethanogenum DSM 10061 OX=1341692 GN=CAETHG_2171 PE=4 SV=1	1100336443	756562588	920838461	669341370	740992074	1271514224	1552439112	1517110418	1267893571	819062654	952331992	910892547	1351878621	1249637376	1187611191
640	U5RXW1	tRNA(Ile)-lysidine synthase OS=Clostridium autoethanogenum DSM 10061 OX=1341692 GN=tilS PE=3 SV=1	1692635538	2915290142	2934617621	1669917397	1973016494	6.2436e+08	855639495	7.97534e+08	4.59693e+08	862685538	9.45491e+08	9.06279e+08	4457768338	2943990809	1990439492
641	U5RU53	Acetyl-coenzyme A carboxylase carboxyl transferase subunit beta OS=Clostridium autoethanogenum DSM 10061 OX=1341692 GN=accD PE=3 SV=1	1328994484	1047265900	1070050956	1214216022	1130946453	8.68334e+08	1031964006	1023975908	820589314	969935557	1065571968	1077876708	852460215	1081623588	1103708040
642	U5RUW8	ATP synthase subunit b OS=Clostridium autoethanogenum DSM 10061 OX=1341692 GN=atpF PE=3 SV=1	7908178967	6988747102	8365969125	7306209057	6620409555	7238630138	6878166740	6592895213	5252397219	5322817657	6804547290	6887294167	6648106128	6801474866	6235088351
643	U5RZZ5	Signal peptidase I OS=Clostridium autoethanogenum DSM 10061 OX=1341692 GN=CAETHG_2696 PE=3 SV=1	1499679976	1082694050	1090597694	833957080	1032013220	7.82215e+08	1118833255	762169683	6.9211e+08	8.66373e+08	1203631846	1050844601	6.51224e+08	1004113202	5.84033e+08
644	U5RZP0	Glutamine-dependent NAD(+) synthetase OS=Clostridium autoethanogenum DSM 10061 OX=1341692 GN=nadE PE=3 SV=1	1783562298	1584931518	1492608717	1473758808	1784761614	1294734014	1344775478	1293554610	996242305	1281584609	1572155606	1413820589	1922216550	1573850595	1878381324
645	U5RWA7	Cobalamin-binding protein OS=Clostridium autoethanogenum DSM 10061 OX=1341692 GN=CAETHG_2844 PE=4 SV=1	4118142423	3158568922	2337213767	2411078965	4084222586	4040018998	1841577348	1247879136	1013924959	3612466229	4096499329	3975521579	3992785891	5111274371	4891611132
646	U5S2N5	Methyl-accepting chemotaxis sensory transducer OS=Clostridium autoethanogenum DSM 10061 OX=1341692 GN=CAETHG_3863 PE=4 SV=1	1974015616	1725315996	1806373852	1736868920	1511809862	2076988932	1394073668	1320484694	907170662	1282467450	1714155923	1738226182	1651252040	1402394908	1586127504
647	U5RTI7	Molybdopterin dehydrogenase FAD-binding protein OS=Clostridium autoethanogenum DSM 10061 OX=1341692 GN=CAETHG_0454 PE=4 SV=1	767545168	884398386	808548982	882903468	681935836	923424012	8.80538e+08	8.00959e+08	7.58076e+08	525474796	603507268	807744616	524694152	689676148	6.42765e+08
648	U5RZT1	DUF2179 domain-containing protein OS=Clostridium autoethanogenum DSM 10061 OX=1341692 GN=CAETHG_4049 PE=4 SV=1	391469457	406565502	431586910	523895226	530028593	417423054	462343429	411693700	336510620	464679119	837902654	695032562	7.7708e+08	6.62976e+08	7.78991e+08
649	U5RWJ1	Diaminopimelate decarboxylase OS=Clostridium autoethanogenum DSM 10061 OX=1341692 GN=lysA PE=3 SV=1	2288917098	1735347937	2011027240	2232456574	2598079966	3219393515	3360150345	2916143788	2711184670	2773209543	3475370680	3297650220	3949875606	3615297974	3539974138
650	U5RS69	ATP-dependent Clp protease proteolytic subunit OS=Clostridium autoethanogenum DSM 10061 OX=1341692 GN=clpP PE=3 SV=1	3131040812	2327296340	2362392409	2128807998	2124915091	1668569780	1888459687	1589920746	1263987709	1972142154	2727860240	2412077954	2346416919	1476127132	2307176292
651	U5S005	DUF1232 domain-containing protein OS=Clostridium autoethanogenum DSM 10061 OX=1341692 GN=CAETHG_2711 PE=4 SV=1	3829264832	4530620975	5145678604	3372667612	4897195838	3064540551	3332898830	3022117528	2464878633	2895592806	3526444292	3501589916	3400097435	4590588018	4192342777
652	U5RS90	FolC bifunctional protein OS=Clostridium autoethanogenum DSM 10061 OX=1341692 GN=CAETHG_1365 PE=3 SV=1	1812014051	1858283778	2150217009	994139646	1584159598	1369625157	1858981480	1811120405	1632576556	1232415930	1439036928	1258940542	1948678891	1816820002	1778511476
653	U5RVR6	dTDP-glucose 4,6-dehydratase OS=Clostridium autoethanogenum DSM 10061 OX=1341692 GN=CAETHG_2616 PE=3 SV=1	1311516584	1163157005	1338424584	1261016704	1146132888	990743528	1367808392	1064688119	9.99122e+08	5.71856e+08	1143480062	1207878434	1128999300	1108178099	1067719389
654	U5RU94	Rubrerythrin OS=Clostridium autoethanogenum DSM 10061 OX=1341692 GN=CAETHG_0887 PE=4 SV=1	25375994248	21350098627	24289920712	29093174175	20316129553	31642388102	32329073114	30813602231	25857905265	20402088641	25011078909	27185166915	24087140109	19649599908	18450433160
655	U5RUT8	3H domain-containing protein OS=Clostridium autoethanogenum DSM 10061 OX=1341692 GN=CAETHG_2132 PE=4 SV=1	9.57701e+08	860989788	948482179	1146885353	928519326	1015883286	1051701851	8.16564e+08	3.3334e+08	659762432	632492592	537488544	635321077	956241670	639266380
656	U5RTU2	50S ribosomal protein L18 OS=Clostridium autoethanogenum DSM 10061 OX=1341692 GN=rplR PE=3 SV=1	3265386710	3002230240	3299842240	2614033522	2403026694	3312806399	3115761080	2752893156	2500075595	1914311324	2259830367	2269493726	2390027482	2912046463	2267636443
657	U5RWC0	Zinc ribbon domain-containing protein OS=Clostridium autoethanogenum DSM 10061 OX=1341692 GN=CAETHG_2660 PE=4 SV=1	599298190	448979060	497938844	700016394	6.56949e+08	530477967	563367332	5.13044e+08	4.06993e+08	358243788	8.09858e+08	434760036	6.5048e+08	644929452	615060704
658	U5RWS4	RDD domain containing protein OS=Clostridium autoethanogenum DSM 10061 OX=1341692 GN=CAETHG_2970 PE=4 SV=1	2588072260	2310838476	2713190701	2702619216	2410743518	2082782849	3023976629	2806655458	2211967159	3388100302	3595535603	3178954607	3112999151	2621644839	3424648540
659	U5RWQ2	Transglutaminase domain-containing protein OS=Clostridium autoethanogenum DSM 10061 OX=1341692 GN=CAETHG_2993 PE=4 SV=1	178374364	143597785	123104899	103919848	117978906	67278592	116807854	115234510	81678102	NA	NA	NA	66460130	82033226	84673232
660	U5RTY2	MazG family protein OS=Clostridium autoethanogenum DSM 10061 OX=1341692 GN=CAETHG_1997 PE=4 SV=1	1447582217	1086292612	1198951077	1697501839	1612465054	1338210827	1061087441	1021908348	783566052	1229829898	1384548241	1366054328	1506501818	1437695975	1416742105
661	U5RXI9	Histidinol-phosphate aminotransferase OS=Clostridium autoethanogenum DSM 10061 OX=1341692 GN=hisC PE=3 SV=1	958012381	7.19745e+08	856631628	883579990	820032990	8.90776e+08	1026870048	8.39422e+08	673436709	727069222	8.82318e+08	8.89666e+08	1421355464	948013467	1063532609
662	U5RSI3	Hemerythrin-like metal-binding protein OS=Clostridium autoethanogenum DSM 10061 OX=1341692 GN=CAETHG_0273 PE=3 SV=1	993775096	778082166	910890708	954748464	869236904	845501080	942642686	1068711732	648599099	8.07537e+08	982947562	974834914	928226630	8.99841e+08	987095853
663	U5RYC1	Phospho-2-dehydro-3-deoxyheptonate aldolase OS=Clostridium autoethanogenum DSM 10061 OX=1341692 GN=CAETHG_3578 PE=3 SV=1	6.61181e+08	424345092	415017819	5.30424e+08	554082262	485322267	5.27548e+08	5.56587e+08	414931775	596507648	4.57521e+08	471061184	441363000	471614180	507337800
664	U5RW62	Redox-sensing transcriptional repressor Rex OS=Clostridium autoethanogenum DSM 10061 OX=1341692 GN=rex PE=3 SV=1	2463319449	2285645920	2091216098	2274369410	2509997080	1932384109	1761613181	1810612656	1418055896	1885052904	2204247052	2509170488	2340655685	2392484515	2317909608
665	U5RWS0	Cell shape-determining protein MreC OS=Clostridium autoethanogenum DSM 10061 OX=1341692 GN=CAETHG_2815 PE=3 SV=1	7.73697e+08	1057602577	804726292	9.92369e+08	9.83396e+08	800502778	8.5188e+08	732209039	565797989	581495356	7.06984e+08	6.86678e+08	1031763149	1215022413	1081094786
666	U5RZ39	mannose-1-phosphate guanylyltransferase OS=Clostridium autoethanogenum DSM 10061 OX=1341692 GN=CAETHG_2615 PE=3 SV=1	889804392	461766412	524772920	647474932	8.06459e+08	530421436	7.68156e+08	745749936	4.32887e+08	8.35767e+08	971211712	920317258	1290167873	8.21614e+08	9.40534e+08
667	U5RSZ0	Metal dependent phosphohydrolase OS=Clostridium autoethanogenum DSM 10061 OX=1341692 GN=CAETHG_0465 PE=4 SV=1	142748291	139818496	144703484	129274038	170689375	206697060	130668347	150774260	114142643	142378240	1.86172e+08	1.53667e+08	147594040	196025418	151606450
668	U5RXN3	Histidinol-phosphatase OS=Clostridium autoethanogenum DSM 10061 OX=1341692 GN=CAETHG_3272 PE=3 SV=1	925743932	801607744	836149728	878587888	711438944	618624160	721516516	612396073	625406336	611202720	801064096	782977344	720328704	661435040	729998256
669	U5RY25	Biotin carboxyl carrier protein of acetyl-CoA carboxylase OS=Clostridium autoethanogenum DSM 10061 OX=1341692 GN=CAETHG_2044 PE=4 SV=1	1038199521	898863290	842123689	960657142	8.21814e+08	8.60538e+08	1025207990	825434609	687105919	729220864	790558164	897456744	698445344	958264752	862538120
670	U5RVT7	GTP 3',8-cyclase OS=Clostridium autoethanogenum DSM 10061 OX=1341692 GN=moaA PE=3 SV=1	838344148	603842564	687520524	3.22913e+08	460821748	656260348	549450244	579140196	389865540	856422033	745088148	510774967	947149240	675732082	629908454
671	U5RXR9	Signal recognition particle receptor FtsY OS=Clostridium autoethanogenum DSM 10061 OX=1341692 GN=ftsY PE=3 SV=1	1858784024	1600811556	1563401964	1734123872	1492248982	1043564632	1632273616	1284580840	1102574196	1611195496	1529356286	1688816379	1417424451	1601078280	1537950361
672	U5RS38	UBA/THIF-type NAD/FAD binding protein OS=Clostridium autoethanogenum DSM 10061 OX=1341692 GN=CAETHG_0104 PE=4 SV=1	4353478639	10448308393	9707517028	4968449359	13472367152	5602116861	7827867021	4957897611	8096875316	14222389834	14652859190	13747204889	16237201931	16676348683	16579429749
673	U5RQE5	Bifunctional ligase/repressor BirA OS=Clostridium autoethanogenum DSM 10061 OX=1341692 GN=birA PE=3 SV=1	9.23473e+08	6.85173e+08	7.77547e+08	8.21733e+08	898258166	7.61619e+08	1015472239	1000612898	575950592	726693531	816323980	881040298	960910414	1163993413	920780870
674	U5RYK0	Nucleoid-associated protein CAETHG_2200 OS=Clostridium autoethanogenum DSM 10061 OX=1341692 GN=CAETHG_2200 PE=3 SV=1	3125750208	3370741580	2976804800	2653944394	3161912145	1770217045	1285708144	994095622	1274103883	1425099183	1857563327	1823622944	1762400679	1733874455	1827324888
675	U5RSV8	Thiamine_BP domain-containing protein OS=Clostridium autoethanogenum DSM 10061 OX=1341692 GN=CAETHG_1587 PE=3 SV=1	1842416982	1727850765	1547615944	2614021572	1901144480	1962049443	1562011984	1281357327	1057330471	1258818406	1634336570	1893250064	1490320362	1626215614	1562444168
676	U5RNF6	Molybdopterin-guanine dinucleotide biosynthesis protein B OS=Clostridium autoethanogenum DSM 10061 OX=1341692 GN=CAETHG_0081 PE=4 SV=1	7.51392e+08	8.07509e+08	7.47391e+08	1037884162	1017760660	1034929093	596440714	416109366	4.36516e+08	1062618222	799480401	816411690	7.66286e+08	815089360	1130979366
677	U5RXT8	thiamine diphosphokinase OS=Clostridium autoethanogenum DSM 10061 OX=1341692 GN=CAETHG_3347 PE=4 SV=1	1000488592	758387232	1080244480	1105323378	932945769	736875834	1131680128	1005766570	8.15547e+08	1136487067	1201252202	1031263663	1137591556	906449207	1061579249
678	U5RXR2	Cobyrinic acid ac-diamide synthase OS=Clostridium autoethanogenum DSM 10061 OX=1341692 GN=CAETHG_2114 PE=4 SV=1	1249304584	784454672	1093992436	1093251942	1207930688	9.79062e+08	1022503074	841794260	718524264	1029395206	1166209557	1076166905	1234136562	1256323092	1367635084
679	U5RNN4	PBP domain containing protein OS=Clostridium autoethanogenum DSM 10061 OX=1341692 GN=CAETHG_0095 PE=4 SV=1	787092712	726036392	705877632	1010397416	1072725200	1392524936	1258103898	1061911936	785816780	712871226	799590366	999152928	8.66713e+08	700383216	7.68756e+08
680	U5RXW0	Stage V sporulation protein S OS=Clostridium autoethanogenum DSM 10061 OX=1341692 GN=CAETHG_3413 PE=4 SV=1	5014604416	4941082368	5773718720	4514746976	4122647008	5659029920	6516000411	5888100427	4812620141	3619865824	4676501312	4513930112	4695976064	5107280272	4372198272
681	U5RZX7	Heat-inducible transcription repressor HrcA OS=Clostridium autoethanogenum DSM 10061 OX=1341692 GN=hrcA PE=3 SV=1	377197788	295774064	320159432	606966594	561125772	275384416	271837294	244466108	200398622	519651292	611576972	508195064	709283957	537046458	6.40723e+08
682	U5RWW8	Ornithine carbamoyltransferase OS=Clostridium autoethanogenum DSM 10061 OX=1341692 GN=CAETHG_3022 PE=3 SV=1	253979638	410078508	453928935	489107668	267197321	436265422	364961244	245425106	238955212	216970009	282711720	355875104	2.33556e+08	159499466	2.25348e+08
683	U5RUR4	3-dehydroquinate dehydratase OS=Clostridium autoethanogenum DSM 10061 OX=1341692 GN=aroD PE=3 SV=1	186496936	302737719	356492362	1.71155e+08	229781095	1.6549e+08	261329554	273956159	254359514	203181560	266866704	270459422	1.5561e+08	250532584	194456483
684	U5RQP4	Cysteine desulfurase OS=Clostridium autoethanogenum DSM 10061 OX=1341692 GN=CAETHG_0833 PE=3 SV=1	316317085	487913890	3.57915e+08	330352961	331148203	349731544	6.35554e+08	700844694	648443607	204643986	187709698	199498020	1.6003e+08	372355510	300246046
685	U5S0R4	Cell division protein SepF OS=Clostridium autoethanogenum DSM 10061 OX=1341692 GN=sepF PE=3 SV=1	294658864	572452997	316397500	1065571953	465113802	555300251	3.10564e+08	339059994	345898196	404457528	387627766	437845544	303088232	391951952	361076117
686	U5S2T4	Phosphonate-transporting ATPase OS=Clostridium autoethanogenum DSM 10061 OX=1341692 GN=CAETHG_3918 PE=4 SV=1	9.0383e+08	9.95019e+08	895877600	1160601404	975696284	1008888286	799886612	8.25487e+08	821973567	849455256	9.29944e+08	8.24337e+08	922098594	1017662036	1115479508
687	U5RY23	Nicotinate phosphoribosyltransferase OS=Clostridium autoethanogenum DSM 10061 OX=1341692 GN=CAETHG_3427 PE=3 SV=1	2341731440	1821512600	1714940858	1788317958	1811570916	1539092888	1906578701	1509480132	947589759	1349120308	1367675190	1428864944	2022182532	1814365974	1829127954
688	U5RXV2	30S ribosomal protein S15 OS=Clostridium autoethanogenum DSM 10061 OX=1341692 GN=rpsO PE=3 SV=1	7607096180	6507842421	9186785248	6069090523	5727692199	6617410867	6047933844	5188121818	5092115609	4481865620	5853629572	6083335286	6129584762	5183794773	5180890448
689	U5RP90	Ferredoxin OS=Clostridium autoethanogenum DSM 10061 OX=1341692 GN=CAETHG_0157 PE=4 SV=1	853285150	718804208	812242515	658944768	607944086	1193549200	703213612	632590398	531665780	508007124	612905394	595198336	789547120	784818765	824559788
690	U5RZS5	RNA-binding protein AU-1/Ribonuclease E/G OS=Clostridium autoethanogenum DSM 10061 OX=1341692 GN=CAETHG_2827 PE=4 SV=1	375433368	333068888	3.09981e+08	292346384	221778618	2.61574e+08	361960310	337622967	239932363	315120216	361279078	3.47761e+08	3.30173e+08	308091449	311811772
691	U5RUU6	Chorismate synthase OS=Clostridium autoethanogenum DSM 10061 OX=1341692 GN=aroC PE=3 SV=1	3995186472	4106418208	2549696398	2770026250	4392110544	2510257394	1865418954	1713806488	1208552598	3215607746	2580004383	2491691187	3569996835	3541546055	3271921909
692	U5RT29	PHP domain protein OS=Clostridium autoethanogenum DSM 10061 OX=1341692 GN=CAETHG_0277 PE=4 SV=1	834706608	738985474	788098736	895621752	937494844	633951090	727644538	753684188	593592477	606152184	722770962	682568096	838006112	727584736	813445984
693	U5RV25	Monosaccharide-transporting ATPase OS=Clostridium autoethanogenum DSM 10061 OX=1341692 GN=CAETHG_2236 PE=4 SV=1	925196557	6.10299e+08	680025988	628606748	9.78008e+08	8.04184e+08	6.31355e+08	712952349	628261393	1113607521	1261866860	9.86297e+08	2276266029	1537446488	1341440909
694	U5RX66	50S ribosomal protein L16 OS=Clostridium autoethanogenum DSM 10061 OX=1341692 GN=rplP PE=3 SV=1	4300901897	4078728144	4463731636	3197260125	3277179376	3313660612	3403043088	3044611267	2901037231	2887797548	2999995860	3515271484	3260366111	4306576745	3654271488
695	U5RZ94	TrkA-C domain protein OS=Clostridium autoethanogenum DSM 10061 OX=1341692 GN=CAETHG_3915 PE=4 SV=1	429755944	452107526	484033200	226410628	206894032	153290306	188733949	200692468	244678524	214511600	310562796	299933328	486712736	494113328	556189968
696	U5RXV6	Uncharacterized protein OS=Clostridium autoethanogenum DSM 10061 OX=1341692 GN=CAETHG_2151 PE=4 SV=1	1487439316	1226156866	1268002353	1389772512	1303530700	1071277174	1178392107	9.47465e+08	6.06319e+08	866637360	1010498276	1021392008	926533062	1038738956	1042691766
697	U5RZZ9	Methyl-accepting chemotaxis sensory transducer OS=Clostridium autoethanogenum DSM 10061 OX=1341692 GN=CAETHG_2701 PE=4 SV=1	30600263	20442164	37890046	59065772	87813000	73613652	1.44277e+08	1.55801e+08	148295060	66988990	46704514	59176594	151089429	184790705	159936010
698	U5RRU5	Diguanylate cyclase OS=Clostridium autoethanogenum DSM 10061 OX=1341692 GN=CAETHG_1072 PE=4 SV=1	566578856	444762308	506449156	478459752	444975984	528220936	475753840	403148867	344176021	328278104	444040576	429028276	484162032	499979664	478455700
699	U5RX23	Basal-body rod modification protein FlgD OS=Clostridium autoethanogenum DSM 10061 OX=1341692 GN=CAETHG_3118 PE=3 SV=1	641310118	5.90245e+08	611821664	541767293	529733869	709535189	614245697	5.10463e+08	495544007	5.86935e+08	622998928	6.82469e+08	1037579852	616955708	534835334
700	U5RX91	UDP-N-acetylmuramoyl-tripeptide--D-alanyl-D-alanine ligase OS=Clostridium autoethanogenum DSM 10061 OX=1341692 GN=murF PE=3 SV=1	519382176	457902328	511856552	433802272	403997400	411024700	429759555	406551393	339828813	362735127	422300257	390897304	5.04238e+08	4.15361e+08	444998284
701	U5RS03	Precorrin-6x reductase OS=Clostridium autoethanogenum DSM 10061 OX=1341692 GN=CAETHG_1112 PE=4 SV=1	1151023760	1368855396	1631771930	1722671344	1156940588	1480605099	945275428	870153756	853916564	708699060	889291748	1044731186	6.48229e+08	695022788	816388548
702	U5RQ93	4Fe4S-binding SPASM domain containing protein OS=Clostridium autoethanogenum DSM 10061 OX=1341692 GN=CAETHG_0692 PE=4 SV=1	312534558	204479003	241204670	231574221	182399511	431903738	256535293	280549612	2.18941e+08	121758283	1.30194e+08	163672332	2.22728e+08	232930788	212315075
703	U5RUC5	HtrA2 peptidase OS=Clostridium autoethanogenum DSM 10061 OX=1341692 GN=CAETHG_2003 PE=3 SV=1	777104936	673308310	834269636	855947750	626221654	424729846	732784016	558386119	443200274	621959408	819660192	709034120	6.96746e+08	762220427	7.90805e+08
704	U5RWS1	Carbon starvation protein CstA OS=Clostridium autoethanogenum DSM 10061 OX=1341692 GN=CAETHG_1590 PE=3 SV=1	1146830373	8.72003e+08	1050152569	1713546499	1310939279	1416722200	1347562486	1320076264	1133725741	1020978833	1334619604	1157246235	5471955778	3909635837	4956344766
705	U5RT92	Pyridine nucleotide-disulfide oxidoreductase, FAD/NAD(P)-binding domain containing protein OS=Clostridium autoethanogenum DSM 10061 OX=1341692 GN=CAETHG_1599 PE=4 SV=1	767118063	7.29858e+08	8.28819e+08	701896204	8.4292e+08	7.67249e+08	702650244	662406888	5.49373e+08	711998424	876581919	8.09392e+08	894688976	901302042	885209396
706	U5RYC9	tRNA modification GTPase MnmE OS=Clostridium autoethanogenum DSM 10061 OX=1341692 GN=mnmE PE=3 SV=1	581926224	432783768	465055416	1230748832	1352559022	1560064397	4.95059e+08	4.41056e+08	332923820	8.58078e+08	1206567015	1569565412	680148282	421522528	490100100
707	U5RSY8	Nitrilase/cyanide hydratase and apolipoprotein N-acyltransferase OS=Clostridium autoethanogenum DSM 10061 OX=1341692 GN=CAETHG_0225 PE=3 SV=1	1271657774	883752166	1044284575	1329265640	1315206598	823711436	1081464748	1052941572	8.58885e+08	1627686356	1263220212	1185475876	1691049611	1291865000	1471545140
708	U5RSS3	Pyrroline-5-carboxylate reductase OS=Clostridium autoethanogenum DSM 10061 OX=1341692 GN=proC PE=3 SV=1	1963596296	1647363704	1639233612	1554114884	1474599548	1348040732	1736258152	1445108020	1179642302	1306077300	1687770812	1551816236	1453577477	1413852728	1433610348
709	U5RWP1	Acetolactate synthase OS=Clostridium autoethanogenum DSM 10061 OX=1341692 GN=CAETHG_1740 PE=3 SV=1	6.88934e+08	6.49105e+08	6.43505e+08	688852204	4.98907e+08	4.07908e+08	402635704	2.78369e+08	2.55099e+08	5.50062e+08	586378924	3.51541e+08	542034572	581109033	635624448
710	U5RUS5	DUF1292 domain-containing protein OS=Clostridium autoethanogenum DSM 10061 OX=1341692 GN=CAETHG_2259 PE=4 SV=1	770246336	646615442	793944664	1176397272	958946214	831820423	660628264	598501146	653381460	633934989	862161270	828591659	853818759	849176231	894015950
711	U5RU54	30S ribosomal protein S13 OS=Clostridium autoethanogenum DSM 10061 OX=1341692 GN=rpsM PE=3 SV=1	14974242747	11597432941	14151894122	10743221010	9708371173	12954957448	11833413656	9638450450	7583018551	9918332360	11693277748	11736827378	13310612008	13058936874	11112714586
712	U5RT73	Xylose isomerase domain-containing protein TIM barrel OS=Clostridium autoethanogenum DSM 10061 OX=1341692 GN=CAETHG_0322 PE=4 SV=1	541141036	373908684	344560892	230801660	325997052	2.81676e+08	398141220	285639560	178933946	288554776	3.50376e+08	330045518	674709188	511537680	533304012
713	U5RP41	Molybdenum ABC transporter, periplasmic molybdate-binding protein OS=Clostridium autoethanogenum DSM 10061 OX=1341692 GN=CAETHG_0315 PE=3 SV=1	1309648296	1795793519	3099119826	5099026688	1478101508	21591106524	1938278409	18741918998	18319024598	1177719344	5241352676	8649778003	1205695990	2087176576	2174757996
714	U5RN85	Glyoxylate reductase OS=Clostridium autoethanogenum DSM 10061 OX=1341692 GN=CAETHG_0004 PE=3 SV=1	1712882004	1364306381	1104116932	6.84694e+08	6.51371e+08	676315118	1363879832	1229854144	932280960	740684496	1401878688	1346876686	1203808144	1318988240	1157487704
715	U5RVN5	Glucose-1-phosphate thymidylyltransferase OS=Clostridium autoethanogenum DSM 10061 OX=1341692 GN=CAETHG_2617 PE=3 SV=1	966561898	856121496	1183753296	744386752	7.92579e+08	894481818	6.81127e+08	663015820	571295826	796684103	8.23677e+08	830584216	731696714	7.01561e+08	8.30142e+08
716	U5RPA3	HutD-family protein OS=Clostridium autoethanogenum DSM 10061 OX=1341692 GN=CAETHG_0172 PE=4 SV=1	1073677689	945343166	937984163	1258759142	1046507257	981028645	1121254984	1009493206	7.6485e+08	770779616	921836304	932846768	555044704	984576088	8.2431e+08
717	U5RVA2	Methyl-accepting chemotaxis sensory transducer OS=Clostridium autoethanogenum DSM 10061 OX=1341692 GN=CAETHG_2487 PE=4 SV=1	188567248	57264104	172474344	206887320	80874200	74924269	150208504	150967040	115734180	92831444	161560976	109141724	255753744	1.22376e+08	198897266
718	U5RPU8	Sulfate-transporting ATPase OS=Clostridium autoethanogenum DSM 10061 OX=1341692 GN=CAETHG_0388 PE=4 SV=1	322883804	267212948	256180044	394911716	338066644	392134516	3.73454e+08	3.55545e+08	2.52135e+08	283728620	336560241	306074736	374135949	378034112	406316188
719	U5RUZ8	Precorrin-6y C5,15-methyltransferase (Decarboxylating), CbiE subunit OS=Clostridium autoethanogenum DSM 10061 OX=1341692 GN=CAETHG_1119 PE=4 SV=1	1782822909	1908876808	2806913888	2891432725	1634711401	2243560794	2558946587	2603875247	2205647988	1229524080	1819074285	1857362480	1484856432	1648149094	1482859319
720	U5S3F1	Cupin 2 conserved barrel domain protein OS=Clostridium autoethanogenum DSM 10061 OX=1341692 GN=CAETHG_3997 PE=4 SV=1	321781423	258304298	211471484	239304784	190717804	195765369	521965238	400781680	424205732	277293906	2.06406e+08	3.26855e+08	204597064	390783624	383357654
721	U5RRM0	Cobalt-precorrin-5B C(1)-methyltransferase OS=Clostridium autoethanogenum DSM 10061 OX=1341692 GN=cbiD PE=3 SV=1	1135686994	1102752018	1266857112	1591882063	1093127984	1490833995	9.13648e+08	1012203289	892698675	9.25565e+08	1076799308	1026013132	643619242	764151103	699861011
722	U5RTF7	Ethanolamine utilization cobalamin adenosyltransferase OS=Clostridium autoethanogenum DSM 10061 OX=1341692 GN=CAETHG_1827 PE=4 SV=1	1426072705	1134906056	4.61752e+08	2491279611	3102774048	361808932	355173296	2.17087e+08	152235187	2051979862	1014313622	935882628	1838772562	1525946012	1667253112
723	U5RQY0	Methyl-accepting chemotaxis sensory transducer OS=Clostridium autoethanogenum DSM 10061 OX=1341692 GN=CAETHG_0920 PE=4 SV=1	20180234861	3846965349	27935367264	3.91609e+08	7.99573e+08	805532772	308107164	6.6858e+08	4.33573e+08	685665081	693068767	721866932	936575488	948260681	830451871
724	U5RUB3	30S ribosomal protein S6 OS=Clostridium autoethanogenum DSM 10061 OX=1341692 GN=rpsF PE=3 SV=1	640343693	688214944	418760048	365584480	339329696	328275528	6.8224e+08	541027745	5.62203e+08	413985311	3.06494e+08	4.63823e+08	2.96676e+08	718109560	615181808
725	U5RZK5	Outer membrane efflux protein OS=Clostridium autoethanogenum DSM 10061 OX=1341692 GN=CAETHG_2584 PE=3 SV=1	3006665694	3.45922e+08	3251753248	327624334	312623048	544702676	266559052	406351064	231596700	NA	NA	97388080	326154420	551016540	242337530
726	U5RTJ3	Microcompartments protein OS=Clostridium autoethanogenum DSM 10061 OX=1341692 GN=CAETHG_1831 PE=3 SV=1	1267093588	1406986048	483892432	2356380031	3235823678	5.61134e+08	806441706	428483058	347158592	2600743610	1704283576	1481398472	1972061733	2084012612	2397752232
727	U5RS07	Cobalt-precorrin-2 C(20)-methyltransferase OS=Clostridium autoethanogenum DSM 10061 OX=1341692 GN=CAETHG_1117 PE=3 SV=1	1970973490	2209214548	3126434955	3178219850	1918132775	2874166919	2971052205	2787226835	2288782710	1188842068	1718783656	1837135144	1576513115	1779349092	1644678508
728	U5RNB7	Vesicle tethering protein OS=Clostridium autoethanogenum DSM 10061 OX=1341692 GN=CAETHG_0039 PE=4 SV=1	6.65789e+08	934199567	708710480	793731063	1043111750	678425972	424067009	342517238	5.08657e+08	5.73169e+08	866458286	727806194	8.58454e+08	692613958	601250120
729	U5RSM5	AIR synthase related protein domain protein OS=Clostridium autoethanogenum DSM 10061 OX=1341692 GN=CAETHG_1548 PE=3 SV=1	1562759695	1155881948	1413023712	948862896	935085812	1195978792	1224446952	1166549840	956818268	9.62351e+08	1175763823	9.8559e+08	1013554240	975954604	1041985734
730	U5RW33	Carboxyl-terminal protease OS=Clostridium autoethanogenum DSM 10061 OX=1341692 GN=CAETHG_2703 PE=3 SV=1	58613782	52522701	4.76249e+07	NA	8399491	NA	44847253	4.65898e+07	60346939	36602907	44317186	44495553	62045460	44967526	72056193
731	U5RVQ6	Nitroreductase OS=Clostridium autoethanogenum DSM 10061 OX=1341692 GN=CAETHG_1409 PE=4 SV=1	1936149510	1738365264	1732264595	2231324412	1946688064	1251942298	1576482325	1144835526	1067905920	1506643866	1645268058	1694414557	1689710320	1569619549	1469775532
732	U5RWF5	Putative transcriptional regulator OS=Clostridium autoethanogenum DSM 10061 OX=1341692 GN=CAETHG_1648 PE=4 SV=1	3.51658e+08	148849483	272203776	154409300	137657170	200826656	244379007	202305929	1.36497e+08	1.14425e+08	198805183	230350056	300054489	1.49591e+08	317384080
733	U5RVG6	Adenylate cyclase OS=Clostridium autoethanogenum DSM 10061 OX=1341692 GN=CAETHG_2381 PE=4 SV=1	644827508	477330580	489154520	543170078	548592896	488557862	562259100	536282642	405769328	409774276	504495952	502156508	601599980	560066144	541147602
734	U5RWL9	ATPase_AAA_core domain-containing protein OS=Clostridium autoethanogenum DSM 10061 OX=1341692 GN=CAETHG_1540 PE=4 SV=1	369361442	280615508	329891752	3.7182e+08	343015880	416890381	366214020	335892962	287109562	1.72756e+08	234525892	149912061	244064434	255825086	269655668
735	U5RVL6	Beta-Casp domain containing protein OS=Clostridium autoethanogenum DSM 10061 OX=1341692 GN=CAETHG_1143 PE=4 SV=1	9.12632e+08	938301370	1017721326	751403516	799647301	788773547	208958987	2.11129e+08	1.93309e+08	229414922	316005645	266462180	293305377	298173248	320864006
736	U5RX98	Putative tRNA (cytidine(34)-2'-O)-methyltransferase OS=Clostridium autoethanogenum DSM 10061 OX=1341692 GN=CAETHG_1764 PE=3 SV=1	601073461	617371763	564204570	5.57792e+08	5.57752e+08	391751584	388614372	3.64212e+08	3.31278e+08	421198702	500848984	5.16612e+08	5.54991e+08	509966796	593258870
737	U5RX56	Flagellar biosynthesis protein FlhF OS=Clostridium autoethanogenum DSM 10061 OX=1341692 GN=CAETHG_3128 PE=3 SV=1	536767165	322174852	536121400	542546852	642078140	5.77495e+08	5.14106e+08	483551161	382625732	487637162	601775544	532071567	547911416	652249580	571505040
738	U5S1K0	Ferrous iron transport protein B OS=Clostridium autoethanogenum DSM 10061 OX=1341692 GN=CAETHG_3481 PE=3 SV=1	615850714	328910973	452962848	610567338	588475712	736128872	484559562	465259260	398144523	323551160	3.77045e+08	276985036	324883976	323666476	292264100
739	U5S1P1	histidine kinase OS=Clostridium autoethanogenum DSM 10061 OX=1341692 GN=CAETHG_3320 PE=4 SV=1	180660715	77523052	141068413	10968672489	9087072448	8187946865	125403546	134004480	62744905	5.64256e+07	116860028	46323678	7397380607	7415053264	6523474085
740	U5RSN4	DNA ligase OS=Clostridium autoethanogenum DSM 10061 OX=1341692 GN=ligA PE=3 SV=1	1047784560	768414266	848151848	774857778	717735779	652456579	929985174	717005132	712931962	94310970	67543126	105087884	6.03511e+08	662910892	669871518
741	U5RYE0	Ribosome hibernation promoting factor OS=Clostridium autoethanogenum DSM 10061 OX=1341692 GN=hpf PE=3 SV=1	6997839559	5091557204	5902692214	4348363776	4495090740	4645367314	5545136441	4937153910	4025685361	5158810604	5527367460	4866430344	5135316196	6474378492	6269284988
742	U5RWQ3	Amidophosphoribosyltransferase OS=Clostridium autoethanogenum DSM 10061 OX=1341692 GN=purF PE=3 SV=1	516571091	437834180	492362100	352546104	359785280	384644432	448912988	3.49229e+08	312869929	3.48731e+08	422586289	3.80328e+08	418312146	445812296	406493344
743	U5RUH2	Primosome, DnaD subunit OS=Clostridium autoethanogenum DSM 10061 OX=1341692 GN=CAETHG_2053 PE=4 SV=1	445177480	322560920	408733938	337627600	317979260	292208116	243481150	225049298	183644418	1154165670	1393004856	1294817376	4.28439e+08	292511533	523432920
744	U5S043	Hydrolase OS=Clostridium autoethanogenum DSM 10061 OX=1341692 GN=CAETHG_2756 PE=4 SV=1	1229560724	1020710791	1015996152	959317545	1009075894	9.15545e+08	1013457196	912509140	660800200	916278904	1062282080	989032928	1170443536	1132794386	1182761256
745	U5RWJ5	Protein GrpE OS=Clostridium autoethanogenum DSM 10061 OX=1341692 GN=grpE PE=3 SV=1	13943120141	14846459228	14605280356	13809709695	14688583825	10903226494	13309319666	10902544645	10613320395	15086155744	16588339709	15500981982	15771371568	15261640777	15774118174
746	U5RT40	HPr kinase/phosphorylase OS=Clostridium autoethanogenum DSM 10061 OX=1341692 GN=hprK PE=3 SV=1	501044196	608285544	605237595	819547856	753279940	1015221972	295596202	267806192	3.05699e+08	200271304	193586428	211280700	543252000	541620272	373615456
747	U5RYS4	AAA-ATPase-like protein OS=Clostridium autoethanogenum DSM 10061 OX=1341692 GN=CAETHG_3544 PE=4 SV=1	550281918	503487804	483926956	5.37039e+08	422795848	6.07966e+08	565553020	494312252	3.04027e+08	805001554	895509778	814235743	644080116	648468375	517159280
748	U5RV47	Peptidoglycan glycosyltransferase OS=Clostridium autoethanogenum DSM 10061 OX=1341692 GN=CAETHG_2430 PE=4 SV=1	3.93233e+08	351347667	383477735	346172858	259050201	324348741	253390847	258878394	241700744	5.05769e+08	811181060	476105227	437678554	3.02803e+08	3.43959e+08
749	U5RNQ8	MOSC domain containing protein OS=Clostridium autoethanogenum DSM 10061 OX=1341692 GN=CAETHG_0100 PE=4 SV=1	1416660164	1462512772	1668821312	989508947	1353607848	1064230564	1401722185	1361976424	1493283832	1954854128	1909121744	1799029168	1726070811	1755262180	1862027306
750	U5RW07	GTP1/OBG protein OS=Clostridium autoethanogenum DSM 10061 OX=1341692 GN=CAETHG_2673 PE=4 SV=1	512131974	487955746	446436555	373678833	404081292	273538099	411871916	355491399	277304155	274780172	391194994	2.62654e+08	410867496	381187618	559896174
751	U5RXM4	1-(5-phosphoribosyl)-5-[(5-phosphoribosylamino)methylideneamino] imidazole-4-carboxamide isomerase OS=Clostridium autoethanogenum DSM 10061 OX=1341692 GN=hisA PE=3 SV=1	1919722912	1867637320	2102266440	1430864488	1850840980	1538177499	1504883424	1369859599	1319295748	1441458362	1715920988	1618286243	1905779290	1858262246	1915403682
752	U5RW08	UTP--glucose-1-phosphate uridylyltransferase OS=Clostridium autoethanogenum DSM 10061 OX=1341692 GN=CAETHG_1318 PE=3 SV=1	6946084064	5509308192	6324922784	1668528512	1678129824	1441828224	1779500352	1589861184	1295760608	1438815562	1777714397	1591621488	1786941632	1673878880	1823922176
753	U5RUQ1	NADP-dependent oxidoreductase domain containing protein OS=Clostridium autoethanogenum DSM 10061 OX=1341692 GN=CAETHG_1059 PE=4 SV=1	2647635402	1614581792	2104410039	1702394628	1611399382	1620990083	2008946479	1531569288	1225225252	1456364679	1650383408	1432156878	1676791042	1590737999	1507557233
754	U5RYA7	ATPase OS=Clostridium autoethanogenum DSM 10061 OX=1341692 GN=CAETHG_3354 PE=4 SV=1	1090404042	1364459931	1406427348	1433665386	1055974145	1244771790	1198050253	9.69998e+08	941470758	1454940165	2028876355	1828467613	1787923739	1629407775	1707125381
755	U5RZB5	Asparagine synthase (Glutamine-hydrolyzing) OS=Clostridium autoethanogenum DSM 10061 OX=1341692 GN=CAETHG_3879 PE=3 SV=1	655929952	520750536	549434508	539586922	556618604	565983401	639215788	648071562	582555821	502793622	6.44044e+08	578735006	619849636	735432627	717565063
756	U5RVL0	Lipoprotein OS=Clostridium autoethanogenum DSM 10061 OX=1341692 GN=CAETHG_1138 PE=3 SV=1	181794452	262734808	254618768	222914564	255471152	394078092	234330324	395023928	351136692	184436771	204333560	142644005	236060592	281966706	217762320
757	U5RSC6	Cadherin domain-containing protein OS=Clostridium autoethanogenum DSM 10061 OX=1341692 GN=CAETHG_1400 PE=4 SV=1	592379264	428184450	4.12476e+08	539160007	632353297	6.59414e+08	550040318	5.5133e+08	4.37419e+08	470932549	447830770	3.98381e+08	6.65509e+08	348802017	570236519
758	U5RW42	Transcriptional regulator, AsnC family OS=Clostridium autoethanogenum DSM 10061 OX=1341692 GN=CAETHG_2764 PE=4 SV=1	2676184132	2007686308	2411536952	2907391877	2598730481	2799470111	2580576413	1884448647	1455501082	1673305323	2170119131	1652439337	2374128867	1617033767	1878148654
759	U5RR49	Polyamine aminopropyltransferase OS=Clostridium autoethanogenum DSM 10061 OX=1341692 GN=speE PE=3 SV=1	448532003	1062492346	796049182	4.71151e+08	728367716	276833860	7.38653e+08	533954492	757061938	879808400	1097010807	1200877983	7.85863e+08	1008530405	1065278258
760	U5S3J8	Ferredoxin OS=Clostridium autoethanogenum DSM 10061 OX=1341692 GN=CAETHG_4047 PE=4 SV=1	624614512	621506300	629389196	743582192	698602136	518540600	414767896	4.3007e+08	3.60282e+08	8.25675e+08	622525688	520897056	778354896	724104586	743317123
761	U5RXP5	50S ribosomal protein L17 OS=Clostridium autoethanogenum DSM 10061 OX=1341692 GN=rplQ PE=3 SV=1	14706088814	11419699766	14158607946	11040338015	9696673418	10844505872	11179663899	9813076432	8175017773	8097274158	11260157772	11121913931	12132196590	11336879840	10142315639
762	U5S0B3	CheW protein OS=Clostridium autoethanogenum DSM 10061 OX=1341692 GN=CAETHG_3041 PE=4 SV=1	3361696355	4526873827	4019054614	4115009632	4540943212	2657275007	2194700132	1971951874	1670609055	7629448534	5466879828	5343056152	8171394383	5061665285	5262526696
763	U5RUZ4	DUF2225 domain-containing protein OS=Clostridium autoethanogenum DSM 10061 OX=1341692 GN=CAETHG_2375 PE=4 SV=1	544253994	412632254	508693030	488422500	539689174	535225686	422965410	469766709	4.3828e+08	3.91991e+08	430737032	439809856	411668000	395997748	417273480
764	U5S1X9	NUDIX hydrolase OS=Clostridium autoethanogenum DSM 10061 OX=1341692 GN=CAETHG_3606 PE=4 SV=1	1274888897	2087547267	2242064976	1314610132	1042150495	1074822086	9.37013e+08	7.75675e+08	6.55127e+08	7.85063e+08	892747436	914954453	921623599	959177437	1034874454
765	U5RVJ3	Peptidase U32 OS=Clostridium autoethanogenum DSM 10061 OX=1341692 GN=CAETHG_1339 PE=4 SV=1	508846111	415639990	496495502	5.56178e+08	393618902	5.26325e+08	4.32362e+08	473771334	335657322	1.92575e+08	287751582	263707564	4.26626e+08	232711291	379508089
766	U5RXQ0	Flagellar basal body protein OS=Clostridium autoethanogenum DSM 10061 OX=1341692 GN=CAETHG_3134 PE=3 SV=1	113033740	117950322	73450850	115966820	96180690	116700254	130569700	81576778	79391402	184968008	78170819	101943411	71728258	6.43675e+07	62880047
767	U5RT15	Spermidine/putrescine ABC transporter substrate-binding protein OS=Clostridium autoethanogenum DSM 10061 OX=1341692 GN=CAETHG_0260 PE=4 SV=1	270873055	158088617	168601044	160292204	177208353	160406944	171078236	151917936	159316733	104170319	137374742	75443330	225356761	139001647	198618046
768	U5RVN9	KWG Leptospira repeat protein OS=Clostridium autoethanogenum DSM 10061 OX=1341692 GN=CAETHG_2586 PE=4 SV=1	2618715564	2374480468	2721689036	2923213096	2759331336	1762412890	2439889115	2456849004	2144883828	2332912464	2637527178	2846441620	2843904739	1645106796	267638486
769	U5RSC8	Aluminum resistance family protein OS=Clostridium autoethanogenum DSM 10061 OX=1341692 GN=CAETHG_0206 PE=4 SV=1	552829192	385268905	508749416	617707733	403555356	380557307	457798644	334501703	3.02859e+08	399600148	370336784	318605362	1158236190	1243181794	901874145
770	U5RVB1	Monogalactosyldiacylglycerol synthase OS=Clostridium autoethanogenum DSM 10061 OX=1341692 GN=CAETHG_2321 PE=3 SV=1	267683694	146579886	383294100	119504510	166631908	85006869	157284580	147542040	119337016	2.74727e+08	175064174	1.6691e+08	1.14998e+08	161700841	237143528
771	U5S086	DJ-1 family protein OS=Clostridium autoethanogenum DSM 10061 OX=1341692 GN=CAETHG_3016 PE=4 SV=1	917653725	931129392	9.72848e+08	1171440488	891689108	755444309	1081076888	904136296	678624208	763767416	834001552	602216276	685208543	767072957	842944476
772	U5RSC1	CRISPR-associated endonuclease Cas1 OS=Clostridium autoethanogenum DSM 10061 OX=1341692 GN=cas1 PE=3 SV=1	7.79277e+08	492671959	534626694	644633847	602081328	543386864	652225340	690537472	561166015	516349130	701216723	739402593	823572266	606158886	5.8674e+08
773	U5RWL0	Methionine synthase OS=Clostridium autoethanogenum DSM 10061 OX=1341692 GN=CAETHG_2755 PE=3 SV=1	373480107	313055642	302248792	3.96368e+08	553393184	438344278	259742692	235440172	207245460	5.20717e+08	1317593278	396918744	1250958484	606028104	4.3395e+08
774	U5RV52	Putative gluconeogenesis factor OS=Clostridium autoethanogenum DSM 10061 OX=1341692 GN=CAETHG_2435 PE=3 SV=1	341361152	300283640	315017748	395009138	380029272	3.18014e+08	314084488	294644312	2.25212e+08	1088102070	1111638754	990051440	4.88536e+08	490520018	3.36893e+08
775	U5RUV9	Protein tyrosine phosphatase OS=Clostridium autoethanogenum DSM 10061 OX=1341692 GN=CAETHG_2335 PE=3 SV=1	647750416	363048614	694163826	137299488	213229254	54572858	285570882	266806395	184862182	364631922	3.74923e+08	391356218	452663848	470110028	4.66663e+08
776	U5RTC2	4-hydroxybutyrate dehydrogenase OS=Clostridium autoethanogenum DSM 10061 OX=1341692 GN=CAETHG_1741 PE=4 SV=1	1009242300	809910576	920957332	8.95488e+08	892087282	583607496	657088070	594291819	494418553	651035164	716821248	656885774	8.72495e+08	1045167835	1012840771
777	U5RX60	Flagellar hook-length control protein-like protein OS=Clostridium autoethanogenum DSM 10061 OX=1341692 GN=CAETHG_3117 PE=4 SV=1	222596115	239058416	258936857	283020555	2.90845e+08	2.09705e+08	282344662	2.24592e+08	197074009	134222347	250256268	324730951	22201920	20104250	24413968
778	U5RUR5	Peptidase S51 dipeptidase E OS=Clostridium autoethanogenum DSM 10061 OX=1341692 GN=CAETHG_1074 PE=3 SV=1	683284396	680978340	704322112	949722525	941207112	771929529	5.55316e+08	495871303	563317744	7.52807e+08	1046946387	1069849055	1081520024	9.51978e+08	1010526860
779	U5RTY7	Peptidyl-tRNA hydrolase OS=Clostridium autoethanogenum DSM 10061 OX=1341692 GN=pth PE=3 SV=1	374432711	389508440	362366164	4.59318e+08	310382540	291058906	361210874	2.8899e+08	2.91169e+08	4.47856e+08	399588424	453057680	407565681	3.50941e+08	473247654
780	U5RU57	Diguanylate cyclase/phosphodiesterase OS=Clostridium autoethanogenum DSM 10061 OX=1341692 GN=CAETHG_0847 PE=4 SV=1	365488440	340703584	362030870	297139450	3.20414e+08	448017180	324630428	363199748	277696051	334036190	399908534	420769046	3.61267e+08	242038248	357896106
781	U5RYK7	UDP-N-acetylenolpyruvoylglucosamine reductase OS=Clostridium autoethanogenum DSM 10061 OX=1341692 GN=murB PE=3 SV=1	1445174024	1745059792	2072591910	1512282648	1870520312	1180664448	1156568150	1180335660	1054766282	1578506358	2000136676	1871787718	1999289010	1970135584	1839451544
782	U5RVG0	RelA/SpoT domain protein OS=Clostridium autoethanogenum DSM 10061 OX=1341692 GN=CAETHG_2376 PE=4 SV=1	464779144	335807926	396091815	550760852	511540806	492679873	4.37877e+08	3.86639e+08	3.00036e+08	367037161	504972866	465415388	4.8301e+08	477281516	413547120
783	U5RQ25	Sigma54 specific transcriptional regulator with PAS/PAC sensor, Fis family OS=Clostridium autoethanogenum DSM 10061 OX=1341692 GN=CAETHG_0463 PE=4 SV=1	245954584	495964424	1.21294e+08	2.35656e+08	604406952	350691027	1018958861	1118740458	1084663316	221511878	2.94345e+08	272432818	3.97728e+08	480267080	6.39255e+08
784	U5RW00	Lipid II isoglutaminyl synthase (glutamine-hydrolyzing) subunit GatD OS=Clostridium autoethanogenum DSM 10061 OX=1341692 GN=gatD PE=3 SV=1	327493668	315441868	416742934	184160364	274044226	221980508	1.96493e+08	312838474	276810672	202226792	252742984	228701356	371405348	3.21396e+08	329009012
785	U5RWM0	tRNA synthetase class II (D K and N) OS=Clostridium autoethanogenum DSM 10061 OX=1341692 GN=CAETHG_2765 PE=4 SV=1	853246331	596523176	560501097	4.76346e+08	554613266	808053145	798218250	781274304	659861800	347130600	365096260	385714724	4.4e+08	616105432	582165696
786	U5RXN9	DUF512 domain-containing protein OS=Clostridium autoethanogenum DSM 10061 OX=1341692 GN=CAETHG_3328 PE=4 SV=1	225448482	252940618	273660546	182053302	199640828	231897644	153843100	1.04025e+08	90375020	79569480	111916799	69528331	47512468	47871646	40826674
787	U5S0G9	Ribosomal protein L11 methyltransferase OS=Clostridium autoethanogenum DSM 10061 OX=1341692 GN=prmA PE=3 SV=1	909640730	807453948	910253840	835023396	822826131	699967850	1084096136	885301374	763958172	788988894	9.36766e+08	713869488	807572304	1021993489	1437050879
788	U5RVC6	Efflux transporter, RND family, MFP subunit OS=Clostridium autoethanogenum DSM 10061 OX=1341692 GN=CAETHG_2471 PE=3 SV=1	8639514	NA	13659071	106756722	76499828	181371753	11037494	1.0319e+07	950489	82240744	108416384	126182343	14369229	39282284	24565793
789	U5RXM2	YbbR family protein OS=Clostridium autoethanogenum DSM 10061 OX=1341692 GN=CAETHG_1889 PE=4 SV=1	242875244	193938534	220770592	398417072	364912445	394300444	289009236	2.06109e+08	1.96511e+08	3.47294e+08	429632286	358818528	376951242	2.30714e+08	380042734
790	U5RSX1	Zinc transporter OS=Clostridium autoethanogenum DSM 10061 OX=1341692 GN=CAETHG_1604 PE=4 SV=1	8669685368	7897942087	7953884148	10217114097	8893259755	7501441630	9133916966	7661303162	7250883386	7878001349	8225373147	8798318495	8936128566	7424203529	7451337276
791	U5RXU2	Methyltransferase OS=Clostridium autoethanogenum DSM 10061 OX=1341692 GN=CAETHG_3352 PE=4 SV=1	320366825	223140786	358301470	379438422	3.41725e+08	2.73174e+08	455025090	4.03039e+08	404688896	2.45796e+08	301427877	273920018	2.43693e+08	227794158	239671747
792	U5RVH6	Transcriptional regulator, IclR family OS=Clostridium autoethanogenum DSM 10061 OX=1341692 GN=CAETHG_2396 PE=4 SV=1	1055072704	834928168	841995756	1306950690	1222173856	1242799643	1040364750	1022013577	851873830	1250954732	1129410650	1081011384	1590267283	1024574197	1249134121
793	U5RXY4	Pur operon repressor OS=Clostridium autoethanogenum DSM 10061 OX=1341692 GN=CAETHG_2009 PE=3 SV=1	9.16099e+08	970815576	843329236	470820348	501565276	334745264	8.52642e+08	709701033	626280216	335991968	384062192	271541610	472984853	550349008	403159796
794	U5RXQ8	Ribosomal RNA small subunit methyltransferase H OS=Clostridium autoethanogenum DSM 10061 OX=1341692 GN=rsmH PE=3 SV=1	9.57977e+07	75683930	84013143	63985529	60240193	83453214	66801511	77173104	3.64992e+07	33694368	42599540	37640888	54750512	87629938	74876918
795	U5S1A8	Pyridoxal phosphate homeostasis protein OS=Clostridium autoethanogenum DSM 10061 OX=1341692 GN=CAETHG_3155 PE=3 SV=1	5545490550	4549893132	5354827442	4977484700	4902826818	4248379026	5081779669	4604034755	3521098955	4157623691	5011625810	4719086128	5944249247	5073344195	5025334499
796	U5RR87	Methyl-accepting chemotaxis sensory transducer OS=Clostridium autoethanogenum DSM 10061 OX=1341692 GN=CAETHG_1061 PE=4 SV=1	90034586	78507488	72862165	51912936	41451607	51468012	35027416	36229548	26437290	113658287	63699114	3.59374e+07	136172424	164153408	160979456
797	U5RP77	6,7-dimethyl-8-ribityllumazine synthase OS=Clostridium autoethanogenum DSM 10061 OX=1341692 GN=ribH PE=3 SV=1	3041046846	4631752394	3198301250	2788300476	3261251860	2570220410	3463404612	2859551204	2666616730	4550133188	6020168454	5637429112	6031120154	4037337728	4258233832
798	U5RPR6	nicotinate-nucleotide diphosphorylase (carboxylating) OS=Clostridium autoethanogenum DSM 10061 OX=1341692 GN=CAETHG_0501 PE=3 SV=1	2451560746	2293923536	2499415282	1967668012	1723886507	2143634688	2093415952	1566991210	1352653782	2245755314	2376135028	2379881181	2870721111	3081592955	2325394822
799	U5RUN7	Putative signal transduction protein with CBS domain containing protein OS=Clostridium autoethanogenum DSM 10061 OX=1341692 GN=CAETHG_0841 PE=3 SV=1	390148111	312525930	4.1845e+08	772109829	476306324	718408868	1153877208	1025818233	754959457	177909781	431475057	399945564	5.17075e+08	4.39006e+08	409481621
800	U5RZQ5	Methyl-accepting chemotaxis sensory transducer OS=Clostridium autoethanogenum DSM 10061 OX=1341692 GN=CAETHG_2802 PE=4 SV=1	339345351	276920084	401575960	518095970	3.34617e+08	663783814	338168032	330739341	277317254	137993083	279410626	1.92421e+08	65425928	90092251	8.15941e+07
801	U5RZ12	1-(5-phosphoribosyl)-5-amino-4-imidazole-carboxylate (AIR) carboxylase OS=Clostridium autoethanogenum DSM 10061 OX=1341692 GN=CAETHG_2387 PE=4 SV=1	4593179448	3628592617	3989026788	3960246913	3691790242	3828461377	4133693203	3513195651	2523932602	3145409846	3970883731	3799443419	4649110042	3665926487	3820646124
802	U5RV13	ATP-dependent RecD-like DNA helicase OS=Clostridium autoethanogenum DSM 10061 OX=1341692 GN=recD2 PE=3 SV=1	195429754	179541954	91486514	34207780	28472398	70586638	NA	NA	NA	13409926	16764074	9034699	4.06112e+07	5.87304e+07	47637726
803	U5RY31	Flavodoxin OS=Clostridium autoethanogenum DSM 10061 OX=1341692 GN=CAETHG_3483 PE=3 SV=1	250753344	327779872	179469572	384734716	3.01966e+08	234454680	242972847	2.00287e+08	181089217	2.58877e+08	145600857	356759817	78988699	3.76116e+08	3.00139e+08
804	U5RV44	Quinolinate phosphoribosyl transferase OS=Clostridium autoethanogenum DSM 10061 OX=1341692 GN=CAETHG_2389 PE=3 SV=1	1902454486	1911049914	1387475926	1489348697	4033774200	1180109284	1328433578	1246153082	1101402328	3083393168	3292049410	2942867116	4076346067	3269323056	4131648975
805	U5RSH8	DEAD/DEAH box helicase domain protein OS=Clostridium autoethanogenum DSM 10061 OX=1341692 GN=CAETHG_1450 PE=3 SV=1	1.53866e+08	120021878	151111861	118788859	1.34681e+08	1.06926e+08	135028416	109459150	116191508	218662321	186759256	176990386	1.69732e+08	183286173	1.3824e+08
806	U5RU02	RNA binding S1 domain protein OS=Clostridium autoethanogenum DSM 10061 OX=1341692 GN=CAETHG_1991 PE=4 SV=1	1928238768	1552930516	1608060496	1502101252	1704550080	1584811712	1255683978	952958214	842991958	1441753488	1648242616	1726366778	1930758844	2006509308	1693005362
807	U5RUE6	DUF1016 domain-containing protein OS=Clostridium autoethanogenum DSM 10061 OX=1341692 GN=CAETHG_0744 PE=4 SV=1	682787376	502358468	548539020	504439940	592271012	558415420	483768596	500538648	374935768	471389208	582829888	593892818	494066824	521145536	455885482
808	U5S071	3-isopropylmalate dehydratase small subunit OS=Clostridium autoethanogenum DSM 10061 OX=1341692 GN=leuD PE=3 SV=1	2785201456	1593223704	1585366600	1448855312	1951216640	1730263600	2296355312	1468084024	1180764208	1936562255	2418190542	2089101501	2469350192	2482995520	2237180328
809	U5RPW7	Heavy metal transport/detoxification protein OS=Clostridium autoethanogenum DSM 10061 OX=1341692 GN=CAETHG_0556 PE=4 SV=1	5.90587e+08	6.74253e+08	5.90919e+08	914329289	5.97198e+08	598156053	217403037	176657267	1.32675e+08	1.25482e+08	156317911	2.33867e+08	1.83787e+08	1.32938e+08	1.56507e+08
810	U5RUH7	Acyl-ACP thioesterase OS=Clostridium autoethanogenum DSM 10061 OX=1341692 GN=CAETHG_2058 PE=3 SV=1	690221360	517839623	5.43061e+08	563713080	507207186	8.10309e+08	809069451	1753017197	437666014	467113612	589955689	513087940	756624492	670312396	587997984
811	S5ZZ49	Molybdopterin-guanine dinucleotide biosynthesis protein B OS=Clostridium autoethanogenum DSM 10061 OX=1341692 GN=mobB PE=4 SV=1	566583015	447766744	502103047	548184036	444260095	550905020	658985876	482900602	353772163	3.82371e+08	547942590	520331128	587166751	591336574	542230876
812	U5RY20	Phosphoglycerate dehydrogenase OS=Clostridium autoethanogenum DSM 10061 OX=1341692 GN=CAETHG_2039 PE=3 SV=1	1259306834	8.65596e+08	1269860016	1097934632	862180727	1054742471	1066900539	8.70303e+08	7.35801e+08	1140292357	1066276419	9.89099e+08	1308744220	9.44077e+08	976846248
813	U5RX89	PilT protein domain protein OS=Clostridium autoethanogenum DSM 10061 OX=1341692 GN=CAETHG_1970 PE=3 SV=1	840193864	652351888	695810752	562603004	629573064	464082720	666714564	603062624	480478600	580285362	811670840	681608800	748139390	574826820	978711128
814	U5RVW3	D-aminoacyl-tRNA deacylase OS=Clostridium autoethanogenum DSM 10061 OX=1341692 GN=dtd PE=3 SV=1	1955986176	1329804880	1749590899	1841614974	1588437824	1511434854	1432507920	1252569150	947261366	1276743784	1480003432	1560876270	1512737628	1370780276	1440196580
815	U5RZN4	Cobalamin B12-binding domain protein OS=Clostridium autoethanogenum DSM 10061 OX=1341692 GN=CAETHG_4045 PE=4 SV=1	468526192	420673950	393575082	406533200	636389132	632443993	926170831	557325390	5.7043e+08	946960362	773401436	9.07252e+08	1202510352	1029499016	925966164
816	U5RYJ7	Cell division protein FtsX OS=Clostridium autoethanogenum DSM 10061 OX=1341692 GN=CAETHG_2423 PE=3 SV=1	1431011143	1261353616	1521732248	1618879424	1408579904	1085522720	1468398930	1211283042	8.76327e+08	1285419136	1645595296	1482466744	1519314942	1704027382	1902631347
817	U5RT38	Aspartokinase OS=Clostridium autoethanogenum DSM 10061 OX=1341692 GN=CAETHG_1690 PE=3 SV=1	746187420	5.75887e+08	501824648	501219297	607394390	5.3822e+08	4.95312e+08	4.44955e+08	3.73609e+08	604628710	624711018	6.28689e+08	714238539	744614152	745541320
818	U5RPN0	L-aspartate oxidase OS=Clostridium autoethanogenum DSM 10061 OX=1341692 GN=CAETHG_0502 PE=3 SV=1	938845568	778422084	927162757	530488212	670532020	527962984	887076796	700493488	576148169	683405588	787233051	749438305	9.3943e+08	6.08163e+08	859114391
819	U5RWS6	tRNA N6-adenosine threonylcarbamoyltransferase OS=Clostridium autoethanogenum DSM 10061 OX=1341692 GN=tsaD PE=3 SV=1	2.32267e+08	268711984	1.65842e+08	1.04207e+08	133350042	1.01243e+08	154495924	134416179	109483916	122602926	142526908	1.21809e+08	150961895	170472234	144282278
820	U5RZ00	Xanthine phosphoribosyltransferase OS=Clostridium autoethanogenum DSM 10061 OX=1341692 GN=xpt PE=3 SV=1	473772478	372978940	511456613	497742384	336799667	3.36356e+08	307512604	236100825	1.32014e+08	308786766	402465106	404191788	424919868	526030140	3.88034e+08
821	U5S182	Type IV pilus assembly PilZ OS=Clostridium autoethanogenum DSM 10061 OX=1341692 GN=CAETHG_3130 PE=4 SV=1	1476622504	1274021074	1277989776	1331426616	1421868432	1113408248	920963180	737209662	654553749	1116871832	1088124578	1394008500	1346700622	1298524734	1286683372
822	U5RSH1	4Fe-4S ferredoxin, iron-sulpur binding domain-containing protein OS=Clostridium autoethanogenum DSM 10061 OX=1341692 GN=CAETHG_0083 PE=4 SV=1	5860043784	5722716785	7091035044	7381824112	7401790190	9357342777	9077329699	8992304281	7681194064	6379181193	8959197080	7812955816	8292500063	7772178264	7204632524
823	U5RSW7	DUF1836 domain-containing protein OS=Clostridium autoethanogenum DSM 10061 OX=1341692 GN=CAETHG_1597 PE=4 SV=1	1092992224	860742292	914508636	969695116	912212756	684901896	277380320	248216944	193254864	587633936	703340032	702408352	864445856	739629792	698583104
824	U5RVJ1	Precorrin-6Y C5,15-methyltransferase (Decarboxylating), CbiT subunit OS=Clostridium autoethanogenum DSM 10061 OX=1341692 GN=CAETHG_1118 PE=4 SV=1	1536199580	1754354466	2250105945	2333531629	1417100816	1957927525	1776477419	1891292730	1097020183	1395270040	1447382481	1310423826	1628777198	1359624428	1242645774
825	U5RTP4	Dihydrofolate reductase OS=Clostridium autoethanogenum DSM 10061 OX=1341692 GN=CAETHG_0509 PE=3 SV=1	713694532	5.47758e+08	466048176	180922262	456272428	1.20778e+08	2.93071e+08	2.48371e+08	7.22374e+08	226676300	354589170	309613172	4.51212e+08	330917900	356216550
826	U5S301	Autoinducer 2-binding protein LsrB OS=Clostridium autoethanogenum DSM 10061 OX=1341692 GN=CAETHG_4003 PE=3 SV=1	552649616	413486910	562999600	391809952	410159826	971534948	853088944	830153712	976479460	550171140	479210668	392494360	599703364	772375696	773762984
827	U5RTJ8	Alpha-ribazole phosphatase OS=Clostridium autoethanogenum DSM 10061 OX=1341692 GN=CAETHG_0464 PE=4 SV=1	169267148	141662100	195400224	565728668	603585235	698680572	96290148	111083660	95615528	116175730	133533880	1.2293e+08	95658968	204621748	116275788
828	U5RSP6	Glucose-6-phosphate isomerase OS=Clostridium autoethanogenum DSM 10061 OX=1341692 GN=pgi PE=3 SV=1	381474172	337279432	407958224	368716736	306488676	325263340	2.08451e+08	252846410	1.08124e+08	189123484	303171460	316111500	355150992	353520340	328544437
829	U5RYF5	Ribosomal protein S12 methylthiotransferase RimO OS=Clostridium autoethanogenum DSM 10061 OX=1341692 GN=rimO PE=3 SV=1	656830020	468482176	602665254	546806988	580425792	700318140	665684429	647785711	562392073	458726478	595648008	709940830	5.60709e+08	1193520850	625770164
830	U5RST8	ABC transporter related protein OS=Clostridium autoethanogenum DSM 10061 OX=1341692 GN=CAETHG_1437 PE=4 SV=1	494426068	490827836	416237349	511470028	656005416	495511792	491736968	371780690	3.15884e+08	586624036	714087092	685429612	908383646	789541352	774674396
831	U5RV15	peptidylprolyl isomerase OS=Clostridium autoethanogenum DSM 10061 OX=1341692 GN=CAETHG_2226 PE=4 SV=1	337071294	235220550	374922862	2.27603e+08	163900178	431923484	172054264	1.87646e+08	75922229	168962883	1.68388e+08	1.9419e+08	353787287	3.55786e+08	3.81226e+08
832	U5RWD1	Dinitrogenase iron-molybdenum cofactor biosynthesis protein OS=Clostridium autoethanogenum DSM 10061 OX=1341692 GN=CAETHG_1623 PE=4 SV=1	2453216544	2442920674	2285324623	8890198540	8068518368	9767018008	4297057641	3829042476	3534774456	7515204579	8845221456	10443935216	8331711792	9616356289	9538358688
833	U5RV36	Transketolase OS=Clostridium autoethanogenum DSM 10061 OX=1341692 GN=CAETHG_2420 PE=4 SV=1	5290658768	4303449872	4947018992	4868069712	4687435968	4226329824	5350523040	4881794256	3924618224	3834609776	5114682735	4826523936	6184965760	5521210093	5948565753
834	U5RU25	[Acyl-carrier-protein] S-malonyltransferase OS=Clostridium autoethanogenum DSM 10061 OX=1341692 GN=CAETHG_2047 PE=4 SV=1	2196456716	1620356544	1995589268	2016587120	1574186432	1505768708	2471319460	3216358858	1790202256	1258270456	2717976312	2710616400	1603978501	1919742098	1488701472
835	U5S2L4	ABC-type transporter, periplasmic subunit OS=Clostridium autoethanogenum DSM 10061 OX=1341692 GN=CAETHG_3838 PE=4 SV=1	179295866	88289010	124357081	3.68975e+08	1.23763e+08	1783001910	191593682	2032137038	1898792248	4.41431e+07	230798471	394504688	42394510	65961728	98132232
836	U5RND1	Flavodoxin OS=Clostridium autoethanogenum DSM 10061 OX=1341692 GN=CAETHG_0013 PE=4 SV=1	619242512	580081360	740992324	602210774	471107988	513323472	4.58034e+08	430210078	359860887	497439596	405203616	487322456	229137020	480540010	480496501
837	U5RV87	Acriflavin resistance protein OS=Clostridium autoethanogenum DSM 10061 OX=1341692 GN=CAETHG_2472 PE=4 SV=1	170903360	223413744	236326456	313254587	229243796	1.69038e+08	1.49509e+08	1.62867e+08	171881209	138868332	291747766	288963400	54770308428	2.83585e+08	60358284870
838	U5RUA7	3-phosphoshikimate 1-carboxyvinyltransferase OS=Clostridium autoethanogenum DSM 10061 OX=1341692 GN=aroA PE=3 SV=1	1189220472	1339908697	9.47363e+08	8.24946e+08	1576127060	886071553	742325240	5.6944e+08	7.74689e+08	1289438505	1343127079	1494151093	1034945504	1389903555	1508973330
839	U5RZJ5	Bifunctional folate synthesis protein OS=Clostridium autoethanogenum DSM 10061 OX=1341692 GN=CAETHG_2732 PE=3 SV=1	1446830360	1140677232	1516230520	1189087649	1093589890	1109093010	1381826906	1195540692	969084201	1092079056	1349529819	1288684816	1444185195	1246885592	1263141960
840	U5RS70	Cobalamin B12-binding domain protein OS=Clostridium autoethanogenum DSM 10061 OX=1341692 GN=CAETHG_0139 PE=4 SV=1	11777273	2.61906e+06	NA	NA	3.90015e+06	24459120	1231601184	1126263360	987429120	1279649568	1343328064	1245402112	1168052736	1662285280	1952369741
841	S5ZJ57	ATP-dependent helicase/deoxyribonuclease subunit B OS=Clostridium autoethanogenum DSM 10061 OX=1341692 GN=addB PE=3 SV=1	407354966	286477230	361223612	3.80114e+08	362811504	348132952	443951562	4.75471e+08	2.55768e+08	355330276	4.12422e+08	388298272	3.61016e+08	266056248	351071064
842	U5RZI5	Autoinducer 2 import ATP-binding protein LsrA OS=Clostridium autoethanogenum DSM 10061 OX=1341692 GN=CAETHG_4000 PE=3 SV=1	146268257	1.45065e+08	212465786	104267327	107109314	236379074	306957689	3.49165e+08	292423110	100109533	124068046	139532581	293336826	166829474	175833978
843	U5RU61	DUF1998 domain-containing protein OS=Clostridium autoethanogenum DSM 10061 OX=1341692 GN=CAETHG_0852 PE=4 SV=1	3.28218e+08	262541590	304867859	214190326	170638405	173318288	222290957	2.20817e+08	162649146	2.49183e+08	1.73815e+08	149837992	2.65208e+08	2.41608e+08	2.20985e+08
844	U5RXQ4	50S ribosomal protein L24 OS=Clostridium autoethanogenum DSM 10061 OX=1341692 GN=CAETHG_3139 PE=4 SV=1	1726304802	1369951670	1496559936	1629811338	1525450248	1548102029	1332291584	1540969720	1567278042	1982985916	2357385040	2193821536	1530053544	1388952912	1276666172
845	U5RW39	Metal dependent phosphohydrolase OS=Clostridium autoethanogenum DSM 10061 OX=1341692 GN=CAETHG_2708 PE=4 SV=1	137509504	149651630	180851512	2.94983e+08	285317673	2.4621e+08	79315272	1.45436e+08	90606424	162239076	187533896	150868716	229948740	270615645	318470779
846	U5S0U4	DUF1292 domain-containing protein OS=Clostridium autoethanogenum DSM 10061 OX=1341692 GN=CAETHG_3030 PE=3 SV=1	708259668	742010032	8.57058e+07	689016532	78044248	831992928	233526180	941736590	739830944	39615496	624235988	571162472	22860812	700042840	214671340
847	U5RTC4	Carbamoyl-phosphate synthase small chain OS=Clostridium autoethanogenum DSM 10061 OX=1341692 GN=carA PE=3 SV=1	2423365236	1856107792	2287145856	1912783918	1740680950	2086063976	851629132	7.86959e+08	6.09602e+08	1587395040	1915514830	1960011852	2118338049	2007343524	2052140080
848	U5RQD6	Stage 0 sporulation protein A homolog OS=Clostridium autoethanogenum DSM 10061 OX=1341692 GN=CAETHG_0578 PE=4 SV=1	1031579934	1111825090	1259645232	938044679	881038956	1175529994	286986052	311589608	266507028	878114148	9.88953e+08	1051989685	202116354	246376620	267869412
849	U5RYC7	Transcriptional regulator, IclR family OS=Clostridium autoethanogenum DSM 10061 OX=1341692 GN=CAETHG_3583 PE=4 SV=1	396829560	328268444	307236732	361457448	3.08129e+08	2.25716e+08	288271584	134491592	173271786	231361149	2.40496e+08	211063339	269326232	372614676	297159200
850	U5S376	DUF2294 domain-containing protein OS=Clostridium autoethanogenum DSM 10061 OX=1341692 GN=CAETHG_3902 PE=4 SV=1	11968688064	9237552936	10906747856	7330696952	8347885614	10968066240	15210935345	12168739626	10530850763	9779338540	11315112792	10899813305	14185089946	12434133822	12165181260
851	U5S058	Transferase hexapeptide repeat containing protein OS=Clostridium autoethanogenum DSM 10061 OX=1341692 GN=CAETHG_2776 PE=4 SV=1	1065999264	702732848	788271360	827086544	744596088	748250912	722466040	662490336	466686710	4.89939e+08	698141712	671445205	8.64606e+08	671795170	655422275
852	U5S018	NLPA lipoprotein OS=Clostridium autoethanogenum DSM 10061 OX=1341692 GN=CAETHG_2726 PE=3 SV=1	1147771483	9.52121e+08	1290870445	804886911	713742045	2579519872	1792870480	1832542768	1926543212	709357604	872689932	1025687865	6.10447e+08	653586016	577771296
853	U5RU33	Hydro-lyase, Fe-S type, tartrate/fumarate subfamily, alpha subunit OS=Clostridium autoethanogenum DSM 10061 OX=1341692 GN=CAETHG_1903 PE=3 SV=1	1021277590	1133761760	1061542104	644479304	623930840	765241416	1032778730	1145651536	961814210	1064252752	1079046712	1000180916	1016722294	1035789946	1027145192
854	U5RVG4	Amidohydrolase OS=Clostridium autoethanogenum DSM 10061 OX=1341692 GN=CAETHG_2511 PE=4 SV=1	2.2262e+08	311426136	156970188	378749436	575650324	731088202	537454380	328183950	2.5017e+08	416625035	275971477	3.17743e+08	313907732	4.22798e+08	523217559
855	U5RVS5	Carbamoyl-phosphate synthase (Glutamine-hydrolyzing) OS=Clostridium autoethanogenum DSM 10061 OX=1341692 GN=CAETHG_2508 PE=4 SV=1	6397468999	5640003656	5786727316	4669499260	4286063874	5817665281	5641875760	4448604748	3796867136	3803509792	4733416896	4666656032	4974413472	4710871264	4292790587
856	U5RR82	Transcriptional regulator, GntR family OS=Clostridium autoethanogenum DSM 10061 OX=1341692 GN=CAETHG_1056 PE=4 SV=1	380932526	410826296	436697680	638323877	398797004	377210454	3.28759e+08	330869842	282781958	3.35669e+08	494207076	475454906	4.50299e+08	436697940	513777238
857	U5RUK9	Transcriptional regulator, DeoR family OS=Clostridium autoethanogenum DSM 10061 OX=1341692 GN=CAETHG_2088 PE=4 SV=1	255838448	1.85949e+08	2.13502e+08	243297520	2.24087e+08	2.13613e+08	93159000	71795768	53825835	9.22047e+07	1.07405e+08	39925643	2.13891e+08	130369681	2.05077e+08
858	U5RXH2	Exodeoxyribonuclease 7 large subunit OS=Clostridium autoethanogenum DSM 10061 OX=1341692 GN=xseA PE=3 SV=1	443730106	3.82951e+08	425268261	268189820	235800708	178940234	166638371	175381619	132597865	317730856	353352766	340999328	203173520	256788992	264248380
859	U5RTI1	Carbamoyltransferase YgeW OS=Clostridium autoethanogenum DSM 10061 OX=1341692 GN=CAETHG_0449 PE=3 SV=1	1094070364	878982172	868175728	645904447	5.93637e+08	608117102	1132822680	841697936	796787232	730839524	779875513	805776786	824886596	881091324	685212380
860	U5RTS0	MutL protein OS=Clostridium autoethanogenum DSM 10061 OX=1341692 GN=CAETHG_1906 PE=4 SV=1	2.27485e+08	186400614	230166532	NA	NA	NA	127287144	113097935	105383008	NA	NA	NA	64827097	178217244	183571466
861	U5RV30	Peptidase U61 LD-carboxypeptidase A OS=Clostridium autoethanogenum DSM 10061 OX=1341692 GN=CAETHG_2241 PE=3 SV=1	263106236	241758516	223915303	448844300	323573367	389564054	357242479	3.88534e+08	2.03735e+08	185984635	211774486	239644444	183391932	224506485	203428473
862	U5RYL1	DNA-directed DNA polymerase OS=Clostridium autoethanogenum DSM 10061 OX=1341692 GN=CAETHG_2438 PE=4 SV=1	335205602	2.90974e+08	3.33972e+08	398775904	4.83864e+08	4.07304e+08	3.39981e+08	286054201	241823229	312378517	391590120	372744423	1.77571e+08	2.24257e+08	1.88775e+08
863	U5RUL0	Transcriptional regulator, IclR family OS=Clostridium autoethanogenum DSM 10061 OX=1341692 GN=CAETHG_2177 PE=4 SV=1	205124991	178724650	264279030	75699758	55349380	99234092	36242866	51547090	55238622	16847164	32695975	21451108	9.23571e+07	91593002	101342668
864	U5RZ15	DUF2140 family protein OS=Clostridium autoethanogenum DSM 10061 OX=1341692 GN=CAETHG_2590 PE=4 SV=1	2581138644	1962576841	2263943072	2265388542	2299504362	2040826973	2521438326	2097741860	1842494152	1941615268	2342426350	2290376688	1970133868	1936357461	2224497042
865	U5RTE5	DNA-(Apurinic or apyrimidinic site) lyase OS=Clostridium autoethanogenum DSM 10061 OX=1341692 GN=CAETHG_1771 PE=3 SV=1	327129632	263553728	270910744	347040860	340473720	284367484	358725974	320161088	251821200	386572448	182940848	270431516	2.05047e+08	332971852	315762167
866	U5RY37	IstB domain protein ATP-binding protein OS=Clostridium autoethanogenum DSM 10061 OX=1341692 GN=CAETHG_2054 PE=4 SV=1	424341826	354466022	349512028	438834802	383480642	2.50359e+08	308953435	2.59775e+08	185548996	206265084	255072344	249914790	314609747	290287190	318355640
867	U5RT00	Glycine cleavage system H protein OS=Clostridium autoethanogenum DSM 10061 OX=1341692 GN=gcvH PE=3 SV=1	203162536	186259342	143330288	230155912	350844740	110279166	154255602	5.88299e+07	5.50625e+07	307641776	302746360	294940072	323715932	341813356	325980648
868	U5RY16	Pyridoxamine 5-phosphate oxidase-related FMN-binding protein OS=Clostridium autoethanogenum DSM 10061 OX=1341692 GN=CAETHG_3468 PE=4 SV=1	1365225169	1702449458	1848882112	1960175219	1122117168	2351258041	2537479350	2206206660	1559474037	1714332104	1987187094	1959516222	1784598453	1523964681	1970932900
869	U5RXJ9	Flavin reductase domain protein FMN-binding protein OS=Clostridium autoethanogenum DSM 10061 OX=1341692 GN=CAETHG_3273 PE=4 SV=1	6.11891e+08	267975927	513534281	654303664	589169584	541984756	586270492	566575228	315947914	449431344	510905427	699152906	602625888	407848832	449767232
870	U5RVH7	Tetratricopeptide TPR_1 repeat-containing protein OS=Clostridium autoethanogenum DSM 10061 OX=1341692 GN=CAETHG_1319 PE=4 SV=1	409799044	198716184	123352648	278640812	250704432	256248006	117627750	128776134	118883912	129801028	250230444	211759030	244652496	206649710	253681548
871	U5RXZ6	Extradiol ring-cleavage dioxygenase class III protein subunit B OS=Clostridium autoethanogenum DSM 10061 OX=1341692 GN=CAETHG_3448 PE=4 SV=1	3562671064	2957937089	3331602524	3917872029	4110224784	4211148630	4305158810	3890715273	3064775953	3609010782	5057633308	4349700988	3717429020	3860841404	4240152606
872	U5S0N5	RNA polymerase sigma factor OS=Clostridium autoethanogenum DSM 10061 OX=1341692 GN=CAETHG_3131 PE=3 SV=1	545350144	348501580	439977664	3.66956e+08	435010380	424799892	351414596	355556708	240840808	200542688	174671632	187689004	310029278	303436554	331951136
873	U5S0K2	ABC transporter related protein OS=Clostridium autoethanogenum DSM 10061 OX=1341692 GN=CAETHG_2933 PE=4 SV=1	1795811836	1536122710	1690665383	1460986310	1301968748	1699793024	571914696	6.08321e+08	426560311	8657961164	683201124	5.84398e+08	7.35111e+08	1450791421	7.07597e+08
874	U5RWY4	Nucleotidyltransferase substrate binding protein, HI0074 family OS=Clostridium autoethanogenum DSM 10061 OX=1341692 GN=CAETHG_3083 PE=4 SV=1	337933640	347338144	326496256	109872644	111546444	69703104	564792654	357533033	329792480	3.35745e+08	3.40441e+08	467589414	4.00474e+08	4.82061e+08	456697102
875	U5S0U7	Zinc ribbon domain-containing protein OS=Clostridium autoethanogenum DSM 10061 OX=1341692 GN=CAETHG_3191 PE=4 SV=1	1806566129	1819741749	2019733776	1630547712	1407166140	724365904	1515223948	1329359442	1018407300	827168828	1045061076	9.40769e+08	1140024897	8.97417e+08	994933707
876	U5RSC2	UDP-galactopyranose mutase OS=Clostridium autoethanogenum DSM 10061 OX=1341692 GN=CAETHG_1252 PE=3 SV=1	3.03933e+08	228155744	295012826	747758984	1.39927e+08	538035248	673868388	259400526	280304388	251612859	242757593	380780226	215933297	152978623	382676191
877	U5RPH0	Selenium metabolism protein SsnA OS=Clostridium autoethanogenum DSM 10061 OX=1341692 GN=CAETHG_0447 PE=4 SV=1	756641718	496318491	501538701	372870195	463189648	483024586	834679746	593697222	593526542	2443037328	1457386516	601259184	791496218	545308688	699534874
878	U5RSY9	SufBD protein OS=Clostridium autoethanogenum DSM 10061 OX=1341692 GN=CAETHG_1630 PE=4 SV=1	389627032	355259770	376266972	326811451	297449346	584193229	330846308	301378781	246068889	303294282	327682498	357939566	262018724	288922266	316081806
879	U5RNW9	Cysteine--tRNA ligase OS=Clostridium autoethanogenum DSM 10061 OX=1341692 GN=cysS PE=3 SV=1	628802784	447599427	519606534	366815772	425786340	463698350	558599050	6.80225e+08	4.57758e+08	4.23689e+08	6.98975e+08	546742426	9.45115e+08	4.08983e+08	768245476
880	U5RVZ0	Transcriptional regulator, BadM/Rrf2 family OS=Clostridium autoethanogenum DSM 10061 OX=1341692 GN=CAETHG_1298 PE=4 SV=1	1878443735	1913154881	2156149760	1993404960	1934194964	1933863376	1450323628	1659383701	1384874254	1980099656	1633353228	1750634358	1674505628	2057077168	2147258295
881	U5RX92	DNA topoisomerase (ATP-hydrolyzing) OS=Clostridium autoethanogenum DSM 10061 OX=1341692 GN=CAETHG_3014 PE=3 SV=1	89989348	7.43053e+07	81981813	20038458	33565232	27698144	91559492	72310230	56319002	65549438	132547742	101210406	1.77961e+08	154370495	148374370
882	U5RYE7	2,4-dienoyl-CoA reductase (NADPH) OS=Clostridium autoethanogenum DSM 10061 OX=1341692 GN=CAETHG_3603 PE=3 SV=1	57436484	4.98202e+07	81637176	143252379	7.1864e+07	4.20843e+08	124476337	1.05661e+08	9.16603e+07	8398445	12722074	18660736	38384515	16950087	28700991
883	U5S2Q1	DUF916 domain-containing protein OS=Clostridium autoethanogenum DSM 10061 OX=1341692 GN=CAETHG_3883 PE=4 SV=1	497258622	558792224	513400104	327216882	336312824	249936680	411536064	314370238	266655836	395116016	458379200	411084016	392768496	541209298	534469092
884	U5RRK2	Cob(I)alamin adenosyltransferase OS=Clostridium autoethanogenum DSM 10061 OX=1341692 GN=CAETHG_1110 PE=4 SV=1	2134398714	2188341186	2385531700	2705087200	1965377397	2261858260	1735501227	1889916448	1613646921	1426834218	1483760954	8.98829e+08	1432074256	1487986666	1601665232
885	U5RNA2	Phenazine biosynthesis protein PhzF family OS=Clostridium autoethanogenum DSM 10061 OX=1341692 GN=CAETHG_0019 PE=4 SV=1	492302352	401689472	413313128	442295560	472084856	367584552	615623356	532123191	443921164	426418842	408150416	382178052	378180285	504798214	5.00368e+08
886	U5RTR0	DegV family protein OS=Clostridium autoethanogenum DSM 10061 OX=1341692 GN=CAETHG_1763 PE=4 SV=1	359072686	248317852	270594208	280049220	266178536	185253832	2.89488e+08	378353061	306812175	1.91493e+08	308209360	309956408	363418758	345964008	245753356
887	U5RYY3	tryptophan synthase OS=Clostridium autoethanogenum DSM 10061 OX=1341692 GN=CAETHG_3707 PE=3 SV=1	18941114294	15237144074	11410394068	13886873491	18504034586	16032360576	19117366161	12623239947	10399200346	14121575850	15519890917	13967455687	14804089748	16021369187	14603819648
888	U5RXV4	Phosphate acyltransferase OS=Clostridium autoethanogenum DSM 10061 OX=1341692 GN=plsX PE=3 SV=1	152510634	1.31988e+08	106429392	83124388	50528064	79356024	133195419	120884163	108864934	90280180	100369993	86789330	126550066	8.86647e+07	98902383
889	S5YUD8	Putative transcriptional regulator OS=Clostridium autoethanogenum DSM 10061 OX=1341692 GN=CAETHG_2800 PE=4 SV=1	72621020	74131390	97422750	110332864	3.35407e+07	209318530	208351909	221437527	139629206	17187332	24217760	24871168	11980429	16411629	18135350
890	U5RS85	Cobalamin B12-binding domain protein OS=Clostridium autoethanogenum DSM 10061 OX=1341692 GN=CAETHG_0154 PE=4 SV=1	1451510112	1140967976	881827936	9.98641e+08	1886872262	2220390355	NA	NA	NA	NA	NA	NA	NA	NA	NA
891	U5S031	Phosphoribosylamine--glycine ligase OS=Clostridium autoethanogenum DSM 10061 OX=1341692 GN=purD PE=3 SV=1	2.73594e+08	2.35701e+08	2.16832e+08	168022793	154658020	172311927	263484360	204926816	178806396	356393990	395696550	171832044	2.99915e+08	394644572	348165389
892	U5RV11	Cellulase OS=Clostridium autoethanogenum DSM 10061 OX=1341692 GN=CAETHG_2221 PE=3 SV=1	205860780	226168512	187531755	256126065	258425744	179835143	151851128	118005591	7.39775e+07	270302120	167849694	180354836	173664284	271701142	1.72925e+08
893	U5RWS5	Cell division topological specificity factor OS=Clostridium autoethanogenum DSM 10061 OX=1341692 GN=minE PE=3 SV=1	403336980	308079484	374926412	325693348	317000604	324824776	356191332	344880424	2.05729e+08	242171462	285304164	268964878	283343700	298018468	262093020
894	U5RYI6	Major facilitator superfamily MFS_1 OS=Clostridium autoethanogenum DSM 10061 OX=1341692 GN=CAETHG_3444 PE=4 SV=1	9.95121e+08	1198001558	847787832	5.72299e+08	740704827	5.59756e+08	714117760	648217836	500582088	1010670483	1171494726	1076304305	998686205	1331159827	1313527857
895	U5RZR8	dTDP-4-dehydrorhamnose 3,5-epimerase OS=Clostridium autoethanogenum DSM 10061 OX=1341692 GN=CAETHG_2619 PE=3 SV=1	281933584	4.49407e+08	165616194	438307744	361976156	343125160	271281300	206671097	182288269	307982616	311764692	350411662	322996370	341801796	344646942
896	U5RNU1	Cold-shock DNA-binding domain protein OS=Clostridium autoethanogenum DSM 10061 OX=1341692 GN=CAETHG_0035 PE=4 SV=1	474342700	506931696	617840612	504748660	319006094	532599552	941954284	702075379	734011534	4.60479e+08	7.32825e+08	6.93182e+08	2.94145e+08	357545864	3.56222e+08
897	U5RVE8	Endolytic murein transglycosylase OS=Clostridium autoethanogenum DSM 10061 OX=1341692 GN=mltG PE=3 SV=1	812232478	994087312	9.19266e+08	7.86387e+08	865676808	1011242036	823263948	750451392	1010980112	673447956	818890175	854130073	7.96517e+08	1032309980	856196352
898	U5RYA6	DUF1934 domain-containing protein OS=Clostridium autoethanogenum DSM 10061 OX=1341692 GN=CAETHG_2323 PE=4 SV=1	312365783	249799926	370693226	398425992	294469476	327512356	289439807	291646847	257821241	245224656	303036968	301139184	264817868	238394816	268406048
899	U5RRT3	Putative methyl-accepting chemotaxis sensory transducer OS=Clostridium autoethanogenum DSM 10061 OX=1341692 GN=CAETHG_1062 PE=4 SV=1	1.03276e+08	133555774	1.03743e+08	65338740	159033984	94967324	42538776	45293904	59095972	78453596	126377322	109179050	130835718	136343304	1.26903e+08
900	U5RT03	Electron transfer flavoprotein alpha/beta-subunit OS=Clostridium autoethanogenum DSM 10061 OX=1341692 GN=CAETHG_0245 PE=3 SV=1	189282775	190572601	8.39918e+07	34416404	46002460	NA	NA	NA	NA	3.30565e+06	6515030	4602302	183377759	189113932	172517844
901	U5RUZ3	Precorrin-3B C17-methyltransferase OS=Clostridium autoethanogenum DSM 10061 OX=1341692 GN=CAETHG_1114 PE=4 SV=1	686394848	1962266902	2184172673	653405670	957938870	475828751	4.76433e+08	1458947541	1619870944	1189294496	1519790888	1727116460	9.74017e+08	1401948044	1431430210
902	U5RZ33	MgtE intracellular region OS=Clostridium autoethanogenum DSM 10061 OX=1341692 GN=CAETHG_2412 PE=4 SV=1	1.28403e+08	6.82936e+07	97483708	6.26288e+07	69534106	77829302	8.077e+07	1.05114e+08	5.31976e+07	NA	NA	NA	108918904	65832906	127702196
903	U5RUD8	ParB-like partition protein OS=Clostridium autoethanogenum DSM 10061 OX=1341692 GN=CAETHG_2115 PE=3 SV=1	7.86874e+08	621533704	7.10861e+08	621164756	619047224	599077100	5.27751e+08	413555114	331724718	429595776	602290368	547971672	619283289	623286696	624358544
904	U5RU40	prephenate dehydratase OS=Clostridium autoethanogenum DSM 10061 OX=1341692 GN=CAETHG_0619 PE=4 SV=1	498914904	4.25146e+08	4.08826e+08	408956000	473149440	330764832	4.48942e+08	404286696	228808627	389178228	450814222	427310984	4.22073e+08	5.25874e+08	426004926
905	U5RUL1	Cellulase OS=Clostridium autoethanogenum DSM 10061 OX=1341692 GN=CAETHG_2220 PE=3 SV=1	9.27895e+08	7.08878e+08	870448683	1047648746	1053350161	822926816	972174388	735653183	462219502	982421518	933846318	776383972	8.40511e+08	834367517	634074524
906	U5RSK5	Aspartate carbamoyltransferase regulatory chain OS=Clostridium autoethanogenum DSM 10061 OX=1341692 GN=CAETHG_1480 PE=3 SV=1	6.87172e+08	720067219	866725348	7.92863e+08	652756661	680358552	751851854	766191884	649280670	795851437	7.36868e+08	7.12565e+08	8.17578e+08	8.04589e+08	731671484
907	U5RUQ6	Methyl-accepting chemotaxis sensory transducer OS=Clostridium autoethanogenum DSM 10061 OX=1341692 GN=CAETHG_1064 PE=4 SV=1	154701560	206388652	213070356	230139351	2.2545e+08	433138626	295970814	262615822	222589506	137669774	243567920	223772332	252747416	263151898	2.65259e+08
908	U5RU00	Probable 2-phosphosulfolactate phosphatase OS=Clostridium autoethanogenum DSM 10061 OX=1341692 GN=comB PE=3 SV=1	336586612	338758852	329419313	304909778	266071855	2.48294e+08	269194620	292019688	240801226	218247580	272212656	269025914	252430137	320294220	271407690
909	U5RWZ5	7TM receptor with intracellular metal dependent phosphohydrolase OS=Clostridium autoethanogenum DSM 10061 OX=1341692 GN=CAETHG_2902 PE=4 SV=1	156606954	105428442	133427031	146514493	1.40144e+08	1.0547e+08	2.10955e+08	228245745	1.78646e+08	376840705	422268814	428618975	245657776	97344276	177466704
910	U5RYS6	tryptophan synthase OS=Clostridium autoethanogenum DSM 10061 OX=1341692 GN=CAETHG_3708 PE=4 SV=1	7775685924	6344312542	4510638562	5481642515	7514207028	6346349812	7837407805	5270442358	4566081564	5662751450	6026660816	5864782094	7502032127	7136045140	6220607792
911	U5RVE9	Phosphonate-transporting ATPase OS=Clostridium autoethanogenum DSM 10061 OX=1341692 GN=CAETHG_2532 PE=4 SV=1	639326348	507532590	562828988	401979988	411762788	472661124	514943974	534880792	491554333	275847272	343828331	298055912	5.00027e+08	373420410	360216134
912	U5RP64	Transcriptional regulator, PadR-like family OS=Clostridium autoethanogenum DSM 10061 OX=1341692 GN=CAETHG_0340 PE=4 SV=1	7.48977e+08	617278068	699339660	826240716	707127085	656031325	395757196	421483932	346463076	275997312	330045664	356335744	350412385	350544018	345668304
913	U5RPT2	Copper-exporting P-type ATPase OS=Clostridium autoethanogenum DSM 10061 OX=1341692 GN=CAETHG_0557 PE=3 SV=1	250439925	230037099	2.71803e+08	249286704	525677937	2.59537e+08	245220296	245656254	199938807	1.84697e+08	206476932	221326910	2.83547e+08	241680648	331059076
914	U5RQN1	ABC transporter ATP-binding protein OS=Clostridium autoethanogenum DSM 10061 OX=1341692 GN=CAETHG_0854 PE=3 SV=1	24291926	NA	22140790	1.28289e+07	1.14972e+07	34666552	16189727	57120050	39333780	NA	NA	NA	15678375	NA	1.26057e+06
915	U5RX46	Beta-lactamase domain protein OS=Clostridium autoethanogenum DSM 10061 OX=1341692 GN=CAETHG_2957 PE=4 SV=1	268118051	220536486	1.97252e+08	1.76026e+08	213360945	1.25648e+08	162388876	108635244	117824536	138174620	181119568	177436652	237812014	241049986	208596162
916	U5RTP7	Transaldolase OS=Clostridium autoethanogenum DSM 10061 OX=1341692 GN=CAETHG_0665 PE=4 SV=1	615289243	675774604	6.54773e+08	938055127	562424840	407893642	3.71198e+08	3.33578e+08	2.21576e+08	337624195	3.43406e+08	4.31777e+08	389653257	3.27508e+08	9.72727e+08
917	U5RP34	Lar_N domain-containing protein OS=Clostridium autoethanogenum DSM 10061 OX=1341692 GN=CAETHG_0247 PE=4 SV=1	400025024	334181495	262970940	145459276	181668084	6.76444e+07	155745758	142612166	1.15444e+08	306545943	351530978	2.62421e+08	395296223	383848644	409089258
918	U5RXZ7	Riboflavin biosynthesis protein OS=Clostridium autoethanogenum DSM 10061 OX=1341692 GN=CAETHG_3402 PE=3 SV=1	370283063	251044314	292407124	212112540	1.76932e+08	1.24684e+08	259134076	1.75686e+08	183277096	175367126	1.95798e+08	219570748	237626920	215917108	211259174
919	U5RTP5	Energy-coupling factor transporter ATP-binding protein EcfA2 OS=Clostridium autoethanogenum DSM 10061 OX=1341692 GN=CAETHG_1917 PE=3 SV=1	549456854	397143682	453245126	354214892	342129152	330517000	371581176	315984672	277088696	269043444	402651192	3.46235e+08	333928140	379293871	302990469
920	U5RS14	Hypoxanthine phosphoribosyltransferase OS=Clostridium autoethanogenum DSM 10061 OX=1341692 GN=CAETHG_1290 PE=3 SV=1	322216736	318613596	289503518	2.67415e+08	236922578	2.19829e+08	271210012	2.9471e+08	147102844	176117638	205297864	205056960	195056688	246561202	226773498
921	U5RY40	PSP1 domain protein OS=Clostridium autoethanogenum DSM 10061 OX=1341692 GN=CAETHG_2248 PE=4 SV=1	356322618	341407365	409080153	343513436	406602505	368269296	319911463	335088115	270992837	3.04499e+08	443151439	3.92424e+08	471855102	361004133	436574270
922	U5S1W5	3'(2'),5'-bisphosphate nucleotidase OS=Clostridium autoethanogenum DSM 10061 OX=1341692 GN=CAETHG_3400 PE=4 SV=1	362929952	239064712	283111646	269606794	287212092	305284074	121791044	139397004	117377515	89889864	142661172	180386938	109743292	289223733	100029846
923	U5RUS0	MBL fold metallo-hydrolase OS=Clostridium autoethanogenum DSM 10061 OX=1341692 GN=CAETHG_2290 PE=4 SV=1	304903544	282502456	282467328	315503788	275912316	215059272	238979288	230209816	175375919	213614006	231750904	251220527	187980396	2.58544e+08	311151652
924	U5S3C1	Methyl-accepting chemotaxis sensory transducer OS=Clostridium autoethanogenum DSM 10061 OX=1341692 GN=CAETHG_3957 PE=4 SV=1	116621331	8.90973e+07	54179588	380646288	451572112	311630788	285270496	254920784	194312016	313400096	367905152	305633376	395143424	335899296	423923456
925	U5RUQ2	L-ribulose-5-phosphate 4-epimerase OS=Clostridium autoethanogenum DSM 10061 OX=1341692 GN=CAETHG_2229 PE=4 SV=1	211089488	111446184	1.45029e+08	249109544	263739404	141046926	103374850	148323996	1.15125e+08	379382673	451308932	387558926	4.76576e+08	4.39364e+08	376357400
926	U5RWH6	Lipid II isoglutaminyl synthase (glutamine-hydrolyzing) subunit MurT OS=Clostridium autoethanogenum DSM 10061 OX=1341692 GN=murT PE=3 SV=1	268439898	204997342	224740022	164464716	166471556	154284512	746527912	815271882	605005832	544680261	794136540	664292840	191980898	194544970	214128569
927	U5RNQ5	Translation initiation factor IF-3 OS=Clostridium autoethanogenum DSM 10061 OX=1341692 GN=infC PE=3 SV=1	1619736240	1077083122	1567086360	1446537908	1130035210	1212173395	1101489176	1022943416	814090052	1315605332	1009417875	1156488776	1143935425	8.02794e+08	978765284
928	U5RXB6	CheC, phosphatase, inhibitor of MCP methylation OS=Clostridium autoethanogenum DSM 10061 OX=1341692 GN=CAETHG_3039 PE=4 SV=1	1589319792	1496318256	1696228648	2598689496	2362546120	1824734432	1748665912	1902262496	2010397632	1185551288	1467826696	1410010800	1600730959	2213432714	1760177225
929	U5RX18	Flagellar motor switch protein FliG OS=Clostridium autoethanogenum DSM 10061 OX=1341692 GN=CAETHG_3113 PE=3 SV=1	232379902	168194525	189679970	171077219	172557259	241090968	273637620	300254584	209845990	154166621	1.35686e+08	155772096	119995372	132622184	131250290
930	U5RQ96	ATP-dependent Clp protease, ATP-binding subunit clpA OS=Clostridium autoethanogenum DSM 10061 OX=1341692 GN=CAETHG_0538 PE=3 SV=1	96535626	167709946	174961918	7.53912e+07	38750532	77683461	100392770	104512336	1.07916e+08	5.27819e+07	60864504	65918784	3.95883e+07	36667462	68766800
931	U5S1T0	DUF177 domain-containing protein OS=Clostridium autoethanogenum DSM 10061 OX=1341692 GN=CAETHG_3360 PE=4 SV=1	5.36181e+08	4.67319e+08	5.1977e+08	3.54916e+08	3.20265e+08	358218702	438508267	4.08945e+08	3.35697e+08	3.25245e+08	3.72206e+08	379852674	433763366	4.39163e+08	4.1371e+08
932	U5RZ99	Peptidase M29 aminopeptidase II OS=Clostridium autoethanogenum DSM 10061 OX=1341692 GN=CAETHG_3684 PE=3 SV=1	385475261	1097824680	766939906	294004724	562294146	123523792	262635910	211612980	458482041	1186650986	1336721021	1216879891	1688622394	1127773844	1250011709
933	U5RZT6	Microcompartments protein OS=Clostridium autoethanogenum DSM 10061 OX=1341692 GN=CAETHG_3901 PE=4 SV=1	713354172	737877892	653019216	2177782376	1319897026	672240476	646393403	5.98029e+08	4.16603e+08	5.50618e+08	593963504	643375352	5.1407e+08	5.74938e+08	563270348
934	U5RXE6	2'-5' RNA ligase OS=Clostridium autoethanogenum DSM 10061 OX=1341692 GN=CAETHG_2025 PE=4 SV=1	158645276	203259111	203691903	193274135	243206066	1.64033e+08	151412099	1.75049e+08	166368682	132731245	1.21968e+08	128165624	131218396	183724047	179200206
935	U5RYZ0	Alcohol dehydrogenase OS=Clostridium autoethanogenum DSM 10061 OX=1341692 GN=CAETHG_3604 PE=4 SV=1	298027016	266056132	314855780	314837656	247510844	231410612	224299656	160927288	159390264	307716574	284133797	2.08027e+08	218348440	99489712	147485132
936	U5RVW1	DUF2089 domain-containing protein OS=Clostridium autoethanogenum DSM 10061 OX=1341692 GN=CAETHG_2543 PE=4 SV=1	5.72378e+08	519775088	539057120	497618480	456608232	599327824	760572128	539476288	502039888	451397312	615867888	600618448	517028352	610907140	536303264
937	U5S145	Ferric uptake regulator, Fur family OS=Clostridium autoethanogenum DSM 10061 OX=1341692 GN=CAETHG_3301 PE=3 SV=1	186780398	183541916	152858804	1.38649e+08	303575064	217477500	1.30694e+08	160465528	150945532	165682232	144553095	147401427	225928597	213033954	248022199
938	U5RWE3	Selenide, water dikinase OS=Clostridium autoethanogenum DSM 10061 OX=1341692 GN=selD PE=3 SV=1	296321848	3.15343e+08	331513844	163020586	282636085	2.1153e+08	235917612	247356088	190481758	2.66678e+08	329796149	2.70722e+08	325341258	202464620	324419228
939	U5RUS1	Ribosomal RNA small subunit methyltransferase I OS=Clostridium autoethanogenum DSM 10061 OX=1341692 GN=rsmI PE=3 SV=1	137635064	129472828	156719248	162784896	136308212	92664872	68497392	67604256	68191696	43894201	90850280	121554784	131359771	136055824	65725464
940	U5RZ79	rRNA (Guanine-N(2)-)-methyltransferase OS=Clostridium autoethanogenum DSM 10061 OX=1341692 GN=CAETHG_2469 PE=4 SV=1	203114028	220990080	201803698	2.1246e+08	233926242	288771806	212173832	180941808	1.10815e+08	93232344	122831024	196364916	85030042	218040648	156891016
941	S5Z058	Protein FdhD OS=Clostridium autoethanogenum DSM 10061 OX=1341692 GN=fdhD PE=3 SV=1	1195834194	1012563204	1172787154	1082197026	1117911000	1379559072	1685021436	1284312770	1171600644	1100569996	1427858991	1379392296	1387088430	1237834111	1195139849
942	U5RNF1	NAD(+) diphosphatase OS=Clostridium autoethanogenum DSM 10061 OX=1341692 GN=CAETHG_0028 PE=4 SV=1	5468953267	3908488240	4404329960	1939235424	1540680080	1155923802	1419061080	1063916296	903547384	3499746679	4089454848	3429045208	3975014789	3750097992	4333919528
943	U5RVK1	SLAP domain-containing protein OS=Clostridium autoethanogenum DSM 10061 OX=1341692 GN=CAETHG_2587 PE=4 SV=1	2832149664	2147850720	2342497744	1736363600	1708495339	2090393248	2468392605	2218203738	1922877583	1744882144	2101709552	1951227184	2224904216	1975977696	2104176632
944	U5RY14	2-dehydro-3-deoxyphosphogluconate aldolase/4-hydroxy-2-oxoglutarate aldolase OS=Clostridium autoethanogenum DSM 10061 OX=1341692 GN=CAETHG_3254 PE=3 SV=1	127533281	102439982	157899156	4.60016e+08	274241436	4.73836e+08	2.94696e+08	2.93754e+08	258597184	2.36359e+08	3.29938e+08	327768320	210569332	145651384	207085786
945	U5RX32	Citryl-CoA lyase OS=Clostridium autoethanogenum DSM 10061 OX=1341692 GN=CAETHG_1900 PE=4 SV=1	442350288	381248680	386059528	1.83087e+08	236957936	288397403	109018400	1.15531e+08	95777342	7.97462e+07	168283560	148238408	474748488	507763160	612623924
946	U5RVE5	S-adenosylmethionine:tRNA ribosyltransferase-isomerase OS=Clostridium autoethanogenum DSM 10061 OX=1341692 GN=queA PE=3 SV=1	396339568	343251296	415651640	442607224	344474216	251343668	5.34431e+08	439872630	2.78647e+08	247918128	343001200	317341616	484354136	435834736	413604874
947	U5RXE9	Histidine kinase OS=Clostridium autoethanogenum DSM 10061 OX=1341692 GN=CAETHG_1814 PE=4 SV=1	915844670	837024642	812735056	1782311804	1529695289	850075188	646405082	288887363	501277330	974032488	1046918183	1010496999	974405845	749520680	1050085294
948	U5RYP2	DUF1836 domain-containing protein OS=Clostridium autoethanogenum DSM 10061 OX=1341692 GN=CAETHG_2262 PE=4 SV=1	482573675	501176240	560838568	700573000	674201888	663352896	374621232	4.09467e+08	323891931	543126450	693505054	6.62228e+08	5.36707e+08	575896048	489377068
949	U5RST9	Putative transcriptional regulator, PucR family OS=Clostridium autoethanogenum DSM 10061 OX=1341692 GN=CAETHG_0158 PE=3 SV=1	479036792	317326172	339888944	477072500	464208908	415394714	322579546	221555255	221008861	304438154	403309900	348265672	429003078	416496450	440707160
950	U5RSC0	2-hydroxyglutaryl-CoA dehydratase D-component OS=Clostridium autoethanogenum DSM 10061 OX=1341692 GN=CAETHG_0196 PE=3 SV=1	164274344	290271196	315516204	259642908	252887588	298056270	439263948	292087208	366390930	201381368	1.79932e+08	217876712	279869325	384733002	343594514
951	U5RSR4	Nitrogenase OS=Clostridium autoethanogenum DSM 10061 OX=1341692 GN=CAETHG_0375 PE=3 SV=1	200498824	285174759	228264944	347971876	445962802	443754258	4.97898e+08	5.03375e+08	3.3934e+08	3.08849e+08	509345928	5.15202e+08	186158125	1.60286e+08	197315686
952	U5RPT3	Oxidoreductase/nitrogenase component 1 OS=Clostridium autoethanogenum DSM 10061 OX=1341692 GN=CAETHG_0373 PE=4 SV=1	186156520	197499620	206389662	244636992	266751018	218007549	1.93695e+08	2.18292e+08	175332920	154352559	147504347	194815072	417812659	6.23125e+08	563420814
953	U5RXD4	Exodeoxyribonuclease 7 small subunit OS=Clostridium autoethanogenum DSM 10061 OX=1341692 GN=xseB PE=3 SV=1	4.04249e+08	341473140	353604472	365950182	338455932	3.32874e+08	391756171	312044422	292295358	283996776	352799440	329958024	362181931	457021644	437705733
954	U5RS43	DUF4364 family protein OS=Clostridium autoethanogenum DSM 10061 OX=1341692 GN=CAETHG_1361 PE=4 SV=1	367038098	200727886	251101272	288551903	2.89793e+08	2.74647e+08	119738868	92724813	69830024	182885627	291143080	294244580	328808850	3.04767e+08	324157758
955	U5RXS3	Ribosome maturation factor RimM OS=Clostridium autoethanogenum DSM 10061 OX=1341692 GN=rimM PE=3 SV=1	175081039	134943878	135313400	186797091	143569403	151570639	1.59191e+08	148773209	1.41038e+08	138216117	160578832	162559185	167358049	1.42398e+08	155183029
956	U5S381	4Fe-4S ferredoxin OS=Clostridium autoethanogenum DSM 10061 OX=1341692 GN=CAETHG_3907 PE=4 SV=1	203564076	206980102	212335238	244502314	228953777	1.86214e+08	152671807	142492694	127480133	1.72426e+08	1.7503e+08	216092036	164589355	2.05421e+08	2.02723e+08
957	U5RSP8	AAA_15 domain-containing protein OS=Clostridium autoethanogenum DSM 10061 OX=1341692 GN=CAETHG_0113 PE=4 SV=1	228178494	2.04605e+08	273883496	327395738	278488215	334786192	184216644	262322492	147717680	288642084	2.70193e+08	282107856	299770322	2.24978e+08	3.22707e+08
958	U5RXS9	50S ribosomal protein L11 OS=Clostridium autoethanogenum DSM 10061 OX=1341692 GN=rplK PE=3 SV=1	3738257752	3672129992	4254365840	3390674502	2800446824	3783740652	4173251089	3775369051	3168106572	3242895112	2765562140	3236055522	2854726110	3287722012	2856412010
959	U5RWS3	DNA topoisomerase (ATP-hydrolyzing) OS=Clostridium autoethanogenum DSM 10061 OX=1341692 GN=CAETHG_3013 PE=4 SV=1	47101444	56110818	51617916	20397704	20015052	6.33917e+06	36230870	1.53409e+07	48472741	6368109	6.86765e+06	11810759	NA	NA	NA
960	U5RYA4	Alkaline-shock protein OS=Clostridium autoethanogenum DSM 10061 OX=1341692 GN=CAETHG_3349 PE=3 SV=1	2268544070	1905515172	1893770522	1897691851	2126367676	2007544792	1777211502	1474540900	1026460320	1588855484	1952885262	1805475266	2029850761	1758535472	1821394146
961	U5RSS0	Ribonuclease PH OS=Clostridium autoethanogenum DSM 10061 OX=1341692 GN=rph PE=3 SV=1	677846808	538440978	570267582	4.62178e+08	487820844	532707472	471100207	514242691	272470887	248770489	311628732	316190319	321258976	310719904	301946880
962	U5RV18	Methyl-accepting chemotaxis sensory transducer OS=Clostridium autoethanogenum DSM 10061 OX=1341692 GN=CAETHG_2400 PE=3 SV=1	139079707	113844665	60583996	1.66461e+07	62218770	1.58395e+07	28050117	3.18904e+07	2.927e+07	114208256	134474524	111541384	172318080	158160225	155266253
963	U5RX02	DUF4342 domain-containing protein OS=Clostridium autoethanogenum DSM 10061 OX=1341692 GN=CAETHG_2907 PE=4 SV=1	2.9484e+08	2.25543e+08	174544917	200924017	1.80395e+08	137093520	2.22618e+08	193230349	169958528	2.24075e+08	1.88881e+08	2.03855e+08	300948944	150764832	369655236
964	U5RU49	Phosphonate-transporting ATPase OS=Clostridium autoethanogenum DSM 10061 OX=1341692 GN=CAETHG_1918 PE=3 SV=1	372917183	344716536	350756020	283664535	302235902	375076312	299089794	292488284	230641966	175534466	191375892	133394812	298327590	318974558	329490044
965	U5RXR6	Acyl carrier protein OS=Clostridium autoethanogenum DSM 10061 OX=1341692 GN=acpP PE=3 SV=1	10109800768	8771473239	9000154794	7347625160	6813935696	8053882968	6556408032	5343075706	4641549836	6218044253	7039945835	6289589056	7402683012	8481213066	6999489204
966	U5RVV9	TPR_REGION domain-containing protein OS=Clostridium autoethanogenum DSM 10061 OX=1341692 GN=CAETHG_1263 PE=4 SV=1	293797216	161741008	209784592	186200384	174585966	1.60963e+08	64855510	6.1728e+07	56999283	38542916	47208588	34032884	68065930	78267588	73379636
967	U5RW04	Glycosyl transferase family 2 OS=Clostridium autoethanogenum DSM 10061 OX=1341692 GN=CAETHG_1313 PE=4 SV=1	2.72171e+07	116100074	243261134	82688762	137806928	2.09396e+07	128181694	77131860	2.02245e+08	600262618	1067759106	974558487	230536182	138065674	109612972
968	U5RWE0	Ferric uptake regulator, Fur family OS=Clostridium autoethanogenum DSM 10061 OX=1341692 GN=CAETHG_1463 PE=3 SV=1	797067276	625174320	689939465	842365824	699711384	761929818	669385234	706941364	607425624	556558488	556589858	633997368	5.39736e+08	654998404	699271424
969	U5RYE6	Transcriptional regulator, XRE family OS=Clostridium autoethanogenum DSM 10061 OX=1341692 GN=CAETHG_3552 PE=4 SV=1	829341500	7.624e+08	898325480	290399720	192112524	234832872	286839012	243548985	223645728	132360964	157368184	153117168	261204494	250968860	233842076
970	U5RWM1	Succinate dehydrogenase OS=Clostridium autoethanogenum DSM 10061 OX=1341692 GN=CAETHG_2961 PE=4 SV=1	115754678	34990266	81266949	42232772	29330016	4.71631e+07	94975228	71993480	66080244	6.13193e+07	7.71879e+07	112506203	117151118	15184342	6.26851e+07
971	U5RYF4	Peptidase M42 family protein OS=Clostridium autoethanogenum DSM 10061 OX=1341692 GN=CAETHG_3608 PE=3 SV=1	221390103	184953867	178221193	134690300	90600324	90613004	99741046	38784279	3.11368e+07	1.30785e+08	1.89807e+08	1.87014e+08	188710172	176057533	182035458
972	U5RZI4	Phosphoesterase OS=Clostridium autoethanogenum DSM 10061 OX=1341692 GN=CAETHG_2564 PE=3 SV=1	723490007	651872388	651082848	766435088	834649954	553678128	4.61402e+08	464501444	2.92467e+08	948831894	795373896	8.18385e+08	640118046	8.86964e+08	885654856
973	U5RQZ5	MaoC-like domain-containing protein OS=Clostridium autoethanogenum DSM 10061 OX=1341692 GN=CAETHG_0935 PE=4 SV=1	644447205	4.76642e+08	571109270	522641638	487950212	522997520	626843774	558782770	469237475	418400386	549535874	510628187	5.1374e+08	484715696	559825457
974	U5RZ49	Transcriptional regulator, MarR family OS=Clostridium autoethanogenum DSM 10061 OX=1341692 GN=CAETHG_3855 PE=4 SV=1	158143022	113626805	5.04562e+07	114525550	124307084	6.81078e+07	102896716	110408352	88314622	35899703	60607892	57581286	7.00369e+07	74956218	79172680
975	U5RZU9	Yip1 domain-containing protein OS=Clostridium autoethanogenum DSM 10061 OX=1341692 GN=CAETHG_3916 PE=4 SV=1	12105433720	8898502778	9991465404	10433232697	10225103387	9825319966	12172536832	11020878720	9131335680	8889392128	12437293056	10660147712	13576974088	11712512000	10406704215
976	U5RW49	Single-strand binding protein/Primosomal replication protein n OS=Clostridium autoethanogenum DSM 10061 OX=1341692 GN=CAETHG_1358 PE=4 SV=1	646209733	3.16452e+08	2.80842e+08	5.48508e+08	658601496	733834854	254581296	267235726	193006570	682762476	739636028	8.34702e+08	984982109	1008658169	1000383823
977	U5RR52	Adenosine deaminase OS=Clostridium autoethanogenum DSM 10061 OX=1341692 GN=add PE=3 SV=1	378344348	375461986	415652494	513331756	366162992	410020596	3.23479e+08	334575290	3.4514e+08	191610056	281040816	258333000	359738181	367674110	3.74835e+08
978	U5RS16	precorrin-2 dehydrogenase OS=Clostridium autoethanogenum DSM 10061 OX=1341692 GN=CAETHG_1127 PE=4 SV=1	6.80274e+07	5.63601e+07	83612456	93078623	4.77143e+07	73036984	132180277	149491446	122001423	26573534	45035248	34788316	37011368	32120070	29628430
979	U5RYT8	Pentapeptide repeat-containing protein OS=Clostridium autoethanogenum DSM 10061 OX=1341692 GN=CAETHG_3657 PE=4 SV=1	833790112	665008772	781418352	687319910	761669844	695699396	562483168	398180384	444833433	599676993	763769283	675754912	703127688	773978080	740416177
980	U5RPY2	Sulfatase OS=Clostridium autoethanogenum DSM 10061 OX=1341692 GN=CAETHG_0576 PE=3 SV=1	296904580	403433140	267044588	222049830	455178343	333996856	181717482	160828630	232970912	1105000580	1280750848	1020205850	5.96993e+08	479942600	537406106
981	U5S314	Putative chemotaxis phosphatase, CheX OS=Clostridium autoethanogenum DSM 10061 OX=1341692 GN=CAETHG_4018 PE=4 SV=1	1151494688	975784244	997685048	959554880	1018923980	980702548	992370800	995244580	750060588	896159656	1073284912	1055772391	1021830176	1096565640	1068385136
982	U5RSX4	Carbamate kinase OS=Clostridium autoethanogenum DSM 10061 OX=1341692 GN=CAETHG_0445 PE=3 SV=1	323881516	210815326	218170163	2.03138e+08	2.09084e+08	195567403	3.42591e+08	262339796	2.25104e+08	2.18656e+08	319983048	1.86677e+08	4.37626e+08	124293506	3.23554e+08
983	U5S1G9	Peptide deformylase OS=Clostridium autoethanogenum DSM 10061 OX=1341692 GN=def PE=3 SV=1	746371084	570957908	687489928	776266152	711896874	458748822	554595182	420006316	423340650	585676020	665455756	619469524	660424928	695582994	757749984
984	U5RYH5	Stage 0 sporulation protein A homolog OS=Clostridium autoethanogenum DSM 10061 OX=1341692 GN=CAETHG_3429 PE=4 SV=1	1153223890	1445765881	1636999696	1196176372	1649392128	1185707425	696182228	807394338	716114802	1287965207	1484787046	1571336129	1360203296	1671021940	1777378934
985	U5RZ50	UvrABC system protein C OS=Clostridium autoethanogenum DSM 10061 OX=1341692 GN=uvrC PE=3 SV=1	238444284	240698416	178877236	212300928	196042792	154604398	193730592	198329008	134592806	377697573	380980886	170313256	145841761	4.92254e+08	2.85432e+08
986	U5RP95	Stage 0 sporulation protein A homolog OS=Clostridium autoethanogenum DSM 10061 OX=1341692 GN=CAETHG_0162 PE=4 SV=1	346888500	4.18489e+08	482038464	445325992	481228104	343190144	265473807	2.86298e+08	245186194	415123758	523557692	4.91043e+08	4.61952e+08	5.51296e+08	553805800
987	U5RWZ8	Big_5 domain-containing protein OS=Clostridium autoethanogenum DSM 10061 OX=1341692 GN=CAETHG_3098 PE=4 SV=1	365652344	342886064	381459218	17268202	NA	30971014	12249049	6.76371e+06	78877039	NA	NA	NA	NA	NA	62066612
988	U5S1A2	30S ribosomal protein S16 OS=Clostridium autoethanogenum DSM 10061 OX=1341692 GN=rpsP PE=3 SV=1	9.04619e+08	8.56915e+08	879412387	808461504	705543040	796822272	1025580608	893399936	828988864	5.82147e+08	525371212	7.50553e+08	431925168	826442720	817374496
989	U5S1U5	50S ribosomal protein L19 OS=Clostridium autoethanogenum DSM 10061 OX=1341692 GN=rplS PE=3 SV=1	5736993104	5212100727	5896255752	4339279489	4370952554	5114996715	4455097166	3980236147	3357234286	3821312305	4843029595	5047195314	4851005329	5631304686	4705507814
990	U5RZY1	16S rRNA (uracil(1498)-N(3))-methyltransferase OS=Clostridium autoethanogenum DSM 10061 OX=1341692 GN=CAETHG_2894 PE=3 SV=1	909012268	610178748	795282124	837129112	728568028	603496222	657532320	538074272	371133256	529383370	7.24257e+08	621354688	853033456	681677748	663905895
991	U5S131	Microcompartments protein OS=Clostridium autoethanogenum DSM 10061 OX=1341692 GN=CAETHG_3286 PE=3 SV=1	220709696	184896128	541306632	911399298	705515964	920407560	589646624	480888676	822304728	444806496	568351184	535629784	339640052	235366004	352301624
992	U5RWU3	Selenocysteine-specific elongation factor OS=Clostridium autoethanogenum DSM 10061 OX=1341692 GN=CAETHG_2840 PE=4 SV=1	252531188	182483128	264389403	5182884692	4805186108	5102725779	239035460	198257317	316796136	90469686	2598859464	5287396296	4819172332	5399188578	5094853876
993	U5RUX7	Ketose-bisphosphate aldolase OS=Clostridium autoethanogenum DSM 10061 OX=1341692 GN=CAETHG_2184 PE=4 SV=1	4.97369e+07	63091937	53235152	238482840	376566028	100152242	NA	7628511	24089144	149507918	47444707	117628616	7.84977e+07	107628482	120400036
994	U5RZ08	ResB family protein OS=Clostridium autoethanogenum DSM 10061 OX=1341692 GN=CAETHG_2585 PE=4 SV=1	4074360420	4033177275	4722239646	4833043880	4022726264	3851065280	4751566351	3778934460	3448175029	3587877893	4043884386	3972458639	3257232244	3922848725	4416229758
995	U5RX96	Arginine repressor OS=Clostridium autoethanogenum DSM 10061 OX=1341692 GN=argR PE=3 SV=1	742637568	639783048	709510460	784579972	720205080	547889656	698207892	640984938	5.0881e+08	8.0059e+08	815493464	803448764	722599789	876345944	879905788
996	U5RVB3	DNA polymerase III PolC-type OS=Clostridium autoethanogenum DSM 10061 OX=1341692 GN=polC PE=3 SV=1	73829946	72519879	78924318	91444960	98861070	117451535	71697400	6.63157e+07	8.02039e+07	136460783	130454626	73012008	144613528	1.34462e+08	47332024
997	U5RYN2	Trimethylamine-N-oxide reductase (Cytochrome c) OS=Clostridium autoethanogenum DSM 10061 OX=1341692 GN=CAETHG_3653 PE=4 SV=1	255024584	154232096	226425108	98701316	146579296	201476877	307335872	3.77199e+08	3.07222e+08	2.41913e+08	211086912	243311024	194382850	237742067	176893588
998	U5RUM7	HesB-related (Seleno)protein OS=Clostridium autoethanogenum DSM 10061 OX=1341692 GN=CAETHG_0831 PE=4 SV=1	1816428336	1466037814	1671107136	1590910960	1505772088	1713194816	1901379336	1627238057	1412920634	2108868544	2975411587	2491542368	2820938939	1980903548	2374741586
999	U5RVA5	Sporulation protein YtfJ OS=Clostridium autoethanogenum DSM 10061 OX=1341692 GN=CAETHG_1234 PE=4 SV=1	2723579712	2555874688	2687720960	2434361760	2481538880	2172156672	3048127396	2709003818	1665930299	1954038082	2119957997	2333436686	2319869388	2404214096	2156707714
1000	U5RY51	Transcriptional regulator, MerR family OS=Clostridium autoethanogenum DSM 10061 OX=1341692 GN=CAETHG_3503 PE=4 SV=1	386628660	283947600	319070464	319919721	296499220	284391322	349922567	321403270	2.21453e+08	3.29953e+08	365756874	381606363	345957756	314996757	348354026
1001	U5RVP2	4Fe-4S ferredoxin-type domain-containing protein OS=Clostridium autoethanogenum DSM 10061 OX=1341692 GN=CAETHG_1173 PE=4 SV=1	253931112	1.18027e+08	158592611	256526984	187557604	261002982	1.78086e+08	235041446	236264738	120133469	1.5281e+08	137897845	170432696	124767350	121938250
1002	U5RUE2	Glutamate racemase OS=Clostridium autoethanogenum DSM 10061 OX=1341692 GN=murI PE=3 SV=1	322245047	274539348	297225528	279892920	194403300	388482216	382330212	416981736	295908180	216828080	272441164	214739768	2.39728e+08	330963504	297867736
1003	U5RNK3	Nitrate reductase OS=Clostridium autoethanogenum DSM 10061 OX=1341692 GN=CAETHG_0085 PE=4 SV=1	2338859607	1881447425	2073285932	2138658447	2279691853	2614514315	2696288442	2375439986	2079183318	1698082263	1956101662	2052688723	2357039020	1613149039	2002836513
1004	U5RVW5	Orotidine 5'-phosphate decarboxylase OS=Clostridium autoethanogenum DSM 10061 OX=1341692 GN=pyrF PE=3 SV=1	784839035	6.66266e+08	800389690	572422648	490301096	4.35097e+08	607481666	574051828	4.54197e+08	615049748	774862076	733974320	451731316	535401265	4.21302e+08
1005	U5RNC7	Peptidase T OS=Clostridium autoethanogenum DSM 10061 OX=1341692 GN=pepT PE=3 SV=1	229065536	204026532	1.73115e+08	54281754	54448638	59202980	174282658	142482541	146602231	145407698	1.5822e+08	167088923	137170195	165434403	160393312
1006	U5RVF2	GTPase HflX OS=Clostridium autoethanogenum DSM 10061 OX=1341692 GN=hflX PE=3 SV=1	304051212	173743113	2.08905e+08	1255699416	49785896	3173249275	2721250959	2440519543	1943650173	71759588	77828695	68081878	1345822519	2345549276	2151963710
1007	U5S044	RNA methyltransferase, TrmA family OS=Clostridium autoethanogenum DSM 10061 OX=1341692 GN=CAETHG_2969 PE=3 SV=1	465169919	370301646	585377120	6.80567e+08	516190252	6.66118e+08	731118444	664875790	598753925	439753088	6.55381e+08	670585492	445734919	5.35174e+08	5.67753e+08
1008	U5RTN0	Hydro-lyase, Fe-S type, tartrate/fumarate subfamily, beta subunit OS=Clostridium autoethanogenum DSM 10061 OX=1341692 GN=CAETHG_1902 PE=3 SV=1	628372604	551283806	578793220	521881152	581996328	487816904	498863992	436325204	352477544	364306520	442989884	469797084	3.44567e+08	634480164	573841484
1009	U5RPH2	Regulatory protein GntR HTH OS=Clostridium autoethanogenum DSM 10061 OX=1341692 GN=CAETHG_0249 PE=4 SV=1	757695656	600439188	676441512	655388584	598824176	510479368	547479368	492221648	336297652	491246876	602418280	567346936	665577576	652168836	643682119
1010	U5RZR3	dTTP/UTP pyrophosphatase OS=Clostridium autoethanogenum DSM 10061 OX=1341692 GN=CAETHG_2812 PE=3 SV=1	427740044	3.32281e+08	3.50051e+08	344398714	201656592	3.34615e+08	246485948	184423238	1.41666e+08	334027962	396000623	471799741	307520220	502232208	382504215
1011	U5RUF0	4Fe-4S ferredoxin iron-sulfur binding domain-containing protein OS=Clostridium autoethanogenum DSM 10061 OX=1341692 GN=CAETHG_0749 PE=4 SV=1	537073474	455513799	621265464	3.01416e+08	330589490	494820330	6.85135e+08	5.70857e+08	481321888	535130944	699879964	773213984	582002184	6.38173e+08	681272935
1012	U5RWW7	DUF115 domain-containing protein OS=Clostridium autoethanogenum DSM 10061 OX=1341692 GN=CAETHG_3063 PE=4 SV=1	9357782	2.07331e+06	NA	NA	NA	NA	NA	NA	NA	NA	NA	NA	8613013	NA	67351176
1013	U5S087	UPF0735 ACT domain-containing protein CAETHG_2806 OS=Clostridium autoethanogenum DSM 10061 OX=1341692 GN=CAETHG_2806 PE=3 SV=1	692682012	550712988	699679724	342777430	373226378	326535200	604216798	6.06152e+08	410211921	194790432	213200972	208423944	2.61842e+08	521193836	427343336
1014	U5RTZ7	Type III pantothenate kinase OS=Clostridium autoethanogenum DSM 10061 OX=1341692 GN=coaX PE=3 SV=1	225754540	190000520	200242894	168748641	174817719	188407209	9.68114e+07	1.08472e+08	102266922	197648616	90869520	8.5919e+07	120517764	110003347	123616342
1015	U5RV90	Nucleotide-binding protein CAETHG_2434 OS=Clostridium autoethanogenum DSM 10061 OX=1341692 GN=CAETHG_2434 PE=3 SV=1	549977016	408780660	440506722	474072132	562023388	397900324	492760576	406110720	364626843	435653200	566154324	586572892	614162160	659627680	683644796
1016	U5RVZ4	Glycosyl transferase group 1 OS=Clostridium autoethanogenum DSM 10061 OX=1341692 GN=CAETHG_1303 PE=4 SV=1	155574966	118248445	140264933	80297887	64703114	66453593	1.70271e+08	1.6518e+08	151674615	45110741	127960684	104516220	1.09822e+08	133297098	153417199
1017	U5RUL7	Methylglyoxal reductase (NADPH-dependent) OS=Clostridium autoethanogenum DSM 10061 OX=1341692 GN=CAETHG_0821 PE=4 SV=1	707720104	586826712	6.63465e+08	682414608	611400296	487348304	492889688	574305402	435389475	452400260	548653904	504649552	513927719	530084308	623731168
1018	U5RYM6	Mg2 transporter protein CorA family protein OS=Clostridium autoethanogenum DSM 10061 OX=1341692 GN=CAETHG_2242 PE=3 SV=1	194217120	112413320	130956760	190758504	172618666	119211435	178565714	221043471	124350369	168945217	239674774	255016872	140864412	253086980	123166276
1019	U5RRZ4	Transferase hexapeptide repeat containing protein OS=Clostridium autoethanogenum DSM 10061 OX=1341692 GN=CAETHG_1306 PE=4 SV=1	483208406	5.26902e+08	518198788	427780368	370853986	325949629	363561200	340174994	267094316	3.89583e+08	5.26462e+08	4.63465e+08	3.4331e+08	506835244	537677746
1020	U5RSG7	HAD-superfamily subfamily IB hydrolase, TIGR01490 OS=Clostridium autoethanogenum DSM 10061 OX=1341692 GN=CAETHG_0251 PE=4 SV=1	615884488	484498304	524814568	3.73938e+08	354878338	410880192	351630962	3.06837e+08	249728636	386977084	483885900	477724248	564197900	532313616	4.05519e+08
1021	U5RWS2	Serine acetyltransferase OS=Clostridium autoethanogenum DSM 10061 OX=1341692 GN=CAETHG_1775 PE=3 SV=1	3083213740	2984539049	3237146563	2172483404	2040416272	4471716264	3147380190	3040259442	2575567515	1758673930	1829326320	1952878412	1494745096	2184907180	1762145298
1022	U5RUS6	Uncharacterized protein OS=Clostridium autoethanogenum DSM 10061 OX=1341692 GN=CAETHG_0886 PE=4 SV=1	103237966	82805049	45515291	149928315	129374846	1.0774e+08	29346868	167590848	172035424	22999674	43423960	41668012	65531224	34828212	44544952
1023	U5RT69	DNA-(Apurinic or apyrimidinic site) lyase OS=Clostridium autoethanogenum DSM 10061 OX=1341692 GN=CAETHG_1579 PE=4 SV=1	1568486232	1272707430	1513291512	2.4543e+08	163619240	239644844	138116648	145771418	79963909	6.16482e+08	7.97914e+08	7.12346e+08	459700178	4.37819e+08	370105657
1024	U5RSP4	3-oxoacyl-[acyl-carrier-protein] reductase OS=Clostridium autoethanogenum DSM 10061 OX=1341692 GN=CAETHG_1392 PE=3 SV=1	251986472	162231712	194229496	222043438	177453725	132501002	198462658	172733246	118525160	144325266	207374714	188810510	1.86183e+08	133473846	193783256
1025	U5RXV5	Cell division FtsK/SpoIIIE OS=Clostridium autoethanogenum DSM 10061 OX=1341692 GN=CAETHG_3408 PE=3 SV=1	460291052	315092152	268021028	360538616	434819536	284030800	583123301	4.2567e+08	2.65053e+08	374306748	363069368	398398698	404858512	446922516	490091144
1026	U5RTG1	Microcompartments protein OS=Clostridium autoethanogenum DSM 10061 OX=1341692 GN=CAETHG_1832 PE=3 SV=1	4985948369	5515471430	1716803685	8374615508	13085067984	2366103327	3304225214	2421451777	9.78341e+08	9583146705	6705538221	5917681852	8400224402	7742686627	7565312833
1027	U5RWY8	Flagellar motor switch protein FliM OS=Clostridium autoethanogenum DSM 10061 OX=1341692 GN=CAETHG_3042 PE=3 SV=1	307416640	2.43313e+08	315114552	4.00598e+08	4.24934e+08	446450542	406623380	368217904	285634620	330164612	398216832	440137528	246596522	366965530	1.83994e+08
1028	U5RTU5	PAS modulated sigma54 specific transcriptional regulator, Fis family OS=Clostridium autoethanogenum DSM 10061 OX=1341692 GN=CAETHG_0554 PE=4 SV=1	25025762	18139090	15366565	NA	12061361	7793321	NA	NA	NA	8.0685e+06	7943327	NA	NA	3629105	NA
1029	U5RU76	2,4-dienoyl-CoA reductase (NADPH) OS=Clostridium autoethanogenum DSM 10061 OX=1341692 GN=CAETHG_0867 PE=3 SV=1	1.12291e+08	1.15165e+08	1.74831e+08	178575780	113289814	269353048	2.41101e+08	2.86869e+08	2.03572e+08	160126470	1.70477e+08	1.58657e+08	219123879	1.25149e+08	1.80535e+08
1030	U5RXX9	histidine kinase OS=Clostridium autoethanogenum DSM 10061 OX=1341692 GN=CAETHG_2004 PE=4 SV=1	292519340	221270330	254021020	336558984	325974020	325062842	280467804	276201488	180517996	164529296	292572748	292710800	384351104	316578200	367413688
1031	U5RXI4	ATP phosphoribosyltransferase OS=Clostridium autoethanogenum DSM 10061 OX=1341692 GN=hisG PE=3 SV=1	228349034	206222444	181319327	139068552	122972214	198622084	127099544	1.31435e+08	1.20255e+08	208668780	122711970	105997540	150064554	145109916	184865084
1032	U5RXR1	50S ribosomal protein L29 OS=Clostridium autoethanogenum DSM 10061 OX=1341692 GN=rpmC PE=3 SV=1	3385337224	2816075602	4058459520	3055764616	2277122340	3713089520	3477943237	2899453224	2443033678	1792939600	2231527807	2365250984	2210381124	2190531136	1618907920
1033	U5RSP2	Flavodoxin domain containing protein OS=Clostridium autoethanogenum DSM 10061 OX=1341692 GN=CAETHG_1387 PE=4 SV=1	148638274	6.89628e+07	103338603	133722551	7.13438e+07	178526213	162897926	132761690	8.15677e+07	64828621	89011382	69465614	97673216	91286248	79750036
1034	U5RXP4	Peptide deformylase OS=Clostridium autoethanogenum DSM 10061 OX=1341692 GN=def PE=3 SV=1	2.67043e+08	467405808	486690098	631370167	482978651	356160499	97931566	327907552	225823166	349645338	440902296	443622114	290820906	313321052	511745472
1035	U5RZB4	Sugar transporter OS=Clostridium autoethanogenum DSM 10061 OX=1341692 GN=CAETHG_3935 PE=3 SV=1	199933188	129523414	157396318	57021139	22374532	83680194	264307148	228333634	208204962	88098968	132994098	107968814	311479744	217760584	212798438
1036	U5RSI7	Adenosylcobinamide kinase OS=Clostridium autoethanogenum DSM 10061 OX=1341692 GN=CAETHG_1460 PE=3 SV=1	502155360	403280004	536189304	501557008	327820030	457216844	203548176	165559780	136597044	308471250	367609528	372200004	454384034	427821318	369347775
1037	U5S0H1	DUF3867 domain-containing protein OS=Clostridium autoethanogenum DSM 10061 OX=1341692 GN=CAETHG_3101 PE=4 SV=1	2595700672	2080253984	2229537520	1712336631	1758483937	2076146456	2355491620	2004150614	1668443792	1905972938	2180898792	2106676328	2381151112	2214947738	2167671776
1038	U5RUT0	ABC-type transporter, periplasmic subunit family 3 OS=Clostridium autoethanogenum DSM 10061 OX=1341692 GN=CAETHG_0891 PE=3 SV=1	336665856	322708524	267909400	316674536	326184856	485053896	112961804	100778174	94861232	35014284	26717936	27974400	197952540	236887296	230443160
1039	U5RTE6	GTP-binding protein OS=Clostridium autoethanogenum DSM 10061 OX=1341692 GN=CAETHG_1626 PE=4 SV=1	883865551	1627067576	1331640833	1085947965	1316314079	4.11075e+08	1428308162	7.99057e+08	879120432	1290157889	1875172458	1760283616	1594266482	1504303692	1661227856
1040	U5RTJ2	Transcriptional regulator, TetR family OS=Clostridium autoethanogenum DSM 10061 OX=1341692 GN=CAETHG_0459 PE=4 SV=1	227633158	1.6409e+08	166443730	2.6869e+08	208812480	150217564	125199704	97285304	96378952	202186630	175411208	253224748	91231240	159180668	143912568
1041	U5RXD9	Arginine repressor OS=Clostridium autoethanogenum DSM 10061 OX=1341692 GN=argR PE=3 SV=1	13914203	42194904	14818969	22573952	17703766	13471532	NA	NA	NA	NA	NA	NA	2.66926e+07	71669330	1.30004e+08
1042	U5RY99	UV-endonuclease UvdE OS=Clostridium autoethanogenum DSM 10061 OX=1341692 GN=CAETHG_3553 PE=4 SV=1	37036374	28214765	38660684	42571674	30649357	16266159	NA	NA	NA	NA	NA	NA	NA	NA	NA
1043	U5RXI6	Deoxyuridine 5'-triphosphate nucleotidohydrolase OS=Clostridium autoethanogenum DSM 10061 OX=1341692 GN=dut PE=3 SV=1	43489424	45830090	46762686	83899044	50930784	22309119	17963626	27346142	10690818	30811471	33159937	37744410	6.08346e+06	9949277	8910634
1044	U5RT61	DUF5048 domain-containing protein OS=Clostridium autoethanogenum DSM 10061 OX=1341692 GN=CAETHG_1664 PE=4 SV=1	457763320	426824882	517716049	422474372	280220558	360924035	427053156	354578028	265084728	431238156	454966592	489287176	578399888	401015664	486060748
1045	U5RT74	Putative transcriptional regulator OS=Clostridium autoethanogenum DSM 10061 OX=1341692 GN=CAETHG_1679 PE=4 SV=1	4.1405e+07	80498547	60802099	7.95314e+07	133260081	7.15437e+07	14122428	1.69618e+07	31727248	1.1831e+08	231066704	166052388	152934562	7.51919e+07	1.32043e+08
1046	U5RYB5	Ribonuclease 3 OS=Clostridium autoethanogenum DSM 10061 OX=1341692 GN=rnc PE=3 SV=1	164960512	2.32883e+08	1.98129e+08	50217271	5.21237e+07	6.6021e+07	51712692	71617472	61331954	28572932	72916804	60667916	47488254	84280900	76720620
1047	U5RZM5	Glycosyl transferase group 1 OS=Clostridium autoethanogenum DSM 10061 OX=1341692 GN=CAETHG_2599 PE=4 SV=1	72868022	51325167	7.79151e+07	66768664	12971831	39140560	48429324	3.58504e+07	12304680	98070568	6365959	28895078	NA	29360175	40900935
1048	U5RVW0	NurA domain-containing protein OS=Clostridium autoethanogenum DSM 10061 OX=1341692 GN=CAETHG_2674 PE=4 SV=1	46684100	34073000	41699168	77736994	81026634	34983866	73100529	42710956	58555785	72490230	87819376	59546477	62996392	54677936	54966268
1049	U5RY55	Putative pre-16S rRNA nuclease OS=Clostridium autoethanogenum DSM 10061 OX=1341692 GN=CAETHG_3299 PE=3 SV=1	282728505	209396494	205613782	295222506	230581840	1.78766e+08	104042408	104873284	45581824	174462448	183005904	214482199	230799248	182109104	172659152
1050	U5RPV4	Transcriptional regulator, MarR family OS=Clostridium autoethanogenum DSM 10061 OX=1341692 GN=CAETHG_0393 PE=4 SV=1	31643184	58958812	38587228	9639835	7210617	13013545	222529495	252437700	131075341	30211144	174669584	95497906	47275326	3.39119e+06	8457927
1051	U5S0I3	Transcriptional regulator, CBS sensor domains and BirA family winged HTH OS=Clostridium autoethanogenum DSM 10061 OX=1341692 GN=CAETHG_2908 PE=4 SV=1	558645136	454678128	603310240	580781440	515687344	564608608	622864528	554753744	349511508	463269040	506353516	521995984	335888912	529053840	503584688
1052	U5RTS3	50S ribosomal protein L22 OS=Clostridium autoethanogenum DSM 10061 OX=1341692 GN=rplV PE=3 SV=1	6704780110	5197802364	5675010496	5083691809	4515835000	5389375334	2912927776	2657235699	1965153080	3455348608	3769978985	4555880704	4506944219	4707314264	4062176622
1053	U5RUC1	UDP-glucuronosyl/UDP-glucosyltransferase OS=Clostridium autoethanogenum DSM 10061 OX=1341692 GN=CAETHG_0924 PE=4 SV=1	361746990	3.65866e+08	273954439	233722417	190212172	3.06815e+08	288655004	2.08869e+08	201029094	242903868	3.11239e+08	244014386	394859275	603586148	446663327
1054	U5RX14	Glycosyl transferase group 1 OS=Clostridium autoethanogenum DSM 10061 OX=1341692 GN=CAETHG_3067 PE=4 SV=1	160805269	102546080	137538069	159135326	1.53363e+08	125777250	34467124	38296796	38202680	63781132	92942540	63459410	78491734	85909604	90576536
1055	U5RUF9	PhoH family protein OS=Clostridium autoethanogenum DSM 10061 OX=1341692 GN=CAETHG_0969 PE=4 SV=1	590602934	475359700	513020768	634437111	552976009	475263803	577236409	5.14814e+08	4.4276e+08	428032290	543062772	478966170	572898970	4.38027e+08	493803832
1056	U5RRU9	Glycosyl transferase family 2 OS=Clostridium autoethanogenum DSM 10061 OX=1341692 GN=CAETHG_1251 PE=4 SV=1	115550420	101059420	108203052	126534169	119328262	9.24565e+07	75235808	69342249	66464841	41986488	33117622	45373272	29317942	50651364	59211912
1057	U5RVI1	Anti-sigma factor antagonist OS=Clostridium autoethanogenum DSM 10061 OX=1341692 GN=CAETHG_2401 PE=3 SV=1	535882799	486329478	493210176	531381672	448295177	4.61189e+08	465376096	447067200	376875968	369607072	466073152	470848224	511255008	497485056	374334113
1058	U5RXY2	Peptidase S8 and S53 subtilisin kexin sedolisin OS=Clostridium autoethanogenum DSM 10061 OX=1341692 GN=CAETHG_3433 PE=4 SV=1	277774526	181545348	185658086	333127274	374970902	321826712	215643879	188108894	183661354	209741512	329180332	300480894	304724928	259894227	241057412
1059	U5RZK2	Uncharacterized protein OS=Clostridium autoethanogenum DSM 10061 OX=1341692 GN=CAETHG_3801 PE=4 SV=1	3774276816	3848247655	3813984299	4474576834	3764449942	2925974570	2932030320	2167540859	1892090872	2210615448	2930765936	2962893584	2306572544	2273101824	2175193856
1060	U5RW38	Phosphonate-transporting ATPase OS=Clostridium autoethanogenum DSM 10061 OX=1341692 GN=CAETHG_2759 PE=4 SV=1	713884846	639550204	780528010	6.77973e+08	710940034	687450273	6.13237e+08	590342293	472810423	588496290	627139616	563859740	5.9983e+08	7.39439e+08	654958090
1061	U5RV98	L-serine dehydratase OS=Clostridium autoethanogenum DSM 10061 OX=1341692 GN=CAETHG_1224 PE=3 SV=1	257067684	244501636	297474992	337339600	220426904	301333352	311210184	261437175	204706552	192998924	253216844	264458496	194530344	214459756	201620356
1062	U5RQW3	Transcriptional regulator, TetR family OS=Clostridium autoethanogenum DSM 10061 OX=1341692 GN=CAETHG_0936 PE=4 SV=1	25785778	117068624	79041494	69938222	2.33001e+07	19950068	3.14406e+06	2212434	70224437	NA	NA	NA	NA	NA	33900204
1063	U5RVC5	Sugar-phosphate isomerase, RpiB/LacA/LacB family OS=Clostridium autoethanogenum DSM 10061 OX=1341692 GN=CAETHG_2336 PE=3 SV=1	624592812	501152304	614308200	611050240	508228356	361690400	498572876	435035744	352479736	654173918	5.94996e+08	4.65113e+08	482273816	490195072	557435200
1064	U5RWZ2	UspA domain-containing protein OS=Clostridium autoethanogenum DSM 10061 OX=1341692 GN=CAETHG_1622 PE=3 SV=1	1311521251	1013133818	1229957961	992982464	1046810150	1204135189	1140250396	1009166872	776612306	1173884032	1519207560	1096945502	1851844258	1425164463	1320056372
1065	U5RTB7	Oxidoreductase/nitrogenase component 1 OS=Clostridium autoethanogenum DSM 10061 OX=1341692 GN=CAETHG_0374 PE=4 SV=1	246297188	204591369	233334567	227009864	174345796	225514212	112313136	101086984	87625056	217470394	252185612	238656056	2.38353e+08	225142390	223809692
1066	U5S110	Imidazole glycerol phosphate synthase subunit HisH OS=Clostridium autoethanogenum DSM 10061 OX=1341692 GN=hisH PE=3 SV=1	57138398	41433708	56672854	25759942	21561266	32040514	424740270	3.94175e+08	335918618	2.63141e+06	1.26507e+06	15826948	4.52844e+08	525592588	495496361
1067	U5S0C3	Elongation factor SelB winged helix 3 OS=Clostridium autoethanogenum DSM 10061 OX=1341692 GN=CAETHG_2841 PE=4 SV=1	274491640	204344476	244700344	259514976	218896930	133745886	100477284	92289648	63329060	116896804	159501632	156855568	119311100	136426322	125468372
1068	U5RSV6	Alpha-ribazole phosphatase OS=Clostridium autoethanogenum DSM 10061 OX=1341692 GN=CAETHG_1462 PE=4 SV=1	309114438	308630874	344213722	2.35251e+08	301841344	1.71991e+08	226858258	199000304	182679584	154847062	218710542	211546208	234773924	218461508	244260376
1069	U5RU70	CoA-binding domain protein OS=Clostridium autoethanogenum DSM 10061 OX=1341692 GN=CAETHG_2056 PE=4 SV=1	1484981392	3638765972	1168910328	1100010188	3130510660	5051198170	1372654952	2043335306	1899767786	1056585122	1338949778	1010408420	1484698632	1231792017	1302951068
1070	U5RZ80	Arsenite methyltransferase OS=Clostridium autoethanogenum DSM 10061 OX=1341692 GN=CAETHG_3659 PE=4 SV=1	224301272	222469604	214132908	194458884	207229460	215761604	206465940	155752856	141857962	168399642	207209860	185280353	216237164	1.96944e+08	245672052
1071	U5RNR2	Sigma54 specific transcriptional regulator, Fis family OS=Clostridium autoethanogenum DSM 10061 OX=1341692 GN=CAETHG_0105 PE=4 SV=1	45363664	136524760	139725092	1.21822e+06	103015663	152145311	50758056	59495644	19275986	NA	NA	NA	106345893	137750831	9.02279e+07
1072	U5RU83	Ribosomal protein L7Ae/L30e/S12e/Gadd45 OS=Clostridium autoethanogenum DSM 10061 OX=1341692 GN=CAETHG_1953 PE=4 SV=1	85237822	93466002	73636260	195836864	179724072	87340612	37592960	17031086	34452932	59610510	NA	83173100	NA	170940322	73368940
1073	U5RQY7	Peptidase M24 OS=Clostridium autoethanogenum DSM 10061 OX=1341692 GN=CAETHG_0961 PE=4 SV=1	392988440	291918128	311048516	423409272	93208152	162784328	43554424	43189400	37381096	210376366	252862472	165488292	140002544	154359210	149440240
1074	U5RVJ8	50S ribosomal protein L20 OS=Clostridium autoethanogenum DSM 10061 OX=1341692 GN=rplT PE=3 SV=1	5970731111	5105039835	6214642884	4808691576	4299247340	5311283048	5083404888	4369585048	3800344720	3931106680	4835852536	4829439104	4758170978	5047996476	4607598616
1075	U5RZY4	Aspartyl-tRNA amidotransferase OS=Clostridium autoethanogenum DSM 10061 OX=1341692 GN=CAETHG_2899 PE=4 SV=1	4022367439	3300008439	3609593225	4629159676	3437628969	2221549875	2884346396	2482242979	1827078102	2512225326	3137075496	2870349338	3977412688	2965349432	3593849320
1076	U5RYM8	Glycosyl transferase family 2 OS=Clostridium autoethanogenum DSM 10061 OX=1341692 GN=CAETHG_2458 PE=4 SV=1	479213866	401448300	5.14109e+08	221094264	188350368	92731592	271354010	207481546	190130245	420878648	498817500	388396244	282334568	300430434	3.39535e+08
1077	U5RYP4	DGC domain protein OS=Clostridium autoethanogenum DSM 10061 OX=1341692 GN=CAETHG_3668 PE=4 SV=1	67551400	90938348	112533320	120320612	86590152	166970620	144664300	119143082	120654726	69644782	NA	127069944	307309	99628900	86162084
1078	U5RVT1	Carboxyvinyl-carboxyphosphonate phosphorylmutase OS=Clostridium autoethanogenum DSM 10061 OX=1341692 GN=CAETHG_2513 PE=4 SV=1	147591412	169644388	304191204	387387347	289351285	748547086	1033543424	4.76408e+08	4.64998e+08	299041796	286372048	310066700	174931656	125933064	186177528
1079	U5RVK0	Threonine-phosphate decarboxylase OS=Clostridium autoethanogenum DSM 10061 OX=1341692 GN=CAETHG_1128 PE=4 SV=1	311599276	294245936	459937840	453151514	246924938	386672200	720520752	672870360	6.30556e+08	73208446	194561564	255660932	71728274	97110954	58307976
1080	U5RVA3	Transcriptional regulator, LysR family OS=Clostridium autoethanogenum DSM 10061 OX=1341692 GN=CAETHG_1229 PE=3 SV=1	137648912	1.25867e+08	55373861	168611768	7.92905e+07	7.05579e+07	17785340	27469722	27597750	33683807	72461234	63777040	1.74396e+08	1.53277e+08	31546315
1081	U5RU80	Cyclic-di-AMP phosphodiesterase OS=Clostridium autoethanogenum DSM 10061 OX=1341692 GN=CAETHG_2099 PE=3 SV=1	222076814	220145884	214701686	2.39209e+08	285625154	219654614	2.02662e+08	193896512	133082261	9.58691e+07	176478108	168180632	2.88109e+08	226318930	243342999
1082	U5RX65	Flagellar protein FliL OS=Clostridium autoethanogenum DSM 10061 OX=1341692 GN=CAETHG_3122 PE=3 SV=1	61498920	100306552	3.62679e+08	210554774	134876250	2380440019	84018648	77763258	71099905	156705498	107311841	3.82246e+08	164532224	319495064	7.44513e+07
1083	U5RYD9	DUF370 domain-containing protein OS=Clostridium autoethanogenum DSM 10061 OX=1341692 GN=CAETHG_2128 PE=4 SV=1	401765201	319862500	316122340	307366768	363956916	3.03978e+08	224534964	236710656	191469232	297776548	335313611	324267824	395285877	370797290	342975545
1084	U5S334	Uroporphyrinogen decarboxylase (URO-D) OS=Clostridium autoethanogenum DSM 10061 OX=1341692 GN=CAETHG_4043 PE=4 SV=1	261593984	220630000	225595048	114658626	136202136	186044604	286590748	310537728	264131756	247041796	291878976	2.61578e+08	297640954	387906086	3.17272e+08
1085	U5RQT6	Prephenate dehydrogenase OS=Clostridium autoethanogenum DSM 10061 OX=1341692 GN=CAETHG_0909 PE=4 SV=1	424809552	340627056	208414468	150647156	345023328	171273632	3.7921e+08	336736964	241081119	132178450	262171524	2.09672e+08	355731996	384748576	404919968
1086	U5RR96	Shikimate dehydrogenase (NADP(+)) OS=Clostridium autoethanogenum DSM 10061 OX=1341692 GN=aroE PE=3 SV=1	470928032	470038592	497806672	487207396	417811776	311371148	3.49311e+08	354867819	315029192	3.63118e+08	304733230	461455757	328640984	410251564	420065242
1087	U5S3A4	Xylose isomerase OS=Clostridium autoethanogenum DSM 10061 OX=1341692 GN=xylA PE=3 SV=1	265763400	162338336	141384336	63508288	65359232	103683064	662147948	514798688	497108852	339378392	414705564	419968592	357783490	360192544	3.41655e+08
1088	U5RSS6	Tagatose-6-phosphate kinase OS=Clostridium autoethanogenum DSM 10061 OX=1341692 GN=CAETHG_0143 PE=3 SV=1	4701613	7.41725e+06	4963309	NA	NA	NA	1.13706e+07	16891444	16590932	1.19586e+07	1.13349e+07	10844775	4.96806e+06	1.86e+07	2.24171e+07
1089	U5RX20	Diadenylate cyclase OS=Clostridium autoethanogenum DSM 10061 OX=1341692 GN=dacA PE=3 SV=1	249781916	213175536	223470700	53342324	71300544	62526694	236031716	133306044	74038524	204770752	269961956	227563696	48647232	65065940	56283708
1090	U5RP92	Carbamoyltransferase OS=Clostridium autoethanogenum DSM 10061 OX=1341692 GN=CAETHG_0372 PE=3 SV=1	25046530	31032190	33455656	70614134	47087650	81771430	150694278	5054512721	3299924377	39253041	52197318	42330236	7652811416	99215846	2944573774
1091	U5RPE3	Cytidylate kinase OS=Clostridium autoethanogenum DSM 10061 OX=1341692 GN=cmk PE=3 SV=1	304073992	188432340	190730812	1430515342	1554346868	926815226	182374712	1.68319e+08	162044469	213061838	201035644	2.53225e+08	296420784	181025964	364413060
1092	U5RT39	Fibronectin type-III domain-containing protein OS=Clostridium autoethanogenum DSM 10061 OX=1341692 GN=CAETHG_1639 PE=4 SV=1	95689088	9148773	105349224	34224444	31675762	NA	NA	NA	NA	NA	NA	NA	NA	NA	NA
1093	U5RW82	DUF3786 domain-containing protein OS=Clostridium autoethanogenum DSM 10061 OX=1341692 GN=CAETHG_1603 PE=4 SV=1	304641520	236795616	319140456	290279656	240253504	442723504	361134158	398411836	3.51332e+08	338244264	418775200	438514472	242342254	240840904	255734572
1094	U5RY65	Twitching motility protein OS=Clostridium autoethanogenum DSM 10061 OX=1341692 GN=CAETHG_3309 PE=3 SV=1	76248108	61015206	53861290	55825804	26075280	13584277	41072309	41526260	28765733	22102215	1799099231	9.07827e+07	5.5811e+07	47451685	68260298
1095	U5RZB2	NADPH-dependent FMN reductase OS=Clostridium autoethanogenum DSM 10061 OX=1341692 GN=CAETHG_3699 PE=4 SV=1	1285859009	1082922919	992069922	7.95002e+08	656082961	723513972	2.04334e+08	154085076	187467486	231810086	2.59253e+08	586502674	235858200	226040040	249128888
1096	U5RWK8	GTPase Era OS=Clostridium autoethanogenum DSM 10061 OX=1341692 GN=era PE=3 SV=1	403365316	267915634	353363784	332301699	313286880	248422602	288954678	249924070	249824350	286395652	381708684	377984622	336528484	272443506	276086274
1097	U5RQ50	Sulfite reductase, subunit A OS=Clostridium autoethanogenum DSM 10061 OX=1341692 GN=CAETHG_0616 PE=4 SV=1	88370354	3.23164e+07	90297952	126650904	137011463	179803346	1.94279e+08	160207933	1.94586e+08	6.27282e+07	77524691	68612964	NA	NA	NA
1098	U5RXC1	Butyryl-CoA dehydrogenase OS=Clostridium autoethanogenum DSM 10061 OX=1341692 GN=CAETHG_1789 PE=3 SV=1	399740358	720069472	1143545144	783579960	246002209	753397092	836308288	875038836	679447378	182191732	241732256	288742080	3.50927e+08	177955711	366093913
1099	U5RNN7	DUF2284 domain-containing protein OS=Clostridium autoethanogenum DSM 10061 OX=1341692 GN=CAETHG_0136 PE=4 SV=1	2403024596	1890455344	2228989032	2387781484	1945543376	2625952110	2652495483	2512453720	2255857268	1307188172	1838978880	2041542244	1782820760	1849581364	1954116895
1100	U5RV63	DUF4097 domain-containing protein OS=Clostridium autoethanogenum DSM 10061 OX=1341692 GN=CAETHG_1189 PE=4 SV=1	NA	NA	NA	2.35801e+06	12171014	NA	NA	NA	NA	NA	NA	NA	NA	NA	NA
1101	U5RYD6	Isoprenyl transferase OS=Clostridium autoethanogenum DSM 10061 OX=1341692 GN=CAETHG_3389 PE=3 SV=1	114812756	151365603	184384696	168518296	285925790	237874174	193215116	212771836	178976304	214516468	202216670	227265634	310808586	220009227	174422240
1102	U5RWD8	bis(5'-nucleosyl)-tetraphosphatase (symmetrical) OS=Clostridium autoethanogenum DSM 10061 OX=1341692 GN=CAETHG_2833 PE=4 SV=1	466198892	402836924	459299107	574734288	457958884	698146011	595554628	543436766	512836566	614094956	786480241	6.98164e+08	605171504	395432466	554804520
1103	U5RZW9	ROK family protein OS=Clostridium autoethanogenum DSM 10061 OX=1341692 GN=CAETHG_3936 PE=3 SV=1	86527304	87924404	114687464	126002616	142103587	115890156	94607466	91678392	64281806	38122088	31304678	23281550	23072972	57804376	32836611
1104	U5S384	Cell wall binding repeat 2-containing protein OS=Clostridium autoethanogenum DSM 10061 OX=1341692 GN=CAETHG_3912 PE=4 SV=1	11382272	23948319	14267607	NA	14469191	8893563	1.6497e+07	21907640	11285066	7139811	17781576	NA	8236476	763519649	755618414
1105	U5RUG6	(Acyl-carrier-protein) S-malonyltransferase OS=Clostridium autoethanogenum DSM 10061 OX=1341692 GN=CAETHG_2048 PE=4 SV=1	148649452	145437088	156321012	145952836	127602900	80710184	109293928	105873008	108754856	109544004	129182408	133448500	115133884	165664040	136950504
1106	U5RP01	RNA-binding protein Hfq OS=Clostridium autoethanogenum DSM 10061 OX=1341692 GN=hfq PE=3 SV=1	6.42979e+08	361269288	317092770	4.31743e+08	378201173	3.62557e+08	NA	NA	NA	7.7188e+07	9.4793e+07	128154144	406281603	3.9002e+08	948106895
1107	U5RWQ7	NAGPA domain-containing protein OS=Clostridium autoethanogenum DSM 10061 OX=1341692 GN=CAETHG_2955 PE=4 SV=1	419108580	331110344	244591820	149824708	1.73597e+08	146099060	59790776	33054539	55952867	108160466	168859920	151874735	157828924	203640625	246348607
1108	U5RPF1	Na+/solute symporter OS=Clostridium autoethanogenum DSM 10061 OX=1341692 GN=CAETHG_0381 PE=3 SV=1	701962076	645548320	849562928	3.39671e+08	289947926	900757496	840619302	710927570	597758019	7.58524e+08	1032059068	9.77043e+08	1174818135	1485936533	1226373402
1109	U5RYR3	Anaerobic ribonucleoside-triphosphate reductase OS=Clostridium autoethanogenum DSM 10061 OX=1341692 GN=CAETHG_2287 PE=4 SV=1	305492574	187879806	287026778	126734768	1.4059e+08	249275420	311766180	183195452	219066156	136165832	238699068	178311672	178573082	183665470	1.87804e+08
1110	U5RVU2	Phosphoglycerate dehydrogenase OS=Clostridium autoethanogenum DSM 10061 OX=1341692 GN=CAETHG_1243 PE=3 SV=1	1060447559	692461307	958497050	7.97743e+08	640234448	1079689216	1231098173	1089885982	875647494	528167458	1037117336	990752983	1349688157	1299093880	1266951752
1111	U5S135	MgsA AAA+ ATPase domain-containing protein OS=Clostridium autoethanogenum DSM 10061 OX=1341692 GN=CAETHG_3291 PE=4 SV=1	161041767	127856564	149333626	9.91494e+07	136966769	170637699	127697017	143546482	128253996	50388650	58174748	62940776	84039994	80048834	86478273
1112	U5RWS8	Single-stranded-DNA-specific exonuclease RecJ OS=Clostridium autoethanogenum DSM 10061 OX=1341692 GN=CAETHG_3018 PE=3 SV=1	325368728	271639492	297638696	106333265	212442387	181040063	1.77019e+08	1.5473e+08	1.54208e+08	297257476	2.13054e+08	204293064	1.11928e+08	191036822	1.4667e+08
1113	U5RUY9	Riboflavin transporter OS=Clostridium autoethanogenum DSM 10061 OX=1341692 GN=CAETHG_2370 PE=3 SV=1	221925536	324902088	331174600	200090144	197758768	289065536	NA	NA	NA	13439832	1.44224e+06	NA	NA	NA	NA
1114	U5RS45	Nuclease SbcCD subunit C OS=Clostridium autoethanogenum DSM 10061 OX=1341692 GN=CAETHG_0114 PE=4 SV=1	125601384	112430100	117556748	133668464	116435852	107434098	1.60156e+08	155120181	95144017	104533962	134034556	135720901	107777404	138961476	170705124
1115	U5S2D2	Diguanylate cyclase/phosphodiesterase with PAS/PAC sensor(S) OS=Clostridium autoethanogenum DSM 10061 OX=1341692 GN=CAETHG_3580 PE=4 SV=1	155602434	107609311	1.16766e+08	127106316	122968947	1.37715e+08	172888064	153491340	127504046	89026808	140237392	123717740	113509612	103001802	1.07918e+08
1116	U5RTD0	Transporter OS=Clostridium autoethanogenum DSM 10061 OX=1341692 GN=CAETHG_0389 PE=4 SV=1	108518456	74697728	84191504	NA	NA	NA	607219588	346730883	114869589	81549216	102139448	90541024	139417427	104448824	126805654
1117	U5RUQ0	Polysaccharide deacetylase OS=Clostridium autoethanogenum DSM 10061 OX=1341692 GN=CAETHG_2265 PE=4 SV=1	12872235	11548484	10883687	24730472	31873269	42746078	22192395	21190469	2.67834e+07	NA	NA	NA	23647596	NA	NA
1118	U5RP30	Phosphate-transporting ATPase OS=Clostridium autoethanogenum DSM 10061 OX=1341692 GN=CAETHG_0097 PE=4 SV=1	1.80065e+08	188920050	1.17529e+08	2.06219e+08	386996350	3.35045e+08	98281267	8.81049e+07	38797860	451410370	3.29886e+08	228806664	355320768	457690126	3.05379e+08
1119	U5RSZ1	Glutamate formimidoyltransferase OS=Clostridium autoethanogenum DSM 10061 OX=1341692 GN=CAETHG_0230 PE=4 SV=1	165938236	121771980	96896320	64571812	67612544	65610364	143599156	138751208	128439838	122427872	173456960	56671640	153584094	142416778	136550094
1120	U5RU08	UDP-N-acetylglucosamine 1-carboxyvinyltransferase OS=Clostridium autoethanogenum DSM 10061 OX=1341692 GN=murA PE=3 SV=1	660802341	441165352	564303200	336935240	359490992	569974768	472430946	441280383	382287283	302791856	238129264	260090448	336065969	496868736	331193095
1121	U5RSK0	Hemerythrin-like metal-binding protein OS=Clostridium autoethanogenum DSM 10061 OX=1341692 GN=CAETHG_1518 PE=3 SV=1	1.23968e+08	113689603	150620759	157816857	1.05339e+08	146233548	122817748	171378000	209882196	107250044	68738930	75657427	40428020	97098464	106239388
1122	U5RZH7	Ribonuclease H OS=Clostridium autoethanogenum DSM 10061 OX=1341692 GN=CAETHG_2712 PE=3 SV=1	561604456	517358296	519500791	356827620	484923668	328753264	390357772	377596766	427006546	409373708	589965680	467332901	473832180	527844360	6.4586e+08
1123	U5RUV7	Pyridinium-3,5-bisthiocarboxylic acid mononucleotide nickel insertion protein OS=Clostridium autoethanogenum DSM 10061 OX=1341692 GN=larC PE=3 SV=1	532335392	410061488	456216896	492367632	472889848	390342904	477710894	4.69393e+08	327029415	371922189	471481462	432636788	329452709	247026676	295204400
1124	U5RX10	Flagellin OS=Clostridium autoethanogenum DSM 10061 OX=1341692 GN=CAETHG_3108 PE=3 SV=1	53764984	40851896	41899828	56086664	41618012	41363776	61978556	47340124	29627154	19442038	52028240	51814224	45672544	45206036	44185296
1125	U5RQS2	Phage protein OS=Clostridium autoethanogenum DSM 10061 OX=1341692 GN=CAETHG_0894 PE=4 SV=1	169419064	209667562	153727328	230707052	1.73183e+08	134459722	124709730	1.05485e+08	95159653	142531936	119280856	100818510	133998476	139955220	148514840
1126	U5RWR6	Dihydroorotase OS=Clostridium autoethanogenum DSM 10061 OX=1341692 GN=pyrC PE=3 SV=1	100226060	92697058	84865884	1.11088e+08	1.61324e+08	137040698	37200208	38565232	27451452	9.45485e+07	114662460	89728142	70810645	91472200	130659806
1127	U5RTK6	Threonine synthase OS=Clostridium autoethanogenum DSM 10061 OX=1341692 GN=CAETHG_1882 PE=4 SV=1	1.06498e+08	1.18326e+08	312596224	125362826	6.19595e+07	217897088	4.31729e+08	256505833	2.69028e+08	332134792	116360048	344789464	146385584	131874532	111647608
1128	U5RVM4	Transferase hexapeptide repeat containing protein OS=Clostridium autoethanogenum DSM 10061 OX=1341692 GN=CAETHG_2607 PE=4 SV=1	600193854	425519862	471902927	471405866	461504272	4.30818e+08	360125024	359212832	293930328	317519176	394017392	370604016	448413585	416026320	456640728
1129	U5RT02	CHAT domain-containing protein OS=Clostridium autoethanogenum DSM 10061 OX=1341692 GN=CAETHG_1645 PE=4 SV=1	55671334	40412754	43738410	57270850	56818818	48520076	NA	NA	NA	NA	NA	NA	NA	NA	NA
1130	U5RRP6	ATP-dependent transcriptional regulator, MalT-like, LuxR family OS=Clostridium autoethanogenum DSM 10061 OX=1341692 GN=CAETHG_0007 PE=4 SV=1	221809306	186900076	164744400	175999572	187701232	161784712	189304309	173885731	135684017	56439037	74802893	58844836	175029056	178033062	195766216
1131	U5RVW2	Xylose isomerase domain-containing protein TIM barrel OS=Clostridium autoethanogenum DSM 10061 OX=1341692 GN=CAETHG_1474 PE=4 SV=1	268322982	167639132	271018104	229985254	193485540	154641568	241330744	175848992	138074856	114884516	161069896	143505302	237017460	174685298	184793496
1132	U5S0F8	AAA-ATPase-like protein OS=Clostridium autoethanogenum DSM 10061 OX=1341692 GN=CAETHG_3086 PE=4 SV=1	136918438	104931710	111629791	112138162	122633206	112253910	9.62796e+07	106837120	73738113	183085596	205913924	192214560	58729237	125279856	67544984
1133	U5RW32	WxcM-like domain-containing protein OS=Clostridium autoethanogenum DSM 10061 OX=1341692 GN=CAETHG_2608 PE=4 SV=1	713421976	582393816	682344704	801896634	687112632	8.69725e+08	676127904	593194644	4.73482e+08	542392572	726544025	722064488	628074596	452547912	515124560
1134	U5S1T5	Radical SAM domain protein OS=Clostridium autoethanogenum DSM 10061 OX=1341692 GN=CAETHG_3365 PE=4 SV=1	1.12921e+08	7.47675e+07	9.36329e+07	54525434	35658528	33540012	4.83972e+07	67013424	5.62677e+07	3.36058e+07	65918876	69098819	36446420	4551174	51150374
1135	U5RQS3	Abhydrolase_3 domain-containing protein OS=Clostridium autoethanogenum DSM 10061 OX=1341692 GN=CAETHG_0863 PE=4 SV=1	147327908	131474196	244167844	1.18716e+08	67045464	141542357	242994492	233721336	210374424	99735008	162273832	156952092	83010618	70647616	66783728
1136	U5RS23	Exopolysaccharide biosynthesis polyprenyl glycosylphosphotransferase OS=Clostridium autoethanogenum DSM 10061 OX=1341692 GN=CAETHG_1300 PE=3 SV=1	93578163	9.55971e+07	89908877	81160738	86463800	74942806	105728576	116327960	12055757	83501624	111780160	106131584	73522196	130846708	103643628
1137	U5RZT3	DNA alkylation repair enzyme OS=Clostridium autoethanogenum DSM 10061 OX=1341692 GN=CAETHG_3896 PE=4 SV=1	724981388	4.13205e+08	572112302	553721000	534093400	469001603	437070300	408642624	269182933	2.29362e+08	323356798	267929830	448093772	266300477	513194804
1138	U5RXM6	Tetratricopeptide repeat-containing protein OS=Clostridium autoethanogenum DSM 10061 OX=1341692 GN=CAETHG_1894 PE=4 SV=1	69427792	4.01852e+07	73763200	18266290	43582628	66874432	1.29115e+07	10965720	1.58491e+07	10316541	54066508	65446668	NA	NA	NA
1139	U5RPN4	Xanthine/uracil/vitamin C permease OS=Clostridium autoethanogenum DSM 10061 OX=1341692 GN=CAETHG_0461 PE=3 SV=1	102665220	76581132	82501334	87797126	108146044	166679536	174604904	173314952	148987180	100818460	130821580	111223684	128116724	117658512	126003928
1140	U5RYZ5	ABC transporter permease OS=Clostridium autoethanogenum DSM 10061 OX=1341692 GN=CAETHG_3609 PE=4 SV=1	26552416	30976176	26999514	1.71577e+08	263624996	551351787	74459964	68381062	41136428	28832420	3.09059e+07	33057678	49732448	46128753	53484494
1141	U5RYD2	GTP-sensing transcriptional pleiotropic repressor CodY OS=Clostridium autoethanogenum DSM 10061 OX=1341692 GN=codY PE=3 SV=1	1259215249	1181067287	1512446514	1198320960	993547488	1266923712	902806624	807147168	733059520	7.2204e+08	7.90128e+08	841697608	758513747	895986816	913034592
1142	U5RZ24	Glycosyltransferase OS=Clostridium autoethanogenum DSM 10061 OX=1341692 GN=CAETHG_2600 PE=4 SV=1	147759936	116506952	146813472	127941852	9.7078e+07	123897096	15562137	25010596	11158842	5.75809e+07	83211450	71369644	251475244	165820625	207964340
1143	U5RY83	Replicative DNA helicase OS=Clostridium autoethanogenum DSM 10061 OX=1341692 GN=CAETHG_2096 PE=3 SV=1	221821872	198971648	99443228	50939164	24200974	42579988	340910600	210086984	189173530	258030491	245051544	355841232	323662154	153818865	274457510
1144	U5RUP3	NLP/P60 protein OS=Clostridium autoethanogenum DSM 10061 OX=1341692 GN=CAETHG_2255 PE=3 SV=1	5.21497e+08	3.08452e+08	4.30981e+08	6.29423e+08	6.21078e+08	4.2755e+08	222189080	218253637	225832848	2.59636e+08	3.51104e+08	292204995	2.35e+08	1.47786e+08	3.43849e+08
1145	U5RS50	Hydrogenase large subunit domain protein OS=Clostridium autoethanogenum DSM 10061 OX=1341692 GN=CAETHG_0119 PE=4 SV=1	425077917	260528404	362413816	269198352	287776114	2.46749e+08	296150968	3.04999e+08	234291173	156443732	335468311	290831016	528585648	403747934	4.07827e+08
1146	U5RSX0	Dihydroorotate dehydrogenase OS=Clostridium autoethanogenum DSM 10061 OX=1341692 GN=pyrD PE=3 SV=1	32666297	39240112	49268204	31564584	25365602	39308818	42700656	35662092	29982300	NA	NA	NA	NA	NA	NA
1147	U5RTS7	Energy-coupling factor transporter transmembrane protein EcfT OS=Clostridium autoethanogenum DSM 10061 OX=1341692 GN=ecfT PE=3 SV=1	210350156	174818424	222920368	210425720	181976592	253212988	206431180	262841134	259400634	149360334	223214694	179688128	195075562	193712188	176557846
1148	U5RYW8	histidine kinase OS=Clostridium autoethanogenum DSM 10061 OX=1341692 GN=CAETHG_2550 PE=4 SV=1	3.27846e+08	103891852	341898312	171300242	70140632	3.02823e+08	2.95931e+08	300731875	311046432	1.57468e+08	97059636	335700184	118764842	365389612	160178666
1149	U5RXL5	Methyl-accepting chemotaxis sensory transducer OS=Clostridium autoethanogenum DSM 10061 OX=1341692 GN=CAETHG_2090 PE=4 SV=1	86727478	70910432	6.58439e+07	78408415	8.80407e+07	125312674	78530784	45093864	22465480	36341704	39172008	54301504	67146716	91563928	35430001
1150	U5RZS6	HAD-superfamily hydrolase, subfamily IA, variant 1 OS=Clostridium autoethanogenum DSM 10061 OX=1341692 GN=CAETHG_3886 PE=4 SV=1	477978064	378769706	385670253	399011777	402119951	2.63482e+08	389838784	337605184	265748496	349020144	417529200	350985088	465421408	92733552	439846880
1151	U5RQU6	2'-5' RNA ligase family protein OS=Clostridium autoethanogenum DSM 10061 OX=1341692 GN=CAETHG_0921 PE=4 SV=1	722728488	561579144	585327320	698567320	663604900	4.58271e+08	872952920	719794380	627963276	5.33276e+08	679640768	733596818	899940144	652858819	7.26768e+08
1152	U5RWZ3	Flagellar hook-associated protein 3 OS=Clostridium autoethanogenum DSM 10061 OX=1341692 GN=CAETHG_3047 PE=4 SV=1	NA	5721626	7.31212e+06	46843144	NA	20614284	65404275	3.66551e+07	3.99873e+07	19287535	3.50982e+07	20412580	2.4725e+07	2.54038e+07	17502100
1153	U5RTT9	50S ribosomal protein L10 OS=Clostridium autoethanogenum DSM 10061 OX=1341692 GN=rplJ PE=3 SV=1	2422047636	2055179868	2133420216	1924669270	1809174268	2078106981	2167900144	1902738653	1614573216	1739172742	1893863456	1856527064	2096863019	2037422158	2189225168
1154	U5RUT9	Type-4 uracil-DNA glycosylase OS=Clostridium autoethanogenum DSM 10061 OX=1341692 GN=CAETHG_2274 PE=3 SV=1	387615848	7.9233e+07	9.64803e+07	329823184	85857359	1.43884e+08	80990680	81537712	1.87045e+06	4.97984e+07	170670528	264807235	NA	NA	NA
1155	U5RSR7	Stage 0 sporulation protein A homolog OS=Clostridium autoethanogenum DSM 10061 OX=1341692 GN=CAETHG_1588 PE=4 SV=1	362761990	2.62208e+08	333274318	340242071	336136722	354045144	504412752	465568034	386929334	372828728	458719880	342693116	4.1206e+08	3.11987e+08	411250135
1156	U5RYU1	Methyl-accepting chemotaxis sensory transducer OS=Clostridium autoethanogenum DSM 10061 OX=1341692 GN=CAETHG_3723 PE=4 SV=1	33604300	40483624	71617544	147787444	4.99577e+07	77292554	42907064	243936736	58631940	15888509	23954180	33143004	NA	NA	NA
1157	U5RX90	Ribonuclease R OS=Clostridium autoethanogenum DSM 10061 OX=1341692 GN=rnr PE=3 SV=1	6.1022e+08	4.64345e+08	687691819	691648056	688792420	800667996	750944538	7.72709e+08	626447146	115597722	52201230	70907580	1.92438e+07	52651164	45805900
1158	U5RX99	YlmH_RBD domain-containing protein OS=Clostridium autoethanogenum DSM 10061 OX=1341692 GN=CAETHG_3158 PE=4 SV=1	132769376	80061508	116631456	92685940	79914264	109729992	40854840	52557752	63105002	53055620	100420240	91792360	89588388	74387740	85479352
1159	U5RUI7	Cupin 2 conserved barrel domain protein OS=Clostridium autoethanogenum DSM 10061 OX=1341692 GN=CAETHG_2068 PE=4 SV=1	79948669	44289090	5.46618e+07	2.53197e+06	17126218	15250672	27026912	29925158	19227292	1.22826e+07	49604464	43210872	5.28133e+06	19278130	13185640
1160	U5RW28	Beta-lactamase domain protein OS=Clostridium autoethanogenum DSM 10061 OX=1341692 GN=CAETHG_2749 PE=4 SV=1	159357200	98326224	76990120	250429907	294729838	292493914	59217796	54994668	52062212	200280464	2.83818e+08	287442546	309203476	268013864	274894796
1161	U5RSF0	Amino acid permease OS=Clostridium autoethanogenum DSM 10061 OX=1341692 GN=CAETHG_0231 PE=4 SV=1	166877228	117415101	196242152	153251864	108893728	120677834	125029900	137834435	118177522	144349624	183181432	163888554	227149205	108791417	1.43466e+08
1162	U5S1B3	adenosylhomocysteine nucleosidase OS=Clostridium autoethanogenum DSM 10061 OX=1341692 GN=CAETHG_3160 PE=4 SV=1	4127811852	2996929600	3380760888	3953188240	3578259680	3255476208	3771630881	3157620951	2513869239	3767570184	3735641100	3344240496	4391064436	3274286864	3449693636
1163	U5RYT6	Glutamyl-tRNA reductase OS=Clostridium autoethanogenum DSM 10061 OX=1341692 GN=hemA PE=3 SV=1	47904092	64937212	82917116	165297660	116526262	90840632	1.15553e+08	1.33193e+08	118153783	108229606	1.403e+08	138553609	8.24368e+07	1.05703e+08	88943356
1164	U5RUN0	DUF4446 family protein OS=Clostridium autoethanogenum DSM 10061 OX=1341692 GN=CAETHG_2112 PE=4 SV=1	676891936	611186512	637578764	585299008	592530544	4.98355e+08	6.01725e+08	5.51544e+08	520224144	609472472	685737034	653494856	753969064	725364482	6.92193e+08
1165	U5RQ09	NMT1 domain-containing protein OS=Clostridium autoethanogenum DSM 10061 OX=1341692 GN=CAETHG_0607 PE=4 SV=1	18725920	22379780	24802850	36208279	30538539	90637230	NA	NA	NA	NA	NA	NA	NA	NA	NA
1166	U5RU85	DUF951 domain-containing protein OS=Clostridium autoethanogenum DSM 10061 OX=1341692 GN=CAETHG_2106 PE=4 SV=1	4.35746e+08	367203683	3.93577e+08	408454040	357136556	348505788	3.6647e+08	354094204	2.73375e+08	NA	NA	NA	238412378	287161539	289944704
1167	U5RNQ4	tripeptide aminopeptidase OS=Clostridium autoethanogenum DSM 10061 OX=1341692 GN=CAETHG_0005 PE=4 SV=1	70751384	41258896	46549420	38434764	48727896	41752492	NA	NA	NA	73825368	8.27378e+07	173785256	185701368	136860408	95532073
1168	U5RWZ4	Membrane-associated protein TcaA OS=Clostridium autoethanogenum DSM 10061 OX=1341692 GN=CAETHG_3093 PE=3 SV=1	74733852	52600506	58995742	9.78186e+07	9.28267e+07	185626316	81569895	77730531	79684081	30468944	35938344	3.31111e+07	43289432	45476844	34597908
1169	U5RWI3	ATPase, P-type (Transporting), HAD superfamily, subfamily IC OS=Clostridium autoethanogenum DSM 10061 OX=1341692 GN=CAETHG_2880 PE=4 SV=1	48231760	56912168	39422457	452582206	436748026	3.60398e+08	12692743	10421448	4667222	34008296	26627368	44363062	19664728	34177413	32237908
1170	U5RPM4	Riboflavin synthase, alpha subunit OS=Clostridium autoethanogenum DSM 10061 OX=1341692 GN=CAETHG_0306 PE=4 SV=1	948369392	939731688	929399360	752953880	8.30843e+08	7.01102e+08	957198509	7.56001e+08	669485280	643075172	731988248	644148096	6.47314e+08	8.48081e+08	8.65064e+08
1171	U5RP08	Phage protein OS=Clostridium autoethanogenum DSM 10061 OX=1341692 GN=CAETHG_0275 PE=4 SV=1	128859791	119646061	136427728	88479098	82687276	53225940	2.9313e+07	18469449	73461019	57720232	67035132	71664976	79317241	74261632	71835450
1172	U5RT27	UPF0251 protein CAETHG_1624 OS=Clostridium autoethanogenum DSM 10061 OX=1341692 GN=CAETHG_1624 PE=3 SV=1	186125320	134078356	138658456	163921080	157083840	113482608	346202320	156260799	111482908	122491248	152285672	163838640	168828344	128847714	1.82395e+08
1173	U5RW16	Glycosidase related protein OS=Clostridium autoethanogenum DSM 10061 OX=1341692 GN=CAETHG_2683 PE=3 SV=1	161484989	1.80433e+08	510986590	191523344	1.31043e+08	225812056	370773804	259850004	3.93266e+08	2.77771e+08	334809662	341249770	1.99103e+08	267962964	112437504
1174	U5RZG3	Cell wall binding repeat 2-containing protein OS=Clostridium autoethanogenum DSM 10061 OX=1341692 GN=CAETHG_3980 PE=4 SV=1	149165412	102233060	143952676	116872428	119578032	107431268	130261028	1.57217e+08	92820232	85994730	33542476	455972917	93338470	100443746	116470646
1175	U5RZI6	Undecaprenyl-diphosphatase OS=Clostridium autoethanogenum DSM 10061 OX=1341692 GN=uppP PE=3 SV=1	NA	NA	NA	24960846	21274750	12185066	38647217	36209990	2.14103e+07	10132275	13281749	13046818	14565259	14061013	9498119
1176	U5RRE3	UPF0237 protein CAETHG_0917 OS=Clostridium autoethanogenum DSM 10061 OX=1341692 GN=CAETHG_0917 PE=3 SV=1	4027045410	3438416944	4111305592	3673370720	2785840800	3437940632	4276165384	3882102336	3181211768	2172819312	3102577600	2947857992	2606717720	2485475416	2459361560
1177	U5RZC4	Cof-like hydrolase OS=Clostridium autoethanogenum DSM 10061 OX=1341692 GN=CAETHG_3889 PE=4 SV=1	192982660	200820040	207466714	200765806	192373296	204722474	250930823	240390190	1.7252e+08	115696834	123309926	92317760	66827912	98367448	87296448
1178	U5S0B7	serine-type D-Ala-D-Ala carboxypeptidase OS=Clostridium autoethanogenum DSM 10061 OX=1341692 GN=CAETHG_2836 PE=3 SV=1	12163550	93239766	60662380	NA	NA	NA	23764498	20871273	35825001	12238927	16046914	8339246	129279034	76428277	1.63833e+07
1179	U5RQC3	SNF2-related protein OS=Clostridium autoethanogenum DSM 10061 OX=1341692 GN=CAETHG_0691 PE=4 SV=1	216466874	1.75912e+08	186479712	135756556	67192222	104502916	1.32134e+08	153714964	118215384	78324311	123270657	102738310	98197669	88327528	92012458
1180	U5RQW2	Shikimate kinase OS=Clostridium autoethanogenum DSM 10061 OX=1341692 GN=aroK PE=3 SV=1	239898676	167924246	69915546	207968424	218987186	221965408	138752108	108844244	10570420	55189336	75720640	163366968	79914000	192914024	83691880
1181	U5RVR3	HAD-superfamily hydrolase, subfamily IA, variant 1 OS=Clostridium autoethanogenum DSM 10061 OX=1341692 GN=CAETHG_2493 PE=4 SV=1	704123752	485633576	534551065	504030436	544885856	469514756	517874864	475530896	308213021	4.61961e+08	5.58716e+08	5.7193e+08	518649816	6.04045e+08	531831812
1182	U5RV91	Extracellular solute-binding protein family 1 OS=Clostridium autoethanogenum DSM 10061 OX=1341692 GN=CAETHG_2301 PE=4 SV=1	68306096	41533666	53219146	58818004	50594944	86908018	73255316	77456802	53997290	39547040	36966960	31964882	39843040	40050792	31189808
1183	U5RUB5	Hypoxanthine phosphoribosyltransferase OS=Clostridium autoethanogenum DSM 10061 OX=1341692 GN=CAETHG_1988 PE=3 SV=1	648769916	536908152	676105592	451451744	479741904	365224200	360291208	3.32973e+08	273981471	342851392	300938999	392457456	406469350	4.92086e+08	506378912
1184	U5RYX3	Phage protein OS=Clostridium autoethanogenum DSM 10061 OX=1341692 GN=CAETHG_3760 PE=4 SV=1	8.57145e+08	653180553	683327326	472364060	546362942	640124976	462704434	4.62783e+08	406180670	285789043	326055280	375732147	365227696	364684024	339383632
1185	U5RT57	HNH endonuclease OS=Clostridium autoethanogenum DSM 10061 OX=1341692 GN=CAETHG_1659 PE=4 SV=1	156541500	104312111	143391698	5.80737e+07	5.24895e+07	35067163	130744112	1.27144e+08	8.07916e+07	13953487	40745120	44542084	156362392	112244404	145393748
1186	U5RZY3	Ig domain protein OS=Clostridium autoethanogenum DSM 10061 OX=1341692 GN=CAETHG_2681 PE=4 SV=1	910832148	577998243	584863534	221064336	439920672	758691648	68486833	45375986	5.31524e+07	161208174	5.68917e+07	37563257	5.63078e+08	695748943	6.09316e+08
1187	U5RP25	glutamate formimidoyltransferase OS=Clostridium autoethanogenum DSM 10061 OX=1341692 GN=CAETHG_0237 PE=4 SV=1	4.42176e+06	5811657	NA	58235884	59893468	67312208	50601392	43596208	24787146	39195764	4.58736e+07	3.39512e+07	49345884	47331701	38042800
1188	U5RUU2	ErfK/YbiS/YcfS/YnhG family protein OS=Clostridium autoethanogenum DSM 10061 OX=1341692 GN=CAETHG_0901 PE=4 SV=1	477260584	407283608	467376392	414458564	536507632	444299736	500036532	379605498	308997968	378206432	405609790	429600460	424724745	452633136	371526604
1189	U5RU50	Antibiotic biosynthesis monooxygenase OS=Clostridium autoethanogenum DSM 10061 OX=1341692 GN=CAETHG_0629 PE=4 SV=1	642255624	577903904	647686240	856548616	6.91892e+08	442914792	264807440	349485760	157437904	455811657	644091820	573740818	564462976	562650112	530410080
1190	U5RXD8	Pseudouridine synthase OS=Clostridium autoethanogenum DSM 10061 OX=1341692 GN=CAETHG_3162 PE=3 SV=1	154060452	165659968	179110092	150419120	113823504	153257504	138286604	134084896	63060468	95767468	122877512	1.06231e+08	144986158	99222015	1.49639e+08
1191	U5RVP0	Nitrogen regulatory protein P-II OS=Clostridium autoethanogenum DSM 10061 OX=1341692 GN=CAETHG_2468 PE=3 SV=1	9.29351e+08	8.15201e+08	7.62651e+08	8.20305e+08	8.4375e+08	676690496	665873296	621413804	463197672	764631292	716340212	873626446	839939068	1009937334	1011476010
1192	U5S0X9	Positive regulator of sigma E, RseC/MucC OS=Clostridium autoethanogenum DSM 10061 OX=1341692 GN=CAETHG_3226 PE=4 SV=1	1220673070	1847997189	1267433128	1477639947	568967382	1420929846	3.56698e+08	1.74152e+08	155721235	1041058077	862439470	8.10903e+08	9.07711e+08	3853216980	1227241231
1193	U5S1H8	Arsenate reductase like protein OS=Clostridium autoethanogenum DSM 10061 OX=1341692 GN=CAETHG_3456 PE=3 SV=1	139201876	74556064	91191208	97595160	93386736	413707792	150708196	131608270	119926388	363856508	499251616	165590808	99322912	93074840	86511616
1194	U5RV35	Transcriptional regulator OS=Clostridium autoethanogenum DSM 10061 OX=1341692 GN=CAETHG_2246 PE=4 SV=1	592608640	454619168	4.74105e+08	435637632	534980928	579156416	568963904	509979552	409826624	4.35858e+08	6.43281e+08	529530720	667577728	516960160	577945024
1195	U5RNU4	Uroporphyrinogen decarboxylase (URO-D) OS=Clostridium autoethanogenum DSM 10061 OX=1341692 GN=CAETHG_0140 PE=4 SV=1	315848236	1.84287e+08	237783882	188322204	189972528	393670416	491885244	254832936	253892896	258129064	316657168	292065404	383306196	365549190	1.61726e+08
1196	U5RW46	Pseudouridine synthase OS=Clostridium autoethanogenum DSM 10061 OX=1341692 GN=CAETHG_1561 PE=3 SV=1	252752096	1.58077e+08	166603882	104643832	102325416	99554880	1.29914e+08	132926698	127761282	1.24827e+08	1.45167e+08	142381104	159907069	1.58578e+08	1.55137e+08
1197	U5RTC6	Peptidase M20 OS=Clostridium autoethanogenum DSM 10061 OX=1341692 GN=CAETHG_0384 PE=4 SV=1	57830312	NA	NA	NA	158344176	171099856	68740469	75770954	81914674	109940176	101274408	74496611	96876124	60331844	95108818
1198	U5RXF1	Uncharacterized protein OS=Clostridium autoethanogenum DSM 10061 OX=1341692 GN=CAETHG_2030 PE=4 SV=1	288522895	2.19733e+08	287156635	210810372	174128288	261010960	219591344	207748524	168300273	136038128	189133336	183792604	169056710	227589654	238118770
1199	U5RQM8	Transcriptional regulator, MerR family OS=Clostridium autoethanogenum DSM 10061 OX=1341692 GN=CAETHG_0633 PE=4 SV=1	369629825	280519428	361187690	343742834	303872762	287879812	275037108	278908676	215254670	242083460	361513220	365255048	383385280	261119016	356779572
1200	U5RYL6	Aldose 1-epimerase OS=Clostridium autoethanogenum DSM 10061 OX=1341692 GN=CAETHG_2227 PE=3 SV=1	NA	NA	NA	55526065	84349904	110514900	20942474	35971288	11103731	18902460	25071206	30954752	1.10455e+07	86982760	48368028
1201	U5RXI7	Tyrosine recombinase xerC OS=Clostridium autoethanogenum DSM 10061 OX=1341692 GN=CAETHG_3217 PE=3 SV=1	1.95719e+08	183795900	1.72986e+08	143799116	164205432	164460928	1.60227e+08	172698932	106815852	219696316	221099897	2.32394e+08	218040172	278891509	2.7139e+08
1202	U5RWK6	Hydrolase OS=Clostridium autoethanogenum DSM 10061 OX=1341692 GN=CAETHG_2946 PE=4 SV=1	476615924	435235552	446776860	630679776	319942074	320439506	499948208	352046896	319481088	184075068	479739552	476146160	356598392	367805976	362388556
1203	U5RS88	Cobalamin B12-binding domain protein OS=Clostridium autoethanogenum DSM 10061 OX=1341692 GN=CAETHG_0159 PE=4 SV=1	172139096	116092000	140128340	109392256	273673560	2.30685e+08	NA	NA	NA	158755264	NA	96160960	NA	164906320	169773584
1204	U5RTA5	RNA polymerase, sigma 54 subunit, RpoN OS=Clostridium autoethanogenum DSM 10061 OX=1341692 GN=CAETHG_1762 PE=3 SV=1	123339278	93482746	118967996	23058874	22836454	42058940	5.16934e+07	78926317	120889577	24385755	38320848	45137396	62681591	109053356	114555891
1205	U5S040	Transcriptional regulator, MerR family OS=Clostridium autoethanogenum DSM 10061 OX=1341692 GN=CAETHG_2964 PE=4 SV=1	135494861	92922582	1.01543e+08	67682575	80585686	89367124	105599035	95897126	79622654	90498899	105620507	100350018	95659910	104256186	93033317
1206	U5RXH9	Phosphoglycerate dehydrogenase OS=Clostridium autoethanogenum DSM 10061 OX=1341692 GN=CAETHG_3253 PE=3 SV=1	36788464	41784855	63638960	5.77207e+08	546560006	526550978	4.0571e+08	469783241	3.07985e+08	207643290	436260490	315552996	402447868	552020426	394180072
1207	U5RSI0	Oligosaccharide repeat unit polymerase OS=Clostridium autoethanogenum DSM 10061 OX=1341692 GN=CAETHG_1312 PE=4 SV=1	132182414	141230122	146709334	152040932	132830680	6.32938e+07	109277037	119466512	1.18091e+08	103369592	73254712	116931696	86851072	120486832	119771016
1208	U5RXB1	CheW protein OS=Clostridium autoethanogenum DSM 10061 OX=1341692 GN=CAETHG_3034 PE=4 SV=1	1172560580	955927456	865273860	1016519474	1089285362	1014707004	1421545479	7.11897e+08	817473584	1314101129	1140653725	1266443056	1480979975	1002418012	1031220421
1209	U5S2F6	Transcriptional regulator, CdaR OS=Clostridium autoethanogenum DSM 10061 OX=1341692 GN=CAETHG_3605 PE=3 SV=1	53367056	27131852	69519500	65953736	52190388	31006910	10128056	13784835	1.6203e+07	25034182	27544248	37160340	58607584	41380325	44530202
1210	U5RT35	Putative pyrophosphorylase ModD OS=Clostridium autoethanogenum DSM 10061 OX=1341692 GN=CAETHG_1634 PE=3 SV=1	36060851	33693999	48220438	180589100	3.38514e+08	496878440	4.70969e+08	531156914	283928394	2.27693e+07	108069992	185753824	1.96635e+07	26563601	33030061
1211	U5RWA0	dTDP-4-dehydrorhamnose reductase OS=Clostridium autoethanogenum DSM 10061 OX=1341692 GN=CAETHG_2640 PE=3 SV=1	482525168	431239274	614759084	632599416	350920360	455327656	5.47903e+08	516411752	441554794	NA	NA	NA	NA	NA	NA
1212	U5RVX1	Queuine tRNA-ribosyltransferase OS=Clostridium autoethanogenum DSM 10061 OX=1341692 GN=tgt PE=3 SV=1	NA	NA	NA	19366788	2.56734e+06	17147070	36327696	26331676	15124649	NA	NA	NA	NA	NA	NA
1213	U5RX05	Peptidase_C25 domain-containing protein OS=Clostridium autoethanogenum DSM 10061 OX=1341692 GN=CAETHG_3103 PE=4 SV=1	1821788096	1473997824	1412245056	1418322432	1438331776	1150593216	1567276952	1386050752	1202085339	1288290816	1370799616	1309254528	1529740120	1668595945	1567002483
1214	U5RX00	MOSC domain containing protein OS=Clostridium autoethanogenum DSM 10061 OX=1341692 GN=CAETHG_1632 PE=4 SV=1	531520400	469105280	561885676	314561688	2.83202e+08	525673760	479095900	749893631	6.15848e+08	473969904	619811728	704034136	641977080	527911472	513085288
1215	U5RY93	Se_S_carrier domain-containing protein OS=Clostridium autoethanogenum DSM 10061 OX=1341692 GN=CAETHG_2108 PE=4 SV=1	147412804	141047816	144148204	156354332	139665092	104369976	118894548	103628676	56374874	124730279	132493262	141598628	114988050	122521838	128810312
1216	U5RZF2	DUF1861 family protein OS=Clostridium autoethanogenum DSM 10061 OX=1341692 GN=CAETHG_2682 PE=4 SV=1	1634769472	1125377376	1187370592	1127126256	1214378832	1261617048	1350943125	1244542073	9.58067e+08	935181472	1242659232	1120721600	1561658285	1263103872	1249064512
1217	U5RZ84	Stage 0 sporulation protein A homolog OS=Clostridium autoethanogenum DSM 10061 OX=1341692 GN=CAETHG_3844 PE=4 SV=1	199475002	138787217	165861260	717763278	5879028232	8.18728e+08	1.75148e+08	171423164	185073275	151681623	192212724	154339466	1079673648	92432848	877057134
1218	U5RT63	Stage 0 sporulation protein A homolog OS=Clostridium autoethanogenum DSM 10061 OX=1341692 GN=CAETHG_1715 PE=4 SV=1	6.60185e+07	125468424	60907864	130542449	34037952	118520630	15635431	28725908	NA	42680640	116975460	95507054	NA	68882152	66574324
1219	U5S2V9	Aldehyde-alcohol dehydrogenase OS=Clostridium autoethanogenum DSM 10061 OX=1341692 GN=CAETHG_3747 PE=3 SV=1	21534538	20198724	26653216	1.64004e+08	104136642	2.92706e+08	105522862	100689269	9.03932e+07	62998242	72924518	56470332	44596986	30337382	45257392
1220	U5RX25	Alpha-acetolactate decarboxylase OS=Clostridium autoethanogenum DSM 10061 OX=1341692 GN=CAETHG_2932 PE=3 SV=1	306170144	206495288	279633172	316485180	224905148	280233644	158787144	154818344	136331888	87510717	150676560	120468296	140720143	147830480	1.25866e+08
1221	U5RSE5	Preprotein translocase, YajC subunit OS=Clostridium autoethanogenum DSM 10061 OX=1341692 GN=CAETHG_1277 PE=3 SV=1	3552469632	2812550848	3498992640	3091159792	2985762472	3262930552	3917397520	3187811783	2715631872	2571777998	2975299488	2911578944	3516176592	3251043472	2750675656
1222	U5RNB4	Flavodoxin-like domain-containing protein OS=Clostridium autoethanogenum DSM 10061 OX=1341692 GN=CAETHG_0034 PE=4 SV=1	725090336	608368464	637536160	878594592	1016574368	763311744	993364544	624150420	493726179	580735680	707119200	635272064	826674880	830680936	762230240
1223	U5RT06	DUF1156 domain-containing protein OS=Clostridium autoethanogenum DSM 10061 OX=1341692 GN=CAETHG_1650 PE=4 SV=1	40933242	27600943	43757194	17986738	16706849	8510732	NA	NA	NA	56080776	NA	33305818	88829936	100889448	NA
1224	U5RV48	histidine kinase OS=Clostridium autoethanogenum DSM 10061 OX=1341692 GN=CAETHG_1013 PE=4 SV=1	15901403	6989849	10778744	NA	NA	NA	NA	NA	NA	NA	NA	NA	6575284	9995509	12592709
1225	U5RXJ0	FAD:protein FMN transferase OS=Clostridium autoethanogenum DSM 10061 OX=1341692 GN=CAETHG_2065 PE=3 SV=1	2.71073e+08	122483034	266142531	6.18083e+08	436751199	5.77931e+08	269802982	275809780	213583627	418768976	539167168	375749284	395068823	2.91316e+08	535801127
1226	U5RZQ9	Homoserine dehydrogenase OS=Clostridium autoethanogenum DSM 10061 OX=1341692 GN=CAETHG_2807 PE=3 SV=1	48416343	41543000	17609402	NA	NA	NA	6671519	4793353	2.7249e+06	NA	NA	NA	NA	NA	NA
1227	U5RVY2	DNA polymerase beta domain protein region OS=Clostridium autoethanogenum DSM 10061 OX=1341692 GN=CAETHG_1288 PE=4 SV=1	1847699055	1100923422	1100765332	9.63459e+08	1221040331	1105839950	1187352017	1123504190	8.47425e+08	1040917027	1335860714	1205112032	1583872760	1345377533	1331553012
1228	U5RS28	Translation initiation factor IF-3 OS=Clostridium autoethanogenum DSM 10061 OX=1341692 GN=infC PE=3 SV=1	151169108	111005276	130328388	1.09068e+08	89852956	152105892	129617084	92481972	42831928	37793288	37986432	43345804	291884252	197439972	264755464
1229	U5RPW4	Cysteine desulfurase IscS OS=Clostridium autoethanogenum DSM 10061 OX=1341692 GN=iscS PE=3 SV=1	20188080	27655314	31672726	NA	NA	NA	43413503	31100041	19978787	NA	NA	NA	5547503	6107005	21110598
1230	U5RPC8	Amino acid permease OS=Clostridium autoethanogenum DSM 10061 OX=1341692 GN=CAETHG_0407 PE=4 SV=1	9106562578	9508342904	4687838667	4211004746	7400443600	879435168	878742928	1065271544	3702665628	5520496144	916069312	4667713424	4.99198e+08	4364569169	785271241
1231	U5RPI2	N-acyl-D-glutamate deacylase OS=Clostridium autoethanogenum DSM 10061 OX=1341692 GN=CAETHG_0259 PE=4 SV=1	85121762	5.61726e+07	49549005	29769966	54872524	22903263	48530770	42927709	35996860	34569205	49927146	18912962	31482954	19968756	30009960
1232	U5RVG3	O-antigen ligase family protein OS=Clostridium autoethanogenum DSM 10061 OX=1341692 GN=CAETHG_1304 PE=4 SV=1	121033600	7.63379e+07	102707584	141187016	77941960	114998344	136928780	96165315	78120011	72747114	106292540	78566625	2.16704e+07	79811047	82122361
1233	U5RZE9	Lar_N domain-containing protein OS=Clostridium autoethanogenum DSM 10061 OX=1341692 GN=CAETHG_2534 PE=4 SV=1	382886621	349718956	323794360	101736806	93524570	90461372	160655392	155980418	110911349	156591264	161933306	1.39055e+08	2.66526e+08	338069575	193022801
1234	U5S238	Glycosyltransferase 28 domain-containing protein OS=Clostridium autoethanogenum DSM 10061 OX=1341692 GN=CAETHG_3490 PE=4 SV=1	184117342	127826864	197388984	136984473	216739212	171828368	202342940	148963676	173357662	218914832	48031018	1.49781e+08	37593553	224004638	221333380
1235	U5RV78	Thiamine-phosphate synthase OS=Clostridium autoethanogenum DSM 10061 OX=1341692 GN=thiE PE=3 SV=1	NA	NA	NA	35515344	10533108	1.34171e+08	NA	NA	NA	NA	NA	NA	NA	NA	NA
1236	U5S0D7	Glycosyl transferase family 2 OS=Clostridium autoethanogenum DSM 10061 OX=1341692 GN=CAETHG_3066 PE=4 SV=1	138579528	102962074	153689126	114698952	103420194	130279797	58755959	63139100	59735189	9469301	33047052	24766092	115016882	59484162	72849837
1237	U5RWZ9	Flagellar secretion chaperone FliS OS=Clostridium autoethanogenum DSM 10061 OX=1341692 GN=CAETHG_3052 PE=3 SV=1	239038104	241348584	254124576	220554808	200108528	146161444	NA	NA	NA	NA	NA	NA	NA	NA	NA
1238	U5RR11	ABC transporter related protein OS=Clostridium autoethanogenum DSM 10061 OX=1341692 GN=CAETHG_0775 PE=3 SV=1	358536736	161449076	259208660	304899569	419324928	691985136	604866716	637341740	431654172	401062470	376575454	401505152	700427592	624730848	531156310
1239	U5RT17	Epoxyqueuosine reductase OS=Clostridium autoethanogenum DSM 10061 OX=1341692 GN=CAETHG_0495 PE=4 SV=1	NA	NA	26469814	62170623	86115453	115861312	50688989	5.41392e+07	50467575	145703859	117073129	82755715	166681155	2.32501e+08	206254501
1240	U5RVS7	Cold-shock DNA-binding domain protein OS=Clostridium autoethanogenum DSM 10061 OX=1341692 GN=CAETHG_1223 PE=4 SV=1	28382008154	25371883845	24597705156	27104326316	19394722320	22307856694	32966518697	24057880693	21678382382	17917708429	25405420166	25266084403	22321227604	25166630000	25632634392
1241	U5RU35	HI0933 family protein OS=Clostridium autoethanogenum DSM 10061 OX=1341692 GN=CAETHG_2057 PE=4 SV=1	265773208	223368252	207900166	237231362	260846495	272355740	256959518	2.16228e+08	1.79355e+08	191927440	1.89988e+08	175118624	213422320	164946336	1.67374e+08
1242	U5RVU7	FAD:protein FMN transferase OS=Clostridium autoethanogenum DSM 10061 OX=1341692 GN=CAETHG_1459 PE=3 SV=1	89501982	60986679	78069854	86017500	5.99467e+07	90045783	48860212	56744168	49369438	2.12484e+07	14144905	40092574	NA	NA	NA
1243	U5RXT2	Probable dual-specificity RNA methyltransferase RlmN OS=Clostridium autoethanogenum DSM 10061 OX=1341692 GN=rlmN PE=3 SV=1	213277552	49787445	29609506	35633756	27912072	17102352	181442536	15211348	85080789	14540885	22546498	22157018	40364768	29495940	43383156
1244	U5RT21	Transcriptional regulator, XRE family OS=Clostridium autoethanogenum DSM 10061 OX=1341692 GN=CAETHG_1670 PE=4 SV=1	33044670	24613916	31855878	31004990	32926900	30833828	37829136	34531388	16507576	NA	NA	NA	9702169	34491170	38312312
1245	U5RPC3	tRNA-specific 2-thiouridylase MnmA OS=Clostridium autoethanogenum DSM 10061 OX=1341692 GN=mnmA PE=3 SV=1	91202856	72034552	62757864	71445128	88964408	58723820	125092958	110042754	8.77413e+07	97252464	121191352	115247760	74709112	52778076	90296608
1246	U5RQN9	Alpha/beta hydrolase OS=Clostridium autoethanogenum DSM 10061 OX=1341692 GN=CAETHG_0864 PE=4 SV=1	132164808	155534744	167327584	190527400	130298246	156696240	230132356	248274092	155624912	88833712	121203064	114125232	109415288	79080272	101171112
1247	U5RSC5	Stage 0 sporulation protein A homolog OS=Clostridium autoethanogenum DSM 10061 OX=1341692 GN=CAETHG_0041 PE=4 SV=1	82295300	52170540	70755204	86117136	89424690	89463392	102890777	94231052	78707414	83473592	85920094	8.19672e+07	77496196	6.82045e+07	78318228
1248	U5S0H4	30S ribosomal protein S21 OS=Clostridium autoethanogenum DSM 10061 OX=1341692 GN=rpsU PE=3 SV=1	1920454110	1818286323	2369988429	1783419925	1422721258	2090210988	2058398736	1754058120	1588346813	1223455072	1597871756	1537361232	1326682672	1589945530	1586611680
1249	U5RXY5	Zinc metalloprotease OS=Clostridium autoethanogenum DSM 10061 OX=1341692 GN=CAETHG_3392 PE=3 SV=1	173172156	103989812	146413920	105930240	84011184	98074064	148617201	9.78089e+07	5.59607e+07	47394776	117695944	125517080	NA	NA	NA
1250	U5RZ87	DGC domain protein OS=Clostridium autoethanogenum DSM 10061 OX=1341692 GN=CAETHG_3669 PE=4 SV=1	137837232	213691132	299356264	182664384	231607664	459901104	299165120	403285640	385255276	206278212	365760576	347625208	204396705	259079496	240825436
1251	U5RTG3	Stage 0 sporulation protein A homolog OS=Clostridium autoethanogenum DSM 10061 OX=1341692 GN=CAETHG_1796 PE=4 SV=1	81666680	90986284	121733008	135322747	54779140	67337549	2.36903e+08	223892080	84265324	83543410	150489611	147422186	2899925954	3228082778	2968160777
1252	U5RSF7	Carboxymuconolactone decarboxylase OS=Clostridium autoethanogenum DSM 10061 OX=1341692 GN=CAETHG_1430 PE=4 SV=1	2.37896e+08	168264917	1.09422e+08	225655976	146570202	2.33664e+08	2.26135e+08	253450471	7.13948e+07	68160290	1.35435e+08	109905644	226371006	1.74832e+08	1.25117e+08
1253	U5RVF5	Anti-sigma F factor OS=Clostridium autoethanogenum DSM 10061 OX=1341692 GN=spoIIAB PE=3 SV=1	79656520	61146056	63740096	88692296	5.99523e+07	112724580	112905124	74632486	40716028	42176112	57788356	55052448	48881120	70426160	60900508
1254	U5RU03	Helix-turn-helix domain protein OS=Clostridium autoethanogenum DSM 10061 OX=1341692 GN=CAETHG_2022 PE=4 SV=1	23624174	205803242	110582124	45726671	197874836	1.56568e+07	9727091	9178426	5916900	384745898	343048532	344520026	457646728	371047676	317042582
1255	U5S1Y7	Serine-type D-Ala-D-Ala carboxypeptidase OS=Clostridium autoethanogenum DSM 10061 OX=1341692 GN=CAETHG_3425 PE=3 SV=1	147902840	195744679	204594380	163057280	138086192	136079800	146833911	123878596	1.11245e+08	146910772	143515608	131407544	126888560	163242844	141950358
1256	U5RWB3	Homoserine kinase OS=Clostridium autoethanogenum DSM 10061 OX=1341692 GN=thrB PE=3 SV=1	122249837	277994948	130102772	88485336	85702047	87016914	13015614	2.31347e+07	28375555	9964816	7713033	11787132	3.57608e+07	182552859	81909168
1257	U5S035	Vitamin B12 dependent methionine synthase activation region OS=Clostridium autoethanogenum DSM 10061 OX=1341692 GN=CAETHG_2959 PE=4 SV=1	133215692	242344172	209002389	89313710	88485630	62028688	1.63953e+08	166630226	155627260	247099839	208445790	2.12342e+08	270407051	244006920	283796766
1258	U5RPK6	5-formyltetrahydrofolate cyclo-ligase OS=Clostridium autoethanogenum DSM 10061 OX=1341692 GN=CAETHG_0286 PE=3 SV=1	484967176	384077248	433363328	446649072	411336352	503702224	394731776	451829888	454847729	333402208	412181360	430422848	384210512	379316160	437517976
1259	U5RZW8	Exonuclease OS=Clostridium autoethanogenum DSM 10061 OX=1341692 GN=CAETHG_2661 PE=4 SV=1	144432038	133188820	1.47796e+08	146144130	145055322	107256504	101794740	8.38234e+07	5.44426e+07	1.51656e+08	163307937	134772166	57933308	63035509	81928860
1260	U5RPG4	DUF166 domain-containing protein OS=Clostridium autoethanogenum DSM 10061 OX=1341692 GN=CAETHG_0396 PE=4 SV=1	685587744	543806928	737578816	877356880	1115452928	975365792	760636064	766596632	671625648	559632960	741446484	725349008	540806510	553995600	671922976
1261	U5RXL9	UPF0297 protein CAETHG_3298 OS=Clostridium autoethanogenum DSM 10061 OX=1341692 GN=CAETHG_3298 PE=3 SV=1	1350076148	1363163888	1410775336	1226533872	1092630580	1300881828	2017390400	1402571518	1284008834	1053782728	1391224664	1459633035	1249884240	1386986557	1327842992
1262	U5S077	4Fe-4S ferredoxin, iron-sulpur binding domain-containing protein OS=Clostridium autoethanogenum DSM 10061 OX=1341692 GN=CAETHG_4056 PE=4 SV=1	132051224	74814583	105674482	49948406	49238548	75336764	70489152	87247840	71162178	42158092	57299442	51363410	76524332	NA	2.05574e+07
1263	U5RWW2	Microcompartments protein OS=Clostridium autoethanogenum DSM 10061 OX=1341692 GN=CAETHG_1825 PE=4 SV=1	628748312	807537216	349864424	1210658144	1935865728	226483392	554178900	317657992	198073700	1211706436	1337590727	991883033	1198700022	728385042	1306664919
1264	U5S2R3	Transcriptional regulator, DeoR family OS=Clostridium autoethanogenum DSM 10061 OX=1341692 GN=CAETHG_3685 PE=4 SV=1	12883294	21882074	11195081	13447494	14757176	12318369	NA	NA	NA	NA	NA	NA	NA	30459024	NA
1265	U5S1X3	CDP-diacylglycerol--glycerol-3-phosphate 3-phosphatidyltransferase OS=Clostridium autoethanogenum DSM 10061 OX=1341692 GN=CAETHG_3410 PE=3 SV=1	1739028304	1316023282	1744353278	1849528546	1304778286	1196165914	1450337018	1191357743	1011194755	910472178	1535935046	1501829036	1643483830	1245454248	1398318824
1266	U5RX82	4Fe-4S ferredoxin, iron-sulpur binding domain-containing protein OS=Clostridium autoethanogenum DSM 10061 OX=1341692 GN=CAETHG_3004 PE=4 SV=1	11241551360	11791451693	15668378178	17815371975	11176083609	20036550289	16291091171	16526079228	15723467421	10253092500	12912613214	14666768639	10234563072	10911928403	10766261839
1267	U5S122	Stage 0 sporulation protein A homolog OS=Clostridium autoethanogenum DSM 10061 OX=1341692 GN=CAETHG_3276 PE=4 SV=1	14472221	NA	7359169	61265892	NA	8447616	NA	NA	NA	57736260	62236248	25613732	84969930	4362021	163582198
1268	U5RVQ1	Glyco_trans_4-like_N domain-containing protein OS=Clostridium autoethanogenum DSM 10061 OX=1341692 GN=CAETHG_2601 PE=4 SV=1	195363604	133779486	170208598	73409442	110807784	60678810	33082274	37080712	35518840	128431588	127375320	144656024	121139664	111677084	152401092
1269	U5RS82	CRISPR-associated protein OS=Clostridium autoethanogenum DSM 10061 OX=1341692 GN=CAETHG_1401 PE=4 SV=1	2.21195e+08	1.3457e+08	1.58274e+08	118550780	119132542	173871160	178719910	170651132	179747088	129832262	151746659	123794128	183077787	1.36416e+08	1.33948e+08
1270	U5RPE2	Hydrogenase assembly chaperone hypC/hupF OS=Clostridium autoethanogenum DSM 10061 OX=1341692 GN=CAETHG_0371 PE=3 SV=1	29525882	NA	54891068	NA	NA	NA	41793336	53616220	51314980	26641890	46384824	38819776	NA	NA	NA
1271	U5RT44	UvrD-like helicase ATP-binding domain-containing protein OS=Clostridium autoethanogenum DSM 10061 OX=1341692 GN=CAETHG_0292 PE=4 SV=1	234923927	7.45722e+07	8.08822e+07	274681393	166597889	1.96543e+08	201597272	1.54221e+08	8.33059e+07	1.14182e+08	112786489	2.0214e+08	2.72474e+08	318714914	53141347
1272	U5RYT7	Veg protein OS=Clostridium autoethanogenum DSM 10061 OX=1341692 GN=CAETHG_2312 PE=4 SV=1	51764498	29704278	76426348	266281658	86793639	54683409	1.32381e+08	1.14754e+08	81498943	157554620	166575548	185323850	138212428	93133664	178718072
1273	U5RS62	Cell division protein ZapA OS=Clostridium autoethanogenum DSM 10061 OX=1341692 GN=CAETHG_1340 PE=4 SV=1	392834220	273873568	3.55659e+08	284879392	291272008	218918224	2.70056e+08	222382680	217153723	583705938	836195636	826843208	300739744	156267514	370263676
1274	U5RV93	Transcriptional regulator, AsnC family OS=Clostridium autoethanogenum DSM 10061 OX=1341692 GN=CAETHG_2477 PE=4 SV=1	397017400	287897404	362740496	327828688	293736536	244989724	339120448	294284256	215406158	282869126	347345119	300158172	364446956	300402496	332456532
1275	U5RY30	Enoyl-(Acyl-carrier-protein) reductase II OS=Clostridium autoethanogenum DSM 10061 OX=1341692 GN=CAETHG_2049 PE=4 SV=1	388978127	361537048	355812428	198219702	345301310	3.49813e+08	264050664	268726048	165177972	239915238	3.22552e+08	466890569	260989600	331377951	290340409
1276	U5S0C8	Ferredoxin OS=Clostridium autoethanogenum DSM 10061 OX=1341692 GN=CAETHG_2846 PE=4 SV=1	153208852	1.44357e+08	118872388	187874592	170662367	3.09655e+08	2.4266e+08	127232218	217104638	101036559	73742976	74999960	139965704	148923727	159863204
1277	U5RY17	Uracil-DNA glycosylase superfamily OS=Clostridium autoethanogenum DSM 10061 OX=1341692 GN=CAETHG_2223 PE=4 SV=1	224137552	294758568	245555928	196881744	2.23552e+08	155356864	60815946	54984444	105558679	197741880	273617460	250648936	335574947	385869482	283088731
1278	U5RX29	DNA polymerase beta domain protein region OS=Clostridium autoethanogenum DSM 10061 OX=1341692 GN=CAETHG_3082 PE=4 SV=1	747207872	593694960	661283216	726896848	659216848	596758128	723135264	573103508	437753000	562942704	724453440	680349408	770443196	6.84956e+08	674618472
1279	U5RZ63	Nitroreductase OS=Clostridium autoethanogenum DSM 10061 OX=1341692 GN=CAETHG_3639 PE=4 SV=1	1734500590	1674267790	1482956316	128446051	59331901	41808462	115007616	91834232	83305480	1276803041	1509992500	1688732242	1505922204	1362770280	1529590876
1280	U5S0A3	Peptidoglycan glycosyltransferase RodA OS=Clostridium autoethanogenum DSM 10061 OX=1341692 GN=rodA PE=3 SV=1	202126157	156292528	174313295	153652288	146833664	124366600	181014016	159450272	131003304	148633088	183451552	165260752	237875634	203480026	202006768
1281	U5RRC4	Uncharacterized protein OS=Clostridium autoethanogenum DSM 10061 OX=1341692 GN=CAETHG_1096 PE=4 SV=1	960151312	775152720	839204752	608243856	839773360	721185360	841131984	781336528	677295360	703238752	984296800	873950688	956311888	769650920	803881312
1282	U5RPN3	DNA mismatch repair protein MutS domain protein OS=Clostridium autoethanogenum DSM 10061 OX=1341692 GN=CAETHG_0316 PE=4 SV=1	133173396	101251476	131409348	169999152	129891856	159137776	161070860	134370503	123400688	112560884	217943652	133517148	213057264	87774724	215664036
1283	U5RYL4	FeoA family protein OS=Clostridium autoethanogenum DSM 10061 OX=1341692 GN=CAETHG_3479 PE=4 SV=1	1952882085	1746349024	2025053552	1978646064	1533381216	1833964560	1885381184	1486962880	1138889928	1209361504	1423024608	1489221520	1784145680	1461838912	1487595456
1284	U5RQU1	Short-chain dehydrogenase/reductase SDR OS=Clostridium autoethanogenum DSM 10061 OX=1341692 GN=CAETHG_0914 PE=4 SV=1	101518980	90040062	103115404	101580132	132492456	44235540	4.74563e+07	56037743	23036755	54245564	76829466	62214908	65626152	68846776	67301992
1285	U5RRF6	Uncharacterized protein OS=Clostridium autoethanogenum DSM 10061 OX=1341692 GN=CAETHG_1095 PE=4 SV=1	471626412	348088452	270862984	267314828	330792848	263074856	385268800	395601160	318150167	259417048	248159080	201453224	375809293	388227884	366212124
1286	U5RW72	4Fe-4S ferredoxin, iron-sulpur binding domain-containing protein OS=Clostridium autoethanogenum DSM 10061 OX=1341692 GN=CAETHG_2799 PE=4 SV=1	2040412878	2196170204	2640424032	2733874856	2048685152	3020197648	4176335104	3543802584	2874366136	2431035736	2530792646	2653281053	1859863237	2517718736	2692026192
1287	U5RTY6	DNA helicase OS=Clostridium autoethanogenum DSM 10061 OX=1341692 GN=CAETHG_0594 PE=4 SV=1	78250880	3.26897e+07	3.91181e+07	37956088	33548590	48362968	28040380	46747544	22902258	21080478	29649204	25340968	28731524	24453516	23946740
1288	U5RXH7	NAD kinase OS=Clostridium autoethanogenum DSM 10061 OX=1341692 GN=nadK PE=3 SV=1	184764240	151619948	163923584	276169614	201946696	144677870	113189330	130715444	56993324	66831898	77647959	72431086	NA	NA	NA
1289	U5RWV1	Uroporphyrinogen decarboxylase (URO-D) OS=Clostridium autoethanogenum DSM 10061 OX=1341692 GN=CAETHG_2850 PE=4 SV=1	13085459625	9287097740	10661977744	8259605795	8306060706	10969853057	12140251326	10387316536	8104694693	8684031296	11863039811	10873622800	12007245979	11300798640	11884440425
1290	U5S164	Putative phosphate transport regulator OS=Clostridium autoethanogenum DSM 10061 OX=1341692 GN=CAETHG_3326 PE=3 SV=1	1393680649	1367376332	1490909303	634000448	613988416	550565632	489715280	625937328	499520960	1252274891	6.79414e+08	1092695536	641778488	545249728	1077836384
1291	U5RXY0	Uridylate kinase OS=Clostridium autoethanogenum DSM 10061 OX=1341692 GN=pyrH PE=3 SV=1	780056704	697466640	717748320	678079952	553923488	559389648	712290848	593740624	486051396	491939080	525487152	598054592	490362592	543437416	543011864
1292	U5RP20	Histidine ammonia-lyase OS=Clostridium autoethanogenum DSM 10061 OX=1341692 GN=hutH PE=3 SV=1	29933894	85762148	82750888	510694196	834214552	26126388	NA	NA	NA	7.50038e+08	749822720	760815822	419121548	660713380	69010454
1293	U5RW61	Phosphoglycerate dehydrogenase OS=Clostridium autoethanogenum DSM 10061 OX=1341692 GN=CAETHG_1373 PE=3 SV=1	131442100	5.95791e+07	71593596	312438024	121915980	253771240	205144584	1.58043e+08	145207502	261059144	396036382	3.48728e+08	314315842	242141225	304469800
1294	U5RSK6	Methyl-accepting chemotaxis sensory transducer OS=Clostridium autoethanogenum DSM 10061 OX=1341692 GN=CAETHG_0308 PE=3 SV=1	7.72344e+07	5.52484e+07	8.16037e+07	62674180	44594096	59860550	NA	NA	NA	NA	NA	NA	NA	NA	NA
1295	U5RXR3	Transcriptional repressor NrdR OS=Clostridium autoethanogenum DSM 10061 OX=1341692 GN=nrdR PE=3 SV=1	374644864	357830762	406139046	428835040	475854240	331833584	137779632	1.38581e+08	231253870	378664788	425699836	433425528	423768416	434253464	444024032
1296	U5RUG2	Cytosolic protein OS=Clostridium autoethanogenum DSM 10061 OX=1341692 GN=CAETHG_2168 PE=4 SV=1	1115910432	828018880	887606184	683102816	783036832	1365762224	1227313024	1230848128	931725376	745220014	875934390	1024090991	811082832	895014240	791819520
1297	U5RTR5	PBECR3 domain-containing protein OS=Clostridium autoethanogenum DSM 10061 OX=1341692 GN=CAETHG_1768 PE=4 SV=1	44576851	34837742	3.48075e+07	3.25025e+07	36865607	43788791	41962642	2.76521e+07	28377326	16478891	15612125	NA	32023952	NA	18652070
1298	U5S1Q6	DNA-directed RNA polymerase subunit omega OS=Clostridium autoethanogenum DSM 10061 OX=1341692 GN=rpoZ PE=3 SV=1	701134346	629478344	578569684	646860128	509441528	520162644	138209712	39961872	NA	445504992	416172896	340119104	536209160	534118176	478077968
1299	U5RS06	Holliday junction ATP-dependent DNA helicase RuvB OS=Clostridium autoethanogenum DSM 10061 OX=1341692 GN=ruvB PE=3 SV=1	211223474	199204708	208885494	444178448	431757936	428712396	164402656	105071576	91692450	93308172	188431276	155051256	419940880	368134192	390032506
1300	U5RX27	DUF4652 domain-containing protein OS=Clostridium autoethanogenum DSM 10061 OX=1341692 GN=CAETHG_1895 PE=4 SV=1	96802162	72897820	103606838	119231490	9.51807e+07	95107624	107131556	104926001	94402752	69372008	90257704	69585290	83407248	4.70248e+07	8.13071e+07
1301	U5RWK4	1-acyl-sn-glycerol-3-phosphate acyltransferase OS=Clostridium autoethanogenum DSM 10061 OX=1341692 GN=CAETHG_2750 PE=3 SV=1	116394764	88889552	84741377	73014454	123119782	116832248	7.6838e+07	121262768	100489916	80749902	7.37694e+07	80767008	1.27507e+08	6.8218e+07	9.04341e+07
1302	U5RWC2	AAA-ATPase_like domain-containing protein OS=Clostridium autoethanogenum DSM 10061 OX=1341692 GN=CAETHG_2665 PE=4 SV=1	179776940	126275202	158381121	145894167	177346298	141505344	257442552	291355690	161160838	205593588	271592344	1.43831e+08	78937664	75808872	82016520
1303	U5RWK2	Xanthine/uracil/vitamin C permease OS=Clostridium autoethanogenum DSM 10061 OX=1341692 GN=CAETHG_2941 PE=3 SV=1	54562136	39288616	40254304	35072252	28737688	58824344	61357196	49177620	47442096	38346788	49278656	41121976	52807368	40548260	38547872
1304	U5RQE6	NADP-dependent oxidoreductase domain containing protein OS=Clostridium autoethanogenum DSM 10061 OX=1341692 GN=CAETHG_0588 PE=4 SV=1	58345412	125970784	62436502	88815828	97887722	80240016	57452948	52052436	38631348	30201662	58885148	32871264	62014695	51332982	49315568
1305	U5S1R6	Small ribosomal subunit biogenesis GTPase RsgA OS=Clostridium autoethanogenum DSM 10061 OX=1341692 GN=rsgA PE=3 SV=1	80317213	60454460	88989635	78264225	58791551	54210379	5.87842e+07	58674320	49332940	32082478	81705314	66187730	11552088	11599598	15437705
1306	U5RP68	Transcriptional regulator, MarR family OS=Clostridium autoethanogenum DSM 10061 OX=1341692 GN=CAETHG_0345 PE=4 SV=1	61760026	52443968	82170770	NA	NA	NA	2.68042e+07	69085542	47547598	13053305	9679368	1.38241e+07	36410532	75183976	44900938
1307	U5RWC3	Probable septum site-determining protein MinC OS=Clostridium autoethanogenum DSM 10061 OX=1341692 GN=minC PE=3 SV=1	115334004	79423396	88037928	81401442	81196638	74588883	93251104	89962874	67940770	23596050	23764022	18642018	1.4555e+08	138564130	150244784
1308	U5RXJ2	Flagellar basal body rod protein FlgB OS=Clostridium autoethanogenum DSM 10061 OX=1341692 GN=CAETHG_3109 PE=3 SV=1	NA	NA	NA	NA	NA	NA	24462148	20056880	14086438	NA	NA	NA	23443018	20280954	NA
1309	U5RV12	Transcriptional regulator, GntR family with aminotransferase domain containing protein OS=Clostridium autoethanogenum DSM 10061 OX=1341692 GN=CAETHG_1134 PE=3 SV=1	1.53117e+08	180635490	219089908	126719402	169637552	74948104	133781841	1.21823e+08	1.12661e+08	1.83065e+08	229331938	174792122	305586430	2.0772e+08	241557006
1310	U5RZ88	Polysaccharide biosynthesis protein OS=Clostridium autoethanogenum DSM 10061 OX=1341692 GN=CAETHG_3849 PE=4 SV=1	105552952	53892309	102352518	67758362	41206452	63579460	1283715706	940608742	898610740	35460300	773426372	774172792	32663942	67618176	41253048
1311	U5RTY3	DUF1573 domain-containing protein OS=Clostridium autoethanogenum DSM 10061 OX=1341692 GN=CAETHG_1971 PE=4 SV=1	434885502	374495708	4.80671e+08	392135562	300318058	579023408	4.89289e+08	523462270	410300386	357715542	480280066	473563032	5.0488e+08	380309664	405939924
1312	U5S290	ErfK/YbiS/YcfS/YnhG family protein OS=Clostridium autoethanogenum DSM 10061 OX=1341692 GN=CAETHG_3681 PE=4 SV=1	83455116	73348264	77798308	3.18366e+07	42725180	60598768	147080440	9.31529e+07	90099452	NA	NA	NA	19850542	36472264	20748188
1313	U5RV31	Holo-[acyl-carrier-protein] synthase OS=Clostridium autoethanogenum DSM 10061 OX=1341692 GN=acpS PE=3 SV=1	6.12355e+07	54902412	70803496	180072512	200858568	151763694	293921824	258386984	234147288	277563838	292921793	367984008	331280576	310910714	236101961
1314	U5RT32	Putative zinc-binding domain containing protein OS=Clostridium autoethanogenum DSM 10061 OX=1341692 GN=CAETHG_1680 PE=4 SV=1	994246508	886374244	235671272	694166018	679257544	272332052	1783642896	1435768640	1361785120	574054050	256739486	9.37139e+08	209181152	1025181515	7.16382e+08
1315	U5RT54	Rubrerythrin domain-containing protein OS=Clostridium autoethanogenum DSM 10061 OX=1341692 GN=CAETHG_0302 PE=4 SV=1	230611259	343342342	1.72325e+07	743153682	460300308	99745624	NA	NA	NA	288689000	138740284	1.72761e+08	571242384	315751488	542728368
1316	U5S2M2	Pseudouridine synthase OS=Clostridium autoethanogenum DSM 10061 OX=1341692 GN=CAETHG_3848 PE=3 SV=1	350148576	244553040	315337672	352807340	298784105	302668796	152228384	157368504	89689236	178885380	220290752	2.26508e+08	194533033	266300332	1.58626e+08
1317	U5RP28	Phospholipase C OS=Clostridium autoethanogenum DSM 10061 OX=1341692 GN=CAETHG_0300 PE=4 SV=1	103932120	93353256	86558544	116791312	192694680	58766512	77941912	66083476	57601628	99679048	102434856	79962264	127771996	118144236	84078784
1318	U5RSQ3	Nitroreductase OS=Clostridium autoethanogenum DSM 10061 OX=1341692 GN=CAETHG_1532 PE=4 SV=1	138998234	124129868	122597196	83038264	74124960	53341152	120941932	86940080	77071930	90830204	1.32599e+08	124377128	143363100	87886621	117417116
1319	U5RPG2	Acetylglutamate kinase OS=Clostridium autoethanogenum DSM 10061 OX=1341692 GN=argB PE=3 SV=1	149956934	91312264	103094192	375416179	3.71065e+08	567945515	178902669	111260460	102164293	378780174	489984576	367126014	150063424	169059190	164987288
1320	U5RVV2	DUF87 domain-containing protein OS=Clostridium autoethanogenum DSM 10061 OX=1341692 GN=CAETHG_2664 PE=4 SV=1	5.70942e+07	55630791	30317142	3.59704e+07	53550618	3.69186e+06	29133861	2.10752e+07	1.05293e+07	44069168	30379408	19837318	63992306	6.67138e+07	71943898
1321	U5RY24	Imidazole glycerol phosphate synthase subunit HisF OS=Clostridium autoethanogenum DSM 10061 OX=1341692 GN=hisF PE=3 SV=1	202477616	3.84908e+08	242309676	388736108	3.66079e+08	414290569	300936510	220714044	189777750	219164956	255667440	1.62856e+08	378266952	3.36621e+08	399759464
1322	U5RYU8	Roadblock/LC7 domain-containing protein OS=Clostridium autoethanogenum DSM 10061 OX=1341692 GN=CAETHG_3667 PE=4 SV=1	528309880	453706744	505924336	400318864	420712104	526556608	597490980	483065048	384257440	398583904	6.46799e+08	443880678	7.53085e+08	518461120	599977480
1323	U5RYY0	Iron export ABC transporter permease subunit FetB OS=Clostridium autoethanogenum DSM 10061 OX=1341692 GN=CAETHG_2560 PE=3 SV=1	25155014	24149318	18549588	30464088	28198998	21069802	NA	NA	NA	NA	NA	NA	NA	NA	NA
1324	U5RYG4	Benzoate membrane transport protein OS=Clostridium autoethanogenum DSM 10061 OX=1341692 GN=CAETHG_2388 PE=4 SV=1	1028180052	966944512	1668654112	1674289308	1243550704	1368689328	577915584	429889984	338035424	1457938576	1828630420	1742394040	1938639840	1822655014	1816377820
1325	U5RQ14	Transcriptional regulator, LysR family OS=Clostridium autoethanogenum DSM 10061 OX=1341692 GN=CAETHG_0612 PE=3 SV=1	29299796	25520834	1.66187e+07	32207209	35910286	1.83742e+07	17405706	15403848	8.89685e+06	16701604	12038385	14702126	16260389	17257319	21072524
1326	U5RX51	Bacteriocin immunity protein OS=Clostridium autoethanogenum DSM 10061 OX=1341692 GN=CAETHG_3107 PE=4 SV=1	3.25104e+08	336207435	385906416	366166896	333103716	336417952	335882816	272825584	281833157	256837001	296788488	337381116	334347616	380800256	357030684
1327	U5RPM1	Diaminopropionate ammonia-lyase OS=Clostridium autoethanogenum DSM 10061 OX=1341692 GN=CAETHG_0451 PE=4 SV=1	175541912	51248405	131119898	5.31462e+07	3.81456e+07	78289496	202205400	254860339	209207488	NA	NA	74804696	88003394	94791252	6.74053e+07
1328	U5RZG6	Methyl-accepting chemotaxis sensory transducer OS=Clostridium autoethanogenum DSM 10061 OX=1341692 GN=CAETHG_2549 PE=3 SV=1	NA	NA	NA	NA	NA	NA	28886474	23659402	8457592	NA	NA	NA	NA	NA	NA
1329	U5RYE4	Ribosome-binding factor A OS=Clostridium autoethanogenum DSM 10061 OX=1341692 GN=rbfA PE=3 SV=1	1.07494e+08	1.92634e+08	1.56657e+08	7.8601e+06	6225598	5.54127e+06	8.13811e+07	8.38894e+07	6.83136e+07	2.55263e+08	2.77914e+08	3.19732e+08	272013415	1.82469e+08	207337314
1330	U5RU42	Probable tRNA sulfurtransferase OS=Clostridium autoethanogenum DSM 10061 OX=1341692 GN=thiI PE=3 SV=1	474250620	413438088	647346560	539604232	543496368	358738420	389795368	4.33341e+08	386741040	398416432	290302456	453040256	5.29451e+08	427587640	478405192
1331	U5RRU8	FIST N domain protein OS=Clostridium autoethanogenum DSM 10061 OX=1341692 GN=CAETHG_0054 PE=4 SV=1	297484934	255927850	353423480	341814783	234965181	273327986	222710430	283968476	264983378	NA	NA	NA	2.96241e+07	5.23177e+07	1.43469e+07
1332	U5RSY7	Adenine deaminase OS=Clostridium autoethanogenum DSM 10061 OX=1341692 GN=ade PE=3 SV=1	1566305398	1540304598	1749329974	55212992	61733030	95337395	15591709	12669095	12641580	1239056089	1371646416	1616813978	1.48576e+07	51038910	52337298
1333	U5RYB9	DUF4435 domain-containing protein OS=Clostridium autoethanogenum DSM 10061 OX=1341692 GN=CAETHG_3522 PE=4 SV=1	123453362	228618428	174366012	53271713	61879518	50712794	95407996	109988630	131376616	155678538	201460664	211479714	91322696	NA	189003800
1334	U5RPJ3	AMP-dependent synthetase and ligase OS=Clostridium autoethanogenum DSM 10061 OX=1341692 GN=CAETHG_0467 PE=4 SV=1	138468912	224834288	230236192	222704368	NA	201298716	47798840	45746200	NA	52885482	NA	NA	NA	NA	NA
1335	U5RS20	ABC-type transporter, integral membrane subunit OS=Clostridium autoethanogenum DSM 10061 OX=1341692 GN=CAETHG_1132 PE=4 SV=1	690067400	503773462	741155052	750172432	544264514	763260097	569278920	545807576	497352042	496967778	684062458	622470942	7.36521e+08	572459890	571715774
1336	U5RXN2	Cobyrinic acid ac-diamide synthase OS=Clostridium autoethanogenum DSM 10061 OX=1341692 GN=CAETHG_3129 PE=4 SV=1	314150056	541293140	209808844	834383200	639888648	613177040	202827599	1.89601e+08	152094960	431095800	318414624	356161004	348950668	299501792	354658488
1337	U5RYK3	FHA domain containing protein OS=Clostridium autoethanogenum DSM 10061 OX=1341692 GN=CAETHG_2428 PE=4 SV=1	93389304	97614032	78661096	83639304	79177336	85792848	85245232	9.71626e+07	93448006	76030400	76474600	67237880	66513564	88969688	62989684
1338	U5RXV0	Elongation factor G OS=Clostridium autoethanogenum DSM 10061 OX=1341692 GN=CAETHG_1979 PE=3 SV=1	124580920	67252590	84777048	1.5239e+08	347612795	365200012	101846524	120671384	83577322	NA	NA	NA	46633248	77069496	83609240
1339	U5RV75	mRNA interferase OS=Clostridium autoethanogenum DSM 10061 OX=1341692 GN=CAETHG_2419 PE=3 SV=1	138866756	130275836	127246872	175445856	133438408	132211884	29525958	8598970	NA	76932024	96478016	101473504	71037616	113160040	91586680
1340	U5RWN9	Phosphatidylglycerol--prolipoprotein diacylglyceryl transferase OS=Clostridium autoethanogenum DSM 10061 OX=1341692 GN=lgt PE=3 SV=1	1.01226e+08	38291455	9.17847e+07	3.93881e+07	57522470	3.0357e+07	61276169	96710009	5.11054e+07	68073752	81698712	5.0631e+07	132503364	65116445	59523679
1341	U5RT09	4-hydroxybenzoyl-CoA thioesterase OS=Clostridium autoethanogenum DSM 10061 OX=1341692 GN=CAETHG_1524 PE=3 SV=1	1.50981e+08	149969158	160922614	178679376	153784353	228161266	180531656	187867494	183298384	1.2009e+08	186038036	163022364	170767884	131693524	151787266
1342	U5RXQ3	50S ribosomal protein L30 OS=Clostridium autoethanogenum DSM 10061 OX=1341692 GN=rpmD PE=3 SV=1	707103856	8.04945e+08	688096384	829088544	537892864	837296584	788045440	683074328	4.72567e+08	467269584	463393440	629557344	440391992	5.56861e+08	530562578
1343	U5RTX4	PadR family transcriptional regulator OS=Clostridium autoethanogenum DSM 10061 OX=1341692 GN=CAETHG_1833 PE=4 SV=1	171404837	1.32114e+08	4.75129e+07	2.46223e+08	3.36472e+08	4.06837e+07	1.02928e+08	96480667	3.21674e+07	2.56685e+08	2.21318e+08	1.94281e+08	214740692	1.01657e+08	151606803
1344	U5S0W2	FlgN family protein OS=Clostridium autoethanogenum DSM 10061 OX=1341692 GN=CAETHG_3045 PE=4 SV=1	125739440	NA	107160445	19435850	4913690	2.54626e+06	106788424	80485650	1.11296e+08	38395188	9.25585e+07	75886158	99920412	63446914	58419184
1345	U5RRW4	L-serine deaminase OS=Clostridium autoethanogenum DSM 10061 OX=1341692 GN=CAETHG_1225 PE=3 SV=1	1.73026e+08	135648056	171202481	284653601	203515320	2.10873e+08	1.62727e+08	120120725	93170416	120763312	149892052	182831240	236128576	203025112	221031568
1346	U5RV68	histidine kinase OS=Clostridium autoethanogenum DSM 10061 OX=1341692 GN=CAETHG_1194 PE=4 SV=1	8.28629e+07	26714116	113127848	59782496	86802554	91709768	14242975	53437684	50366391	70813786	91476646	6.42812e+07	93428252	66601296	76472446
1347	U5RR37	ABC transporter permease OS=Clostridium autoethanogenum DSM 10061 OX=1341692 GN=CAETHG_0805 PE=4 SV=1	37099848	48261608	31578840	NA	NA	NA	NA	NA	NA	50379005	53518042	48801855	NA	24804578	16277865
1348	U5RW77	Ectoine/hydroxyectoine ABC transporter, permease protein EhuC OS=Clostridium autoethanogenum DSM 10061 OX=1341692 GN=CAETHG_2758 PE=3 SV=1	503783048	350815480	500961616	459477256	443244688	538067480	422735040	380813800	357205088	379383216	466800112	423358128	526263088	469552632	435540648
1349	U5RW79	Beta-lactamase domain protein OS=Clostridium autoethanogenum DSM 10061 OX=1341692 GN=CAETHG_1393 PE=4 SV=1	57005520	67127196	59765888	83367294	83355604	110547120	89649428	89306816	4.63076e+07	27602722	69743648	58770692	103169432	62665954	88426932
1350	U5RX39	SGNH_hydro domain-containing protein OS=Clostridium autoethanogenum DSM 10061 OX=1341692 GN=CAETHG_2947 PE=4 SV=1	2.54126e+07	1.56722e+07	12120104	NA	NA	NA	NA	NA	NA	NA	NA	NA	26428719	18207240	NA
1351	U5RQD0	Fe(3+)-transporting ATPase OS=Clostridium autoethanogenum DSM 10061 OX=1341692 GN=CAETHG_0732 PE=4 SV=1	73373718	71480547	58852499	19025722	23238746	18991020	69175178	84372528	3.55958e+07	NA	20528686	46626456	37609064	43366936	49077956
1352	U5RSQ6	NADH dehydrogenase (Ubiquinone) 24 kDa subunit OS=Clostridium autoethanogenum DSM 10061 OX=1341692 GN=CAETHG_1578 PE=3 SV=1	2195242608	1943650784	3007310848	3740029436	2201060707	1761428586	1294831460	978894078	1019699099	876943580	1033563788	1137782540	843092576	750831504	818471008
1353	U5RUH6	Cof-like hydrolase OS=Clostridium autoethanogenum DSM 10061 OX=1341692 GN=CAETHG_2183 PE=4 SV=1	116199502	134483772	155810076	172266728	179063580	152532744	41830052	25263740	1.42385e+06	258841206	132404172	102527990	138984948	168328920	160315756
1354	U5RQ22	PTS EIIB type-1 domain-containing protein OS=Clostridium autoethanogenum DSM 10061 OX=1341692 GN=CAETHG_0622 PE=4 SV=1	58889468	64185236	71852144	69078536	41284916	36675080	NA	10231192	8624716	NA	NA	NA	63457220	74274232	75806192
1355	U5RR90	Major facilitator superfamily MFS_1 OS=Clostridium autoethanogenum DSM 10061 OX=1341692 GN=CAETHG_0865 PE=4 SV=1	152703116	1.27326e+08	240659904	172692976	95225842	213306600	203508602	244835790	228522763	101957752	127606772	129076468	54143756	71901536	79157496
1356	U5RXG9	Multidrug resistance efflux transporter family protein OS=Clostridium autoethanogenum DSM 10061 OX=1341692 GN=CAETHG_1834 PE=4 SV=1	NA	163655872	12194301	NA	NA	NA	NA	NA	NA	421395754	2.89104e+07	2.96121e+07	4.67353e+08	407139997	5.10237e+08
1357	U5RNW6	Formimidoylglutamase OS=Clostridium autoethanogenum DSM 10061 OX=1341692 GN=hutG PE=3 SV=1	221273236	2.12653e+08	218592728	162054112	141152608	111644672	278015560	255778304	218697620	314189124	325096830	289474081	298081992	324520056	273541784
1358	U5RXJ7	Flagellar assembly protein FliH OS=Clostridium autoethanogenum DSM 10061 OX=1341692 GN=CAETHG_3114 PE=4 SV=1	14075802	28351522	30595172	5.87034e+06	4.30131e+06	11717024	NA	NA	NA	34986996	5327079	27278420	43201528	3.4892e+06	45306428
1359	U5RXD1	Flagellar export chaperone OS=Clostridium autoethanogenum DSM 10061 OX=1341692 GN=CAETHG_3054 PE=4 SV=1	26377369	31424197	2.61584e+07	124390856	596068608	NA	24003806	30381718	29541319	NA	NA	NA	10714247	1.6842e+07	626366020
1360	U5RXC8	DUF881 domain-containing protein OS=Clostridium autoethanogenum DSM 10061 OX=1341692 GN=CAETHG_3152 PE=3 SV=1	88455234	115714856	57616208	107239433	186628848	145974662	116681502	115996380	104569304	61531276	63419122	233381238	43709198	55382156	193421404
1361	U5RUU3	Helix-turn-helix domain protein OS=Clostridium autoethanogenum DSM 10061 OX=1341692 GN=CAETHG_2139 PE=4 SV=1	69952614	55657376	59031644	82564314	69930080	59795059	57904900	56857856	41311728	45046304	61220300	48692500	69852648	55550232	42423432
1362	U5RTA7	TIM-barrel signal transduction protein OS=Clostridium autoethanogenum DSM 10061 OX=1341692 GN=CAETHG_0362 PE=4 SV=1	139059600	132432088	261114112	26843590	NA	24982824	2.27943e+08	2.45145e+08	2.40254e+08	NA	NA	NA	NA	NA	NA
1363	U5RTQ6	Protein translocase subunit SecY OS=Clostridium autoethanogenum DSM 10061 OX=1341692 GN=secY PE=3 SV=1	85730188	64214713	62225988	57005140	77771736	35434304	50800020	38314005	46238820	133251424	4.5019e+07	81803851	33705828	120961692	82527680
1364	U5RX59	TatD-related deoxyribonuclease OS=Clostridium autoethanogenum DSM 10061 OX=1341692 GN=CAETHG_2972 PE=4 SV=1	27246625	19239227	23612442	15364662	4527350	28314830	NA	10537432	NA	NA	NA	NA	NA	NA	NA
1365	U5RPX5	rRNA methylase OS=Clostridium autoethanogenum DSM 10061 OX=1341692 GN=CAETHG_0413 PE=4 SV=1	28670256	17174322	19050452	NA	NA	NA	NA	NA	NA	46298052	50709824	52572816	NA	NA	NA
1366	U5RUN5	Thymidylate_kin domain-containing protein OS=Clostridium autoethanogenum DSM 10061 OX=1341692 GN=CAETHG_2245 PE=3 SV=1	72797736	51972310	64768076	53838842	50080282	53831288	34966120	30635298	25439710	42895470	50912964	4.7571e+07	27131010	27110170	32710856
1367	U5RP78	PTS system, fructose subfamily, IIC subunit OS=Clostridium autoethanogenum DSM 10061 OX=1341692 GN=CAETHG_0142 PE=4 SV=1	44463184	41702764	37853312	107294056	111529172	309256092	112738601	99893154	8.48622e+07	83305156	104059412	104993544	116590280	99191220	105693968
1368	U5S159	Phosphate-binding protein OS=Clostridium autoethanogenum DSM 10061 OX=1341692 GN=CAETHG_3321 PE=3 SV=1	NA	NA	NA	NA	NA	NA	23992207	24015230	1.93205e+07	2.37964e+06	10421079	7.64324e+06	NA	NA	NA
1369	U5RQL3	Stage 0 sporulation protein A homolog OS=Clostridium autoethanogenum DSM 10061 OX=1341692 GN=CAETHG_0803 PE=4 SV=1	4.24785e+07	74205376	43128986	73166314	8.12493e+07	70673913	37625016	42205692	35915568	61997712	63850353	78989670	135055008	93545444	120982020
1370	U5RTE3	Choline kinase OS=Clostridium autoethanogenum DSM 10061 OX=1341692 GN=CAETHG_1812 PE=4 SV=1	138190428	95410908	105958150	3573966716	1312362264	1962541376	171859448	147105040	125003472	3002038968	2795075808	4072903994	89923108	6.44224e+07	86395568
1371	U5RTK9	Probable glycine dehydrogenase (decarboxylating) subunit 1 OS=Clostridium autoethanogenum DSM 10061 OX=1341692 GN=gcvPA PE=3 SV=1	NA	NA	NA	136012944	163479024	108870408	NA	NA	NA	124673009	168043469	73821015	388466169	268191836	176371340
1372	U5RNJ9	Nitroreductase OS=Clostridium autoethanogenum DSM 10061 OX=1341692 GN=CAETHG_0080 PE=4 SV=1	288794090	145795072	1.7782e+08	243786443	265486842	257367147	109379454	86855777	66231336	100242204	114094394	117344882	227324134	157875496	195663108
1373	U5RWF6	MiaB-like tRNA modifying enzyme OS=Clostridium autoethanogenum DSM 10061 OX=1341692 GN=CAETHG_2896 PE=4 SV=1	NA	NA	NA	96263652	75673878	80458628	43981582	39183388	42926354	21352722	11002807	7876831	25533657	1.47608e+06	1.2826e+07
1374	U5RVY1	Putative conserved protein UCP037246 OS=Clostridium autoethanogenum DSM 10061 OX=1341692 GN=CAETHG_2699 PE=4 SV=1	749817888	810752352	820479296	518536768	322787136	419778720	511778336	4.11621e+08	351178080	574624128	646948288	798445072	673212936	649667456	679226720
1375	U5RQY9	Isoaspartyl dipeptidase OS=Clostridium autoethanogenum DSM 10061 OX=1341692 GN=CAETHG_0748 PE=3 SV=1	106561950	70782524	99075068	217201332	190911304	182226360	66990816	56664248	35313884	NA	NA	NA	17270806	9407541	15376773
1376	U5RRG7	Regulatory protein ArsR OS=Clostridium autoethanogenum DSM 10061 OX=1341692 GN=CAETHG_0947 PE=4 SV=1	201359064	212054440	230762232	195751528	209671792	196426320	178985564	150755096	140483716	168860580	217595336	227120960	225324410	208852680	204028624
1377	U5S368	Peptide deformylase OS=Clostridium autoethanogenum DSM 10061 OX=1341692 GN=def PE=3 SV=1	209140636	141452132	113572224	139057636	191535536	103103548	142387076	121926526	92758886	140084060	155827784	154852400	189578740	162106088	165040728
1378	U5RSS4	Aspartyl/glutamyl-tRNA(Asn/Gln) amidotransferase subunit B OS=Clostridium autoethanogenum DSM 10061 OX=1341692 GN=gatB PE=3 SV=1	2.45901e+07	1.90073e+07	1.95118e+07	1.0148e+06	6.13074e+06	15512966	1.45827e+07	1.35144e+07	15698948	12240784	16539158	1.35894e+07	19242874	2.05203e+07	1.5413e+07
1379	U5RP60	Transcriptional regulator, PucR family OS=Clostridium autoethanogenum DSM 10061 OX=1341692 GN=CAETHG_0284 PE=4 SV=1	72701066	39762604	73881652	42925427	33857794	79455188	56709072	4.82588e+07	51008431	4.94138e+07	96049734	85365014	3.86099e+07	57820064	48302532
1380	U5RTD8	Amino acid permease OS=Clostridium autoethanogenum DSM 10061 OX=1341692 GN=CAETHG_1802 PE=4 SV=1	296467196	246319832	256817480	252986008	255760704	182527796	277820096	264456704	217282656	182236336	280760024	259687552	278570648	271656262	3.29485e+08
1381	U5RX71	Transcriptional regulator, XRE family OS=Clostridium autoethanogenum DSM 10061 OX=1341692 GN=CAETHG_1724 PE=4 SV=1	27013502	26611936	25753258	27671378	27030686	18644466	20026910	24341228	20900432	24727472	27970968	20259222	26287024	24881274	24904174
1382	U5RTY8	UvrB/UvrC protein OS=Clostridium autoethanogenum DSM 10061 OX=1341692 GN=CAETHG_1976 PE=4 SV=1	548710656	484028872	595192068	586763160	513025300	386446773	423961888	417831392	390241912	620980136	5.72542e+08	4.87239e+08	800789024	449000744	4.83933e+08
1383	U5RRU4	Peptidase M20 domain-containing protein 2 OS=Clostridium autoethanogenum DSM 10061 OX=1341692 GN=CAETHG_1246 PE=3 SV=1	267268714	2.10218e+08	2.52561e+08	243598590	202991935	236883623	231019481	194801212	2.06649e+08	138515809	205672934	189039453	2.1595e+08	182906202	185536739
1384	U5S197	Cell division protein FtsL family protein OS=Clostridium autoethanogenum DSM 10061 OX=1341692 GN=CAETHG_3145 PE=4 SV=1	NA	NA	NA	NA	NA	NA	NA	NA	NA	NA	NA	NA	14089331	NA	4.40222e+06
1385	U5RT26	Universal protein YeaZ OS=Clostridium autoethanogenum DSM 10061 OX=1341692 GN=CAETHG_1675 PE=4 SV=1	400236600	551849888	409790110	195612420	4.35894e+08	364391076	229361104	191164342	125772810	170380090	369099392	3.58525e+08	329742688	236983680	257335232
1386	U5RWX2	Transcriptional regulator, TrmB family OS=Clostridium autoethanogenum DSM 10061 OX=1341692 GN=CAETHG_3027 PE=4 SV=1	150172682	144817232	151834598	231878590	196598362	191017258	90560744	114452088	1.01634e+08	181336516	223809088	243298700	145530016	151581452	145189472
1387	U5RNW2	Uncharacterized protein OS=Clostridium autoethanogenum DSM 10061 OX=1341692 GN=CAETHG_0223 PE=4 SV=1	70709232	82112128	81631891	34919284	30813194	18081796	59212512	44021960	34497536	NA	NA	NA	2.6862e+06	24739830	22295728
1388	U5RUW7	F-type ATPase subunit delta OS=Clostridium autoethanogenum DSM 10061 OX=1341692 GN=CAETHG_2169 PE=4 SV=1	364014512	285894296	355114512	264140864	232349448	308069800	185467752	148917056	169226554	233506510	372631488	3.46913e+08	422800696	221908165	241365858
1389	U5RXA8	Helix-turn-helix domain-containing protein OS=Clostridium autoethanogenum DSM 10061 OX=1341692 GN=CAETHG_3132 PE=4 SV=1	124500356	129457024	120032540	134252464	85695328	91927556	157235312	110923748	111895852	96458772	130628420	99862768	106708882	107946112	107844764
1390	U5RUM2	Diguanylate cyclase OS=Clostridium autoethanogenum DSM 10061 OX=1341692 GN=CAETHG_0826 PE=4 SV=1	72219456	49146432	66013632	66751188	53759088	61171528	64581708	61973188	51493560	36162140	63708260	67134720	66494848	73960296	69131600
1391	U5RYI9	Xylulokinase OS=Clostridium autoethanogenum DSM 10061 OX=1341692 GN=CAETHG_3597 PE=4 SV=1	40114062	26126034	36963016	72386998	53478317	88045454	61356606	49874378	42917320	10326854	21384114	NA	1.89967e+07	31959364	33758286
1392	U5RZD7	Ig-like domain-containing protein OS=Clostridium autoethanogenum DSM 10061 OX=1341692 GN=CAETHG_2667 PE=4 SV=1	35491796	40719592	28026172	90868188	114195916	44610080	60077266	71062956	61568688	77849864	56390180	95983782	6.39536e+07	161887600	75630856
1393	U5S0L4	N5-carboxyaminoimidazole ribonucleotide mutase OS=Clostridium autoethanogenum DSM 10061 OX=1341692 GN=purE PE=3 SV=1	282285560	358405680	263131756	195912568	233689952	149624028	90684348	80529081	268202204	181118560	233780006	230921932	255457796	264388576	269468756
1394	U5RVH3	M domain protein OS=Clostridium autoethanogenum DSM 10061 OX=1341692 GN=CAETHG_2562 PE=4 SV=1	137818178	119649520	112358996	133963474	125296369	131871245	8.78919e+07	84155867	82929122	125208173	184615190	168549004	223371302	200204234	178276040
1395	U5RQS5	Polyamine-transporting ATPase OS=Clostridium autoethanogenum DSM 10061 OX=1341692 GN=CAETHG_0683 PE=4 SV=1	59627130	41351794	9776138	99015769	65636499	1.49038e+08	NA	NA	NA	75534614	51186144	6534486	68715088	39852796	NA
1396	U5RS77	Cas_Cas4 domain-containing protein OS=Clostridium autoethanogenum DSM 10061 OX=1341692 GN=CAETHG_1396 PE=4 SV=1	43829140	68973670	37521304	2.78339e+06	67755708	12934812	1.06585e+07	11493882	4.63779e+07	NA	51479980	NA	2.32035e+07	70481485	108872880
1397	U5RSN9	Probable endonuclease 4 OS=Clostridium autoethanogenum DSM 10061 OX=1341692 GN=nfo PE=3 SV=1	54853440	46577028	41509256	41488328	30639038	47636348	43911500	45843736	38866804	120758290	185554604	3.30979e+07	36732404	28463146	46193260
1398	U5RW64	Molybdopterin oxidoreductase OS=Clostridium autoethanogenum DSM 10061 OX=1341692 GN=CAETHG_2789 PE=4 SV=1	4409217	4.87104e+07	4.33883e+06	2.8376e+06	1.64562e+08	3504533	127111848	2.31731e+07	1.77537e+08	241138136	6.83529e+06	66151874	1.19494e+07	3.65449e+07	1.0777e+08
1399	U5RX52	Translation initiation factor IF-1 OS=Clostridium autoethanogenum DSM 10061 OX=1341692 GN=infA PE=3 SV=1	856232448	984738816	989016064	909136960	711111104	737721664	498442752	554154048	491128128	590035840	676273856	816908480	654059387	796389627	6.88297e+08
1400	U5RUF7	Membrane protein insertase, YidC/Oxa1 family OS=Clostridium autoethanogenum DSM 10061 OX=1341692 GN=CAETHG_2120 PE=3 SV=1	222359968	229283616	280863776	260125808	223903056	272452640	316306496	310461248	200479712	208554672	268100576	254957344	254093232	253374448	224733200
1401	U5RYH8	Putative anti-sigma regulatory factor, serine/threonine protein kinase OS=Clostridium autoethanogenum DSM 10061 OX=1341692 GN=CAETHG_2403 PE=4 SV=1	53430136	44655645	62936154	29527670	27524244	43324620	NA	NA	NA	NA	NA	NA	NA	NA	NA
1402	U5RVA8	Condensation domain protein OS=Clostridium autoethanogenum DSM 10061 OX=1341692 GN=CAETHG_2492 PE=4 SV=1	40154861	45713038	39435472	NA	NA	NA	117552740	121728380	109357124	3.58906e+07	148612218	138539703	82846696	76611644	96275252
1403	U5RSJ7	Lon protease OS=Clostridium autoethanogenum DSM 10061 OX=1341692 GN=lon PE=2 SV=1	353592064	280654611	344532209	309035907	274911259	300659633	269721858	224260328	168729668	208967496	290664650	265734930	286126816	256619040	235655248
1404	U5RNT6	Urea carboxylase OS=Clostridium autoethanogenum DSM 10061 OX=1341692 GN=CAETHG_0130 PE=4 SV=1	39313184	64650928	40335812	143102256	154096576	186492560	26499896	22395176	7706944	67044620	71658320	48431430	1871294024	1463671436	1592252248
1405	U5RSE9	WYL domain containing protein OS=Clostridium autoethanogenum DSM 10061 OX=1341692 GN=CAETHG_1466 PE=4 SV=1	9610728	9516237	NA	11000171	8132216	NA	11216716	16342642	5758607	9264223	14622454	12928668	8365854	9139826	14760590
1406	U5RYQ4	Macrocin-O-methyltransferase OS=Clostridium autoethanogenum DSM 10061 OX=1341692 GN=CAETHG_3683 PE=4 SV=1	1884066154	1664224024	1667938777	1689231348	1397302148	1653381556	1865563110	1772522940	1462272290	1495437184	1799875495	1530911428	1476128028	1557107788	1568175454
1407	U5RQ70	Transcriptional regulator, DeoR family OS=Clostridium autoethanogenum DSM 10061 OX=1341692 GN=CAETHG_0677 PE=4 SV=1	28783026	35905688	43467885	55435912	61719296	46542808	37657936	36514488	46550228	2.86025e+07	86415160	82800642	3.41374e+07	98720336	102241410
1408	U5RR09	DUF6487 domain-containing protein OS=Clostridium autoethanogenum DSM 10061 OX=1341692 GN=CAETHG_0981 PE=4 SV=1	18256120	113033656	62099286	NA	NA	NA	NA	NA	NA	44212996	29036220	3847081	74289310	1.0442e+08	111584618
1409	U5RU69	30S ribosomal protein S17 OS=Clostridium autoethanogenum DSM 10061 OX=1341692 GN=rpsQ PE=3 SV=1	332826614	4.55093e+08	539041516	469072203	4.009e+08	5.81113e+08	822404673	6.40551e+08	5.55362e+08	464786834	6.16795e+08	883440725	6.00209e+08	584421136	531031282
1410	U5S315	ABC-type transporter, periplasmic subunit OS=Clostridium autoethanogenum DSM 10061 OX=1341692 GN=CAETHG_3827 PE=4 SV=1	35670816	19299914	19883218	210421353	269124424	733730696	48267188	853396740	591308751	44173481	99566868	285568024	8734469	23178852	28700330
1411	U5RPX9	AI-2E family transporter OS=Clostridium autoethanogenum DSM 10061 OX=1341692 GN=CAETHG_0571 PE=3 SV=1	113947696	110105908	111588536	27226126	89792192	NA	19818698	3570721	77429800	104171584	140573708	2.26603e+07	32437052	88411954	45630356
1412	U5RSH0	RNase_H_2 domain-containing protein OS=Clostridium autoethanogenum DSM 10061 OX=1341692 GN=CAETHG_0256 PE=4 SV=1	39811300	24999530	35076328	39695444	104570488	1.77026e+07	31045540	49793909	77809466	75379054	95495738	86254946	83931360	74824856	89900296
1413	U5RQV7	AAA ATPase OS=Clostridium autoethanogenum DSM 10061 OX=1341692 GN=CAETHG_0931 PE=4 SV=1	NA	NA	NA	9843917	22983124	27170738	10482994	24518004	18375226	47551116	1687057	1.65426e+06	NA	NA	NA
1414	U5S2N0	Glycosyl hydrolase BNR repeat-containing protein OS=Clostridium autoethanogenum DSM 10061 OX=1341692 GN=CAETHG_3858 PE=4 SV=1	139282722	154475836	1.48998e+08	87988246	123823556	38444736	154726056	155168472	125070672	253085114	277713182	160422783	1.5057e+08	264931800	1.11284e+08
1415	U5RSQ8	Hydrogenase expression/formation protein HypD OS=Clostridium autoethanogenum DSM 10061 OX=1341692 GN=CAETHG_0370 PE=3 SV=1	250385796	234380284	2.8705e+08	130605752	221156954	264642465	442937736	5.09684e+08	437294116	2.54316e+08	600644808	692550294	104672016	131124480	172156100
1416	U5S3K9	Permease for cytosine/purines uracil thiamine allantoin OS=Clostridium autoethanogenum DSM 10061 OX=1341692 GN=CAETHG_4057 PE=3 SV=1	NA	NA	NA	NA	NA	NA	16943620	20637774	9108338	28637870	19402100	27299378	17069778	31204150	28294370
1417	U5RRS0	lipoate--protein ligase OS=Clostridium autoethanogenum DSM 10061 OX=1341692 GN=CAETHG_1221 PE=4 SV=1	NA	NA	NA	98621547	54230560	102775384	47548929	62985268	5.29456e+07	32379370	60912376	53094312	55166808	30093228	49526140
1418	U5RZA9	Radical SAM protein OS=Clostridium autoethanogenum DSM 10061 OX=1341692 GN=CAETHG_3930 PE=4 SV=1	556983424	520880544	548422720	552016576	511053632	580541120	507237880	503754776	439585960	461671936	575180736	623089536	526313664	562878848	557083102
1419	U5RXH4	Beta-ketoacyl-[acyl-carrier-protein] synthase III OS=Clostridium autoethanogenum DSM 10061 OX=1341692 GN=fabH PE=3 SV=1	217546577	189615112	213116196	256803280	266383544	202105774	210899724	170461011	157679539	297717996	1.87329e+08	2.00264e+08	287289810	195890696	297647012
1420	U5RVG5	Phage protein OS=Clostridium autoethanogenum DSM 10061 OX=1341692 GN=CAETHG_2552 PE=4 SV=1	75822816	66142868	85307760	56749480	56269016	77250936	NA	NA	NA	NA	NA	NA	NA	NA	NA
1421	U5RW27	O-antigen polymerase OS=Clostridium autoethanogenum DSM 10061 OX=1341692 GN=CAETHG_2603 PE=4 SV=1	321604250	178337840	307282660	210530624	183296880	171101280	2.49332e+08	260206698	207753768	174083720	233535464	190502424	230321584	186192600	208412048
1422	U5RTN5	Glutamate mutase sigma subunit OS=Clostridium autoethanogenum DSM 10061 OX=1341692 GN=glmS PE=3 SV=1	NA	NA	NA	NA	NA	NA	35871096	41885536	22106395	NA	NA	NA	NA	NA	NA
1423	U5RT94	KWG Leptospira repeat protein OS=Clostridium autoethanogenum DSM 10061 OX=1341692 GN=CAETHG_0560 PE=4 SV=1	NA	NA	NA	117453745	104513935	222786042	46546939	61213650	53526416	97730498	135310334	144908346	128627106	101053978	122174152
1424	U5RXQ1	50S ribosomal protein L28 OS=Clostridium autoethanogenum DSM 10061 OX=1341692 GN=rpmB PE=3 SV=1	47005256	75109184	62782036	38507348	31816314	24980128	37897232	34990148	3.81782e+07	36700624	33247560	41470288	43439336	35191368	37470348
1425	U5RRR6	Diguanylate cyclase OS=Clostridium autoethanogenum DSM 10061 OX=1341692 GN=CAETHG_1216 PE=4 SV=1	96671296	62111068	127096130	71308736	70551750	81912584	54069928	62531736	44468074	74224504	96535384	46284048	71575424	48154204	52711516
1426	U5S022	Metal dependent phosphohydrolase OS=Clostridium autoethanogenum DSM 10061 OX=1341692 GN=CAETHG_2731 PE=4 SV=1	21730900	18120694	22653964	77585896	80779482	87573214	77578674	78792240	90259128	52413608	109391592	78220712	74087240	80557680	77799008
[truncated: 611 more rows]

## Sheet: PD_Peptide_Results
Table S2. All Conditions Peptide results. Proteome Discoverer peptide results filtered for common contaminates. NA = not detected.
[truncated: 14,457 more rows]

[truncated: 3 more sheets: Acetylation_Peptides, Biotinylation_Peptides, Methylation_Peptides]
