# Supplementary material for: Clostridium autoethanogenum alters cofactor synthesis, redox metabolism, and lysine-acetylation in response to elevated H2:CO feedstock ratios for enhancing carbon capture efficiency
Source: Biotechnol Biofuels Bioprod. 2024 Sep 3;17:119. doi: 10.1186/s13068-024-02554-w (PMC11370222; doi:10.1186/s13068-024-02554-w)
Supplement: Supplementary file 3 — Additional file 3: Supplemental Tables S6-9. 11:1 H2:CO Condition Linear Comparison Quantitative proteomic analysis Results. Table S6. Anova Test for 11:1 Condition Timecourse. The abundances shown (in Day# columns along with hidden replicate columns) are normalized, log transformed, and imputed. Protein abundance numbers shown in red indicates imputed values. Table S7—11:1 Condition Day 7 vs Day 21 Ttest results. In the Log2FoldChange column are highlighted green if it favors day 7 and red if it favors day 21 bolded numbers have a value >|1|. The Significant column indicates protein with a p-value >0.05 and fold change <|1|. Protein abundance numbers shown in red indicates imputed values. Table S8—11:1 Condition Day 7 vs Day 14 Ttest results. In the Log2FoldChange column are highlighted green if it favors day 7 and red if it favors day 14 bolded numbers have a value >|1|. The Significant column indicates protein with a p-value >0.05 and fold change <|1|. Protein abundance numbers shown in red indicates imputed values. Table S9—11:1 Condition Day 14 vs Day 21 Ttest results. In the Log2FoldChange column are highlighted green if it favors day 14 and red if it favors day 21 bolded numbers have a value >|1|. The Significant column indicates protein with a p-value >0.05 and fold change <|1|. Protein abundance numbers shown in red indicates imputed values. [file 13068_2024_2554_MOESM3_ESM.xlsx]

## Sheet: AllDaysANOVA
Table S6. Anova Test for 11:1 Condition Timecourse. The abundances shown (in Day# columns along with hidden replicate columns) are normalized, log transformed, and imputed. Protein abundance numbers shown in red indicates imputed values.
Accession	Description	Gene Names	11:1 H2:CO Day 7			11:1 H2:CO Day 14			11:1 H2:CO Day 21			11:1 condition timepoint replicates (n=3) values averaged				ANOVA Significance
			rep1	rep2	rep3	rep1	rep2	rep3	rep1	rep2	rep3	Day7	Day14	Day21	Trend		slope	max-min	.-Log ANOVA p value	ANOVA q-value	Standard deviation	GeneName(other)	Pathway	Function	Reaction	GO
U5RN85	Glyoxylate reductase	CAETHG_0004	30.6875	30.6882	30.5064	29.8792	30.6055	30.6104	30.3981	30.454	30.2719	30.6273	30.365	30.3747			-0.0180467	0.262311	0.378786	0.183589	0.121442				0	glyoxylate reductase (NAD+) activity [GO:0047964]; NAD binding [GO:0051287]
U5RNQ4	tripeptide aminopeptidase	CAETHG_0005	22.9213	19.9554	21.7428	26.5525	26.3708	27.5106	27.7016	27.2553	26.6984	21.5398	26.8113	27.2184		+	0.405616	5.67862	3.18586	0.000462046	2.58631				Release of the N-terminal residue from a tripeptide.	tripeptide aminopeptidase activity [GO:0045148]; zinc ion binding [GO:0008270]; peptide metabolic process [GO:0006518]
U5RS81	Tripeptide aminopeptidase	CAETHG_0006	26.0012	24.7789	22.8393	22.9728	22.222	24.3824	19.7687	21.1334	21.5875	24.5398	23.1924	20.8299		+	-0.264991	3.70988	1.54742	0.00830899	1.53334				0	tripeptide aminopeptidase activity [GO:0045148]; zinc ion binding [GO:0008270]; peptide metabolic process [GO:0006518]
U5RRP6	ATP-dependent transcriptional regulator, MalT-like, LuxR family	CAETHG_0007	27.8385	27.8361	27.6173	26.1651	26.2403	25.9883	27.6162	27.6357	27.7773	27.764	26.1312	27.6764		+	-0.00625674	1.63274	5.40439	0	0.749888				0	DNA binding [GO:0003677]; regulation of DNA-templated transcription [GO:0006355]
U5RNC7	Peptidase T	CAETHG_0008	27.7192	27.5502	27.7289	27.5304	27.3499	27.4827	27.2646	27.5264	27.462	27.6661	27.4543	27.4176		+	-0.01775	0.2485	1.16269	0.0204126	0.109522	pepT		FUNCTION: Cleaves the N-terminal amino acid of tripeptides. {ECO:0000256|HAMAP-Rule:MF_00550}.	Release of the N-terminal residue from a tripeptide.	cytoplasm [GO:0005737]; metallopeptidase activity [GO:0008237]; tripeptide aminopeptidase activity [GO:0045148]; zinc ion binding [GO:0008270]; peptide catabolic process [GO:0043171]; proteolysis [GO:0006508]
U5RRQ2	NADPH-dependent FMN reductase	CAETHG_0012	23.797	23.9666	24.1174	26.7577	26.3198	26.987	26.6527	26.9395	27.1267	23.9603	26.6882	26.9063		+	0.210426	2.94597	4.8669	0	1.34029				0	oxidoreductase activity [GO:0016491]
U5RND1	Flavodoxin	CAETHG_0013	29.1133	29.1358	29.1132	29.3049	28.7349	29.022	28.0048	29.0272	29.0197	29.1208	29.0206	28.6839			-0.031202	0.436827	0.40793	0.167424	0.186844				0
U5RRQ8	Transcriptional regulator, MarR family	CAETHG_0017	26.6755	26.4201	26.7362	21.1243	21.7142	20.828	26.1005	28.5974	25.6307	26.6106	21.2222	26.7762		+	0.0118301	5.55401	3.21529	0.000200669	2.58003				0	DNA-binding transcription factor activity [GO:0003700]
U5RNA2	Phenazine biosynthesis protein PhzF family	CAETHG_0019	29.5399	29.4686	29.442	29.0826	28.7638	28.7162	28.7277	29.044	29.0682	29.4835	28.8542	28.9466		+	-0.0383488	0.629318	2.2022	0.00249367	0.277455				0	catalytic activity [GO:0003824]; biosynthetic process [GO:0009058]
U5RNS7	Rubredoxin domain containing protein	CAETHG_0025	33.163	33.4805	33.4779	32.7919	32.8882	32.8255	32.9344	32.5725	32.6363	33.3738	32.8352	32.7144		+	-0.0470977	0.659368	2.34795	0.00174658	0.286633				0	FMN binding [GO:0010181]; iron ion binding [GO:0005506]
U5RSA6	Ferritin	CAETHG_0026	33.7716	33.9827	34.4038	33.275	33.2496	33.6956	33.0853	33.1134	33.0065	34.0527	33.4067	33.0684		+	-0.0703072	0.984301	2.20403	0.00249762	0.408327			FUNCTION: Iron-storage protein. {ECO:0000256|ARBA:ARBA00002485, ECO:0000256|RuleBase:RU361145}.	4 Fe(2+) + 6 H2O + O2 = 12 H(+) + 4 iron(III) oxide-hydroxide	cytoplasm [GO:0005737]; ferric iron binding [GO:0008199]; oxidoreductase activity [GO:0016491]; cellular iron ion homeostasis [GO:0006879]; iron ion transport [GO:0006826]
U5RNF1	NAD(+) diphosphatase	CAETHG_0028	30.7447	30.4774	30.4615	32.1195	32.0951	31.8575	32.1215	31.9318	32.2139	30.5612	32.0241	32.0891		+	0.109133	1.52787	4.61173	0	0.705424				0	metal ion binding [GO:0046872]; NAD+ diphosphatase activity [GO:0000210]; NADH pyrophosphatase activity [GO:0035529]
U5RNB4	Flavodoxin-like domain-containing protein	CAETHG_0034	30.2301	29.7251	29.573	29.5282	29.499	29.3648	29.8559	29.7742	29.6876	29.8427	29.464	29.7726		+	-0.00501015	0.378749	0.846924	0.0493666	0.164522				0	electron transfer activity [GO:0009055]; FMN binding [GO:0010181]
U5RNU1	Cold-shock DNA-binding domain protein	CAETHG_0035	30.1535	29.8956	30.1179	29.1935	29.5408	29.4954	28.3651	28.6047	28.5856	30.0557	29.4099	28.5185		+	-0.109801	1.53721	4.22065	0	0.63023				0	cytoplasm [GO:0005737]; DNA binding [GO:0003677]
U5RSB8	Putative transcriptional regulator, GntR family	CAETHG_0036	31.0627	30.9836	30.8699	30.7643	30.7385	30.8142	30.7839	30.6857	30.8762	30.972	30.7724	30.7819		+	-0.0135797	0.199693	1.39057	0.0117537	0.0919621				0	L-phenylalanine:2-oxoglutarate aminotransferase activity [GO:0080130]; pyridoxal phosphate binding [GO:0030170]; biosynthetic process [GO:0009058]
U5RNB7	Vesicle tethering protein	CAETHG_0039	29.0021	28.7955	29.6307	29.5093	29.8138	29.5628	29.9103	29.5112	29.3654	29.1428	29.6286	29.5956			0.0323459	0.485859	0.728228	0.0665659	0.221664				0
U5RNU7	histidine kinase	CAETHG_0040	27.9985	28.4247	28.2985	20.0702	22.412	20.8894	21.606	21.5085	23.0572	28.2406	21.1239	22.0572		+	-0.441668	7.11671	3.98409	0	3.15793				ATP + protein L-histidine = ADP + protein N-phospho-L-histidine.	membrane [GO:0016020]; phosphorelay sensor kinase activity [GO:0000155]
U5RSC5	Stage 0 sporulation protein A homolog	CAETHG_0041	26.9589	26.9467	26.8945	26.7297	26.4165	26.4784	26.4408	26.1217	26.3609	26.9334	26.5416	26.3078		+	-0.0446834	0.625567	2.40377	0.00150631	0.258089			FUNCTION: May play the central regulatory role in sporulation. It may be an element of the effector pathway responsible for the activation of sporulation genes in response to nutritional stress. Spo0A may act in concert with spo0H (a sigma factor) to control the expression of some genes that are critical to the sporulation process. {ECO:0000256|ARBA:ARBA00024867}.	0	DNA binding [GO:0003677]; phosphorelay signal transduction system [GO:0000160]; regulation of DNA-templated transcription [GO:0006355]
U5RRU8	FIST N domain protein	CAETHG_0054	28.073	28.5384	28.6365	20.7524	22.932	22.1197	25.0534	25.8961	24.0127	28.416	21.9347	24.9874		+	-0.244899	6.48128	3.56046	0.000175439	2.64746				0
U5RNW7	Chaperone protein HtpG	CAETHG_0057	34.1759	34.2755	34.0367	34.1982	34.058	33.9339	34.2131	34.1214	34.2375	34.1627	34.0634	34.1907			0.0019989	0.127322	0.416878	0.161612	0.054632	htpG		FUNCTION: Molecular chaperone. Has ATPase activity. {ECO:0000256|HAMAP-Rule:MF_00505}.	0	cytoplasm [GO:0005737]; ATP binding [GO:0005524]; ATP hydrolysis activity [GO:0016887]; ATP-dependent protein folding chaperone [GO:0140662]; unfolded protein binding [GO:0051082]
U5RSE8	YbaK/prolyl-tRNA synthetase associated region	CAETHG_0063	24.6834	24.1836	23.261	19.9318	21.8862	20.7524	21.6624	23.089	22.3971	24.0426	20.8568	22.3828		+	-0.118559	3.18584	2.04974	0.00349565	1.301				0	aminoacyl-tRNA editing activity [GO:0002161]; aminoacyl-tRNA ligase activity [GO:0004812]
U5RNI4	Glyoxalase-like domain containing protein	CAETHG_0065	25.9373	25.5133	25.8099	27.5908	27.0636	27.3649	27.4005	26.4445	27.1612	25.7535	27.3398	27.0021		+	0.089183	1.58624	2.48634	0.00121839	0.682243				0
U5RNX7	UPF0597 protein CAETHG_0067	CAETHG_0067	32.9222	33.212	33.3081	32.5362	32.5805	32.5511	32.6055	32.4869	32.594	33.1475	32.5559	32.5621		+	-0.0418086	0.59152	2.81383	0.000780488	0.277396				0
U5RSF4	Transcriptional regulator, GntR family	CAETHG_0068	25.1511	24.3454	23.8173	22.4985	21.6456	21.7886	21.9533	22.239	22.3253	24.4379	21.9776	22.1725		+	-0.161816	2.46035	2.86897	0.000820513	1.11672				0	DNA binding [GO:0003677]; DNA-binding transcription factor activity [GO:0003700]
U5RNJ5	DUF2225 domain-containing protein	CAETHG_0075	21.3067	22.4827	21.7516	22.5382	23.7991	22.587	22.879	23.3033	22.3787	21.847	22.9747	22.8537		+	0.0719018	1.12771	0.946405	0.0366008	0.50549				0
U5RNY8	Methyl-accepting chemotaxis sensory transducer with Cache sensor	CAETHG_0077	31.6786	31.8963	31.7603	32.0135	32.1124	32.0726	32.5442	31.9996	32.0298	31.7784	32.0662	32.1912		+	0.0294831	0.412764	1.0515	0.0274908	0.172823				0	plasma membrane [GO:0005886]; signal transduction [GO:0007165]
U5RSG4	ADP-ribosyl-(Dinitrogen reductase) hydrolase	CAETHG_0078	24.9523	24.6256	24.8719	21.9551	20.5259	22.9922	20.7889	21.7152	19.94	24.8166	21.8244	20.8147		+	-0.285851	4.00191	2.44424	0.00123933	1.69929				0	ADP-ribosyl-[dinitrogen reductase] hydrolase activity [GO:0047407]; metabolic process [GO:0008152]
U5RNJ9	Nitroreductase	CAETHG_0080	27.0472	26.8286	26.6467	26.9938	26.8088	26.9477	27.9933	27.4592	27.7771	26.8408	26.9168	27.7432		+	0.064456	0.902384	2.56777	0.000875502	0.40866				0	oxidoreductase activity [GO:0016491]
U5RNF6	Molybdopterin-guanine dinucleotide biosynthesis protein B	CAETHG_0081	29.4942	29.1024	29.4166	30.3999	29.7801	29.8619	29.7465	29.7465	30.2171	29.3377	30.014	29.9033		+	0.0404001	0.676221	1.30097	0.0144067	0.296164				0
U5RNZ3	(2Fe-2S) ferredoxin domain-containing protein	CAETHG_0082	28.3998	28.8667	28.8432	28.3019	28.5997	28.5693	27.8259	28.2657	28.4656	28.7032	28.4903	28.1857		+	-0.0369656	0.517518	0.902442	0.0419022	0.212377				0
U5RSH1	4Fe-4S ferredoxin, iron-sulpur binding domain-containing protein	CAETHG_0083	33.422	33.6349	33.5655	32.9856	33.2346	33.0711	33.1823	33.0141	32.9878	33.5408	33.0971	33.0614		+	-0.0342427	0.479398	2.4382	0.00130147	0.218063				0	iron-sulfur cluster binding [GO:0051536]; metal ion binding [GO:0046872]
U5RRY3	Nitrate reductase	CAETHG_0084	34.7684	34.8597	35.0648	34.4422	34.6804	34.5828	34.6592	34.6088	34.6199	34.8976	34.5685	34.6293		+	-0.0191651	0.329136	1.60036	0.00728696	0.142992				0	metal ion binding [GO:0046872]; molybdopterin cofactor binding [GO:0043546]; nitrate reductase activity [GO:0008940]
U5RNK3	Nitrate reductase	CAETHG_0085	31.6707	31.671	31.6554	31.0762	31.0143	31.1083	31.3675	30.7631	31.085	31.6657	31.0663	31.0719		+	-0.0424157	0.599445	2.04235	0.00357287	0.281264				0	4 iron, 4 sulfur cluster binding [GO:0051539]; nitrate reductase activity [GO:0008940]
U5RSH5	Iron-chelate-transporting ATPase	CAETHG_0088	21.2205	26.2512	26.0677	21.9985	19.8417	21.0623	21.7247	21.3719	21.3667	24.5131	20.9675	21.4878		+	-0.216096	3.54561	1.01299	0.0306678	1.56329				0	ATP binding [GO:0005524]; hydrolase activity [GO:0016787]
U5RRY7	ABC-type transporter, integral membrane subunit	CAETHG_0089	22.7489	20.2971	21.0781	19.9662	21.4031	21.8034	26.9648	27.0016	26.8254	21.3747	21.0576	26.9306		+	0.396851	5.87302	3.44174	0.000233463	2.69693				0	plasma membrane [GO:0005886]; transmembrane transporter activity [GO:0022857]
U5RNL0	ABC-type transporter, periplasmic subunit	CAETHG_0090	31.7599	31.7052	31.7754	31.0976	31.2117	31.1719	31.0503	31.0769	30.9625	31.7468	31.1604	31.0299		+	-0.0512105	0.716947	5.19053	0	0.311793				0
U5RP02	Aldehyde ferredoxin oxidoreductase	CAETHG_0092	39.159	38.9838	38.9875	39.1803	39.0298	38.9716	39.1989	39.1241	39.2378	39.0435	39.0606	39.1869			0.0102472	0.143461	0.720257	0.0679006	0.0639795				0	4 iron, 4 sulfur cluster binding [GO:0051539]; aldehyde ferredoxin oxidoreductase activity [GO:0033726]; electron transfer activity [GO:0009055]; metal ion binding [GO:0046872]
U5RSL2	PAS modulated sigma54 specific transcriptional regulator, Fis family	CAETHG_0093	32.7402	32.6901	32.727	32.2199	32.283	32.4225	32.2397	32.0909	32.2391	32.7191	32.3085	32.1899		+	-0.0378	0.5292	3.37445	0.000224719	0.226747				0	ATP binding [GO:0005524]; sequence-specific DNA binding [GO:0043565]; regulation of DNA-templated transcription [GO:0006355]
U5RS11	Sigma54 specific transcriptional regulator with PAS/PAC sensor, Fis family	CAETHG_0094	28.6208	28.5765	28.6819	30.2346	30.0666	30.0114	29.9256	29.7409	29.7249	28.6264	30.1042	29.7971		+	0.0836242	1.4778	5.42752	0	0.636729				0	ATP binding [GO:0005524]; sequence-specific DNA binding [GO:0043565]; regulation of DNA-templated transcription [GO:0006355]
U5RNN4	PBP domain containing protein	CAETHG_0095	30.571	30.4743	30.2331	29.824	29.7228	30.1158	29.9242	29.5274	29.6958	30.4261	29.8875	29.7158		+	-0.0507368	0.710315	2.01432	0.0035543	0.302604				0
U5RNJ1	ABC-type transporter, integral membrane subunit	CAETHG_0096	22.4715	20.1253	19.2828	26.3082	25.9194	26.0611	20.884	21.1472	19.4885	20.6265	26.0962	20.5066		+	-0.00856727	5.58968	2.94451	0.000574526	2.60719				0	plasma membrane [GO:0005886]; transmembrane transport [GO:0055085]
U5RP30	Phosphate-transporting ATPase	CAETHG_0097	26.8928	26.8458	25.8045	29.1648	28.469	27.954	28.6377	28.9181	28.3651	26.5144	28.5293	28.6403		+	0.151852	2.12593	2.37976	0.00161538	0.977054				0	ATP binding [GO:0005524]; hydrolase activity [GO:0016787]
U5RSN1	Molybdopterin molybdenumtransferase	CAETHG_0098	32.7194	32.6851	32.666	33.1329	32.2957	32.5783	32.6465	32.8531	32.8276	32.6902	32.669	32.7757			0.00611196	0.106782	0.0625924	0.642333	0.0461571		PATHWAY: Cofactor biosynthesis; molybdopterin biosynthesis. {ECO:0000256|ARBA:ARBA00005046, ECO:0000256|RuleBase:RU365090}.	FUNCTION: Catalyzes the insertion of molybdate into adenylated molybdopterin with the concomitant release of AMP. {ECO:0000256|ARBA:ARBA00002901, ECO:0000256|RuleBase:RU365090}.; FUNCTION: May be involved in the biosynthesis of molybdopterin. {ECO:0000256|ARBA:ARBA00003487}.	adenylyl-molybdopterin + H(+) + molybdate = AMP + H2O + Mo-molybdopterin	metal ion binding [GO:0046872]; molybdopterin molybdotransferase activity [GO:0061599]; Mo-molybdopterin cofactor biosynthetic process [GO:0006777]; molybdopterin cofactor biosynthetic process [GO:0032324]
U5RS34	Molybdopterin molybdenumtransferase	CAETHG_0099	36.0807	36.0152	35.8981	35.9776	35.948	35.9151	36.1471	35.9549	36.0194	35.998	35.9469	36.0405			0.00303523	0.0935936	0.386019	0.179304	0.0382632		PATHWAY: Cofactor biosynthesis; molybdopterin biosynthesis. {ECO:0000256|ARBA:ARBA00005046, ECO:0000256|RuleBase:RU365090}.	FUNCTION: Catalyzes the insertion of molybdate into adenylated molybdopterin with the concomitant release of AMP. {ECO:0000256|ARBA:ARBA00002901, ECO:0000256|RuleBase:RU365090}.; FUNCTION: May be involved in the biosynthesis of molybdopterin. {ECO:0000256|ARBA:ARBA00003487}.	adenylyl-molybdopterin + H(+) + molybdate = AMP + H2O + Mo-molybdopterin	metal ion binding [GO:0046872]; molybdopterin molybdotransferase activity [GO:0061599]; Mo-molybdopterin cofactor biosynthetic process [GO:0006777]; molybdopterin cofactor biosynthetic process [GO:0032324]
U5RNQ8	MOSC domain containing protein	CAETHG_0100	30.7269	30.8382	31.1858	31.2793	30.9815	30.9183	30.918	30.9023	31.0114	30.917	31.0597	30.9439			0.00192333	0.142761	0.211499	0.333045	0.061935				0	catalytic activity [GO:0003824]; molybdenum ion binding [GO:0030151]; pyridoxal phosphate binding [GO:0030170]
U5RNL1	Sigma54 specific transcriptional regulator, Fis family	CAETHG_0101	32.4942	32.4709	32.3585	32.1915	32.2347	32.1535	32.473	32.1138	32.2799	32.4412	32.1932	32.2889		+	-0.0108758	0.247965	1.02499	0.0295111	0.102105				0	ATP binding [GO:0005524]; sequence-specific DNA binding [GO:0043565]; regulation of DNA-templated transcription [GO:0006355]
U5RP39	Aldehyde ferredoxin oxidoreductase	CAETHG_0102	37.1101	35.6941	35.8073	35.9588	34.9586	34.4438	35.8512	35.8252	35.623	36.2038	35.1204	35.7665			-0.0312373	1.08343	0.710854	0.069535	0.445039				0	4 iron, 4 sulfur cluster binding [GO:0051539]; aldehyde ferredoxin oxidoreductase activity [GO:0033726]; electron transfer activity [GO:0009055]; metal ion binding [GO:0046872]
U5RSN7	Thiamine S protein	CAETHG_0103	32.977	32.2304	32.5772	32.7194	31.7577	32.5826	32.8427	32.8481	32.5648	32.5949	32.3532	32.7519			0.0112138	0.398669	0.318772	0.226802	0.163975				0
U5RS38	UBA/THIF-type NAD/FAD binding protein	CAETHG_0104	33.2084	32.7682	33.6411	34.1424	33.9649	33.892	34.1518	34.1542	34.1904	33.2059	33.9997	34.1655		+	0.0685403	0.959564	2.04459	0.00352023	0.418784				0	ubiquitin-like modifier activating enzyme activity [GO:0008641]
U5RNR2	Sigma54 specific transcriptional regulator, Fis family	CAETHG_0105	25.9395	26.2111	24.7222	21.5882	21.7875	21.4172	26.8974	27.1979	26.582	25.6243	21.5976	26.8924		+	0.090581	5.29477	4.48466	0	2.25725				0	membrane [GO:0016020]; ATP binding [GO:0005524]; sequence-specific DNA binding [GO:0043565]; regulation of DNA-templated transcription [GO:0006355]
U5RSN9	Probable endonuclease 4	CAETHG_0108	25.7305	25.8144	25.7195	27.2625	27.5769	25.1718	25.3637	25.0601	25.6783	25.7548	26.6704	25.3674			-0.0276753	1.30304	0.724048	0.0672774	0.546334	nfo		FUNCTION: Endonuclease IV plays a role in DNA repair. It cleaves phosphodiester bonds at apurinic or apyrimidinic (AP) sites, generating a 3'-hydroxyl group and a 5'-terminal sugar phosphate. {ECO:0000256|HAMAP-Rule:MF_00152}.	Endonucleolytic cleavage to 5'-phosphooligonucleotide end-products.	deoxyribonuclease IV (phage-T4-induced) activity [GO:0008833]; DNA binding [GO:0003677]; zinc ion binding [GO:0008270]; DNA repair [GO:0006281]
U5RNL9	DUF2334 domain-containing protein	CAETHG_0111	21.1964	22.5956	21.0725	23.2626	20.4084	23.3408	25.2123	21.5165	24.376	21.6215	22.3373	23.7016			0.148581	2.08013	0.49421	0.127502	0.862858				0	carbohydrate metabolic process [GO:0005975]
U5RP55	Nuclease SbcCD subunit D	CAETHG_0112	26.152	25.9626	25.8158	27.5247	28.1183	27.986	27.8595	27.3349	27.997	25.9768	27.8763	27.7305		+	0.125264	1.89956	3.4876	0.000161943	0.863137	sbcD		FUNCTION: SbcCD cleaves DNA hairpin structures. These structures can inhibit DNA replication and are intermediates in certain DNA recombination reactions. The complex acts as a 3'->5' double strand exonuclease that can open hairpins. It also has a 5' single-strand endonuclease activity. {ECO:0000256|RuleBase:RU363069}.	0	3'-5' exonuclease activity [GO:0008408]; endonuclease activity [GO:0004519]; carbohydrate metabolic process [GO:0005975]; DNA recombination [GO:0006310]; DNA replication [GO:0006260]
U5RSP8	AAA_15 domain-containing protein	CAETHG_0113	27.7992	28.4315	27.7418	28.5196	28.1236	28.2399	28.3925	27.9351	28.4411	27.9908	28.2944	28.2562			0.0189559	0.30355	0.350366	0.20275	0.135001				0
U5RS45	Nuclease SbcCD subunit C	CAETHG_0114	27.5973	27.6728	27.1202	27.0543	27.0525	27.1515	26.9167	27.2144	27.5377	27.4634	27.0861	27.2229			-0.0171806	0.377308	0.594096	0.094441	0.155964				0
U5RNS0	Electron transfer flavoprotein alpha/beta-subunit	CAETHG_0115	31.5282	31.3119	31.1233	31.14	31.1698	31.1282	31.3205	31.3529	31.1158	31.3211	31.146	31.2631			-0.00414453	0.175127	0.448929	0.145819	0.0728388				0	electron transfer activity [GO:0009055]
U5RNM1	Electron transfer flavoprotein alpha/beta-subunit	CAETHG_0116	31.4602	31.2944	31.3691	31.4321	31.2772	30.9341	31.3889	31.1138	31.2236	31.3745	31.2145	31.2421			-0.00945954	0.160064	0.281599	0.257454	0.0698591				0	electron transfer activity [GO:0009055]; flavin adenine dinucleotide binding [GO:0050660]
U5RP57	D-lactate dehydrogenase (Cytochrome)	CAETHG_0117	33.1024	33.1927	32.816	32.6756	32.7635	32.5786	32.748	32.7948	32.7669	33.037	32.6725	32.7699		+	-0.0190811	0.36448	1.52978	0.00859476	0.154086				0	D-lactate dehydrogenase (cytochrome) activity [GO:0004458]; FAD binding [GO:0071949]
U5RSQ2	2-dehydropantoate 2-reductase	CAETHG_0118	31.9406	31.9283	31.7055	31.822	31.7449	31.6692	31.8838	31.643	31.572	31.8581	31.7454	31.6996			-0.011322	0.158508	0.43729	0.151112	0.0666088		PATHWAY: Cofactor biosynthesis; (R)-pantothenate biosynthesis; (R)-pantoate from 3-methyl-2-oxobutanoate: step 2/2. {ECO:0000256|RuleBase:RU362068}.	FUNCTION: Catalyzes the NADPH-dependent reduction of ketopantoate into pantoic acid. {ECO:0000256|RuleBase:RU362068}.	(R)-pantoate + NADP(+) = 2-dehydropantoate + H(+) + NADPH	2-dehydropantoate 2-reductase activity [GO:0008677]; pantothenate biosynthetic process [GO:0015940]
U5RS50	Hydrogenase large subunit domain protein	CAETHG_0119	28.4842	28.6285	28.4593	27.636	28.4317	28.2734	29.2107	28.7104	28.7691	28.524	28.1137	28.8968		+	0.0266287	0.78308	1.32578	0.0135411	0.319813				0	4 iron, 4 sulfur cluster binding [GO:0051539]; metal ion binding [GO:0046872]
U5RNS5	Methyl-accepting chemotaxis sensory transducer	CAETHG_0120	28.9161	29.0689	28.6409	28.7251	28.8042	28.7445	29.1105	28.8565	28.8761	28.8753	28.758	28.9477			0.00517228	0.189754	0.438621	0.150642	0.0781875				0	membrane [GO:0016020]; signal transduction [GO:0007165]
U5RP61	Ketol-acid reductoisomerase (NADP(+))	CAETHG_0122	36.1764	36.157	36.1234	35.7754	35.7502	35.7033	35.9114	36.0457	36.0017	36.1523	35.743	35.9863		+	-0.0118583	0.409322	3.89316	0	0.168095	ilvC	PATHWAY: Amino-acid biosynthesis; L-isoleucine biosynthesis; L-isoleucine from 2-oxobutanoate: step 2/4. {ECO:0000256|ARBA:ARBA00004885, ECO:0000256|HAMAP-Rule:MF_00435}.; PATHWAY: Amino-acid biosynthesis; L-valine biosynthesis; L-valine from pyruvate: step 2/4. {ECO:0000256|ARBA:ARBA00004864, ECO:0000256|HAMAP-Rule:MF_00435}.	FUNCTION: Involved in the biosynthesis of branched-chain amino acids (BCAA). Catalyzes an alkyl-migration followed by a ketol-acid reduction of (S)-2-acetolactate (S2AL) to yield (R)-2,3-dihydroxy-isovalerate. In the isomerase reaction, S2AL is rearranged via a Mg-dependent methyl migration to produce 3-hydroxy-3-methyl-2-ketobutyrate (HMKB). In the reductase reaction, this 2-ketoacid undergoes a…	(2R)-2,3-dihydroxy-3-methylbutanoate + NADP(+) = (2S)-2-acetolactate + H(+) + NADPH	isomerase activity [GO:0016853]; ketol-acid reductoisomerase activity [GO:0004455]; magnesium ion binding [GO:0000287]; NADP binding [GO:0050661]; isoleucine biosynthetic process [GO:0009097]; valine biosynthetic process [GO:0009099]
U5RSQ7	Dihydroxy-acid dehydratase	CAETHG_0123	35.1853	35.1248	35.0277	34.7232	34.6348	34.6154	34.7794	34.7509	34.642	35.1126	34.6578	34.7241		+	-0.0277495	0.4548	3.35885	0.000221402	0.200601	ilvD	PATHWAY: Amino-acid biosynthesis; L-isoleucine biosynthesis; L-isoleucine from 2-oxobutanoate: step 3/4. {ECO:0000256|ARBA:ARBA00029437, ECO:0000256|HAMAP-Rule:MF_00012}.; PATHWAY: Amino-acid biosynthesis; L-valine biosynthesis; L-valine from pyruvate: step 3/4. {ECO:0000256|ARBA:ARBA00029436, ECO:0000256|HAMAP-Rule:MF_00012}.	FUNCTION: Functions in the biosynthesis of branched-chain amino acids. Catalyzes the dehydration of (2R,3R)-2,3-dihydroxy-3-methylpentanoate (2,3-dihydroxy-3-methylvalerate) into 2-oxo-3-methylpentanoate (2-oxo-3-methylvalerate) and of (2R)-2,3-dihydroxy-3-methylbutanoate (2,3-dihydroxyisovalerate) into 2-oxo-3-methylbutanoate (2-oxoisovalerate), the penultimate precursor to L-isoleucine and L-va…	(2R)-2,3-dihydroxy-3-methylbutanoate = 3-methyl-2-oxobutanoate + H2O	2 iron, 2 sulfur cluster binding [GO:0051537]; dihydroxy-acid dehydratase activity [GO:0004160]; magnesium ion binding [GO:0000287]; isoleucine biosynthetic process [GO:0009097]; valine biosynthetic process [GO:0009099]
U5RS56	Acetolactate synthase	CAETHG_0124	32.9523	32.9598	32.8162	32.852	32.509	32.6059	32.674	32.5299	32.6088	32.9094	32.6556	32.6042		+	-0.0217999	0.305199	1.36998	0.0123664	0.133411		PATHWAY: Amino-acid biosynthesis; L-isoleucine biosynthesis; L-isoleucine from 2-oxobutanoate: step 1/4. {ECO:0000256|ARBA:ARBA00004974, ECO:0000256|RuleBase:RU003591}.; PATHWAY: Amino-acid biosynthesis; L-valine biosynthesis; L-valine from pyruvate: step 1/4. {ECO:0000256|ARBA:ARBA00005025, ECO:0000256|RuleBase:RU003591}.		H(+) + 2 pyruvate = (2S)-2-acetolactate + CO2	acetolactate synthase activity [GO:0003984]; flavin adenine dinucleotide binding [GO:0050660]; magnesium ion binding [GO:0000287]; thiamine pyrophosphate binding [GO:0030976]; isoleucine biosynthetic process [GO:0009097]; valine biosynthetic process [GO:0009099]
U5RNT0	Acetolactate synthase small subunit	CAETHG_0125	31.6486	31.598	31.4016	31.7597	31.6636	31.7487	31.8686	32.1503	31.7647	31.5494	31.724	31.9279		+	0.0270334	0.378467	1.34453	0.0130885	0.154663		PATHWAY: Amino-acid biosynthesis; L-isoleucine biosynthesis; L-isoleucine from 2-oxobutanoate: step 1/4. {ECO:0000256|ARBA:ARBA00004974, ECO:0000256|RuleBase:RU368092}.; PATHWAY: Amino-acid biosynthesis; L-valine biosynthesis; L-valine from pyruvate: step 1/4. {ECO:0000256|ARBA:ARBA00005025, ECO:0000256|RuleBase:RU368092}.	FUNCTION: Catalyzes the conversion of 2 pyruvate molecules into acetolactate in the first common step of the biosynthetic pathway of the branched-amino acids such as leucine, isoleucine, and valine. {ECO:0000256|RuleBase:RU368092}.	H(+) + 2 pyruvate = (2S)-2-acetolactate + CO2	cytoplasm [GO:0005737]; acetolactate synthase activity [GO:0003984]; acetolactate synthase regulator activity [GO:1990610]; isoleucine biosynthetic process [GO:0009097]; valine biosynthetic process [GO:0009099]
U5RP66	Biotin carboxylase	CAETHG_0127	23.4341	23.4979	23.2555	20.0798	21.9091	21.8171	22.4758	21.543	22.1643	23.3958	21.2687	22.061		+	-0.0953432	2.12715	1.69036	0.0063061	0.877766				0	ATP binding [GO:0005524]; biotin carboxylase activity [GO:0004075]; metal ion binding [GO:0046872]
U5RNT6	Urea carboxylase	CAETHG_0130	25.0019	24.772	23.5385	26.4135	26.173	25.7052	31.0346	30.6406	30.7921	24.4374	26.0973	30.8224		+	0.456068	6.38495	4.89298	0	2.70492				0	ATP binding [GO:0005524]; hydrolase activity [GO:0016787]; urea carboxylase activity [GO:0004847]
U5RNU0	Sodium/proline symporter	CAETHG_0135	24.0937	24.1378	24.6027	24.4068	22.6231	23.9569	23.9988	21.6091	21.3774	24.2781	23.6623	22.3284		+	-0.139258	1.94961	0.888843	0.0436641	0.813723			FUNCTION: Catalyzes the sodium-dependent uptake of extracellular L-proline. {ECO:0000256|RuleBase:RU366012}.	L-proline(in) + Na(+)(in) = L-proline(out) + Na(+)(out)	plasma membrane [GO:0005886]; proline:sodium symporter activity [GO:0005298]; sodium ion binding [GO:0031402]; proline transport [GO:0015824]
U5RNN7	DUF2284 domain-containing protein	CAETHG_0136	31.6471	31.7522	31.7744	30.6987	30.9274	31.1072	30.9647	30.9732	31.0719	31.7246	30.9111	31.0033		+	-0.051521	0.813445	3.32993	0.000217391	0.363693				0
U5RS70	Cobalamin B12-binding domain protein	CAETHG_0139	30.5403	30.559	30.5874	30.668	30.5123	30.4731	30.3546	30.8095	31.0895	30.5622	30.5511	30.7512			0.0134961	0.200052	0.295893	0.244545	0.0917996				0	cobalamin binding [GO:0031419]; metal ion binding [GO:0046872]; methyltransferase activity [GO:0008168]
U5RNU4	Uroporphyrinogen decarboxylase (URO-D)	CAETHG_0140	29.2161	28.3665	28.5909	28.3584	28.3579	28.2845	28.7471	28.6113	27.472	28.7245	28.3336	28.2768			-0.031981	0.447734	0.30093	0.24064	0.199028				0	uroporphyrinogen decarboxylase activity [GO:0004853]; porphyrin-containing compound biosynthetic process [GO:0006779]
U5RNP1	Uroporphyrinogen decarboxylase (URO-D)	CAETHG_0141	28.2245	28.0174	27.7206	27.3578	27.2246	27.1547	28.1915	27.203	27.5653	27.9875	27.2457	27.6533		+	-0.0238711	0.741781	1.07068	0.0262065	0.303325				0	uroporphyrinogen decarboxylase activity [GO:0004853]; porphyrin-containing compound biosynthetic process [GO:0006779]
U5RP78	PTS system, fructose subfamily, IIC subunit	CAETHG_0142	27.0908	27.0338	26.9899	26.7268	26.6775	26.8043	27.03	26.6949	26.827	27.0382	26.7362	26.8506		+	-0.0133971	0.301971	1.42419	0.0111746	0.124479				0	plasma membrane [GO:0005886]; carbohydrate:proton symporter activity [GO:0005351]; D-glucosamine PTS permease activity [GO:0103111]; protein-N(PI)-phosphohistidine-fructose phosphotransferase system transporter activity [GO:0022877]; phosphoenolpyruvate-dependent sugar phosphotransferase system [GO:0009401]
U5RSS6	Tagatose-6-phosphate kinase	CAETHG_0143	23.7812	24.3546	24.6508	23.9265	23.6163	23.449	22.4774	24.3147	24.4673	24.2622	23.6639	23.7531			-0.0363632	0.598303	0.249541	0.288642	0.263543		PATHWAY: Carbohydrate metabolism; D-tagatose 6-phosphate degradation; D-glyceraldehyde 3-phosphate and glycerone phosphate from D-tagatose 6-phosphate: step 1/2. {ECO:0000256|PIRNR:PIRNR000535}.		ATP + D-tagatofuranose 6-phosphate = ADP + D-tagatofuranose 1,6-bisphosphate + H(+)	1-phosphofructokinase activity [GO:0008662]; ATP binding [GO:0005524]; tagatose-6-phosphate kinase activity [GO:0009024]; D-tagatose 6-phosphate catabolic process [GO:2001059]; lactose metabolic process [GO:0005988]
U5RNU8	Methionine synthase	CAETHG_0145	33.3494	33.2663	33.0641	32.9073	32.8358	32.9566	33.145	32.9395	32.975	33.2266	32.8999	33.0198		+	-0.0147703	0.32673	1.51465	0.00918087	0.134948				0	methionine synthase activity [GO:0008705]; methylation [GO:0032259]; pteridine-containing compound metabolic process [GO:0042558]
U5RNP8	Uroporphyrinogen decarboxylase (URO-D)	CAETHG_0151	21.7253	20.4458	22.2554	22.5433	21.9695	22.6663	29.2615	30.8183	29.5871	21.4755	22.393	29.889		+	0.600961	8.41346	4.77598	0	3.76854				0	uroporphyrinogen decarboxylase activity [GO:0004853]; porphyrin-containing compound biosynthetic process [GO:0006779]
U5RNV7	Uroporphyrinogen decarboxylase (URO-D)	CAETHG_0155	33.5204	33.5014	33.4608	32.7695	32.7982	32.9011	33.0046	33.0983	33.0254	33.4942	32.8229	33.0428		+	-0.0322417	0.671225	4.93638	0	0.279408				0	uroporphyrinogen decarboxylase activity [GO:0004853]; porphyrin-containing compound biosynthetic process [GO:0006779]
U5RNQ1	Ferredoxin	CAETHG_0156	32.4599	32.5273	32.4204	31.0039	31.006	31.0543	32.2769	31.5011	31.8987	32.4692	31.0214	31.8922		+	-0.0412135	1.44783	3.16327	0.000454545	0.595119				0
U5RP90	Ferredoxin	CAETHG_0157	29.7318	29.7331	29.699	29.3352	29.2827	29.2779	29.7896	29.6918	29.7984	29.7213	29.2986	29.76		+	0.00276343	0.461345	4.84573	0	0.208959				0	iron-sulfur cluster binding [GO:0051536]
U5RST9	Putative transcriptional regulator, PucR family	CAETHG_0158	28.6075	28.1752	28.3754	28.5965	28.7493	28.5625	28.9096	28.7722	28.885	28.3861	28.6361	28.8556		+	0.0335387	0.469542	1.69333	0.00625404	0.191825				0
U5RS88	Cobalamin B12-binding domain protein	CAETHG_0159	20.5971	21.1943	21.5393	27.6571	22.314	26.655	21.4704	27.5245	27.5665	21.1102	25.542	25.5205		+	0.315017	4.43181	0.869445	0.0460564	2.08411				0	cobalamin binding [GO:0031419]; metal ion binding [GO:0046872]; methyltransferase activity [GO:0008168]
U5RNW1	Purine nucleoside phosphorylase	CAETHG_0160	31.137	30.9817	30.9569	30.449	30.5179	30.6362	30.0058	30.4023	30.29	31.0252	30.5344	30.2327		+	-0.0566086	0.792521	2.85768	0.000810127	0.326603		PATHWAY: Purine metabolism; purine nucleoside salvage. {ECO:0000256|ARBA:ARBA00005058, ECO:0000256|PIRNR:PIRNR000477}.	FUNCTION: The purine nucleoside phosphorylases catalyze the phosphorolytic breakdown of the N-glycosidic bond in the beta-(deoxy)ribonucleoside molecules, with the formation of the corresponding free purine bases and pentose-1-phosphate. {ECO:0000256|PIRNR:PIRNR000477}.	0	purine-nucleoside phosphorylase activity [GO:0004731]; nucleoside metabolic process [GO:0009116]
U5RNQ5	Translation initiation factor IF-3	CAETHG_0161	30.3792	30.4265	30.2719	30.708	30.1267	30.3711	30.3245	29.7115	30.0089	30.3592	30.4019	30.015			-0.0245879	0.386973	0.712746	0.0690538	0.173228	infC		FUNCTION: IF-3 binds to the 30S ribosomal subunit and shifts the equilibrum between 70S ribosomes and their 50S and 30S subunits in favor of the free subunits, thus enhancing the availability of 30S subunits on which protein synthesis initiation begins. {ECO:0000256|HAMAP-Rule:MF_00080, ECO:0000256|RuleBase:RU000646}.	0	cytoplasm [GO:0005737]; translation initiation factor activity [GO:0003743]
U5RP95	Stage 0 sporulation protein A homolog	CAETHG_0162	28.3264	28.5422	28.5246	29.0439	29.0973	29.0583	29.0163	29.1478	29.209	28.4644	29.0665	29.1244		+	0.0471417	0.659983	3.70264	0.000203046	0.298416			FUNCTION: May play the central regulatory role in sporulation. It may be an element of the effector pathway responsible for the activation of sporulation genes in response to nutritional stress. Spo0A may act in concert with spo0H (a sigma factor) to control the expression of some genes that are critical to the sporulation process. {ECO:0000256|ARBA:ARBA00024867}.	0	phosphorelay signal transduction system [GO:0000160]
U5RSU2	ATP-binding region ATPase domain protein	CAETHG_0163	21.4519	21.2722	22.0809	24.0754	21.7854	22.3315	20.2406	21.8108	21.6979	21.6017	22.7308	21.2498			-0.025136	1.481	0.733057	0.0654971	0.631759				0	membrane [GO:0016020]; ATP binding [GO:0005524]; kinase activity [GO:0016301]; phosphorelay signal transduction system [GO:0000160]; phosphorylation [GO:0016310]
U5RS93	Sodium:dicarboxylate symporter	CAETHG_0164	26.335	25.4127	25.5562	21.4991	25.8258	25.1227	21.4791	20.9558	21.5127	25.768	24.1492	21.3159		+	-0.318007	4.4521	1.68923	0.00629162	1.83997				0	membrane [GO:0016020]; symporter activity [GO:0015293]; carboxylic acid transport [GO:0046942]
U5RNQ9	Glucokinase	CAETHG_0166	28.3196	28.9419	28.3049	26.0827	28.4096	28.0521	27.6956	28.3017	28.0686	28.5221	27.5148	28.022			-0.0357261	1.00731	0.460319	0.140815	0.411236				0	glucokinase activity [GO:0004340]
U5RNW9	Cysteine--tRNA ligase	CAETHG_0170	29.3996	29.8287	29.4847	29.0734	29.4745	29.1963	30.0491	28.7278	29.6852	29.571	29.248	29.4874			-0.00597377	0.32296	0.182776	0.373464	0.13686	cysS			ATP + L-cysteine + tRNA(Cys) = AMP + diphosphate + L-cysteinyl-tRNA(Cys)	cytoplasm [GO:0005737]; ATP binding [GO:0005524]; cysteine-tRNA ligase activity [GO:0004817]; zinc ion binding [GO:0008270]; cysteinyl-tRNA aminoacylation [GO:0006423]
U5RPA3	HutD-family protein	CAETHG_0172	30.4049	30.4072	30.1782	29.9367	29.9633	30.019	29.2812	30.0174	29.8157	30.3301	29.973	29.7048		+	-0.0446645	0.625303	1.34256	0.0131168	0.256137				0
U5RSA3	DUF1657 domain-containing protein	CAETHG_0174	22.8924	24.2395	24.0051	21.52	20.4881	20.3675	23.221	20.9405	21.6411	23.7123	20.7919	21.9342		+	-0.127008	2.92046	1.75471	0.0057136	1.20165				0
U5RNS4	DUF3006 domain-containing protein	CAETHG_0181	28.5682	28.172	28.3714	27.8786	28.1328	28.0878	28.651	28.0899	28.1725	28.3705	28.0331	28.3045			-0.00472005	0.337475	0.646313	0.0823302	0.146026				0
U5RNY3	Protein containing Zn-finger domain	CAETHG_0187	21.7272	22.0832	23.7509	21.217	20.8328	20.193	20.4466	23.1903	22.6306	22.5204	20.7476	22.0892			-0.0308028	1.77281	0.710439	0.0696384	0.754885				0
U5RNS8	LexA repressor	CAETHG_0188	20.5727	19.3051	22.511	26.7511	22.2195	22.9984	20.5232	26.2773	22.379	20.7963	23.9896	23.0599			0.161686	3.1934	0.504787	0.123539	1.34107	lexA		FUNCTION: Represses a number of genes involved in the response to DNA damage (SOS response), including recA and lexA. In the presence of single-stranded DNA, RecA interacts with LexA causing an autocatalytic cleavage which disrupts the DNA-binding part of LexA, leading to derepression of the SOS regulon and eventually DNA repair. {ECO:0000256|HAMAP-Rule:MF_00015}.	Hydrolysis of Ala-|-Gly bond in repressor LexA.	DNA binding [GO:0003677]; serine-type endopeptidase activity [GO:0004252]; DNA repair [GO:0006281]; DNA replication [GO:0006260]; negative regulation of DNA-templated transcription [GO:0045892]; proteolysis [GO:0006508]; SOS response [GO:0009432]
U5RSC0	2-hydroxyglutaryl-CoA dehydratase D-component	CAETHG_0196	29.0529	28.5636	29.1375	28.0003	27.5472	27.8582	28.2934	28.7084	28.5316	28.918	27.8019	28.5111		+	-0.0290632	1.1161	2.32514	0.0019357	0.461183				0	hydro-lyase activity [GO:0016836]
U5RNZ1	Uroporphyrinogen decarboxylase (URO-D)	CAETHG_0197	21.5046	21.959	23.2511	22.3438	22.4898	21.7837	20.2162	22.9206	23.2833	22.2382	22.2057	22.14			-0.00701414	0.0981979	0.00259304	0.968702	0.0408475				0	uroporphyrinogen decarboxylase activity [GO:0004853]; porphyrin-containing compound biosynthetic process [GO:0006779]
U5RNT7	General substrate transporter	CAETHG_0198	25.6976	25.1693	24.4373	25.4676	25.2495	25.1058	25.5228	25.562	22.7021	25.1014	25.2743	24.5957			-0.036126	0.678635	0.147034	0.430592	0.287948				0	plasma membrane [GO:0005886]; transmembrane transporter activity [GO:0022857]
U5RSW9	General substrate transporter	CAETHG_0200	31.2123	31.1519	31.0631	30.8	30.7912	30.7191	31.0536	30.9007	30.7662	31.1424	30.7701	30.9068		+	-0.0168287	0.372336	2.03405	0.00357204	0.153781				0	plasma membrane [GO:0005886]; transmembrane transporter activity [GO:0022857]
U5RSC4	YbaK/prolyl-tRNA synthetase associated region	CAETHG_0201	30.7516	31.3919	31.431	31.3206	31.133	30.1127	30.4982	30.3519	30.3514	31.1915	30.8555	30.4005			-0.0565036	0.79105	0.781704	0.0580966	0.324159				0	aminoacyl-tRNA editing activity [GO:0002161]; aminoacyl-tRNA ligase activity [GO:0004812]
U5RSX3	2,4-dienoyl-CoA reductase (NADPH)	CAETHG_0205	28.5279	28.3659	28.4308	28.3575	28.0504	27.9982	27.6838	28.0912	28.0066	28.4415	28.1354	27.9272		+	-0.0367386	0.51434	1.52255	0.00879666	0.211244				0	2,4-dienoyl-CoA reductase (NADPH) activity [GO:0008670]; FMN binding [GO:0010181]
U5RSC8	Aluminum resistance family protein	CAETHG_0206	29.1125	28.7626	28.8531	28.9889	28.636	28.4541	30.3425	30.3609	29.8857	28.9094	28.693	30.1963		+	0.0919229	1.50337	3.24241	0.000206897	0.663587				0	catalytic activity [GO:0003824]
U5RP01	RNA-binding protein Hfq	CAETHG_0207	21.4572	20.7638	20.2114	26.6168	26.5567	27.0848	28.8311	28.6903	29.9983	20.8108	26.7527	29.1732		+	0.597318	8.36245	5.27172	0	3.51341	hfq		FUNCTION: RNA chaperone that binds small regulatory RNA (sRNAs) and mRNAs to facilitate mRNA translational regulation in response to envelope stress, environmental stress and changes in metabolite concentrations. Also binds with high specificity to tRNAs. {ECO:0000256|HAMAP-Rule:MF_00436}.	0	RNA binding [GO:0003723]; regulation of DNA-templated transcription [GO:0006355]
U5RNU6	tRNA dimethylallyltransferase	CAETHG_0208	21.7319	21.2351	21.8186	19.0446	22.4539	22.0341	27.1933	28.0062	27.9307	21.5952	21.1775	27.71		+	0.436773	6.5325	3.20221	0.000384106	2.98587	miaA		FUNCTION: Catalyzes the transfer of a dimethylallyl group onto the adenine at position 37 in tRNAs that read codons beginning with uridine, leading to the formation of N6-(dimethylallyl)adenosine (i(6)A). {ECO:0000256|ARBA:ARBA00003213, ECO:0000256|HAMAP-Rule:MF_00185, ECO:0000256|RuleBase:RU003784}.	adenosine(37) in tRNA + dimethylallyl diphosphate = diphosphate + N(6)-dimethylallyladenosine(37) in tRNA	ATP binding [GO:0005524]; tRNA dimethylallyltransferase activity [GO:0052381]; tRNA processing [GO:0008033]
U5RPD4	DNA mismatch repair protein MutL	CAETHG_0209	29.547	29.508	29.267	29.3226	29.2753	29.1598	29.1161	29.2512	29.4271	29.4407	29.2525	29.2648			-0.012562	0.188157	0.622021	0.0875911	0.0859481	mutL		FUNCTION: This protein is involved in the repair of mismatches in DNA. It is required for dam-dependent methyl-directed DNA mismatch repair. May act as a 'molecular matchmaker', a protein that promotes the formation of a stable complex between two or more DNA-binding proteins in an ATP-dependent manner without itself being part of a final effector complex. {ECO:0000256|HAMAP-Rule:MF_00149}.	0	mismatch repair complex [GO:0032300]; ATP binding [GO:0005524]; ATP hydrolysis activity [GO:0016887]; ATP-dependent DNA damage sensor activity [GO:0140664]; mismatched DNA binding [GO:0030983]; mismatch repair [GO:0006298]
U5RSX7	DNA mismatch repair protein MutS	CAETHG_0210	21.408	21.6135	21.5889	20.0451	21.1326	20.7643	25.0046	25.3264	26.1296	21.5368	20.6473	25.4868		+	0.282144	4.8395	4.49195	0	2.10329	mutS		FUNCTION: This protein is involved in the repair of mismatches in DNA. It is possible that it carries out the mismatch recognition step. This protein has a weak ATPase activity. {ECO:0000256|HAMAP-Rule:MF_00096}.	0	ATP binding [GO:0005524]; ATP-dependent DNA damage sensor activity [GO:0140664]; damaged DNA binding [GO:0003684]; mismatched DNA binding [GO:0030983]; mismatch repair [GO:0006298]
U5RSD2	tRNA-2-methylthio-N(6)-dimethylallyladenosine synthase	CAETHG_0211	31.0151	30.0836	30.306	30.2008	30.2861	30.208	30.4814	30.2932	30.2294	30.4682	30.2317	30.3347			-0.00953997	0.236556	0.198787	0.350625	0.096842	miaB		FUNCTION: Catalyzes the methylthiolation of N6-(dimethylallyl)adenosine (i(6)A), leading to the formation of 2-methylthio-N6-(dimethylallyl)adenosine (ms(2)i(6)A) at position 37 in tRNAs that read codons beginning with uridine. {ECO:0000256|ARBA:ARBA00003234, ECO:0000256|HAMAP-Rule:MF_01864}.	[sulfur carrier]-SH + AH2 + N(6)-dimethylallyladenosine(37) in tRNA + 2 S-adenosyl-L-methionine = 2-methylsulfanyl-N(6)-dimethylallyladenosine(37) in tRNA + 5'-deoxyadenosine + [sulfur carrier]-H + A + 2 H(+) + L-methionine + S-adenosyl-L-homocysteine	cytoplasm [GO:0005737]; 4 iron, 4 sulfur cluster binding [GO:0051539]; metal ion binding [GO:0046872]; methylthiotransferase activity [GO:0035596]; tRNA modification [GO:0006400]
U5RNV1	Putative transcriptional regulator, GntR family	CAETHG_0213	33.2302	33.6919	33.6157	33.3171	33.1777	33.0323	33.0404	33.0558	33.2054	33.5126	33.1757	33.1006		+	-0.0294311	0.412036	1.2487	0.0164642	0.17917				0	L-phenylalanine:2-oxoglutarate aminotransferase activity [GO:0080130]; pyridoxal phosphate binding [GO:0030170]; biosynthetic process [GO:0009058]
U5RSY0	Aminotransferase	CAETHG_0215	31.1877	31.4604	31.4858	30.9355	31.0656	30.9094	31.104	31.7187	31.7675	31.3779	30.9702	31.53		+	0.0108633	0.559855	1.178	0.019606	0.236372				0	pyridoxal phosphate binding [GO:0030170]; transaminase activity [GO:0008483]; biosynthetic process [GO:0009058]
U5RP10	S-adenosylmethionine decarboxylase proenzyme	CAETHG_0217	27.5622	28.0486	27.5737	27.8446	28.1694	29.2221	28.3186	28.2394	28.2747	27.7282	28.412	28.2776			0.0392418	0.683848	0.659888	0.0788041	0.295814	speH	PATHWAY: Amine and polyamine biosynthesis; S-adenosylmethioninamine biosynthesis; S-adenosylmethioninamine from S-adenosyl-L-methionine: step 1/1. {ECO:0000256|HAMAP-Rule:MF_00464}.	FUNCTION: Catalyzes the decarboxylation of S-adenosylmethionine to S-adenosylmethioninamine (dcAdoMet), the propylamine donor required for the synthesis of the polyamines spermine and spermidine from the diamine putrescine. {ECO:0000256|HAMAP-Rule:MF_00464}.	H(+) + S-adenosyl-L-methionine = CO2 + S-adenosyl 3-(methylsulfanyl)propylamine	adenosylmethionine decarboxylase activity [GO:0004014]; spermidine biosynthetic process [GO:0008295]
U5RNV6	4-hydroxy-3-methylbut-2-enyl diphosphate reductase	CAETHG_0218	34.2228	34.2115	34.1968	34.4034	34.1937	34.2564	34.5032	34.3108	34.3419	34.2104	34.2845	34.3853		+	0.0124967	0.174953	0.923696	0.0391411	0.0717015	ispH	PATHWAY: Isoprenoid biosynthesis; dimethylallyl diphosphate biosynthesis; dimethylallyl diphosphate from (2E)-4-hydroxy-3-methylbutenyl diphosphate: step 1/1. {ECO:0000256|HAMAP-Rule:MF_00191}.; PATHWAY: Isoprenoid biosynthesis; isopentenyl diphosphate biosynthesis via DXP pathway; isopentenyl diphosphate from 1-deoxy-D-xylulose 5-phosphate: step 6/6. {ECO:0000256|HAMAP-Rule:MF_00191}.	FUNCTION: Catalyzes the conversion of 1-hydroxy-2-methyl-2-(E)-butenyl 4-diphosphate (HMBPP) into a mixture of isopentenyl diphosphate (IPP) and dimethylallyl diphosphate (DMAPP). Acts in the terminal step of the DOXP/MEP pathway for isoprenoid precursor biosynthesis. {ECO:0000256|HAMAP-Rule:MF_00191}.	H2O + isopentenyl diphosphate + 2 oxidized [2Fe-2S]-[ferredoxin] = (2E)-4-hydroxy-3-methylbut-2-enyl diphosphate + 2 H(+) + 2 reduced [2Fe-2S]-[ferredoxin]	4 iron, 4 sulfur cluster binding [GO:0051539]; 4-hydroxy-3-methylbut-2-en-1-yl diphosphate reductase activity [GO:0051745]; metal ion binding [GO:0046872]; nucleic acid binding [GO:0003676]; nucleotidyltransferase activity [GO:0016779]; dimethylallyl diphosphate biosynthetic process [GO:0050992]; isopentenyl diphosphate biosynthetic process, methylerythritol 4-phosphate pathway [GO:0019288]; terp…
U5RPE3	Cytidylate kinase	CAETHG_0219	27.7847	27.7885	27.8814	28.0816	27.7004	28.0716	28.3762	27.6348	28.6199	27.8182	27.9512	28.2103			0.0280066	0.392092	0.420151	0.15997	0.162809	cmk			ATP + CMP = ADP + CDP	cytoplasm [GO:0005737]; ATP binding [GO:0005524]; CMP kinase activity [GO:0036430]; dCMP kinase activity [GO:0036431]; phosphorylation [GO:0016310]; pyrimidine nucleotide metabolic process [GO:0006220]
U5RSY4	HI0933 family protein	CAETHG_0220	29.1036	28.9619	28.7753	30.2688	29.474	29.6092	29.5658	29.8289	29.7511	28.9469	29.784	29.7152		+	0.0548813	0.837088	1.76116	0.00565417	0.379442				0
U5RSE1	Transcriptional regulator, RpiR family	CAETHG_0221	33.4225	33.5627	33.4282	33.4957	33.5336	33.5227	33.656	33.5983	33.6095	33.4711	33.5173	33.6212		+	0.0107234	0.150127	1.56741	0.00773163	0.0627808				0	carbohydrate derivative binding [GO:0097367]; DNA binding [GO:0003677]; DNA-binding transcription factor activity [GO:0003700]; carbohydrate derivative metabolic process [GO:1901135]
U5RP14	Pseudouridine synthase	CAETHG_0222	26.0921	26.2911	26.2513	25.3624	25.6247	25.5781	25.9093	25.7788	25.4245	26.2115	25.5218	25.7042		+	-0.0362355	0.689745	2.12105	0.00306991	0.291812				0	RNA binding [GO:0003723]; rRNA pseudouridine synthase activity [GO:0120159]; enzyme-directed rRNA pseudouridine synthesis [GO:0000455]
U5RNW2	Uncharacterized protein	CAETHG_0223	26.1618	25.7689	25.5566	22.1868	21.5789	22.9282	21.5903	24.6955	24.2784	25.8291	22.2313	23.5214		+	-0.164834	3.59778	1.78614	0.00548814	1.48824				0	membrane [GO:0016020]
U5RPE8	Selenium metabolism protein YedF	CAETHG_0224	31.4851	31.4007	31.3165	31.336	30.8756	31.4909	31.0147	31.47	31.4112	31.4007	31.2342	31.2986			-0.00729397	0.166585	0.152154	0.420537	0.0685843				0
U5RSY8	Nitrilase/cyanide hydratase and apolipoprotein N-acyltransferase	CAETHG_0225	30.3527	30.4677	30.3531	31.0151	30.401	30.3635	30.8884	30.4531	30.682	30.3912	30.5932	30.6745			0.0202396	0.283355	0.385117	0.179484	0.119126				0	acyltransferase activity [GO:0016746]; hydrolase activity, acting on carbon-nitrogen (but not peptide) bonds, in linear amides [GO:0016811]; nitrogen compound metabolic process [GO:0006807]
U5RSE6	UBA/THIF-type NAD/FAD binding protein	CAETHG_0226	21.516	22.2824	21.622	27.4484	27.3974	27.4365	27.6204	27.5349	27.5553	21.8068	27.4274	27.5702		+	0.411673	5.76342	6.80914	0	2.68389				0	ubiquitin-like modifier activating enzyme activity [GO:0008641]
U5RP17	Probable molybdenum cofactor guanylyltransferase	CAETHG_0227	26.9676	26.7696	26.5082	25.1504	26.042	26.0221	26.7833	26.4176	26.575	26.7485	25.7381	26.592		+	-0.0111791	1.01034	1.65592	0.00668757	0.444011	mobA		FUNCTION: Transfers a GMP moiety from GTP to Mo-molybdopterin (Mo-MPT) cofactor (Moco or molybdenum cofactor) to form Mo-molybdopterin guanine dinucleotide (Mo-MGD) cofactor. {ECO:0000256|HAMAP-Rule:MF_00316}.	GTP + H(+) + Mo-molybdopterin = diphosphate + Mo-molybdopterin guanine dinucleotide	cytoplasm [GO:0005737]; GTP binding [GO:0005525]; metal ion binding [GO:0046872]; molybdenum cofactor guanylyltransferase activity [GO:0061603]; Mo-molybdopterin cofactor biosynthetic process [GO:0006777]
U5RNW6	Formimidoylglutamase	CAETHG_0228	28.393	28.3827	28.3597	28.642	28.422	28.2852	28.3843	28.4709	28.2103	28.3785	28.4497	28.3551			-0.00166689	0.0945892	0.176176	0.384136	0.0402336	hutG	PATHWAY: Amino-acid degradation; L-histidine degradation into L-glutamate; L-glutamate from N-formimidoyl-L-glutamate (hydrolase route): step 1/1. {ECO:0000256|HAMAP-Rule:MF_00737}.	FUNCTION: Catalyzes the conversion of N-formimidoyl-L-glutamate to L-glutamate and formamide. {ECO:0000256|HAMAP-Rule:MF_00737}.	H2O + N-formimidoyl-L-glutamate = formamide + L-glutamate	formimidoylglutamase activity [GO:0050415]; manganese ion binding [GO:0030145]; histidine catabolic process to glutamate and formamide [GO:0019556]; histidine catabolic process to glutamate and formate [GO:0019557]
U5RSZ1	Glutamate formimidoyltransferase	CAETHG_0230	27.4399	27.5154	27.5446	27.2823	27.4724	25.9441	27.4276	27.3084	27.2253	27.4999	26.8996	27.3204			-0.0128234	0.600337	0.441071	0.149462	0.251598				0	glutamate formimidoyltransferase activity [GO:0030409]
U5RSF0	Amino acid permease	CAETHG_0231	27.2401	27.5051	27.4351	27.5199	27.5696	27.454	27.9922	26.9239	27.3277	27.3934	27.5145	27.4146			0.00151157	0.121051	0.051141	0.682506	0.0527879				0	membrane [GO:0016020]; transmembrane transporter activity [GO:0022857]
U5RP20	Histidine ammonia-lyase	CAETHG_0232	21.3608	22.9426	21.5349	29.8973	29.6278	29.6719	28.876	29.4086	26.268	21.9461	29.7323	28.1842		+	0.445579	7.78627	3.54256	0.00017094	3.36546	hutH	PATHWAY: Amino-acid degradation; L-histidine degradation into L-glutamate; N-formimidoyl-L-glutamate from L-histidine: step 1/3. {ECO:0000256|ARBA:ARBA00005113, ECO:0000256|HAMAP-Rule:MF_00229, ECO:0000256|RuleBase:RU004479}.		L-histidine = NH4(+) + trans-urocanate	cytoplasm [GO:0005737]; histidine ammonia-lyase activity [GO:0004397]; histidine catabolic process to glutamate and formamide [GO:0019556]; histidine catabolic process to glutamate and formate [GO:0019557]
U5RP25	glutamate formimidoyltransferase	CAETHG_0237	25.9351	25.746	25.072	25.6391	25.4779	25.0483	25.7896	25.6953	25.3881	25.5844	25.3884	25.6243			0.00285362	0.235883	0.169958	0.392993	0.103078		PATHWAY: Amino-acid degradation; L-histidine degradation into L-glutamate; L-glutamate from N-formimidoyl-L-glutamate (transferase route): step 1/1. {ECO:0000256|ARBA:ARBA00005082}.		0	cytoplasm [GO:0005737]; folic acid binding [GO:0005542]; glutamate formimidoyltransferase activity [GO:0030409]; histidine catabolic process to glutamate and formamide [GO:0019556]; histidine catabolic process to glutamate and formate [GO:0019557]
U5RNX5	Acetylornithine aminotransferase	CAETHG_0238	31.2348	31.055	31.1857	30.8771	30.3995	30.9865	29.5383	30.8575	30.7443	31.1585	30.7544	30.38			-0.0556035	0.778449	0.698762	0.0717255	0.317878	argD	PATHWAY: Amino-acid biosynthesis; L-arginine biosynthesis; N(2)-acetyl-L-ornithine from L-glutamate: step 4/4. {ECO:0000256|HAMAP-Rule:MF_01107}.		2-oxoglutarate + N(2)-acetyl-L-ornithine = L-glutamate + N-acetyl-L-glutamate 5-semialdehyde	cytoplasm [GO:0005737]; N2-acetyl-L-ornithine:2-oxoglutarate 5-aminotransferase activity [GO:0003992]; pyridoxal phosphate binding [GO:0030170]; arginine biosynthetic process [GO:0006526]
U5RPG2	Acetylglutamate kinase	CAETHG_0239	27.757	27.1969	27.2147	28.9117	29.0193	28.6639	27.3942	27.5601	27.5142	27.3895	28.865	27.4895		+	0.00714157	1.47548	3.56012	0.000174672	0.673219	argB	PATHWAY: Amino-acid biosynthesis; L-arginine biosynthesis; N(2)-acetyl-L-ornithine from L-glutamate: step 2/4. {ECO:0000256|HAMAP-Rule:MF_00082}.	FUNCTION: Catalyzes the ATP-dependent phosphorylation of N-acetyl-L-glutamate. {ECO:0000256|HAMAP-Rule:MF_00082}.	ATP + N-acetyl-L-glutamate = ADP + N-acetyl-L-glutamyl 5-phosphate	cytoplasm [GO:0005737]; acetylglutamate kinase activity [GO:0003991]; ATP binding [GO:0005524]; arginine biosynthetic process via ornithine [GO:0042450]; phosphorylation [GO:0016310]
U5RSZ9	Arginine biosynthesis bifunctional protein ArgJ	CAETHG_0240	30.4664	29.5049	31.4643	33.8004	33.9646	33.6856	33.8412	33.335	33.7565	30.4785	33.8169	33.6442		+	0.226121	3.33831	3.13171	0.00051735	1.53463	argJ	PATHWAY: Amino-acid biosynthesis; L-arginine biosynthesis; L-ornithine and N-acetyl-L-glutamate from L-glutamate and N(2)-acetyl-L-ornithine (cyclic): step 1/1. {ECO:0000256|HAMAP-Rule:MF_01106}.; PATHWAY: Amino-acid biosynthesis; L-arginine biosynthesis; N(2)-acetyl-L-ornithine from L-glutamate: step 1/4. {ECO:0000256|HAMAP-Rule:MF_01106}.	FUNCTION: Catalyzes two activities which are involved in the cyclic version of arginine biosynthesis: the synthesis of N-acetylglutamate from glutamate and acetyl-CoA as the acetyl donor, and of ornithine by transacetylation between N(2)-acetylornithine and glutamate. {ECO:0000256|HAMAP-Rule:MF_01106}.	L-glutamate + N(2)-acetyl-L-ornithine = L-ornithine + N-acetyl-L-glutamate	cytoplasm [GO:0005737]; acetyl-CoA:L-glutamate N-acetyltransferase activity [GO:0004042]; glutamate N-acetyltransferase activity [GO:0004358]; methione N-acyltransferase activity [GO:0103045]; arginine biosynthetic process [GO:0006526]
U5RSF8	N-acetyl-gamma-glutamyl-phosphate reductase	CAETHG_0241	30.2831	30.2305	30.4954	32.3224	32.1296	32.2954	30.4039	30.7546	30.4361	30.3363	32.2491	30.5315		+	0.0139415	1.91279	5.09098	0	0.859395	argC	PATHWAY: Amino-acid biosynthesis; L-arginine biosynthesis; N(2)-acetyl-L-ornithine from L-glutamate: step 3/4. {ECO:0000256|HAMAP-Rule:MF_00150}.	FUNCTION: Catalyzes the NADPH-dependent reduction of N-acetyl-5-glutamyl phosphate to yield N-acetyl-L-glutamate 5-semialdehyde. {ECO:0000256|HAMAP-Rule:MF_00150}.	N-acetyl-L-glutamate 5-semialdehyde + NADP(+) + phosphate = H(+) + N-acetyl-L-glutamyl 5-phosphate + NADPH	cytoplasm [GO:0005737]; N-acetyl-gamma-glutamyl-phosphate reductase activity [GO:0003942]; NAD binding [GO:0051287]; NADP+ binding [GO:0070401]; protein dimerization activity [GO:0046983]; arginine biosynthetic process [GO:0006526]
U5RPG7	D-lactate dehydrogenase (Cytochrome)	CAETHG_0244	27.9907	27.2462	27.5781	28.6391	28.388	28.2656	28.5512	28.6768	28.9194	27.605	28.4309	28.7158		+	0.0793425	1.11079	2.27808	0.0023711	0.47107				0	D-lactate dehydrogenase (cytochrome) activity [GO:0004458]; FAD binding [GO:0071949]
U5RT03	Electron transfer flavoprotein alpha/beta-subunit	CAETHG_0245	20.1529	22.8377	21.0257	22.0714	23.2991	21.9797	27.6834	27.721	27.5928	21.3387	22.45	27.6657		+	0.451928	6.32699	3.5396	0.000168067	2.75821				0	electron transfer activity [GO:0009055]; flavin adenine dinucleotide binding [GO:0050660]
U5RSG3	Electron transfer flavoprotein alpha/beta-subunit	CAETHG_0246	27.5175	27.1571	26.9788	27.961	27.8448	27.3727	28.217	28.6392	28.5992	27.2178	27.7262	28.4851		+	0.0905244	1.26734	2.41512	0.00151724	0.520749				0	electron transfer activity [GO:0009055]
U5RP34	Lar_N domain-containing protein	CAETHG_0247	27.557	27.5537	27.3915	28.6064	28.5388	28.1346	28.7915	28.6725	28.7816	27.5007	28.4266	28.7485		+	0.0891281	1.24779	3.69578	0.000201005	0.528927				0	lactate racemase activity [GO:0050043]
U5RPH2	Regulatory protein GntR HTH	CAETHG_0249	29.3706	29.3484	29.024	29.2868	29.2601	29.2171	29.5432	29.4102	29.452	29.2477	29.2547	29.4685		+	0.0157728	0.220819	0.958219	0.0357141	0.102482				0	DNA binding [GO:0003677]; DNA-binding transcription factor activity [GO:0003700]
U5RT07	RNase_H_2 domain-containing protein	CAETHG_0250	26.0596	25.9596	25.7778	26.2632	26.2623	26.6383	26.2728	26.51	26.2711	25.9324	26.3879	26.3513		+	0.0299258	0.455567	1.52615	0.00864017	0.206669				0	nucleic acid binding [GO:0003676]
U5RSG7	HAD-superfamily subfamily IB hydrolase, TIGR01490	CAETHG_0251	28.7319	28.6345	28.5547	28.9426	29.0001	29.0268	29.3048	29.0985	28.7597	28.6404	28.9898	29.0543		+	0.0295699	0.413979	1.31387	0.0137957	0.18186				0	hydrolase activity [GO:0016787]
U5RNY9	Ferrous iron transport protein B	CAETHG_0253	22.2714	21.6223	21.5927	24.3504	24.3749	24.2386	24.6698	24.2492	24.7601	21.8288	24.3213	24.5597		+	0.195064	2.73089	4.48541	0	1.235			FUNCTION: Probable transporter of a GTP-driven Fe(2+) uptake system. {ECO:0000256|ARBA:ARBA00003926, ECO:0000256|RuleBase:RU362098}.	0	plasma membrane [GO:0005886]; ferrous iron transmembrane transporter activity [GO:0015093]; GTP binding [GO:0005525]; iron ion homeostasis [GO:0055072]
U5RT11	Transcriptional regulator, Rrf2 family	CAETHG_0255	32.9102	32.8593	32.7375	32.8252	32.7438	32.718	32.8082	32.7427	32.7566	32.8356	32.7623	32.7692			-0.00474576	0.0733287	0.441442	0.149394	0.0330637				0
U5RSH0	RNase_H_2 domain-containing protein	CAETHG_0256	25.2303	25.928	26.742	26.5826	26.5687	26.5582	26.5559	26.2505	26.5613	25.9668	26.5698	26.4559			0.034938	0.603052	0.53662	0.112627	0.261598				0	nucleic acid binding [GO:0003676]
U5RP42	Arginine--tRNA ligase	CAETHG_0257	32.702	32.6507	32.7055	32.8204	32.5465	32.491	32.8801	32.6159	32.7171	32.686	32.6193	32.7377			0.0036909	0.118412	0.250755	0.287373	0.0484718	argS			ATP + L-arginine + tRNA(Arg) = AMP + diphosphate + L-arginyl-tRNA(Arg)	cytoplasm [GO:0005737]; arginine-tRNA ligase activity [GO:0004814]; ATP binding [GO:0005524]; arginyl-tRNA aminoacylation [GO:0006420]
U5RNZ5	UDP-glucose 4-epimerase	CAETHG_0258	32.13	31.8962	31.9966	31.7872	31.8502	31.9892	31.8294	31.8375	31.762	32.0076	31.8756	31.8096		+	-0.0141398	0.197957	1.00657	0.0313844	0.0823039		PATHWAY: Carbohydrate metabolism; galactose metabolism. {ECO:0000256|ARBA:ARBA00004947, ECO:0000256|RuleBase:RU366046}.		UDP-alpha-D-glucose = UDP-alpha-D-galactose	UDP-glucose 4-epimerase activity [GO:0003978]; galactose metabolic process [GO:0006012]
U5RPI2	N-acyl-D-glutamate deacylase	CAETHG_0259	25.8748	25.7211	25.6097	25.4579	25.5984	24.1805	25.1412	24.5593	25.0956	25.7352	25.0789	24.932			-0.0573673	0.803143	0.72813	0.0665556	0.349171				0	N-acyl-D-glutamate deacylase activity [GO:0047421]
U5RT15	Spermidine/putrescine ABC transporter substrate-binding protein	CAETHG_0260	27.6925	27.6419	27.8509	27.0493	27.0895	26.3389	27.9808	27.2786	27.7985	27.7284	26.8259	27.686		+	-0.00303223	0.902537	1.59801	0.00729207	0.415816				0	periplasmic space [GO:0042597]; polyamine binding [GO:0019808]; polyamine transport [GO:0015846]
U5RP00	Membrane-flanked domain DUF304	CAETHG_0265	20.682	22.3372	23.4208	23.0952	22.8106	20.9273	24.6231	22.7954	23.078	22.1467	22.2777	23.4988			0.096583	1.35216	0.430718	0.154212	0.608885				0	membrane [GO:0016020]
U5RPI7	Membrane-flanked domain DUF304	CAETHG_0266	21.9746	21.4051	22.4405	24.6723	26.4984	25.9768	26.0374	25.9742	26.1228	21.9401	25.7158	26.0448		+	0.293195	4.10473	3.48072	0.00016129	1.86229				0	membrane [GO:0016020]
U5RPJ2	Amino acid permease-associated region	CAETHG_0271	26.7542	26.9436	27.9439	27.3159	27.1068	25.674	27.1679	26.9529	27.135	27.2139	26.6989	27.0852			-0.00918829	0.514964	0.211802	0.332869	0.218832				0	membrane [GO:0016020]; amino acid transport [GO:0006865]; transmembrane transport [GO:0055085]
U5RT24	DNA mismatch repair protein MutS domain protein	CAETHG_0272	22.4729	22.0239	21.0245	27.2151	25.1838	24.7895	21.6125	25.3034	25.8393	21.8404	25.7295	24.2518		+	0.172239	3.88908	1.21111	0.0178305	1.60289				0	membrane [GO:0016020]; ATP binding [GO:0005524]; ATP-dependent DNA damage sensor activity [GO:0140664]; mismatched DNA binding [GO:0030983]; mismatch repair [GO:0006298]
U5RSI3	Hemerythrin-like metal-binding protein	CAETHG_0273	30.1545	30.4944	29.9434	30.0039	30.0719	30.0999	30.0231	29.8817	30.0155	30.1974	30.0586	29.9734			-0.0160028	0.224039	0.480456	0.132264	0.092336				0	metal ion binding [GO:0046872]
U5RP08	Phage protein	CAETHG_0275	25.1474	24.4931	26.6507	26.1975	26.0823	26.2883	26.4743	26.2408	26.2374	25.4304	26.1893	26.3175			0.0633647	0.887106	0.571391	0.101139	0.391492				0
U5RT29	PHP domain protein	CAETHG_0277	29.7811	29.9943	29.8518	29.59	29.5352	29.4698	29.8756	29.5825	29.7754	29.8757	29.5317	29.7445		+	-0.00937512	0.344056	1.5961	0.00738395	0.141769				0	catalytic activity [GO:0003824]
U5RSI5	M18 family aminopeptidase	CAETHG_0278	29.7056	29.729	29.554	29.3621	28.8178	29.2705	29.3499	29.205	29.4343	29.6629	29.1501	29.3298		+	-0.0237961	0.512761	1.38305	0.0120156	0.212439				0	aminopeptidase activity [GO:0004177]; metallopeptidase activity [GO:0008237]; zinc ion binding [GO:0008270]; proteolysis [GO:0006508]
U5RT33	DUF917 family protein	CAETHG_0282	21.575	21.1905	20.9666	22.2024	25.908	26.0659	22.8479	21.8592	23.3898	21.244	24.7255	22.699		+	0.103927	3.48144	1.28171	0.0151029	1.42766				0
U5RP60	Transcriptional regulator, PucR family	CAETHG_0284	26.0995	25.904	26.1513	25.9733	26.5963	26.5417	25.4356	25.989	25.7332	26.0516	26.3704	25.7193		+	-0.0237377	0.651162	1.19137	0.01884	0.265855				0
U5RPK6	5-formyltetrahydrofolate cyclo-ligase	CAETHG_0286	28.8987	29.2014	29.4577	28.7276	28.7891	28.8937	28.7505	28.6602	28.8772	29.1859	28.8035	28.7626		+	-0.0302357	0.423299	1.28542	0.015012	0.190651				(6S)-5-formyl-5,6,7,8-tetrahydrofolate + ATP = 5,10-methenyltetrahydrofolate + ADP + phosphate	5-formyltetrahydrofolate cyclo-ligase activity [GO:0030272]; ATP binding [GO:0005524]; metal ion binding [GO:0046872]
U5RT40	HPr kinase/phosphorylase	CAETHG_0287	28.4814	28.4441	28.8466	27.9923	27.6513	27.8157	29.2502	29.123	28.6446	28.5907	27.8198	29.0059		+	0.029657	1.18616	2.53902	0.00104519	0.491453	hprK		FUNCTION: Catalyzes the ATP- as well as the pyrophosphate-dependent phosphorylation of a specific serine residue in HPr, a phosphocarrier protein of the phosphoenolpyruvate-dependent sugar phosphotransferase system (PTS). HprK/P also catalyzes the pyrophosphate-producing, inorganic phosphate-dependent dephosphorylation (phosphorolysis) of seryl-phosphorylated HPr (P-Ser-HPr). The two antagonistic…	[HPr protein]-L-serine + ATP = [HPr protein]-O-phospho-L-serine + ADP + H(+)	ATP binding [GO:0005524]; magnesium ion binding [GO:0000287]; phosphorelay sensor kinase activity [GO:0000155]; protein serine/threonine kinase activity [GO:0004674]; protein serine/threonine/tyrosine kinase activity [GO:0004712]; carbohydrate metabolic process [GO:0005975]; regulation of carbohydrate metabolic process [GO:0006109]
U5RP63	Sporulation stage 0, Spo0E-like regulatory phosphatase	CAETHG_0289	24.5765	24.1189	24.4356	22.9919	24.2657	23.6865	24.1474	22.0979	23.8417	24.377	23.648	23.3624			-0.0724744	1.01464	0.517477	0.119032	0.427198				0	protein dimerization activity [GO:0046983]; regulation of sporulation [GO:0043937]
U5RPL1	Beta-lactamase domain protein	CAETHG_0291	34.9743	35.2711	35.6113	35.4573	35.2375	35.336	35.5112	35.2083	35.1591	35.2856	35.3436	35.2929			0.000521069	0.0580482	0.0257828	0.795073	0.0258171				0	electron transfer activity [GO:0009055]; FMN binding [GO:0010181]; metal ion binding [GO:0046872]
U5RT44	UvrD-like helicase ATP-binding domain-containing protein	CAETHG_0292	27.9293	27.6624	26.923	27.1817	26.7981	27.7558	28.2547	28.4479	25.8428	27.5049	27.2452	27.5151			0.000731741	0.269955	0.034574	0.749252	0.124914				0	ATP binding [GO:0005524]; ATP hydrolysis activity [GO:0016887]; DNA binding [GO:0003677]; DNA helicase activity [GO:0003678]
U5RSJ5	Peptide deformylase	CAETHG_0293	28.8705	28.9911	29.3652	28.9022	28.8198	28.7286	29.079	29.0935	29.4444	29.0756	28.8169	29.2056		+	0.00928724	0.388726	0.90647	0.0414286	0.161569	def		FUNCTION: Removes the formyl group from the N-terminal Met of newly synthesized proteins. Requires at least a dipeptide for an efficient rate of reaction. N-terminal L-methionine is a prerequisite for activity but the enzyme has broad specificity at other positions. {ECO:0000256|HAMAP-Rule:MF_00163}.	H2O + N-terminal N-formyl-L-methionyl-[peptide] = formate + N-terminal L-methionyl-[peptide]	metal ion binding [GO:0046872]; peptide deformylase activity [GO:0042586]; translation [GO:0006412]
U5RT48	Fe-S_biosyn domain-containing protein	CAETHG_0297	25.5932	25.2594	25.3935	20.9025	21.7252	22.5852	26.0491	25.6558	25.665	25.4154	21.7376	25.79		+	0.0267559	4.05234	3.9113	0	1.82841				0
U5RP73	Class I SAM-dependent methyltransferase	CAETHG_0299	25.5045	25.6546	25.5895	23.4784	24.7	24.3901	24.9513	24.5694	25.1683	25.5829	24.1895	24.8963		+	-0.0490377	1.39336	1.77563	0.00559606	0.568858				0
U5RP28	Phospholipase C	CAETHG_0300	26.5583	26.392	26.3949	26.9857	26.6505	26.4209	27.1622	26.9817	26.4887	26.4484	26.6857	26.8775			0.0306526	0.429136	0.657358	0.0795671	0.175523				a 1,2-diacyl-sn-glycero-3-phosphocholine + H2O = a 1,2-diacyl-sn-glycerol + H(+) + phosphocholine	phosphatidylcholine phospholipase C activity [GO:0034480]; zinc ion binding [GO:0008270]
U5RT54	Rubrerythrin domain-containing protein	CAETHG_0302	20.3773	20.2364	21.3082	28.5199	27.1692	27.5203	29.3227	28.3718	29.1819	20.6406	27.7364	28.9588		+	0.594155	8.31817	5.25233	0	3.66722				0	metal ion binding [GO:0046872]; oxidoreductase activity [GO:0016491]
U5RP77	6,7-dimethyl-8-ribityllumazine synthase	CAETHG_0304	32.0319	31.9402	32.0183	32.4982	32.6498	32.588	32.7229	32.0447	32.2132	31.9968	32.5786	32.3269		+	0.0235806	0.581841	1.39654	0.0114873	0.238253	ribH	PATHWAY: Cofactor biosynthesis; riboflavin biosynthesis; riboflavin from 2-hydroxy-3-oxobutyl phosphate and 5-amino-6-(D-ribitylamino)uracil: step 1/2. {ECO:0000256|ARBA:ARBA00004917, ECO:0000256|HAMAP-Rule:MF_00178}.	FUNCTION: Catalyzes the formation of 6,7-dimethyl-8-ribityllumazine by condensation of 5-amino-6-(D-ribitylamino)uracil with 3,4-dihydroxy-2-butanone 4-phosphate. This is the penultimate step in the biosynthesis of riboflavin. {ECO:0000256|HAMAP-Rule:MF_00178}.	(2S)-2-hydroxy-3-oxobutyl phosphate + 5-amino-6-(D-ribitylamino)uracil = 6,7-dimethyl-8-(1-D-ribityl)lumazine + H(+) + 2 H2O + phosphate	riboflavin synthase complex [GO:0009349]; 6,7-dimethyl-8-ribityllumazine synthase activity [GO:0000906]; riboflavin biosynthetic process [GO:0009231]
U5RP32	Riboflavin biosynthesis protein RibBA	CAETHG_0305	31.5276	31.4931	31.3714	30.7051	30.9845	31.0099	31.2642	31.0719	31.0953	31.4641	30.8998	31.1438		+	-0.0228754	0.564205	2.37327	0.00160976	0.231037	ribBA	PATHWAY: Cofactor biosynthesis; riboflavin biosynthesis; 2-hydroxy-3-oxobutyl phosphate from D-ribulose 5-phosphate: step 1/1. {ECO:0000256|ARBA:ARBA00004904, ECO:0000256|HAMAP-Rule:MF_01283}.; PATHWAY: Cofactor biosynthesis; riboflavin biosynthesis; 5-amino-6-(D-ribitylamino)uracil from GTP: step 1/4. {ECO:0000256|ARBA:ARBA00004853, ECO:0000256|HAMAP-Rule:MF_01283}.	FUNCTION: Catalyzes the conversion of D-ribulose 5-phosphate to formate and 3,4-dihydroxy-2-butanone 4-phosphate. {ECO:0000256|ARBA:ARBA00002284, ECO:0000256|HAMAP-Rule:MF_01283}.; FUNCTION: Catalyzes the conversion of GTP to 2,5-diamino-6-ribosylamino-4(3H)-pyrimidinone 5'-phosphate (DARP), formate and pyrophosphate. {ECO:0000256|HAMAP-Rule:MF_01283}.	D-ribulose 5-phosphate = (2S)-2-hydroxy-3-oxobutyl phosphate + formate + H(+)	3,4-dihydroxy-2-butanone-4-phosphate synthase activity [GO:0008686]; GTP binding [GO:0005525]; GTP cyclohydrolase II activity [GO:0003935]; magnesium ion binding [GO:0000287]; manganese ion binding [GO:0030145]; zinc ion binding [GO:0008270]; riboflavin biosynthetic process [GO:0009231]
U5RPM4	Riboflavin synthase, alpha subunit	CAETHG_0306	30.1766	30.0023	29.9876	29.6753	29.5618	29.3863	29.5031	29.8022	29.8842	30.0555	29.5411	29.7298		+	-0.0232631	0.514378	1.73973	0.00585493	0.212462				0	riboflavin synthase activity [GO:0004746]
U5RT59	Riboflavin biosynthesis protein RibD	CAETHG_0307	32.7475	32.6599	32.4838	32.4504	32.4289	32.3779	32.6921	32.5906	32.6377	32.6304	32.4191	32.6401		+	0.000694275	0.221083	1.48592	0.00966324	0.102006		PATHWAY: Cofactor biosynthesis; riboflavin biosynthesis; 5-amino-6-(D-ribitylamino)uracil from GTP: step 2/4. {ECO:0000256|ARBA:ARBA00004882, ECO:0000256|PIRNR:PIRNR006769}.; PATHWAY: Cofactor biosynthesis; riboflavin biosynthesis; 5-amino-6-(D-ribitylamino)uracil from GTP: step 3/4. {ECO:0000256|ARBA:ARBA00004910, ECO:0000256|PIRNR:PIRNR006769}.	FUNCTION: Converts 2,5-diamino-6-(ribosylamino)-4(3h)-pyrimidinone 5'-phosphate into 5-amino-6-(ribosylamino)-2,4(1h,3h)-pyrimidinedione 5'-phosphate. {ECO:0000256|ARBA:ARBA00002151, ECO:0000256|PIRNR:PIRNR006769}.	2,5-diamino-6-hydroxy-4-(5-phosphoribosylamino)-pyrimidine + H(+) + H2O = 5-amino-6-(5-phospho-D-ribosylamino)uracil + NH4(+)	5-amino-6-(5-phosphoribosylamino)uracil reductase activity [GO:0008703]; diaminohydroxyphosphoribosylaminopyrimidine deaminase activity [GO:0008835]; NADP binding [GO:0050661]; zinc ion binding [GO:0008270]; riboflavin biosynthetic process [GO:0009231]
U5RPM9	Stage 0 sporulation protein A homolog	CAETHG_0311	25.2827	25.3324	25.1188	24.6798	24.6072	25.3485	23.8604	25.2197	25.2939	25.2447	24.8785	24.7914			-0.0323794	0.453312	0.247206	0.291264	0.196404			FUNCTION: May play the central regulatory role in sporulation. It may be an element of the effector pathway responsible for the activation of sporulation genes in response to nutritional stress. Spo0A may act in concert with spo0H (a sigma factor) to control the expression of some genes that are critical to the sporulation process. {ECO:0000256|ARBA:ARBA00024867}.	0	phosphorelay signal transduction system [GO:0000160]
U5RSL0	Fe(3+)-transporting ATPase	CAETHG_0313	25.3112	29.6831	29.7037	20.9779	26.4558	27.6888	18.6626	21.2054	21.022	28.2327	25.0408	20.2966		+	-0.566859	7.93603	1.53941	0.00840042	3.26046				0	ATP binding [GO:0005524]; hydrolase activity [GO:0016787]
U5RP86	Molybdenum transport system permease	CAETHG_0314	22.8252	26.6249	26.6378	23.308	21.0014	20.3849	20.9083	21.9441	20.7915	25.3626	21.5648	21.2146		+	-0.296285	4.14799	1.46876	0.00993693	1.8783			FUNCTION: Part of the binding-protein-dependent transport system for molybdenum; probably responsible for the translocation of the substrate across the membrane. {ECO:0000256|RuleBase:RU365097}.	0	plasma membrane [GO:0005886]; molybdate ion transmembrane transporter activity [GO:0015098]
U5RP41	Molybdenum ABC transporter, periplasmic molybdate-binding protein	CAETHG_0315	31.1945	34.6851	34.8066	30.5483	32.4703	33.2017	30.4004	31.1506	31.2452	33.5621	32.0734	30.9321			-0.187859	2.63003	0.786091	0.0577147	1.07682				0	metal ion binding [GO:0046872]; molybdate ion transport [GO:0015689]
U5RPN3	DNA mismatch repair protein MutS domain protein	CAETHG_0316	27.6055	27.4682	27.4843	27.1611	27.8167	27.1281	27.8998	26.5924	27.916	27.5193	27.3686	27.4694			-0.00356629	0.150721	0.0310403	0.766725	0.0626888				0	membrane [GO:0016020]; ATP binding [GO:0005524]; ATP-dependent DNA damage sensor activity [GO:0140664]; mismatched DNA binding [GO:0030983]; mismatch repair [GO:0006298]
U5RT68	ATPase P	CAETHG_0317	26.5951	27.0618	26.4934	26.9753	27.0252	27.0139	19.9658	23.3031	21.4606	26.7168	27.0048	21.5765		+	-0.367163	5.42829	3.08742	0.000501529	2.49381				0
U5RSL6	ABC-type metal ion transporter, periplasmic subunit	CAETHG_0318	22.4154	20.8808	21.5176	19.7277	25.8315	25.9628	26.6492	26.811	26.8169	21.6046	23.8407	26.7591		+	0.368175	5.15446	1.19773	0.0184312	2.11043				0	metal ion binding [GO:0046872]; cell adhesion [GO:0007155]; metal ion transport [GO:0030001]
U5RP91	Phosphoribosylaminoimidazolecarboxamide formyltransferase	CAETHG_0319	34.7317	35.0036	35.0442	34.4033	34.3492	34.6271	33.7541	33.8351	33.895	34.9265	34.4599	33.8281		+	-0.0784572	1.0984	3.722	0.000207254	0.450107				0	IMP cyclohydrolase activity [GO:0003937]; phosphoribosylaminoimidazolecarboxamide formyltransferase activity [GO:0004643]; purine nucleotide biosynthetic process [GO:0006164]
U5RPN9	Cobalt transport protein CbiM	CAETHG_0321	23.0552	21.777	21.8718	22.564	19.67	19.8533	25.3246	25.5145	25.131	22.2347	20.6958	25.3234		+	0.220621	4.62757	2.38883	0.00152482	1.92419	cbiM	PATHWAY: Cofactor biosynthesis; adenosylcobalamin biosynthesis. {ECO:0000256|HAMAP-Rule:MF_01462}.	FUNCTION: Part of the energy-coupling factor (ECF) transporter complex CbiMNOQ involved in cobalt import. {ECO:0000256|HAMAP-Rule:MF_01462}.	0	ATP-binding cassette (ABC) transporter complex [GO:0043190]; cobalt ion transmembrane transporter activity [GO:0015087]; cobalamin biosynthetic process [GO:0009236]
U5RT73	Xylose isomerase domain-containing protein TIM barrel	CAETHG_0322	28.9111	28.5308	28.0708	28.5192	28.5293	28.4774	29.5629	29.0459	29.162	28.5042	28.5086	29.2569		+	0.0537624	0.752674	1.53177	0.00853725	0.353787				0	isomerase activity [GO:0016853]
U5RPA7	Ig domain protein group 2 domain protein	CAETHG_0334	21.0515	23.6191	20.8529	22.9402	21.7354	23.4511	25.3085	24.6416	24.8283	21.8412	22.7089	24.9261		+	0.220355	3.08497	1.56276	0.00785972	1.29898				0	membrane [GO:0016020]
U5RPB2	biotin synthase	CAETHG_0339	31.7673	31.9897	31.5355	31.6219	32.4213	33.326	32.932	31.6234	33.2935	31.7642	32.4564	32.6163			0.0608644	0.852102	0.435484	0.15155	0.369802		PATHWAY: Cofactor biosynthesis; biotin biosynthesis; biotin from 7,8-diaminononanoate: step 2/2. {ECO:0000256|ARBA:ARBA00004942}.		(4R,5S)-dethiobiotin + [sulfur carrier]-SH + 2 reduced [2Fe-2S]-[ferredoxin] + 2 S-adenosyl-L-methionine = 2 5'-deoxyadenosine + [sulfur carrier]-H + biotin + 2 L-methionine + 2 oxidized [2Fe-2S]-[ferredoxin]	4 iron, 4 sulfur cluster binding [GO:0051539]; biotin synthase activity [GO:0004076]; metal ion binding [GO:0046872]; biotin biosynthetic process [GO:0009102]
U5RP64	Transcriptional regulator, PadR-like family	CAETHG_0340	28.9024	29.0987	29.0463	28.455	28.4317	28.5897	28.6177	28.5626	28.5478	29.0158	28.4921	28.576		+	-0.0314153	0.523686	3.39264	0.000226415	0.229666				0
U5RT91	L-aspartate oxidase	CAETHG_0342	30.0967	30.3062	30.2149	29.8635	29.9348	29.7275	29.9548	29.8964	30.1011	30.2059	29.8419	29.9841		+	-0.0158461	0.364008	1.81842	0.00518933	0.149788				0	L-aspartate oxidase activity [GO:0008734]; L-aspartate:fumarate oxidoreductase activity [GO:0044318]
U5RPB8	Putative Succinate dehydogenase/fumarate reductase	CAETHG_0344	30.2737	30.2465	30.0448	29.9519	30.0118	30.0552	19.625	22.5016	20.8227	30.1883	30.0063	20.9831		+	-0.657518	9.20525	4.82076	0	4.29713				0	4 iron, 4 sulfur cluster binding [GO:0051539]; electron transfer activity [GO:0009055]
U5RP68	Transcriptional regulator, MarR family	CAETHG_0345	25.0184	26.4031	26.0112	24.0528	23.4015	23.7954	25.351	26.3403	25.6412	25.8109	23.7499	25.7775		+	-0.00238487	2.06099	2.2843	0.00226689	0.963788				0	DNA-binding transcription factor activity [GO:0003700]
U5RPR1	DUF218 domain-containing protein	CAETHG_0346	21.5036	21.6696	21.4286	20.0065	21.8077	20.3415	26.4083	20.4296	25.1686	21.5339	20.7186	24.0022			0.176302	3.28362	0.769659	0.0598163	1.39599				0	membrane [GO:0016020]
U5RP72	Methyl-accepting chemotaxis sensory transducer with Cache sensor	CAETHG_0350	33.4884	33.2905	33.4175	33.7516	33.6174	33.4659	33.9789	33.7143	33.8062	33.3988	33.6116	33.8331		+	0.0310228	0.434319	1.7786	0.00557231	0.177322				0	plasma membrane [GO:0005886]; signal transduction [GO:0007165]
U5RPR5	Peptidyl-prolyl cis-trans isomerase	CAETHG_0351	31.4769	31.4625	31.1744	31.2813	31.0532	31.2033	31.3683	31.5444	31.5385	31.3713	31.1793	31.4837		+	0.00803189	0.30444	1.11466	0.0230653	0.125693			FUNCTION: PPIases accelerate the folding of proteins. It catalyzes the cis-trans isomerization of proline imidic peptide bonds in oligopeptides. {ECO:0000256|ARBA:ARBA00002388, ECO:0000256|RuleBase:RU363019}.	[protein]-peptidylproline (omega=180) = [protein]-peptidylproline (omega=0)	peptidyl-prolyl cis-trans isomerase activity [GO:0003755]; protein folding [GO:0006457]; protein peptidyl-prolyl isomerization [GO:0000413]
U5RPD2	CRISPR-associated protein	CAETHG_0359	22.5742	21.7438	22.4316	25.3447	25.2471	25.1739	21.8663	21.3242	21.8991	22.2498	25.2552	21.6965		+	-0.0395221	3.55869	4.69163	0	1.56357				0
U5RTA7	TIM-barrel signal transduction protein	CAETHG_0362	28.1065	28.33	28.4936	21.2544	22.4748	20.0693	21.2024	22.4702	22.6792	28.31	21.2662	22.1173		+	-0.442338	7.04384	4.02054	0	3.13918				0	catalytic activity [GO:0003824]
U5RSQ4	TIM-barrel signal transduction protein	CAETHG_0365	27.153	26.8487	26.7318	26.4822	26.7207	27.4057	22.7085	26.1194	26.3768	26.9112	26.8696	25.0682			-0.131641	1.84297	0.723966	0.0672296	0.85914				0	catalytic activity [GO:0003824]; DNA-binding transcription factor activity [GO:0003700]; sequence-specific DNA binding [GO:0043565]
U5RPD7	Oxidoreductase/nitrogenase component 1	CAETHG_0366	26.572	26.4923	25.5336	21.7618	24.9308	23.2345	24.338	24.2768	25.5053	26.1993	23.309	24.7067		+	-0.106618	2.89031	1.37964	0.0121127	1.18018				0	oxidoreductase activity [GO:0016491]
U5RP87	Oxidoreductase/nitrogenase component 1	CAETHG_0367	27.0697	26.9865	26.8204	26.098	26.4544	27.0134	26.0373	26.3447	26.3129	26.9589	26.5219	26.2316		+	-0.0519452	0.727233	1.22498	0.0174644	0.298896				0	oxidoreductase activity [GO:0016491]
U5RPS7	Nitrogenase	CAETHG_0368	30.0376	29.9144	30.3251	29.5924	29.835	29.6271	29.7135	29.5943	29.6716	30.0924	29.6848	29.6598		+	-0.0308979	0.43257	1.70817	0.00605581	0.198285				0	4 iron, 4 sulfur cluster binding [GO:0051539]; ATP binding [GO:0005524]; carbonyl sulfide nitrogenase activity [GO:0018697]; metal ion binding [GO:0046872]; nitrogenase activity [GO:0016163]
U5RTB2	Hydrogenase expression/formation protein HypE	CAETHG_0369	29.9915	30.2962	30.0904	29.7273	29.8397	29.873	29.5397	29.7849	29.8271	30.126	29.8134	29.7172		+	-0.029198	0.408772	1.64503	0.00678261	0.174511				0
U5RSQ8	Hydrogenase expression/formation protein HypD	CAETHG_0370	29.0649	29.3895	29.4066	28.337	29.3327	29.5671	26.8745	27.1165	27.5488	29.287	29.0789	27.1799		+	-0.150506	2.10709	2.70423	0.00069869	0.948053				0	metal ion binding [GO:0046872]
U5RPE2	Hydrogenase assembly chaperone hypC/hupF	CAETHG_0371	25.6592	26.0453	26.1328	25.0821	25.474	25.2204	21.5458	20.5957	21.0314	25.9457	25.2588	21.0576		+	-0.349151	4.88812	5.43506	0	2.16065				0
U5RP92	Carbamoyltransferase	CAETHG_0372	27.5094	32.7426	32.3117	25.6412	25.6722	25.3881	33.0665	26.7067	31.6744	30.8546	25.5672	30.4825		+	-0.0265776	5.28742	1.10224	0.023686	2.40961		PATHWAY: Protein modification; [NiFe] hydrogenase maturation. {ECO:0000256|ARBA:ARBA00004711}.		ATP + C-terminal L-cysteinyl-[HypE protein] + carbamoyl phosphate + H2O = AMP + C-terminal S-carboxamide-L-cysteinyl-[HypE protein] + diphosphate + H(+) + phosphate	acylphosphatase activity [GO:0003998]; carboxyl- or carbamoyltransferase activity [GO:0016743]; double-stranded RNA binding [GO:0003725]; ligase activity [GO:0016874]; zinc ion binding [GO:0008270]; protein carbamoylation [GO:0046944]
U5RPT3	Oxidoreductase/nitrogenase component 1	CAETHG_0373	27.8716	28.1675	28.01	27.6166	27.2476	27.7086	28.8715	29.3241	29.2339	28.0164	27.5242	29.1432		+	0.0804837	1.61891	3.60282	0.000181818	0.677634				0	oxidoreductase activity [GO:0016491]
U5RTB7	Oxidoreductase/nitrogenase component 1	CAETHG_0374	27.0853	27.0511	27.0334	28.1112	28.0196	27.9863	28.0617	27.9494	27.9553	27.0566	28.039	27.9888		+	0.066585	0.982421	6.05736	0	0.451744				0	oxidoreductase activity [GO:0016491]
U5RSR4	Nitrogenase	CAETHG_0375	29.2337	29.3775	29.0303	28.6172	29.0932	29.1489	27.7051	27.4837	27.79	29.2138	28.9531	27.6596		+	-0.111017	1.55424	3.5928	0.000178571	0.679602				0	4 iron, 4 sulfur cluster binding [GO:0051539]; ATP binding [GO:0005524]; carbonyl sulfide nitrogenase activity [GO:0018697]; metal ion binding [GO:0046872]; nitrogenase activity [GO:0016163]
U5RPT6	Isochorismatase hydrolase	CAETHG_0378	27.9889	27.9256	27.7695	26.633	26.6511	26.5764	27.8996	26.7135	26.616	27.8947	26.6202	27.0764		+	-0.0584489	1.27449	1.58795	0.00751776	0.52726				0	hydrolase activity [GO:0016787]
U5RTC1	Glyoxalase-like domain containing protein	CAETHG_0379	28.4622	25.7359	28.631	29.4191	30.3542	29.7386	29.4907	29.6762	26.5685	27.6097	29.8373	28.5785			0.0691979	2.22761	0.639628	0.0838884	0.911983				0
U5RPF1	Na+/solute symporter	CAETHG_0381	29.9893	29.9122	29.8455	29.9135	30.1408	30.0925	30.363	30.6364	30.3586	29.9156	30.0489	30.4526		+	0.0383557	0.53698	2.38385	0.00162105	0.228301				0	membrane [GO:0016020]; transmembrane transporter activity [GO:0022857]
U5RPA2	D-lactate dehydrogenase (Cytochrome)	CAETHG_0382	31.5359	31.6956	31.4013	32.5887	30.4987	31.4228	33.0981	33.4318	33.4616	31.5443	31.5034	33.3305		+	0.127586	1.82705	1.74494	0.0057497	0.851813				0	D-lactate dehydrogenase (cytochrome) activity [GO:0004458]; FAD binding [GO:0071949]
U5RTC6	Peptidase M20	CAETHG_0384	26.3771	26.59	26.9314	27.1271	26.6359	26.3154	26.7628	25.9413	26.6549	26.6328	26.6928	26.453			-0.0128425	0.239782	0.130165	0.46289	0.101882				0	hydrolase activity [GO:0016787]
U5RSS2	(R,R)-butanediol dehydrogenase	CAETHG_0385	34.0326	32.8643	32.9571	33.0323	31.9764	31.8374	33.089	33.0667	32.786	33.2847	32.282	32.9806			-0.0217212	1.00264	0.838853	0.0505109	0.419753				0	(R,R)-butanediol dehydrogenase activity [GO:0000721]; zinc ion binding [GO:0008270]
U5RPA6	Cl-channel voltage-gated family protein	CAETHG_0387	22.4613	20.2443	20.5063	28.4052	28.3946	28.0459	28.5497	28.4825	28.6076	21.0706	28.2819	28.5466		+	0.533999	7.47599	4.69292	0	3.46351				0	membrane [GO:0016020]; voltage-gated chloride channel activity [GO:0005247]
U5RPU8	Sulfate-transporting ATPase	CAETHG_0388	28.8188	28.8477	28.569	28.4949	28.4656	28.3623	28.7122	28.6587	28.7741	28.7451	28.4409	28.715		+	-0.00215385	0.304223	1.69125	0.00631336	0.13686				0	ATP binding [GO:0005524]; hydrolase activity [GO:0016787]
U5RTD0	Transporter	CAETHG_0389	29.52	28.8289	27.431	26.6961	26.6534	26.611	27.288	26.7976	27.1068	28.5933	26.6535	27.0641		+	-0.109229	1.93981	1.67661	0.00644191	0.834659				0	membrane [GO:0016020]
U5RSS7	Efflux transporter, RND family, MFP subunit	CAETHG_0390	30.0941	30.085	30.436	30.075	30.1167	30.1955	29.7396	30.0629	29.7338	30.205	30.1291	29.8454		+	-0.0256847	0.359586	1.11863	0.0228812	0.154752				0	membrane [GO:0016020]; transmembrane transporter activity [GO:0022857]
U5RPG1	Acriflavin resistance protein	CAETHG_0391	28.4903	28.49	28.4406	28.127	28.066	27.9706	28.6468	28.6531	28.7625	28.4736	28.0545	28.6875		+	0.0152758	0.632964	4.36984	0	0.262896				0	plasma membrane [GO:0005886]; transmembrane transporter activity [GO:0022857]; response to toxic substance [GO:0009636]
U5RPB1	Acriflavin resistance protein	CAETHG_0392	29.0912	28.9008	28.8592	32.6297	32.8242	32.7719	28.7669	28.716	28.9796	28.9504	32.742	28.8208		+	-0.00925686	3.92115	7.56242	0	1.81867				0	plasma membrane [GO:0005886]; transmembrane transporter activity [GO:0022857]; response to toxic substance [GO:0009636]
U5RPV4	Transcriptional regulator, MarR family	CAETHG_0393	28.0718	28.3721	27.5742	25.2635	27.4533	26.6686	25.7278	21.9146	23.2452	28.006	26.4618	23.6292		+	-0.312635	4.37689	1.76536	0.00562621	1.81248				0	DNA-binding transcription factor activity [GO:0003700]
U5RTD4	ATP-dependent transcriptional regulator, MalT-like, LuxR family	CAETHG_0394	26.1877	25.9381	26.1812	20.998	21.0543	20.1561	20.8338	19.9047	22.0331	26.1023	20.7361	20.9239		+	-0.369887	5.36618	3.94821	0	2.48657				0	DNA binding [GO:0003677]; regulation of DNA-templated transcription [GO:0006355]
U5RST2	NAD(+) ADP-ribosyltransferase	CAETHG_0395	31.5562	31.5498	31.695	31.7128	31.8507	31.86	32.0476	31.8984	32.0189	31.6003	31.8079	31.9883		+	0.0277097	0.387936	2.48052	0.00127481	0.158503				0	NAD+ ADP-ribosyltransferase activity [GO:0003950]
U5RPG4	DUF166 domain-containing protein	CAETHG_0396	29.845	30.0204	30.0112	29.4748	29.5681	29.5568	29.2437	29.1561	29.496	29.9589	29.5332	29.2986		+	-0.0471638	0.660294	2.82273	0.000788177	0.2733				0
U5RPC3	tRNA-specific 2-thiouridylase MnmA	CAETHG_0402	27.2408	27.1773	27.0252	26.9502	26.8971	26.9243	26.388	25.7722	26.5654	27.1478	26.9238	26.2419		+	-0.0647066	0.905893	1.98424	0.00364543	0.385267	mnmA		FUNCTION: Catalyzes the 2-thiolation of uridine at the wobble position (U34) of tRNA, leading to the formation of s(2)U34. {ECO:0000256|HAMAP-Rule:MF_00144}.	AH2 + ATP + S-sulfanyl-L-cysteinyl-[protein] + uridine(34) in tRNA = 2-thiouridine(34) in tRNA + A + AMP + diphosphate + H(+) + L-cysteinyl-[protein]	cytoplasm [GO:0005737]; ATP binding [GO:0005524]; sulfurtransferase activity [GO:0016783]; tRNA binding [GO:0000049]; tRNA modification [GO:0006400]
U5RPW4	Cysteine desulfurase IscS	CAETHG_0403	25.714	25.2493	24.7812	21.2888	21.2642	20.3457	22.6366	22.6214	24.3922	25.2482	20.9663	23.2167		+	-0.145104	4.28192	2.98961	0.000529577	1.74885	iscS	PATHWAY: Cofactor biosynthesis; iron-sulfur cluster biosynthesis. {ECO:0000256|HAMAP-Rule:MF_00331}.	FUNCTION: Master enzyme that delivers sulfur to a number of partners involved in Fe-S cluster assembly, tRNA modification or cofactor biosynthesis. Catalyzes the removal of elemental sulfur atoms from cysteine to produce alanine. Functions as a sulfur delivery protein for Fe-S cluster synthesis onto IscU, an Fe-S scaffold assembly protein, as well as other S acceptor proteins. {ECO:0000256|HAMAP-…	[sulfur carrier]-H + L-cysteine = [sulfur carrier]-SH + L-alanine	cytoplasm [GO:0005737]; 2 iron, 2 sulfur cluster binding [GO:0051537]; cysteine desulfurase activity [GO:0031071]; metal ion binding [GO:0046872]; pyridoxal phosphate binding [GO:0030170]; [2Fe-2S] cluster assembly [GO:0044571]; amino acid metabolic process [GO:0006520]
U5RPH4	Acetolactate synthase	CAETHG_0406	34.3805	34.5753	34.6377	34.6085	34.6294	34.6385	34.7245	34.845	34.8835	34.5312	34.6255	34.8177		+	0.0204661	0.286526	1.64968	0.00673378	0.119229		PATHWAY: Amino-acid biosynthesis; L-isoleucine biosynthesis; L-isoleucine from 2-oxobutanoate: step 1/4. {ECO:0000256|ARBA:ARBA00004974, ECO:0000256|RuleBase:RU003591}.; PATHWAY: Amino-acid biosynthesis; L-valine biosynthesis; L-valine from pyruvate: step 1/4. {ECO:0000256|ARBA:ARBA00005025, ECO:0000256|RuleBase:RU003591}.		H(+) + 2 pyruvate = (2S)-2-acetolactate + CO2	acetolactate synthase activity [GO:0003984]; flavin adenine dinucleotide binding [GO:0050660]; magnesium ion binding [GO:0000287]; thiamine pyrophosphate binding [GO:0030976]; isoleucine biosynthetic process [GO:0009097]; valine biosynthetic process [GO:0009099]
U5RPC8	Amino acid permease	CAETHG_0407	30.0533	30.4914	32.4774	32.7771	29.9454	32.3159	29.1282	32.2093	29.7284	31.0074	31.6795	30.3553			-0.0465751	1.32415	0.235267	0.303721	0.540603				0	membrane [GO:0016020]; transmembrane transporter activity [GO:0022857]
U5RTE4	Vitamin B12 dependent methionine synthase activation region	CAETHG_0409	21.5185	20.4476	21.0725	20.7704	20.0533	20.7327	26.7586	25.1466	25.8767	21.0129	20.5188	25.9273		+	0.351033	5.40855	4.20947	0	2.4415				0	methionine synthase activity [GO:0008705]
U5RSU6	Alcohol dehydrogenase (NADP(+))	CAETHG_0410	34.4206	34.3721	34.2715	33.9684	34.1524	34.0913	34.2092	33.9986	34.0277	34.3547	34.0707	34.0785		+	-0.0197318	0.284041	1.75563	0.00569639	0.132099				0	alcohol dehydrogenase (NADP+) activity [GO:0008106]; butanol dehydrogenase activity [GO:1990362]; metal ion binding [GO:0046872]
U5RPI0	DNA topoisomerase 3	CAETHG_0411	29.7874	29.7736	29.5382	30.5823	30.5173	29.1128	29.0279	29.1099	28.7405	29.6997	30.0708	28.9595		+	-0.052874	1.11135	1.07743	0.025629	0.461975	topB		FUNCTION: Releases the supercoiling and torsional tension of DNA, which is introduced during the DNA replication and transcription, by transiently cleaving and rejoining one strand of the DNA duplex. Introduces a single-strand break via transesterification at a target site in duplex DNA. The scissile phosphodiester is attacked by the catalytic tyrosine of the enzyme, resulting in the formation of…	ATP-independent breakage of single-stranded DNA, followed by passage and rejoining.	DNA binding [GO:0003677]; DNA topoisomerase type I (single strand cut, ATP-independent) activity [GO:0003917]; magnesium ion binding [GO:0000287]; DNA topological change [GO:0006265]
U5RPD3	S-ribosylhomocysteine lyase	CAETHG_0412	33.0013	32.8847	32.7708	32.8717	32.9129	33.0389	33.3212	33.3385	33.221	32.8856	32.9412	33.2936		+	0.0291417	0.407983	2.51605	0.00107961	0.180654	luxS		FUNCTION: Involved in the synthesis of autoinducer 2 (AI-2) which is secreted by bacteria and is used to communicate both the cell density and the metabolic potential of the environment. The regulation of gene expression in response to changes in cell density is called quorum sensing. Catalyzes the transformation of S-ribosylhomocysteine (RHC) to homocysteine (HC) and 4,5-dihydroxy-2,3-pentadione…	S-(5-deoxy-D-ribos-5-yl)-L-homocysteine = (S)-4,5-dihydroxypentane-2,3-dione + L-homocysteine	iron ion binding [GO:0005506]; S-ribosylhomocysteine lyase activity [GO:0043768]; quorum sensing [GO:0009372]
U5RPX5	rRNA methylase	CAETHG_0413	21.271	20.3945	20.5724	25.8794	25.6421	25.7734	20.8241	20.9377	22.4642	20.746	25.7649	21.4086		+	0.0473345	5.01899	4.02084	0	2.22628				0	methyltransferase activity [GO:0008168]; methylation [GO:0032259]
U5RPZ1	Xanthine dehydrogenase	CAETHG_0423	22.4947	23.6665	25.1639	21.9203	21.3087	22.6139	21.1831	20.4044	21.1419	23.775	21.9476	20.9098		+	-0.204659	2.86523	1.67655	0.00643458	1.18444				0	iron ion binding [GO:0005506]; xanthine dehydrogenase activity [GO:0004854]
U5RTG6	Pyridoxamine 5-phosphate oxidase-related FMN-binding protein	CAETHG_0434	26.7645	26.0439	24.9076	26	26.7228	26.0746	28.395	26.5489	26.8203	25.9053	26.2658	27.2547			0.0963843	1.34938	0.708154	0.0700338	0.57045				0
U5RTH7	Dihydropyrimidinase	CAETHG_0444	31.3233	31.3869	31.2119	30.8345	30.779	30.8122	30.9786	30.6065	30.8629	31.3074	30.8086	30.816		+	-0.0350992	0.498808	2.43145	0.00140402	0.233411				0	cytoplasm [GO:0005737]; dihydropyrimidinase activity [GO:0004157]
U5RSX4	Carbamate kinase	CAETHG_0445	28.6943	28.4112	28.4038	28.119	28.3605	27.6391	28.9383	27.0913	28.4484	28.5031	28.0395	28.1593			-0.0245559	0.463552	0.19468	0.356378	0.196472		PATHWAY: Metabolic intermediate metabolism; carbamoyl phosphate degradation; CO(2) and NH(3) from carbamoyl phosphate: step 1/1. {ECO:0000256|ARBA:ARBA00005118}.		ATP + hydrogencarbonate + NH4(+) = ADP + carbamoyl phosphate + H(+) + H2O	carbamate kinase activity [GO:0008804]; arginine metabolic process [GO:0006525]; carbamoyl phosphate catabolic process [GO:0035975]; phosphorylation [GO:0016310]
U5RPL6	Putative selenium metabolism hydrolase	CAETHG_0446	30.961	30.8089	30.9005	30.4742	30.5307	30.5557	30.7316	30.817	30.6524	30.8901	30.5202	30.7337		+	-0.0111762	0.369942	2.74024	0.000723982	0.151625				0	hydrolase activity [GO:0016787]
U5RPH0	Selenium metabolism protein SsnA	CAETHG_0447	29.979	29.647	29.8372	31.6009	30.5908	29.4316	29.7932	29.1516	29.5791	29.8211	30.5411	29.5079			-0.0223673	1.03319	0.645635	0.0824213	0.432566				0	S-adenosylhomocysteine deaminase activity [GO:0050270]
U5RQ11	Selenate reductase YgfK	CAETHG_0448	29.9612	30.1198	29.9461	29.5315	29.4697	29.3658	29.8635	29.5639	29.5248	30.009	29.4557	29.6507		+	-0.0255924	0.553367	2.26026	0.00239088	0.229163				0	glutamate synthase (NADPH) activity [GO:0004355]; iron-sulfur cluster binding [GO:0051536]; metal ion binding [GO:0046872]
U5RTI1	Carbamoyltransferase YgeW	CAETHG_0449	30.4197	30.1512	30.2416	29.8599	29.6868	29.7601	29.8528	29.8589	29.5469	30.2708	29.7689	29.7529		+	-0.0369959	0.517942	2.21722	0.00243062	0.24047				0	amino acid binding [GO:0016597]; ornithine carbamoyltransferase activity [GO:0004585]
U5RSX8	Xanthine permease	CAETHG_0450	22.5064	21.0431	22.2889	22.837	22.3893	21.4439	23.1884	21.2085	21.9236	21.9461	22.2234	22.1069			0.0114823	0.277295	0.0350243	0.747585	0.113684				0	plasma membrane [GO:0005886]; nucleobase transmembrane transporter activity [GO:0015205]
U5RPM1	Diaminopropionate ammonia-lyase	CAETHG_0451	27.9336	28.3883	28.2831	20.5383	22.0705	26.3591	26.6242	26.5973	26.1448	28.2017	22.9893	26.4554		+	-0.124732	5.2124	1.55044	0.00823305	2.16622				0	diaminopropionate ammonia-lyase activity [GO:0008838]; pyridoxal phosphate binding [GO:0030170]
U5RPH6	N-acyl-D-glutamate deacylase	CAETHG_0452	24.6032	24.5553	24.3836	23.8249	23.785	23.6013	19.9083	23.298	21.0763	24.514	23.7371	21.4276		+	-0.220463	3.08648	1.66299	0.00660654	1.3108				0	N-acyl-D-glutamate deacylase activity [GO:0047421]
U5RTI7	Molybdopterin dehydrogenase FAD-binding protein	CAETHG_0454	30.0562	30.0859	30.1655	29.384	29.2602	29.7143	29.2001	29.4785	29.4282	30.1025	29.4528	29.3689		+	-0.0524	0.7336	2.53954	0.00104724	0.327844				0	FAD binding [GO:0071949]; oxidoreductase activity [GO:0016491]
U5RSY2	Carbon-monoxide dehydrogenase (Acceptor)	CAETHG_0455	27.913	28.865	28.8391	28.3942	28.782	28.7365	28.7294	28.3565	28.463	28.539	28.6376	28.5163			-0.00162424	0.121254	0.0424895	0.714495	0.0526252				0	2 iron, 2 sulfur cluster binding [GO:0051537]; metal ion binding [GO:0046872]; oxidoreductase activity [GO:0016491]
U5RPM6	Xanthine dehydrogenase	CAETHG_0456	31.2232	31.2503	31.3865	30.8471	30.603	30.7256	30.3808	29.8573	30.2865	31.2867	30.7252	30.1749		+	-0.0794139	1.11179	3.03014	0.000478134	0.453896				0	iron ion binding [GO:0005506]; xanthine dehydrogenase activity [GO:0004854]
U5RPI1	Selenium-dependent molybdenum hydroxylase 1	CAETHG_0457	30.4684	30.5637	30.5061	31.1898	31.0207	31.0306	31.196	30.9376	31.1449	30.5127	31.0804	31.0928		+	0.0414341	0.580077	3.23403	0.000205479	0.270568				0	2 iron, 2 sulfur cluster binding [GO:0051537]; iron ion binding [GO:0005506]; oxidoreductase activity [GO:0016491]
U5RQ20	MobA-like NTP transferase domain containing protein	CAETHG_0458	24.6497	24.7867	24.6004	24.2672	24.4572	24.2676	25.0087	24.337	24.4071	24.679	24.3307	24.5843			-0.00676273	0.348304	0.626341	0.0866316	0.147047				0	DNA-binding transcription factor activity [GO:0003700]; transferase activity [GO:0016740]
U5RTJ2	Transcriptional regulator, TetR family	CAETHG_0459	27.2421	26.997	27.1548	28.006	27.5105	28.0719	26.6762	27.405	27.2754	27.1313	27.8628	27.1189		+	-0.000885101	0.743914	1.46881	0.00994705	0.3478				0	DNA binding [GO:0003677]
U5RSY7	Adenine deaminase	CAETHG_0460	24.2367	23.9396	24.2553	30.6215	30.5433	30.8024	24.0579	25.9118	25.9014	24.1438	30.6557	25.2903		+	0.0818935	6.5119	4.49527	0	2.83836	ade			adenine + H(+) + H2O = hypoxanthine + NH4(+)	adenine deaminase activity [GO:0000034]; adenine catabolic process [GO:0006146]
U5RPN4	Xanthine/uracil/vitamin C permease	CAETHG_0461	27.7219	27.8306	27.7525	27.0021	27.0135	26.873	27.1661	26.9755	27.0933	27.7683	26.9629	27.0783		+	-0.0492895	0.805463	4.50688	0	0.355631				0	plasma membrane [GO:0005886]; nucleobase transmembrane transporter activity [GO:0015205]; purine nucleobase transmembrane transport [GO:1904823]
U5RPI6	Guanine deaminase	CAETHG_0462	27.492	27.6369	27.4276	26.7442	27.0812	26.6466	27.6462	27.1113	27.1286	27.5188	26.824	27.2954		+	-0.0159616	0.694827	1.60258	0.00727154	0.289617		PATHWAY: Purine metabolism; guanine degradation; xanthine from guanine: step 1/1. {ECO:0000256|ARBA:ARBA00004984, ECO:0000256|RuleBase:RU366009}.	FUNCTION: Catalyzes the hydrolytic deamination of guanine, producing xanthine and ammonia. {ECO:0000256|RuleBase:RU366009}.	guanine + H(+) + H2O = NH4(+) + xanthine	guanine deaminase activity [GO:0008892]; zinc ion binding [GO:0008270]; guanine catabolic process [GO:0006147]
U5RQ25	Sigma54 specific transcriptional regulator with PAS/PAC sensor, Fis family	CAETHG_0463	30.2668	30.5551	30.7136	28.1377	28.2395	28.1766	28.8004	28.9721	29.416	30.5118	28.1846	29.0628		+	-0.103501	2.32726	4.33011	0	0.959577				0	ATP binding [GO:0005524]; sequence-specific DNA binding [GO:0043565]; regulation of DNA-templated transcription [GO:0006355]
U5RTJ8	Alpha-ribazole phosphatase	CAETHG_0464	26.8633	27.1861	27.1657	27.2067	27.0543	27.0087	26.7446	27.8203	26.9588	27.0717	27.0899	27.1746			0.00734565	0.102839	0.0316393	0.764071	0.0448135				0	alpha-ribazole phosphatase activity [GO:0043755]; cobalamin biosynthetic process [GO:0009236]
U5RSZ0	Metal dependent phosphohydrolase	CAETHG_0465	27.3037	27.6353	27.3843	27.5001	27.593	27.3576	27.3702	27.7739	27.3823	27.4411	27.4836	27.5088			0.00483613	0.0677058	0.0464614	0.699476	0.0279343				0	hydrolase activity [GO:0016787]
U5RPN8	XshC-Cox1-family protein	CAETHG_0466	31.5057	31.7727	31.6597	31.4063	31.7725	31.7298	31.963	31.5364	31.6466	31.646	31.6362	31.7153			0.00495184	0.0791461	0.0662094	0.631349	0.035224				0
U5RPJ3	AMP-dependent synthetase and ligase	CAETHG_0467	25.8529	25.8151	21.5915	26.0713	22.3991	21.6837	21.9514	22.6108	19.8754	24.4198	23.3847	21.4792			-0.210042	2.94059	0.520911	0.117746	1.21789				0	ligase activity [GO:0016874]
U5RPJ8	Sigma54 specific transcriptional regulator with PAS/PAC sensor, Fis family	CAETHG_0472	27.404	26.9849	26.7331	25.9783	26.6602	26.1501	22.3949	22.8374	21.5381	27.0406	26.2629	22.2568		+	-0.341703	4.78384	4.44006	0	2.09599				0	ATP binding [GO:0005524]; sequence-specific DNA binding [GO:0043565]; regulation of DNA-templated transcription [GO:0006355]
U5RQ34	Probable glycine dehydrogenase (decarboxylating) subunit 2	CAETHG_0473	28.9328	28.2315	27.934	30.2494	30.1389	29.849	30.4145	29.8379	30.1048	28.3661	30.0791	30.1191		+	0.125212	1.75297	2.82211	0.000786241	0.817102	gcvPB		FUNCTION: The glycine cleavage system catalyzes the degradation of glycine. The P protein binds the alpha-amino group of glycine through its pyridoxal phosphate cofactor; CO(2) is released and the remaining methylamine moiety is then transferred to the lipoamide cofactor of the H protein. {ECO:0000256|ARBA:ARBA00003788, ECO:0000256|HAMAP-Rule:MF_00713}.	(R)-N(6)-lipoyl-L-lysyl-[glycine-cleavage complex H protein] + glycine + H(+) = (R)-N(6)-(S(8)-aminomethyldihydrolipoyl)-L-lysyl-[glycine-cleavage complex H protein] + CO2	glycine dehydrogenase (decarboxylating) activity [GO:0004375]; glycine decarboxylation via glycine cleavage system [GO:0019464]
U5RTK9	Probable glycine dehydrogenase (decarboxylating) subunit 1	CAETHG_0474	21.9774	22.8748	21.5297	27.3085	27.4247	26.2932	28.7664	28.1906	27.5901	22.1273	27.0088	28.1824		+	0.432506	6.05508	4.28078	0	2.62193	gcvPA		FUNCTION: The glycine cleavage system catalyzes the degradation of glycine. The P protein binds the alpha-amino group of glycine through its pyridoxal phosphate cofactor; CO(2) is released and the remaining methylamine moiety is then transferred to the lipoamide cofactor of the H protein. {ECO:0000256|ARBA:ARBA00003788, ECO:0000256|HAMAP-Rule:MF_00712}.	(R)-N(6)-lipoyl-L-lysyl-[glycine-cleavage complex H protein] + glycine + H(+) = (R)-N(6)-(S(8)-aminomethyldihydrolipoyl)-L-lysyl-[glycine-cleavage complex H protein] + CO2	glycine dehydrogenase (decarboxylating) activity [GO:0004375]; glycine decarboxylation via glycine cleavage system [GO:0019464]; nucleoside metabolic process [GO:0009116]
U5RT00	Glycine cleavage system H protein	CAETHG_0475	27.5431	26.265	26.3762	28.6116	28.3099	28.312	28.5033	28.5354	28.4579	26.7281	28.4112	28.4989		+	0.126481	1.77074	2.45995	0.00125328	0.814847	gcvH		FUNCTION: The glycine cleavage system catalyzes the degradation of glycine. The H protein shuttles the methylamine group of glycine from the P protein to the T protein. {ECO:0000256|HAMAP-Rule:MF_00272}.	0	glycine cleavage complex [GO:0005960]; glycine decarboxylation via glycine cleavage system [GO:0019464]
U5RPP5	Aminomethyltransferase	CAETHG_0476	27.6565	27.1474	26.9219	30.5092	30.5012	30.1141	30.4539	30.1653	30.4617	27.2419	30.3748	30.3603		+	0.222741	3.13288	4.96495	0	1.47345	gcvT		FUNCTION: The glycine cleavage system catalyzes the degradation of glycine. {ECO:0000256|HAMAP-Rule:MF_00259}.	(6S)-5,6,7,8-tetrahydrofolate + (R)-N(6)-(S(8)-aminomethyldihydrolipoyl)-L-lysyl-[protein] = (6R)-5,10-methylene-5,6,7,8-tetrahydrofolate + (R)-N(6)-dihydrolipoyl-L-lysyl-[protein] + NH4(+)	aminomethyltransferase activity [GO:0004047]; methyltransferase activity [GO:0008168]; transaminase activity [GO:0008483]; glycine decarboxylation via glycine cleavage system [GO:0019464]; methylation [GO:0032259]
U5RPK3	Glutamate synthase (NADPH)	CAETHG_0477	34.1112	34.2271	34.0946	34.2483	34.2339	34.0094	34.9847	34.8354	34.7209	34.1443	34.1639	34.847		+	0.0501899	0.702658	3.32348	0.000215827	0.326726				0	glutamate synthase (NADPH) activity [GO:0004355]; iron-sulfur cluster binding [GO:0051536]
U5RQ38	3-isopropylmalate dehydratase	CAETHG_0478	24.6458	25.2002	24.9126	20.3528	21.6252	21.9645	21.9358	20.6796	22.3213	24.9195	21.3142	21.6456		+	-0.233853	3.60536	2.82707	0.00079602	1.6271		PATHWAY: Carbohydrate metabolism; tricarboxylic acid cycle. {ECO:0000256|ARBA:ARBA00005163}.		0	3-isopropylmalate dehydratase activity [GO:0003861]; iron-sulfur cluster binding [GO:0051536]; metal ion binding [GO:0046872]; tricarboxylic acid cycle [GO:0006099]
U5RT05	Transcriptional regulator, DeoR family	CAETHG_0480	30.2758	30.2008	30.0196	29.7446	29.6251	29.7987	30.1258	29.759	29.7381	30.1654	29.7228	29.8743		+	-0.020794	0.442616	1.4682	0.00995122	0.183669				0	carbohydrate binding [GO:0030246]
U5RPK9	NADPH dehydrogenase	CAETHG_0482	29.9495	29.9051	29.7575	30.4269	30.2235	30.1224	30.1145	30.2071	30.2975	29.8707	30.2576	30.2063		+	0.0239726	0.386892	1.84306	0.00501161	0.171579				0	FMN binding [GO:0010181]; NADPH dehydrogenase activity [GO:0003959]; pentaerythritol trinitrate reductase activity [GO:0018548]
U5RTL9	Cyclase family protein	CAETHG_0484	25.9562	26.8234	26.693	25.081	25.3617	24.7025	24.5594	20.5115	21.2863	26.4909	25.0484	22.1191		+	-0.312274	4.37184	1.80973	0.00523232	1.81888				0	arylformamidase activity [GO:0004061]; tryptophan catabolic process to kynurenine [GO:0019441]
U5RT08	Calcineurin-like phosphoesterase superfamily domain containing protein	CAETHG_0485	20.6041	19.6657	22.1853	21.6005	23.0163	22.1654	31.6199	31.3333	31.572	20.8184	22.2607	31.5084		+	0.763571	10.69	5.04053	0	4.7361				0	membrane [GO:0016020]; hydrolase activity [GO:0016787]; carbohydrate metabolic process [GO:0005975]
U5RPQ6	Amino acid permease	CAETHG_0491	26.1744	26.1351	26.0414	26.6373	26.5458	26.6864	26.5837	25.4814	26.643	26.117	26.6231	26.236			0.00850532	0.506161	0.510793	0.121703	0.21608				0	membrane [GO:0016020]; transmembrane transporter activity [GO:0022857]
U5RPM0	Homoserine O-acetyltransferase	CAETHG_0492	30.3921	30.4099	30.3197	29.6217	30.001	29.6069	32.0219	32.1832	32.343	30.3739	29.7432	32.1827		+	0.129201	2.4395	5.39194	0	1.03391	metAA	PATHWAY: Amino-acid biosynthesis; L-methionine biosynthesis via de novo pathway; O-acetyl-L-homoserine from L-homoserine: step 1/1. {ECO:0000256|HAMAP-Rule:MF_00295}.	FUNCTION: Transfers an acetyl group from acetyl-CoA to L-homoserine, forming acetyl-L-homoserine. {ECO:0000256|HAMAP-Rule:MF_00295}.	acetyl-CoA + L-homoserine = CoA + O-acetyl-L-homoserine	cytoplasm [GO:0005737]; homoserine O-acetyltransferase activity [GO:0004414]; homoserine O-succinyltransferase activity [GO:0008899]; L-methionine biosynthetic process from homoserine via O-succinyl-L-homoserine and cystathionine [GO:0019281]
U5RQ53	Methyl-accepting chemotaxis sensory transducer	CAETHG_0493	20.8924	21.2232	22.3511	21.9639	21.7557	20.9963	23.2634	25.1949	24.4224	21.4889	21.572	24.2936		+	0.200335	2.80468	2.16539	0.00278072	1.303				0	membrane [GO:0016020]; signal transduction [GO:0007165]
U5RT17	Epoxyqueuosine reductase	CAETHG_0495	25.9376	26.0701	26.1217	27.5334	26.8725	26.4427	27.5457	28.014	27.8527	26.0431	26.9495	27.8041		+	0.125787	1.76102	2.59562	0.000827869	0.719039				0
U5RPM5	Cysteine synthase	CAETHG_0497	33.8181	33.9995	34.0588	32.5773	32.7186	32.7923	32.4429	32.206	32.2865	33.9588	32.6961	32.3118		+	-0.117645	1.64703	5.1927	0	0.703559		PATHWAY: Amino-acid biosynthesis; L-cysteine biosynthesis; L-cysteine from L-serine: step 2/2. {ECO:0000256|ARBA:ARBA00004962}.		hydrogen sulfide + O-acetyl-L-serine = acetate + L-cysteine	cysteine synthase activity [GO:0004124]; cysteine biosynthetic process from serine [GO:0006535]
U5RQ57	Cys/Met metabolism pyridoxal-phosphate-dependent protein	CAETHG_0498	33.8033	34.0569	34.2055	32.1881	32.5531	32.6958	31.838	31.9697	31.7968	34.0219	32.479	31.8681		+	-0.153839	2.15375	4.52812	0	0.90629				0	catalytic activity [GO:0003824]; pyridoxal phosphate binding [GO:0030170]; transsulfuration [GO:0019346]
U5RT23	Uncharacterized protein	CAETHG_0500	27.7375	27.2128	26.884	27.4964	27.4997	27.5998	27.9147	27.6514	27.581	27.2781	27.532	27.7157			0.0312586	0.43762	0.659831	0.07875	0.17942				0
U5RPR6	nicotinate-nucleotide diphosphorylase (carboxylating)	CAETHG_0501	31.3056	31.0593	31.0272	31.4795	31.3225	31.3558	31.6519	31.645	31.29	31.1307	31.3859	31.529		+	0.0284496	0.398294	1.28228	0.0150984	0.164737		PATHWAY: Cofactor biosynthesis; NAD(+) biosynthesis; nicotinate D-ribonucleotide from quinolinate: step 1/1. {ECO:0000256|ARBA:ARBA00004893}.	FUNCTION: Involved in the catabolism of quinolinic acid (QA). {ECO:0000256|ARBA:ARBA00003237}.	0	nicotinate-nucleotide diphosphorylase (carboxylating) activity [GO:0004514]; NAD biosynthetic process [GO:0009435]
U5RPN0	L-aspartate oxidase	CAETHG_0502	30.0669	29.8916	29.79	29.7631	29.6901	29.6322	30.0404	29.3231	29.8303	29.9161	29.6951	29.7313			-0.0132066	0.221018	0.304947	0.237296	0.0968039		PATHWAY: Cofactor biosynthesis; NAD(+) biosynthesis; iminoaspartate from L-aspartate (oxidase route): step 1/1. {ECO:0000256|ARBA:ARBA00004950, ECO:0000256|RuleBase:RU362049}.	FUNCTION: Catalyzes the oxidation of L-aspartate to iminoaspartate. {ECO:0000256|RuleBase:RU362049}.	L-aspartate + O2 = H2O2 + iminosuccinate	cytoplasm [GO:0005737]; membrane [GO:0016020]; L-aspartate oxidase activity [GO:0008734]; L-aspartate:fumarate oxidoreductase activity [GO:0044318]; NAD biosynthetic process [GO:0009435]
U5RQ63	Quinolinate synthase	CAETHG_0503	32.6884	32.6443	32.5073	32.8043	32.7748	32.8501	33.1737	32.9913	32.9103	32.6133	32.8097	33.0251		+	0.0294108	0.411751	2.21094	0.00246984	0.168156	nadA	PATHWAY: Cofactor biosynthesis; NAD(+) biosynthesis; quinolinate from iminoaspartate: step 1/1. {ECO:0000256|ARBA:ARBA00005065, ECO:0000256|HAMAP-Rule:MF_00568}.	FUNCTION: Catalyzes the condensation of iminoaspartate with dihydroxyacetone phosphate to form quinolinate. {ECO:0000256|HAMAP-Rule:MF_00568}.	dihydroxyacetone phosphate + iminosuccinate = H(+) + 2 H2O + phosphate + quinolinate	cytoplasm [GO:0005737]; 4 iron, 4 sulfur cluster binding [GO:0051539]; metal ion binding [GO:0046872]; quinolinate synthetase A activity [GO:0008987]; NAD biosynthetic process [GO:0009435]
U5RTN9	Methyl-accepting chemotaxis sensory transducer	CAETHG_0504	31.5831	31.645	31.4848	31.8987	31.9276	31.9286	32.0301	31.7703	32.0669	31.571	31.9183	31.9558		+	0.0274868	0.384815	2.12235	0.00307927	0.173245				0	membrane [GO:0016020]; signal transduction [GO:0007165]
U5RTP4	Dihydrofolate reductase	CAETHG_0509	28.4691	28.3392	30.136	28.171	28.5191	28.3646	28.9824	28.4604	28.5821	28.9814	28.3515	28.675			-0.0218902	0.629884	0.309738	0.234059	0.25718		PATHWAY: Cofactor biosynthesis; tetrahydrofolate biosynthesis; 5,6,7,8-tetrahydrofolate from 7,8-dihydrofolate: step 1/1. {ECO:0000256|ARBA:ARBA00004903, ECO:0000256|PIRNR:PIRNR000194}.	FUNCTION: Key enzyme in folate metabolism. Catalyzes an essential reaction for de novo glycine and purine synthesis, and for DNA precursor synthesis. {ECO:0000256|PIRNR:PIRNR000194}.	(6S)-5,6,7,8-tetrahydrofolate + NADP(+) = 7,8-dihydrofolate + H(+) + NADPH	dihydrofolate reductase activity [GO:0004146]; NADP binding [GO:0050661]; glycine biosynthetic process [GO:0006545]; one-carbon metabolic process [GO:0006730]; tetrahydrofolate biosynthetic process [GO:0046654]
U5RTR6	Small GTP-binding protein	CAETHG_0529	21.9069	21.3431	21.951	27.6559	27.8585	27.9085	23.6614	22.0999	23.6955	21.7337	27.8076	23.1523		+	0.101329	6.07396	4.53281	0	2.59439			FUNCTION: Abolishes the inhibitory effect of tetracyclin on protein synthesis by a non-covalent modification of the ribosomes. {ECO:0000256|ARBA:ARBA00003987}.	0	GTP binding [GO:0005525]; GTPase activity [GO:0003924]; response to antibiotic [GO:0046677]
U5RPR3	YibE/F family protein	CAETHG_0537	20.3738	20.5319	22.0508	25.2373	24.5364	22.9926	21.9282	22.1882	21.0909	20.9855	24.2554	21.7358		+	0.0535894	3.26991	1.96357	0.00382538	1.39856				0	membrane [GO:0016020]
U5RQ96	ATP-dependent Clp protease, ATP-binding subunit clpA	CAETHG_0538	26.9235	27.0978	27.3249	26.0685	25.9335	26.156	25.4717	25.3928	26.2127	27.1154	26.0527	25.6924		+	-0.101642	1.42298	2.60301	0.000829569	0.604063				0	ATP binding [GO:0005524]; ATP hydrolysis activity [GO:0016887]; peptidase activity [GO:0008233]; protein unfolding [GO:0043335]; proteolysis [GO:0006508]
U5RT72	Cell wall binding repeat 2-containing protein	CAETHG_0540	21.9456	20.7505	21.7802	22.1868	25.0434	24.2125	20.8928	21.8482	21.8495	21.4921	23.8142	21.5302		+	0.00271943	2.32212	1.36003	0.0126916	1.08579				0
U5RPR9	Methyl-accepting chemotaxis sensory transducer with Cache sensor	CAETHG_0542	32.1125	31.2371	31.6682	30.8283	30.6965	30.7434	31.0999	32.3205	30.7248	31.6726	30.7561	31.3817			-0.0207773	0.916524	0.719807	0.0679348	0.382398				0	plasma membrane [GO:0005886]; signal transduction [GO:0007165]
U5RQA2	NADPH-dependent FMN reductase	CAETHG_0543	33.1112	32.9231	32.8384	32.5489	32.6411	32.701	32.6523	32.5863	32.6771	32.9576	32.6303	32.6386		+	-0.0227883	0.327287	2.04095	0.00356772	0.152377				0	oxidoreductase activity [GO:0016491]
U5RPS8	PAS modulated sigma54 specific transcriptional regulator, Fis family	CAETHG_0552	28.8658	29.2047	29.4042	29.0632	29.0343	29.0904	28.4383	28.7657	28.8052	29.1582	29.0626	28.6698		+	-0.0348903	0.488464	1.31389	0.0138086	0.211368				0	ATP binding [GO:0005524]; sequence-specific DNA binding [GO:0043565]; regulation of DNA-templated transcription [GO:0006355]
U5RQB1	Alcohol dehydrogenase zinc-binding domain protein	CAETHG_0553	32.9321	32.7502	32.6274	31.743	31.4203	31.2239	31.9121	31.7781	31.6204	32.7699	31.4624	31.7702		+	-0.0714081	1.30751	3.37612	0.000225564	0.558147				0	oxidoreductase activity [GO:0016491]; zinc ion binding [GO:0008270]
U5RTU5	PAS modulated sigma54 specific transcriptional regulator, Fis family	CAETHG_0554	21.4101	21.3854	21.8001	23.3588	23.2639	22.4132	22.2068	21.8053	22.8424	21.5319	23.012	22.2848		+	0.0537809	1.48009	1.72019	0.00602347	0.604276				0	ATP binding [GO:0005524]; sequence-specific DNA binding [GO:0043565]; regulation of DNA-templated transcription [GO:0006355]
U5RT89	Alcohol dehydrogenase	CAETHG_0555	31.0608	30.0245	30.1313	27.8012	27.6038	28.1031	27.68	27.457	27.0713	30.4055	27.836	27.4028		+	-0.214482	3.00275	3.71895	0.000206186	1.32525				0	alcohol dehydrogenase (NAD+) activity [GO:0004022]; metal ion binding [GO:0046872]
U5RPW7	Heavy metal transport/detoxification protein	CAETHG_0556	28.0382	27.8613	27.5908	27.3178	27.3099	27.9718	27.6866	27.2129	27.449	27.8301	27.5332	27.4495			-0.027184	0.380576	0.508751	0.122296	0.163297				0	copper ion binding [GO:0005507]; copper ion transport [GO:0006825]
U5RPT2	Copper-exporting P-type ATPase	CAETHG_0557	28.2119	28.3307	28.2245	27.8755	27.7448	27.8847	28.3122	28.0385	28.4785	28.2557	27.835	28.2764		+	0.00147742	0.441384	1.84347	0.00502458	0.203371				ATP + Cu(+)(in) + H2O = ADP + Cu(+)(out) + H(+) + phosphate	plasma membrane [GO:0005886]; ATP binding [GO:0005524]; ATP hydrolysis activity [GO:0016887]; copper ion binding [GO:0005507]; P-type monovalent copper transporter activity [GO:0140581]
U5RQB8	Metal sensitive transcriptional repressor	CAETHG_0558	27.3924	27.5017	27.5617	27.1197	27.1496	26.9558	27.174	27.0812	27.1387	27.4852	27.075	27.1313		+	-0.0252829	0.410235	2.75021	0.000737327	0.181582				0	DNA binding [GO:0003677]; metal ion binding [GO:0046872]; negative regulation of DNA-templated transcription [GO:0045892]
U5RT94	KWG Leptospira repeat protein	CAETHG_0560	25.8146	26.2492	26.2046	26.9572	27.0624	27.2461	27.1718	26.7339	27.0475	26.0895	27.0886	26.9844		+	0.0639246	0.999084	2.70764	0.000701754	0.448447				0
U5RQC2	DegV family protein	CAETHG_0563	21.6528	24.0137	20.3648	29.3011	28.5385	31.092	24.6441	25.0581	29.7488	22.0104	29.6439	26.4837		+	0.319518	7.63341	1.91489	0.00438503	3.13166				0	lipid binding [GO:0008289]
U5RPX6	Uroporphyrinogen decarboxylase (URO-D)	CAETHG_0566	25.3244	25.2661	25.8046	22.949	21.7482	20.0888	20.1822	20.5202	23.4428	25.465	21.5953	21.3818		+	-0.291663	4.08328	1.79109	0.00547184	1.87657				0	uroporphyrinogen decarboxylase activity [GO:0004853]; porphyrin-containing compound biosynthetic process [GO:0006779]
U5RTV9	ABC-type transporter, periplasmic subunit family 3	CAETHG_0569	31.3414	31.4256	31.3356	31.3596	31.2765	31.2966	31.3546	31.3139	31.3153	31.3675	31.3109	31.3279			-0.00283191	0.0566285	0.538709	0.111997	0.0237277				0	membrane [GO:0016020]; ligand-gated ion channel activity [GO:0015276]
U5RPX9	AI-2E family transporter	CAETHG_0571	24.5828	22.1322	26.7117	27.0493	27.1243	24.5524	25.1843	26.5664	25.675	24.4756	26.242	25.8085			0.0952139	1.76646	0.364152	0.19337	0.751677				0	membrane [GO:0016020]
U5RPU9	MOSC domain containing protein	CAETHG_0572	31.0828	31.0977	32.2861	31.7652	30.8967	31.1368	31.1442	31.0257	31.0232	31.4889	31.2663	31.0644			-0.0303213	0.424498	0.235529	0.303682	0.173369				0	catalytic activity [GO:0003824]; molybdenum ion binding [GO:0030151]; pyridoxal phosphate binding [GO:0030170]
U5RQD2	Cyclic pyranopterin monophosphate synthase	CAETHG_0573	31.8598	31.7278	31.5591	31.5154	31.5544	31.5433	31.6446	31.188	31.2391	31.7156	31.5377	31.3572		+	-0.025595	0.35833	0.981137	0.0339196	0.146289	moaC	PATHWAY: Cofactor biosynthesis; molybdopterin biosynthesis. {ECO:0000256|ARBA:ARBA00005046, ECO:0000256|HAMAP-Rule:MF_01224}.	FUNCTION: Catalyzes the conversion of (8S)-3',8-cyclo-7,8-dihydroguanosine 5'-triphosphate to cyclic pyranopterin monophosphate (cPMP). {ECO:0000256|HAMAP-Rule:MF_01224}.	(8S)-3',8-cyclo-7,8-dihydroguanosine 5'-triphosphate = cyclic pyranopterin phosphate + diphosphate	cyclic pyranopterin monophosphate synthase activity [GO:0061799]; Mo-molybdopterin cofactor biosynthetic process [GO:0006777]
U5RTW5	Molybdenum cofactor synthesis domain containing protein	CAETHG_0574	33.746	33.7445	33.5803	33.4593	33.4598	33.5659	33.3713	33.3314	33.3188	33.6903	33.495	33.3405		+	-0.024987	0.349818	2.67348	0.000706383	0.143136		PATHWAY: Cofactor biosynthesis; molybdopterin biosynthesis. {ECO:0000256|ARBA:ARBA00005046}.	FUNCTION: May be involved in the biosynthesis of molybdopterin. {ECO:0000256|ARBA:ARBA00003487}.	0	Mo-molybdopterin cofactor biosynthetic process [GO:0006777]
U5RTB0	DUF4834 domain-containing protein	CAETHG_0575	22.9285	21.7617	22.2705	25.71	20.9771	23.6552	23.5396	22.2202	23.4978	22.3202	23.4474	23.0859			0.0546897	1.12721	0.184382	0.371299	0.469936				0	membrane [GO:0016020]
U5RPY2	Sulfatase	CAETHG_0576	27.7795	27.7227	28.4383	30.4563	30.4634	30.2191	29.3863	28.948	29.1685	27.9802	30.3796	29.1676		+	0.0848152	2.39944	3.91228	0	0.979586				0	plasma membrane [GO:0005886]; metal ion binding [GO:0046872]; sulfuric ester hydrolase activity [GO:0008484]
U5RPV3	histidine kinase	CAETHG_0577	25.8047	26.4158	23.2141	21.3167	23.1676	21.6635	25.6106	25.9285	25.4637	25.1449	22.0493	25.6676		+	0.0373363	3.61831	1.78371	0.00551056	1.59681				ATP + protein L-histidine = ADP + protein N-phospho-L-histidine.	membrane [GO:0016020]; phosphorelay sensor kinase activity [GO:0000155]
U5RQD6	Stage 0 sporulation protein A homolog	CAETHG_0578	28.4388	28.6595	28.6472	30.1248	30.0889	30.2403	27.8238	28.0851	28.2128	28.5818	30.1513	28.0406		+	-0.038661	2.11074	5.33759	0	0.895141			FUNCTION: May play the central regulatory role in sporulation. It may be an element of the effector pathway responsible for the activation of sporulation genes in response to nutritional stress. Spo0A may act in concert with spo0H (a sigma factor) to control the expression of some genes that are critical to the sporulation process. {ECO:0000256|ARBA:ARBA00024867}.	0	DNA binding [GO:0003677]; phosphorelay signal transduction system [GO:0000160]; regulation of DNA-templated transcription [GO:0006355]
U5RQE6	NADP-dependent oxidoreductase domain containing protein	CAETHG_0588	26.1183	26.0178	25.7256	25.263	25.8377	24.9781	26.1193	25.7643	25.7231	25.9539	25.3596	25.8689		+	-0.00607114	0.59429	0.968915	0.0351232	0.262421				0	iron-sulfur cluster binding [GO:0051536]; metal ion binding [GO:0046872]
U5RTY1	Carbamoyl-phosphate synthase large chain	CAETHG_0589	31.9553	31.6289	31.7096	31.8029	31.788	31.8036	31.9439	31.6911	31.5778	31.7646	31.7981	31.7376			-0.0019281	0.0605507	0.0549419	0.668716	0.0247681	carB	PATHWAY: Amino-acid biosynthesis; L-arginine biosynthesis; carbamoyl phosphate from bicarbonate: step 1/1. {ECO:0000256|HAMAP-Rule:MF_01210}.; PATHWAY: Pyrimidine metabolism; UMP biosynthesis via de novo pathway; (S)-dihydroorotate from bicarbonate: step 1/3. {ECO:0000256|HAMAP-Rule:MF_01210}.		2 ATP + H2O + hydrogencarbonate + L-glutamine = 2 ADP + carbamoyl phosphate + 2 H(+) + L-glutamate + phosphate	ATP binding [GO:0005524]; carbamoyl-phosphate synthase (glutamine-hydrolyzing) activity [GO:0004088]; metal ion binding [GO:0046872]; 'de novo' UMP biosynthetic process [GO:0044205]; arginine biosynthetic process [GO:0006526]
U5RTC4	Carbamoyl-phosphate synthase small chain	CAETHG_0590	30.008	30.0604	29.8692	30.9789	30.9832	31.0421	31.2135	31.0704	31.1234	29.9792	31.0014	31.1358		+	0.0826104	1.15655	5.62366	0	0.516454	carA	PATHWAY: Amino-acid biosynthesis; L-arginine biosynthesis; carbamoyl phosphate from bicarbonate: step 1/1. {ECO:0000256|HAMAP-Rule:MF_01209}.; PATHWAY: Pyrimidine metabolism; UMP biosynthesis via de novo pathway; (S)-dihydroorotate from bicarbonate: step 1/3. {ECO:0000256|HAMAP-Rule:MF_01209}.		2 ATP + H2O + hydrogencarbonate + L-glutamine = 2 ADP + carbamoyl phosphate + 2 H(+) + L-glutamate + phosphate	ATP binding [GO:0005524]; carbamoyl-phosphate synthase (glutamine-hydrolyzing) activity [GO:0004088]; 'de novo' pyrimidine nucleobase biosynthetic process [GO:0006207]; 'de novo' UMP biosynthetic process [GO:0044205]; arginine biosynthetic process [GO:0006526]; glutamine metabolic process [GO:0006541]
U5RPZ5	Ornithine carbamoyltransferase	CAETHG_0591	32.7751	32.8217	32.7452	32.7776	32.7591	32.8991	32.9432	32.7679	32.7556	32.7807	32.8119	32.8222			0.00296874	0.0415624	0.096522	0.542085	0.0176734				carbamoyl phosphate + L-ornithine = H(+) + L-citrulline + phosphate	cytoplasm [GO:0005737]; amino acid binding [GO:0016597]; ornithine carbamoyltransferase activity [GO:0004585]
U5RPX1	Ureidoglycolate lyase	CAETHG_0592	30.6232	30.5224	30.5518	29.968	30.3509	30.2711	30.4699	30.4902	30.5329	30.5658	30.1967	30.4977		+	-0.00486733	0.369144	1.66883	0.00648416	0.160386				0	ureidoglycolate lyase activity [GO:0050385]
U5RQF1	Methyltransferase type 11	CAETHG_0593	27.3008	27.4087	27.1976	27.1463	26.811	26.9824	27.2207	27.1853	26.8349	27.3024	26.9799	27.0803		+	-0.0158613	0.322503	0.879603	0.0448453	0.134746				0	methyltransferase activity [GO:0008168]; methylation [GO:0032259]
U5RTY6	DNA helicase	CAETHG_0594	25.0834	25.8374	25.0009	24.7443	24.8345	24.6112	25.0093	24.8512	24.7737	25.3072	24.73	24.8781		+	-0.0306529	0.577222	0.982414	0.0338439	0.244784				0	3'-5' DNA helicase activity [GO:0043138]; nucleic acid binding [GO:0003676]; nucleotide binding [GO:0000166]; DNA repair [GO:0006281]; DNA replication [GO:0006260]
U5RTC9	ATP-dependent DNA helicase, RecQ family	CAETHG_0595	26.6591	25.9732	25.6913	24.6607	24.2784	24.3885	24.8813	24.9177	24.5664	26.1079	24.4425	24.7885		+	-0.0942438	1.66534	2.73416	0.000717489	0.717547				0	cytoplasm [GO:0005737]; ATP binding [GO:0005524]; helicase activity [GO:0004386]; nucleic acid binding [GO:0003676]; DNA recombination [GO:0006310]
U5RPZ9	Conserved domain protein	CAETHG_0596	21.5094	21.1385	21.8937	20.5336	20.7727	20.9004	26.4489	25.4128	25.3526	21.5138	20.7355	25.7381		+	0.301731	5.00254	4.80691	0	2.19786				0
U5RTJ5	Aminopyrimidine aminohydrolase	CAETHG_0610	24.892	25.6101	25.3149	24.294	25.1138	24.8384	24.2366	25.0553	25.3255	25.2723	24.7487	24.8725			-0.0285618	0.523611	0.3997	0.1715	0.223451		PATHWAY: Cofactor biosynthesis; thiamine diphosphate biosynthesis. {ECO:0000256|ARBA:ARBA00004948, ECO:0000256|RuleBase:RU363093}.	FUNCTION: Catalyzes an amino-pyrimidine hydrolysis reaction at the C5' of the pyrimidine moiety of thiamine compounds, a reaction that is part of a thiamine salvage pathway. {ECO:0000256|RuleBase:RU363093}.	4-amino-5-aminomethyl-2-methylpyrimidine + H2O = 4-amino-5-hydroxymethyl-2-methylpyrimidine + NH4(+)	thiaminase activity [GO:0050334]; thiamine biosynthetic process [GO:0009228]; thiamine diphosphate biosynthetic process [GO:0009229]
U5RQ14	Transcriptional regulator, LysR family	CAETHG_0612	24.3955	24.2225	23.7652	24.4084	23.6386	23.8691	24.188	24.3123	24.5479	24.1277	23.972	24.3494			0.0158356	0.377349	0.405432	0.168851	0.154837				0	DNA binding [GO:0003677]; DNA-binding transcription factor activity [GO:0003700]
U5RQK9	Nitrate reductase	CAETHG_0613	21.9049	21.186	22.6947	23.6926	23.656	25.9765	22.826	22.9839	20.5175	21.9285	24.4417	22.1091		+	0.0129	2.51315	1.13483	0.0222773	1.14452				0	iron-sulfur cluster binding [GO:0051536]; metal ion binding [GO:0046872]; molybdopterin cofactor binding [GO:0043546]; nitrate reductase activity [GO:0008940]
U5RQ50	Sulfite reductase, subunit A	CAETHG_0616	27.8759	27.7173	28.1714	26.3175	26.2859	26.2275	21.7069	21.1905	22.68	27.9215	26.277	21.8591		+	-0.43303	6.06242	5.04394	0	2.55984				0	iron-sulfur cluster binding [GO:0051536]; metal ion binding [GO:0046872]
U5RQ18	Sulfite reductase, subunit B	CAETHG_0617	23.2623	23.1958	24.3922	23.0342	19.6427	21.505	24.4454	22.8017	23.731	23.6168	21.394	23.6594		+	0.00304113	2.26539	1.05901	0.0270017	1.05802				0	2 iron, 2 sulfur cluster binding [GO:0051537]; flavin adenine dinucleotide binding [GO:0050660]; metal ion binding [GO:0046872]; oxidoreductase activity [GO:0016491]; pyrimidine nucleotide biosynthetic process [GO:0006221]
U5RU40	prephenate dehydratase	CAETHG_0619	29.0844	29.0417	28.4304	28.9508	28.9062	28.8756	28.8861	29.0878	28.8372	28.8522	28.9109	28.937			0.00606314	0.084884	0.0474239	0.696246	0.035492		PATHWAY: Amino-acid biosynthesis; L-phenylalanine biosynthesis; phenylpyruvate from prephenate: step 1/1. {ECO:0000256|ARBA:ARBA00004741}.		H(+) + prephenate = 3-phenylpyruvate + CO2 + H2O	prephenate dehydratase activity [GO:0004664]; L-phenylalanine biosynthetic process [GO:0009094]
U5RQ22	PTS EIIB type-1 domain-containing protein	CAETHG_0622	21.4344	23.6389	23.7485	19.6461	20.5808	20.3112	26.1525	26.2505	26.3195	22.9406	20.1794	26.2408		+	0.23573	6.06144	3.54722	0.000172414	2.47783				0
U5RU50	Antibiotic biosynthesis monooxygenase	CAETHG_0629	28.3228	28.8245	27.8721	29.1788	29.3572	29.2435	29.3055	29.1803	29.1481	28.3398	29.2599	29.2113		+	0.0622495	0.920051	1.90725	0.00437616	0.422736				0	monooxygenase activity [GO:0004497]
U5RTL2	Peptidase_S9 domain-containing protein	CAETHG_0630	30.2533	30.0623	29.8582	29.4415	29.4531	29.4957	29.4108	29.4649	29.68	30.0579	29.4635	29.5186		+	-0.038524	0.59446	2.41479	0.00151449	0.268184				0	serine-type peptidase activity [GO:0008236]; proteolysis [GO:0006508]
U5RQ64	Transcriptional regulator, TetR family	CAETHG_0631	25.5198	25.7737	25.5731	27.5256	27.5274	27.5553	27.4347	27.5691	27.6602	25.6222	27.5361	27.5547		+	0.138034	1.93248	6.23835	0	0.906632				0	DNA binding [GO:0003677]
U5RQM8	Transcriptional regulator, MerR family	CAETHG_0633	28.3774	28.504	28.3367	28.2659	28.5578	28.6187	28.7474	28.155	28.5907	28.4061	28.4808	28.4977			0.00654611	0.0916456	0.0659549	0.631548	0.0398163				0	DNA binding [GO:0003677]; regulation of DNA-templated transcription [GO:0006355]
U5RQ69	histidine kinase	CAETHG_0636	22.9096	23.1706	22.7822	20.4988	22.307	22.0248	19.1586	21.4334	22.4803	22.9541	21.6102	21.0241			-0.137857	1.93	0.735825	0.0650795	0.807913				ATP + protein L-histidine = ADP + protein N-phospho-L-histidine.	membrane [GO:0016020]; phosphorelay sensor kinase activity [GO:0000155]
U5RQ75	Stage 0 sporulation protein A homolog	CAETHG_0641	22.5127	21.0966	20.5625	19.9676	20.8345	21.589	27.6415	21.4766	22.8709	21.3906	20.797	23.9963			0.18612	3.19928	0.70399	0.0706639	1.38954			FUNCTION: May play the central regulatory role in sporulation. It may be an element of the effector pathway responsible for the activation of sporulation genes in response to nutritional stress. Spo0A may act in concert with spo0H (a sigma factor) to control the expression of some genes that are critical to the sporulation process. {ECO:0000256|ARBA:ARBA00024867}.	0	DNA binding [GO:0003677]; phosphorelay signal transduction system [GO:0000160]; regulation of DNA-templated transcription [GO:0006355]
U5RTM8	ATP-binding region ATPase domain protein	CAETHG_0645	27.2311	27.6951	27.6785	24.6434	24.1171	22.63	26.6018	26.6797	26.5466	27.5349	23.7968	26.6093		+	-0.066112	3.7381	3.09628	0.00050774	1.58956				0	membrane [GO:0016020]; ATP binding [GO:0005524]; phosphorelay sensor kinase activity [GO:0000155]
U5RQ84	1-deoxy-D-xylulose-5-phosphate synthase	CAETHG_0651	26.6744	26.5927	20.9809	25.9921	26.2271	26.7095	24.8679	22.0243	24.9073	24.7493	26.3096	23.9331			-0.0582997	2.37645	0.365212	0.192715	0.985907				0	1-deoxy-D-xylulose-5-phosphate synthase activity [GO:0008661]
U5RQP6	L-iditol 2-dehydrogenase	CAETHG_0653	22.3386	21.8473	20.617	20.0303	21.9977	19.798	27.6789	28.5052	28.3409	21.601	20.6087	28.175		+	0.469571	7.56629	4.0156	0	3.35743				0	L-iditol 2-dehydrogenase activity [GO:0003939]; zinc ion binding [GO:0008270]
U5RQP9	Sulfate-transporting ATPase	CAETHG_0658	22.0405	21.5617	21.2436	23.6901	24.1703	24.3321	21.5062	21.2638	20.6216	21.6153	24.0642	21.1305		+	-0.0346251	2.93365	3.64563	0.000188679	1.28402				0	ATP binding [GO:0005524]; hydrolase activity [GO:0016787]
U5RU78	Anti-sigma-W factor RsiW	CAETHG_0659	21.612	20.4674	19.5235	23.2135	20.7564	21.3474	23.4406	23.7229	24.6252	20.5343	21.7725	23.9296		+	0.242522	3.39531	1.75215	0.00571703	1.40295				0
U5RQ92	DUF2164 domain-containing protein	CAETHG_0661	21.3069	22.741	21.0917	25.0538	25.3643	25.0073	26.1449	24.1168	24.1596	21.7132	25.1418	24.8071		+	0.220989	3.42857	2.31429	0.00199327	1.54341				0
U5RQQ3	Chloramphenicol O-acetyltransferase	CAETHG_0663	21.6823	22.1339	20.2148	25.1305	24.8891	24.0043	25.1881	23.239	25.5132	21.3437	24.6746	24.6467		+	0.235932	3.33092	2.05246	0.00351092	1.56368				0	chloramphenicol O-acetyltransferase activity [GO:0008811]
U5RTP7	Transaldolase	CAETHG_0665	28.81	28.7549	28.3818	28.7458	28.5118	28.898	28.7708	28.4615	30.0336	28.6489	28.7185	29.0886			0.0314109	0.439753	0.251925	0.286286	0.192994				0	cytoplasm [GO:0005737]; aldehyde-lyase activity [GO:0016832]; carbohydrate metabolic process [GO:0005975]
U5RQA1	Molybdenum ABC transporter, periplasmic molybdate-binding protein	CAETHG_0671	22.2798	23.8347	25.2777	22.003	21.239	22.2305	23.0333	21.5291	21.6684	23.7974	21.8242	22.0769		+	-0.122891	1.97325	0.952925	0.0360412	0.876714				0	metal ion binding [GO:0046872]; molybdate ion transport [GO:0015689]
U5RQ70	Transcriptional regulator, DeoR family	CAETHG_0677	25.5088	25.4807	25.9807	25.1846	26.416	26.4226	25.258	26.6982	26.765	25.6568	26.0077	26.2404			0.0416894	0.583652	0.234699	0.304089	0.239899				0	DNA binding [GO:0003677]; DNA-binding transcription factor activity [GO:0003700]
U5RQB3	Adenine deaminase	CAETHG_0681	25.6208	25.5336	24.4613	23.5917	21.7464	21.1255	22.1876	20.9825	21.8649	25.2052	22.1545	21.6783		+	-0.251922	3.52691	2.21667	0.00242675	1.5625	ade			adenine + H(+) + H2O = hypoxanthine + NH4(+)	adenine deaminase activity [GO:0000034]; adenine catabolic process [GO:0006146]
U5RQ74	Spermidine/putrescine ABC transporter substrate-binding protein	CAETHG_0682	29.8398	29.935	29.9223	29.6364	28.7499	28.7631	29.1452	29.3583	29.3353	29.899	29.0498	29.2796		+	-0.0442465	0.849269	1.47782	0.00969561	0.358669				0	periplasmic space [GO:0042597]; polyamine binding [GO:0019808]; polyamine transport [GO:0015846]
U5RQS5	Polyamine-transporting ATPase	CAETHG_0683	22.0653	22.3446	21.1028	26.5856	25.6931	22.6595	26.2673	25.4245	22.9666	21.8376	24.9794	24.8861		+	0.217755	3.14181	1.06305	0.0266778	1.45958				0	ATP-binding cassette (ABC) transporter complex [GO:0043190]; ATP binding [GO:0005524]; hydrolase activity [GO:0016787]; transmembrane transporter activity [GO:0022857]
U5RQB7	Threonine aldolase	CAETHG_0686	30.0587	29.6637	29.7527	30.8229	30.4425	30.6396	30.8761	31.1773	30.9946	29.825	30.635	31.016		+	0.0850663	1.19093	3.22289	0.00020202	0.496601				0	threonine aldolase activity [GO:0004793]; amino acid metabolic process [GO:0006520]
U5RQ81	Cellulase	CAETHG_0687	23.5719	23.2991	21.4445	19.2635	21.6162	23.1645	19.9172	21.0654	21.7536	22.7718	21.3481	20.9121			-0.13284	1.85976	0.500517	0.125248	0.79414				0	aminopeptidase activity [GO:0004177]; cellulase activity [GO:0008810]; metal ion binding [GO:0046872]; proteolysis [GO:0006508]
U5RQT0	TPR_REGION domain-containing protein	CAETHG_0688	25.8129	25.6247	25.1761	21.7021	25.1755	24.7746	19.8882	22.3815	21.2457	25.5379	23.8841	21.1718		+	-0.311867	4.36613	1.72654	0.0060307	1.79984				0
U5RUA6	TPR_REGION domain-containing protein	CAETHG_0689	25.6003	25.7324	25.8001	19.6811	20.855	22.1735	20.4251	20.3407	21.3027	25.7109	20.9032	20.6895		+	-0.358673	5.02142	3.44604	0.000235294	2.31839				0	membrane [GO:0016020]
U5RTR8	SNF2-related protein	CAETHG_0690	23.2663	25.258	23.5617	24.3352	21.6567	24.4705	20.8538	24.9285	24.145	24.0287	23.4875	23.3091			-0.0513991	0.719588	0.0641394	0.637167	0.305966				0	ATP binding [GO:0005524]; ATP-dependent chromatin remodeler activity [GO:0140658]
U5RQC3	SNF2-related protein	CAETHG_0691	27.3198	27.663	27.4318	26.6379	26.9176	26.7813	26.7824	26.4982	26.6057	27.4716	26.7789	26.6288		+	-0.0602007	0.84281	2.94205	0.000572973	0.367061				0	cytoplasm [GO:0005737]; ATP binding [GO:0005524]; ATP-dependent chromatin remodeler activity [GO:0140658]
U5RQ93	4Fe4S-binding SPASM domain containing protein	CAETHG_0692	28.277	28.5155	28.3603	27.2744	27.0194	27.4415	27.9639	28.0012	27.8915	28.3843	27.2451	27.9522		+	-0.0308634	1.13918	3.67269	0.000193237	0.469565				0	catalytic activity [GO:0003824]; iron-sulfur cluster binding [GO:0051536]; metal ion binding [GO:0046872]
U5RQC8	Lactamase_B domain-containing protein	CAETHG_0696	23.807	24.1054	23.4441	22.6036	23.926	22.8054	23.7556	24.2248	23.8896	23.7855	23.1117	23.9567			0.0122233	0.845001	0.826672	0.0520629	0.364755				0
U5RQ98	Transcriptional regulator, AsnC family	CAETHG_0697	21.8482	23.0886	21.5365	24.2962	24.9333	24.6258	20.273	22.0564	20.7721	22.1578	24.6184	21.0338		+	-0.0802811	3.58458	2.57491	0.000879032	1.49693				0	sequence-specific DNA binding [GO:0043565]
U5RQA3	DUF4003 domain-containing protein	CAETHG_0702	27.9606	27.8429	28.2645	27.83	27.5991	27.7054	27.9438	27.8489	27.9395	28.0227	27.7115	27.9108		+	-0.00799402	0.311139	1.0109	0.0308907	0.128678				0
U5RQB2	Phosphoglycerate mutase	CAETHG_0712	26.7454	26.5253	26.5247	25.8582	25.884	26.1373	26.0682	25.9404	25.8887	26.5985	25.9598	25.9658		+	-0.0451918	0.638615	2.90955	0.000666667	0.299658				0	catalytic activity [GO:0003824]
U5RQE8	NADPH-dependent FMN reductase	CAETHG_0716	24.3688	24.5263	24.4907	21.4007	20.5333	22.0771	22.7915	21.3398	21.5994	24.4619	21.337	21.9102		+	-0.182265	3.12489	2.69116	0.000720174	1.3583				0	oxidoreductase activity [GO:0016491]
U5RTU7	Transcription elongation factor GreA	CAETHG_0720	28.5355	28.6327	28.4473	28.088	28.145	28.2793	28.2987	28.1698	28.2005	28.5385	28.1708	28.223		+	-0.0225355	0.367757	2.37939	0.00161257	0.162451	greA		FUNCTION: Necessary for efficient RNA polymerase transcription elongation past template-encoded arresting sites. The arresting sites in DNA have the property of trapping a certain fraction of elongating RNA polymerases that pass through, resulting in locked ternary complexes. Cleavage of the nascent transcript by cleavage factors such as GreA or GreB allows the resumption of elongation from the n…	0	DNA binding [GO:0003677]; RNA polymerase binding [GO:0070063]; translation elongation factor activity [GO:0003746]; regulation of DNA-templated transcription elongation [GO:0032784]
U5RQC6	Transcriptional regulator, LytTR family	CAETHG_0727	26.761	26.4759	26.5706	26.6491	26.7244	26.6571	27.1424	26.9076	26.7577	26.6025	26.6769	26.9359		+	0.0238134	0.333387	1.20489	0.018121	0.142892				0	DNA binding [GO:0003677]
U5RQD0	Fe(3+)-transporting ATPase	CAETHG_0732	26.3861	26.7532	25.6152	22.0548	24.3284	25.5751	25.3977	25.6177	25.7572	26.2515	23.9861	25.5909		+	-0.0471897	2.26542	0.994299	0.0326176	0.951249				0	ATP binding [GO:0005524]; hydrolase activity [GO:0016787]
U5RQX2	ABC-type transporter, integral membrane subunit	CAETHG_0733	23.1549	19.5136	21.0825	21.5876	22.5613	20.2374	19.3467	22.5933	19.5091	21.2503	21.4621	20.483			-0.0548053	0.979024	0.12294	0.477723	0.420586				0	plasma membrane [GO:0005886]; transmembrane transport [GO:0055085]
U5RUD5	Lipoprotein	CAETHG_0734	31.6516	31.8723	31.816	31.2036	31.2384	31.2153	31.3168	31.1852	31.2515	31.78	31.2191	31.2512		+	-0.0377738	0.560864	3.74532	0.000210526	0.257177				0
U5RQX8	Glycerol dehydrogenase	CAETHG_0738	32.9598	33.0548	32.9876	32.8052	32.7036	32.8874	32.6238	32.8198	32.7887	33.0008	32.7988	32.7441		+	-0.0183346	0.256685	1.63136	0.00684129	0.110394				0	glycerol dehydrogenase [NAD+] activity [GO:0008888]; metal ion binding [GO:0046872]
U5RUE1	Short-chain dehydrogenase/reductase SDR	CAETHG_0739	26.8805	27.0505	27.0351	26.7932	26.6337	26.5192	27.1485	26.8662	26.8069	26.9887	26.6487	26.9405		+	-0.00344376	0.340049	1.2759	0.0152418	0.150232				0	steroid metabolic process [GO:0008202]
U5RQG9	Purine or other phosphorylase family 1	CAETHG_0741	25.5509	25.3217	25.2555	21.736	21.2053	21.8506	21.7448	20.6574	20.9691	25.376	21.5973	21.1238		+	-0.303732	4.25225	4.69459	0	1.90276				0	catalytic activity [GO:0003824]; nucleoside metabolic process [GO:0009116]
U5RUE6	DUF1016 domain-containing protein	CAETHG_0744	29.1921	29.3676	29.1797	29.2273	29.2203	29.2825	29.1133	29.0664	28.9288	29.2465	29.2434	29.0362		+	-0.0150226	0.210317	1.44725	0.01051	0.0984123				0
U5RQE5	Bifunctional ligase/repressor BirA	CAETHG_0747	30.2619	30.3991	29.774	29.8517	29.7589	29.9075	30.073	30.2508	29.9181	30.145	29.8394	30.0806			-0.00459821	0.305656	0.572144	0.100888	0.131566	birA		FUNCTION: Acts both as a biotin--[acetyl-CoA-carboxylase] ligase and a repressor. {ECO:0000256|HAMAP-Rule:MF_00978}.	ATP + biotin + L-lysyl-[protein] = AMP + diphosphate + H(+) + N(6)-biotinyl-L-lysyl-[protein]	ATP binding [GO:0005524]; biotin-[acetyl-CoA-carboxylase] ligase activity [GO:0004077]; DNA binding [GO:0003677]; transferase activity [GO:0016740]; protein lipoylation [GO:0009249]; regulation of DNA-templated transcription [GO:0006355]
U5RQY9	Isoaspartyl dipeptidase	CAETHG_0748	26.3399	26.1528	25.6007	20.3454	22.6658	20.6646	24.275	23.3879	24.0657	26.0311	21.2252	23.9095		+	-0.151543	4.80588	2.99331	0.000531073	1.96647			FUNCTION: Catalyzes the hydrolytic cleavage of a subset of L-isoaspartyl (L-beta-aspartyl) dipeptides. Used to degrade proteins damaged by L-isoaspartyl residues formation. {ECO:0000256|PIRNR:PIRNR001238}.; FUNCTION: Catalyzes the reversible cyclization of carbamoyl aspartate to dihydroorotate. {ECO:0000256|ARBA:ARBA00002368}.	0	cytoplasm [GO:0005737]; beta-aspartyl-peptidase activity [GO:0008798]; hydrolase activity, acting on carbon-nitrogen (but not peptide) bonds, in cyclic amides [GO:0016812]; metal ion binding [GO:0046872]; metallopeptidase activity [GO:0008237]; proteolysis [GO:0006508]
U5RUF0	4Fe-4S ferredoxin iron-sulfur binding domain-containing protein	CAETHG_0749	29.6942	29.577	29.5591	29.4102	29.4784	29.6497	29.3496	29.3675	29.5247	29.6101	29.5128	29.414		+	-0.0140122	0.196171	0.880524	0.044727	0.0800872				0
U5RTX6	Methyl-accepting chemotaxis sensory transducer	CAETHG_0750	32.7119	32.7202	32.707	32.6565	32.6509	32.6352	33.1121	32.9216	33.1767	32.713	32.6475	33.0701		+	0.0255052	0.422588	2.96531	0.000522222	0.185704				0	membrane [GO:0016020]; transmembrane signaling receptor activity [GO:0004888]; chemotaxis [GO:0006935]; signal transduction [GO:0007165]
U5RQH8	AAA domain-containing protein	CAETHG_0751	32.0742	32.1274	32.1436	32.3307	32.2017	32.2236	32.5638	32.5635	32.8402	32.1151	32.252	32.6558		+	0.0386257	0.54076	2.78956	0.000761905	0.229553				0
U5RQF0	NAD_synthase domain-containing protein	CAETHG_0752	32.22	32.0937	31.9518	32.1834	32.1238	32.2841	32.3837	32.2289	32.2863	32.0885	32.1971	32.2996		+	0.0150829	0.21116	0.960503	0.0356118	0.0862178				0	sulfurtransferase activity [GO:0016783]
U5RTY0	Glutamine--tRNA ligase	CAETHG_0755	32.696	32.8315	32.5312	32.589	32.4203	32.4312	32.5486	32.4707	32.5399	32.6862	32.4802	32.5197		+	-0.0118924	0.206064	0.951384	0.0362344	0.0892861	glnS			ATP + L-glutamine + tRNA(Gln) = AMP + diphosphate + L-glutaminyl-tRNA(Gln)	cytoplasm [GO:0005737]; ATP binding [GO:0005524]; glutamine-tRNA ligase activity [GO:0004819]; glutaminyl-tRNA aminoacylation [GO:0006425]; glutamyl-tRNA aminoacylation [GO:0006424]
U5RUF8	DegT/DnrJ/EryC1/StrS aminotransferase	CAETHG_0759	29.6962	29.4876	29.4578	29.3316	29.0918	29.5167	29.3974	29.3877	29.2677	29.5472	29.3133	29.3509			-0.0140175	0.233846	0.692136	0.0727374	0.102529				0	transaminase activity [GO:0008483]
U5RTY5	Glutamine--scyllo-inositol transaminase	CAETHG_0760	29.7972	29.8133	29.6035	29.5363	29.504	29.7513	29.6198	29.6253	29.6585	29.738	29.5972	29.6345			-0.00738911	0.140783	0.525229	0.116424	0.0595493				0	glutamine-scyllo-inositol transaminase activity [GO:0047310]; L-glutamine:2-oxoglutarate aminotransferase activity [GO:0080100]
U5RR11	ABC transporter related protein	CAETHG_0775	29.5144	29.7353	29.4005	28.9942	28.6596	28.7883	29.6168	29.3489	29.1589	29.5501	28.814	29.3749		+	-0.0125161	0.736102	2.10159	0.00328421	0.313959				0	ATP binding [GO:0005524]
U5RUH4	Permease	CAETHG_0776	22.7534	21.1557	21.3862	22.7526	21.046	20.0422	19.1159	24.389	21.2356	21.7651	21.2803	21.5802			-0.0132104	0.484845	0.0239924	0.805163	0.199783				0	plasma membrane [GO:0005886]
U5RQH2	Threonylcarbamoyl-AMP synthase	CAETHG_0779	29.8729	30.0221	29.9263	29.968	30.0545	29.8428	30.1212	29.6986	29.8619	29.9405	29.9551	29.8939			-0.00332614	0.0612144	0.0624019	0.642764	0.0260985			FUNCTION: Required for the formation of a threonylcarbamoyl group on adenosine at position 37 (t(6)A37) in tRNAs that read codons beginning with adenine. {ECO:0000256|PIRNR:PIRNR004930}.	ATP + hydrogencarbonate + L-threonine = diphosphate + H2O + L-threonylcarbamoyladenylate	cytoplasm [GO:0005737]; ATP binding [GO:0005524]; double-stranded RNA binding [GO:0003725]; L-threonylcarbamoyladenylate synthase [GO:0061710]; tRNA processing [GO:0008033]
U5RR17	DUF362 domain-containing protein	CAETHG_0780	31.7125	31.9364	31.9078	31.8349	31.8464	31.8242	31.8483	31.672	31.8171	31.8522	31.8352	31.7791			-0.00521864	0.073061	0.220152	0.322653	0.0312109				0
U5RUI5	Radical SAM domain protein	CAETHG_0786	32.4402	32.5107	32.3108	31.8124	31.7589	31.6937	32.0094	31.744	31.6687	32.4206	31.755	31.8074		+	-0.0437993	0.665546	2.99538	0.000534091	0.302158				0	catalytic activity [GO:0003824]; iron-sulfur cluster binding [GO:0051536]; metal ion binding [GO:0046872]
U5RQI4	DNA mismatch repair protein MutS domain protein	CAETHG_0794	25.126	24.792	24.6559	21.1009	21.9218	20.3804	22.3231	20.6292	20.3297	24.858	21.1344	21.094		+	-0.268852	3.76393	2.82593	0.000792079	1.7649				0	membrane [GO:0016020]; ATP binding [GO:0005524]; ATP-dependent DNA damage sensor activity [GO:0140664]; mismatched DNA binding [GO:0030983]; mismatch repair [GO:0006298]
U5RU14	Transcriptional regulator, MarR family	CAETHG_0797	27.2945	27.2875	26.8625	21.2481	22.712	19.951	21.7516	20.525	20.2195	27.1482	21.3037	20.832		+	-0.451153	6.31614	3.54018	0.000168776	2.87275				0	DNA-binding transcription factor activity [GO:0003700]
U5RQL3	Stage 0 sporulation protein A homolog	CAETHG_0803	25.5076	25.6896	25.6047	26.3006	26.0124	26.4355	27.2421	26.6197	27.0352	25.6006	26.2495	26.9657		+	0.0975046	1.36506	2.99942	0.000538682	0.557511			FUNCTION: May play the central regulatory role in sporulation. It may be an element of the effector pathway responsible for the activation of sporulation genes in response to nutritional stress. Spo0A may act in concert with spo0H (a sigma factor) to control the expression of some genes that are critical to the sporulation process. {ECO:0000256|ARBA:ARBA00024867}.	ATP + protein L-histidine = ADP + protein N-phospho-L-histidine.	membrane [GO:0016020]; DNA binding [GO:0003677]; phosphorelay sensor kinase activity [GO:0000155]; regulation of DNA-templated transcription [GO:0006355]
U5RR37	ABC transporter permease	CAETHG_0805	21.9877	21.572	21.0761	26.0012	25.733	25.6682	20.4699	24.8721	24.1475	21.5452	25.8008	23.1632		+	0.115567	4.25555	1.58752	0.00753548	1.75387				0	plasma membrane [GO:0005886]
U5RR45	Transposase	CAETHG_0815 CAETHG_1101 CAETHG_2269	21.2876	22.2977	21.4858	27.2463	20.825	21.6417	27.0825	26.2855	27.2113	21.6904	23.2377	26.8598		+	0.369244	5.16942	1.27244	0.0155836	2.16633				0	sequence-specific DNA binding [GO:0043565]
U5RR49	Polyamine aminopropyltransferase	CAETHG_0820	29.8027	29.481	30.1725	30.1275	30.2472	30.4517	29.7829	30.0497	30.1352	29.8187	30.2755	29.9893			0.0121818	0.456763	0.826697	0.0521019	0.188455	speE	PATHWAY: Amine and polyamine biosynthesis; spermidine biosynthesis; spermidine from putrescine: step 1/1. {ECO:0000256|HAMAP-Rule:MF_00198}.	FUNCTION: Catalyzes the irreversible transfer of a propylamine group from the amino donor S-adenosylmethioninamine (decarboxy-AdoMet) to putrescine (1,4-diaminobutane) to yield spermidine. {ECO:0000256|HAMAP-Rule:MF_00198}.	putrescine + S-adenosyl 3-(methylsulfanyl)propylamine = H(+) + S-methyl-5'-thioadenosine + spermidine	spermidine synthase activity [GO:0004766]; spermidine biosynthetic process [GO:0008295]
U5RUL7	Methylglyoxal reductase (NADPH-dependent)	CAETHG_0821	29.2191	29.5729	29.4062	29.1679	29.1483	29.0832	29.1702	29.0907	29.3834	29.3994	29.1332	29.2147		+	-0.0131888	0.266236	0.898487	0.0423771	0.111371				0	methylglyoxal reductase (NADPH-dependent) activity [GO:0043892]
U5RQN3	Dihydrodipicolinate synthase	CAETHG_0823	26.9971	26.6222	26.3028	25.3931	25.5446	25.4328	25.7205	24.1549	25.3912	26.6407	25.4568	25.0889		+	-0.110842	1.55179	1.60983	0.00708096	0.66206				0	4-hydroxy-tetrahydrodipicolinate synthase activity [GO:0008840]
U5RR52	Adenosine deaminase	CAETHG_0825	28.6115	28.7593	29.0267	27.9285	28.1761	28.1007	28.6555	28.6255	28.6624	28.7992	28.0685	28.6478		+	-0.0108124	0.730713	2.76355	0.000742459	0.314905	add		FUNCTION: Catalyzes the hydrolytic deamination of adenosine and 2-deoxyadenosine. {ECO:0000256|HAMAP-Rule:MF_00540}.	2'-deoxyadenosine + H(+) + H2O = 2'-deoxyinosine + NH4(+)	2'-deoxyadenosine deaminase activity [GO:0046936]; adenosine deaminase activity [GO:0004000]; zinc ion binding [GO:0008270]; nucleotide metabolic process [GO:0009117]; purine ribonucleoside monophosphate biosynthetic process [GO:0009168]
U5RUM2	Diguanylate cyclase	CAETHG_0826	26.287	26.285	26.1888	25.5229	25.9696	26.1255	26.2199	26.242	26.1881	26.2536	25.8727	26.2167		+	-0.0026385	0.380924	1.08608	0.0248685	0.171527				0	cytoplasm [GO:0005737]
U5RR57	DUF4317 family protein	CAETHG_0830	30.8638	30.8833	30.6877	30.8342	30.8476	30.7769	30.8401	30.662	30.7981	30.8116	30.8196	30.7667			-0.00320357	0.052838	0.138582	0.446423	0.0232551				0
U5RUM7	HesB-related (Seleno)protein	CAETHG_0831	31.1668	31.1121	31.091	31.3887	31.6541	31.4218	31.6267	31.0323	31.3203	31.1233	31.4882	31.3264			0.0145086	0.364915	0.839754	0.0503529	0.149294				0
U5RU42	Probable tRNA sulfurtransferase	CAETHG_0832	28.8805	29.1391	29.2115	28.9846	28.2692	28.9525	29.2131	28.7875	28.9978	29.0771	28.7354	28.9995			-0.00554098	0.341639	0.441091	0.149541	0.146236	thiI	PATHWAY: Cofactor biosynthesis; thiamine diphosphate biosynthesis. {ECO:0000256|HAMAP-Rule:MF_00021}.	FUNCTION: Catalyzes the ATP-dependent transfer of a sulfur to tRNA to produce 4-thiouridine in position 8 of tRNAs, which functions as a near-UV photosensor. Also catalyzes the transfer of sulfur to the sulfur carrier protein ThiS, forming ThiS-thiocarboxylate. This is a step in the synthesis of thiazole, in the thiamine biosynthesis pathway. The sulfur is donated as persulfide by IscS. {ECO:0000…	[ThiI sulfur-carrier protein]-S-sulfanyl-L-cysteine + a uridine in tRNA + ATP + H(+) + 2 reduced [2Fe-2S]-[ferredoxin] = [ThiI sulfur-carrier protein]-L-cysteine + a 4-thiouridine in tRNA + AMP + diphosphate + 2 oxidized [2Fe-2S]-[ferredoxin]	cytoplasm [GO:0005737]; ATP binding [GO:0005524]; tRNA adenylyltransferase activity [GO:0004810]; tRNA binding [GO:0000049]; tRNA U4 sulfurtransferase [GO:0140741]; thiamine biosynthetic process [GO:0009228]; thiamine diphosphate biosynthetic process [GO:0009229]; tRNA thio-modification [GO:0034227]
U5RQP4	Cysteine desulfurase	CAETHG_0833	29.5858	29.881	29.9814	28.0235	27.6071	27.7349	27.4869	28.6673	28.3901	29.8161	27.7885	28.1815		+	-0.116757	2.02755	2.77286	0.000745921	0.877958				0	cysteine desulfurase activity [GO:0031071]
U5RU47	PDDEXK_1 domain-containing protein	CAETHG_0837	26.7194	26.6202	26.6338	21.3543	21.809	22.115	20.8802	20.0725	20.7901	26.6578	21.7594	20.5809		+	-0.434063	6.07688	5.88034	0	2.63126				0
U5RR65	Cyclopropane-fatty-acyl-phospholipid synthase	CAETHG_0840	32.2443	32.3292	32.156	32.33	32.3133	32.1442	32.3986	32.3155	32.4267	32.2432	32.2625	32.3803			0.00979305	0.137103	0.74528	0.0636657	0.0605892				0	cyclopropane-fatty-acyl-phospholipid synthase activity [GO:0008825]; lipid biosynthetic process [GO:0008610]; methylation [GO:0032259]
U5RUN7	Putative signal transduction protein with CBS domain containing protein	CAETHG_0841	30.4462	30.4283	30.1605	27.8215	28.7973	28.7346	29.179	28.8253	28.7755	30.345	28.4511	28.9266		+	-0.101315	1.89387	2.83671	0.000802005	0.80448				0	membrane [GO:0016020]; flavin adenine dinucleotide binding [GO:0050660]
U5RU57	Diguanylate cyclase/phosphodiesterase	CAETHG_0847	28.6166	28.8774	28.708	28.7303	28.7439	28.8609	28.6617	28.051	28.5969	28.734	28.7784	28.4365			-0.0212486	0.34186	0.741602	0.0641006	0.151779				0	cytoplasm [GO:0005737]
U5RQQ9	RNA binding S1 domain protein	CAETHG_0848	32.4598	32.6109	32.5932	32.2265	32.274	32.2241	32.8785	32.7959	32.9417	32.5547	32.2415	32.872		+	0.0226698	0.630503	4.14059	0	0.257404				0	nucleic acid binding [GO:0003676]
U5RQM6	Peptidase S58 DmpA	CAETHG_0849	32.5875	32.6101	32.3953	32.4305	32.3755	32.4045	32.2541	32.3703	32.2775	32.531	32.4035	32.3006		+	-0.0164523	0.230333	1.50039	0.00930444	0.0942121				0
U5RR75	ECF transporter, substrate-specific component	CAETHG_0850	24.78	24.7711	24.7856	23.9316	24.7231	25.0139	25.7645	24.5405	25.0124	24.7789	24.5562	25.1058			0.0233496	0.549624	0.37152	0.188693	0.225722				0	membrane [GO:0016020]; transmembrane transporter activity [GO:0022857]
U5RUP6	AMP-binding_C domain-containing protein	CAETHG_0851	24.8281	26.3425	26.6621	24.6689	24.9575	25.1059	25.1279	25.0338	25.0178	25.9442	24.9108	25.0598		+	-0.0631708	1.03347	0.852862	0.0485515	0.456123				0
U5RU61	DUF1998 domain-containing protein	CAETHG_0852	28.0703	28.1827	27.9085	28.3075	27.4898	27.3268	28.2157	28.0392	27.9268	28.0538	27.7081	28.0606			0.00048315	0.352505	0.424675	0.157478	0.164601				0
U5RQN1	ABC transporter ATP-binding protein	CAETHG_0854	24.291	26.1249	25.782	21.1761	22.2872	23.5252	24.1354	21.8586	19.6349	25.3993	22.3295	21.8763		+	-0.251641	3.52298	1.18866	0.0189126	1.5649			FUNCTION: Part of an ABC transporter complex. Responsible for energy coupling to the transport system. {ECO:0000256|RuleBase:RU364103}.	0	plasma membrane [GO:0005886]; ATP binding [GO:0005524]; hydrolase activity [GO:0016787]; transmembrane transporter activity [GO:0022857]; cobalt ion transport [GO:0006824]
U5RUP9	Cell wall binding repeat 2-containing protein	CAETHG_0856	25.9923	25.8542	25.8325	26.2303	26.2668	27.0386	26.8228	26.875	26.3037	25.893	26.5119	26.6672		+	0.0552983	0.774176	1.24197	0.0168434	0.334417				0
U5RQS3	Abhydrolase_3 domain-containing protein	CAETHG_0863	28.1987	28.2606	28.2996	26.9865	27.3386	27.3627	26.54	26.169	26.1327	28.253	27.2293	26.2806		+	-0.140887	1.97242	4.46873	0	0.805431				0	hydrolase activity [GO:0016787]
U5RQN9	Alpha/beta hydrolase	CAETHG_0864	28.1203	28.3476	27.8438	26.8195	26.8941	26.916	26.9384	26.3385	26.7577	28.1039	26.8765	26.6782		+	-0.101834	1.42568	3.25026	0.000208333	0.630542				0
U5RR90	Major facilitator superfamily MFS_1	CAETHG_0865	27.9429	28.3313	28.415	27.0183	26.9768	27.0807	25.9235	26.2199	26.3859	28.2297	27.0253	26.1764		+	-0.146666	2.05332	4.31219	0	0.842445				0	plasma membrane [GO:0005886]; transmembrane transporter activity [GO:0022857]
U5RU76	2,4-dienoyl-CoA reductase (NADPH)	CAETHG_0867	28.1875	28.5495	28.2506	27.6696	27.4669	27.4092	27.9403	27.1265	27.6623	28.3292	27.5152	27.5764		+	-0.0537721	0.813958	1.70916	0.00607701	0.370133				0	2,4-dienoyl-CoA reductase (NADPH) activity [GO:0008670]; FMN binding [GO:0010181]
U5RQS8	Xylose isomerase domain-containing protein TIM barrel	CAETHG_0868	25.2538	24.1518	25.0193	20.6128	21.5403	21.6321	23.3545	20.6335	21.1917	24.8083	21.2617	21.7266		+	-0.220122	3.54655	2.12197	0.00307458	1.57378				0	isomerase activity [GO:0016853]
U5RQP3	NADPH dehydrogenase, Dihydrolipoyl dehydrogenase	CAETHG_0869	28.4586	28.7246	28.5112	27.6468	27.6026	27.6993	26.4343	26.6283	27.0212	28.5648	27.6496	26.6946		+	-0.133586	1.87021	4.1677	0	0.763566				0	dihydrolipoyl dehydrogenase activity [GO:0004148]; FMN binding [GO:0010181]; NADPH dehydrogenase activity [GO:0003959]; pentaerythritol trinitrate reductase activity [GO:0018548]
U5RR96	Shikimate dehydrogenase (NADP(+))	CAETHG_0870	28.7223	28.8441	28.8943	28.8508	28.335	28.9859	28.5251	28.7817	28.8259	28.8203	28.7239	28.7109			-0.00781023	0.109343	0.0885811	0.562789	0.0487795	aroE	PATHWAY: Metabolic intermediate biosynthesis; chorismate biosynthesis; chorismate from D-erythrose 4-phosphate and phosphoenolpyruvate: step 4/7. {ECO:0000256|HAMAP-Rule:MF_00222}.	FUNCTION: Involved in the biosynthesis of the chorismate, which leads to the biosynthesis of aromatic amino acids. Catalyzes the reversible NADPH linked reduction of 3-dehydroshikimate (DHSA) to yield shikimate (SA). {ECO:0000256|HAMAP-Rule:MF_00222}.	NADP(+) + shikimate = 3-dehydroshikimate + H(+) + NADPH	NADP binding [GO:0050661]; shikimate 3-dehydrogenase (NADP+) activity [GO:0004764]; amino acid biosynthetic process [GO:0008652]; aromatic amino acid family biosynthetic process [GO:0009073]; chorismate biosynthetic process [GO:0009423]; shikimate metabolic process [GO:0019632]
U5RUR4	3-dehydroquinate dehydratase	CAETHG_0871	28.3037	28.4814	28.5776	28.0131	28.1014	28.1664	27.4465	28.1215	27.7641	28.4542	28.0936	27.7774		+	-0.0483478	0.67687	1.62146	0.00697459	0.276528	aroD	PATHWAY: Metabolic intermediate biosynthesis; chorismate biosynthesis; chorismate from D-erythrose 4-phosphate and phosphoenolpyruvate: step 3/7. {ECO:0000256|HAMAP-Rule:MF_00214}.	FUNCTION: Involved in the third step of the chorismate pathway, which leads to the biosynthesis of aromatic amino acids. Catalyzes the cis-dehydration of 3-dehydroquinate (DHQ) and introduces the first double bond of the aromatic ring to yield 3-dehydroshikimate. {ECO:0000256|HAMAP-Rule:MF_00214}.	3-dehydroquinate = 3-dehydroshikimate + H2O	3-dehydroquinate dehydratase activity [GO:0003855]; 3,4-dihydroxybenzoate biosynthetic process [GO:0046279]; amino acid biosynthetic process [GO:0008652]; aromatic amino acid family biosynthetic process [GO:0009073]; chorismate biosynthetic process [GO:0009423]
U5RUS6	Uncharacterized protein	CAETHG_0886	25.1491	27.7319	27.9878	24.87	25.3717	25.3185	26.1989	25.2553	25.5802	26.9563	25.1867	25.6781			-0.091297	1.76955	0.838456	0.050506	0.745837				0
U5RU94	Rubrerythrin	CAETHG_0887	35.2545	35.3949	35.3195	34.6629	34.7383	34.8638	34.7207	34.388	34.3415	35.323	34.755	34.4834		+	-0.0599697	0.839575	3.06251	0.000486647	0.349801				0	metal ion binding [GO:0046872]; oxidoreductase activity [GO:0016491]
U5RUT0	ABC-type transporter, periplasmic subunit family 3	CAETHG_0891	27.0937	27.0467	27.1398	25.4764	24.6712	24.7446	27.7938	28.0322	28.0121	27.0934	24.9641	27.946		+	0.0609007	2.98193	4.57456	0	1.25401				0	cellular anatomical entity [GO:0110165]
U5RQV2	CBS domain containing membrane protein	CAETHG_0893	26.8002	26.0415	25.2611	25.6198	25.5801	25.5388	25.5895	25.612	25.9067	26.0343	25.5796	25.7027			-0.0236795	0.454684	0.306634	0.236385	0.19201				0
U5RQS2	Phage protein	CAETHG_0894	27.2364	27.1154	27.1372	27.5016	26.8991	26.7226	27.2308	27.2659	27.342	27.163	27.0411	27.2796			0.00832649	0.238469	0.285307	0.253719	0.0973628				0
U5RUA1	Fructose-1,6-bisphosphatase class 3	CAETHG_0897	33.3615	33.2999	33.1349	33.6191	33.3194	33.364	33.7685	33.6988	33.5479	33.2654	33.4342	33.6717		+	0.0290209	0.406292	1.5857	0.00757035	0.166659	fbp	PATHWAY: Carbohydrate biosynthesis; gluconeogenesis. {ECO:0000256|HAMAP-Rule:MF_01854}.		beta-D-fructose 1,6-bisphosphate + H2O = beta-D-fructose 6-phosphate + phosphate	fructose 1,6-bisphosphate 1-phosphatase activity [GO:0042132]; gluconeogenesis [GO:0006094]
U5RQV8	Phosphoglucomutase/phosphomannomutase alpha/beta/alpha domain I	CAETHG_0898	30.3587	30.3383	30.4028	30.1642	30.4877	30.2548	30.4212	30.2852	30.2385	30.3666	30.3022	30.315			-0.00368845	0.0643749	0.114511	0.49598	0.0278346				0	intramolecular transferase activity, phosphotransferases [GO:0016868]; carbohydrate metabolic process [GO:0005975]
U5RUU2	ErfK/YbiS/YcfS/YnhG family protein	CAETHG_0901	29.2399	28.953	28.8892	28.9095	28.7661	28.8852	28.8951	28.886	28.6435	29.0274	28.8536	28.8082			-0.0156527	0.219137	0.657551	0.0795254	0.0944429		PATHWAY: Cell wall biogenesis; peptidoglycan biosynthesis. {ECO:0000256|ARBA:ARBA00004752}.		0	transferase activity [GO:0016740]; peptidoglycan biosynthetic process [GO:0009252]
U5RQW2	Shikimate kinase	CAETHG_0903	27.3903	27.1629	23.8388	26.1328	26.2581	27.4404	26.4851	27.693	26.4559	26.1307	26.6105	26.878			0.0533778	0.74729	0.108108	0.512102	0.309154	aroK	PATHWAY: Metabolic intermediate biosynthesis; chorismate biosynthesis; chorismate from D-erythrose 4-phosphate and phosphoenolpyruvate: step 5/7. {ECO:0000256|ARBA:ARBA00004842, ECO:0000256|HAMAP-Rule:MF_00109}.	FUNCTION: Catalyzes the specific phosphorylation of the 3-hydroxyl group of shikimic acid using ATP as a cosubstrate. {ECO:0000256|HAMAP-Rule:MF_00109}.	ATP + shikimate = 3-phosphoshikimate + ADP + H(+)	cytoplasm [GO:0005737]; ATP binding [GO:0005524]; magnesium ion binding [GO:0000287]; shikimate kinase activity [GO:0004765]; amino acid biosynthetic process [GO:0008652]; aromatic amino acid family biosynthetic process [GO:0009073]; chorismate biosynthetic process [GO:0009423]; phosphorylation [GO:0016310]
U5RQT1	Shikimate dehydrogenase (NADP(+))	CAETHG_0904	33.274	33.1414	33.1689	32.1958	32.1085	31.9695	32.54	32.6023	32.2598	33.1948	32.0913	32.4673		+	-0.0519588	1.10351	3.86623	0	0.458055	aroE	PATHWAY: Metabolic intermediate biosynthesis; chorismate biosynthesis; chorismate from D-erythrose 4-phosphate and phosphoenolpyruvate: step 4/7. {ECO:0000256|HAMAP-Rule:MF_00222}.	FUNCTION: Involved in the biosynthesis of the chorismate, which leads to the biosynthesis of aromatic amino acids. Catalyzes the reversible NADPH linked reduction of 3-dehydroshikimate (DHSA) to yield shikimate (SA). {ECO:0000256|HAMAP-Rule:MF_00222}.	NADP(+) + shikimate = 3-dehydroshikimate + H(+) + NADPH	NADP binding [GO:0050661]; shikimate 3-dehydrogenase (NADP+) activity [GO:0004764]; amino acid biosynthetic process [GO:0008652]; aromatic amino acid family biosynthetic process [GO:0009073]; chorismate biosynthetic process [GO:0009423]; shikimate metabolic process [GO:0019632]
U5RRD5	Bifunctional chorismate mutase/prephenate dehydratase	CAETHG_0905	31.1708	31.3762	30.9039	31.4769	31.3863	30.9655	31.31	31.3993	31.4585	31.1503	31.2763	31.3892			0.0170682	0.238955	0.356679	0.198423	0.0976011		PATHWAY: Amino-acid biosynthesis; L-phenylalanine biosynthesis; phenylpyruvate from prephenate: step 1/1. {ECO:0000256|ARBA:ARBA00004741}.; PATHWAY: Metabolic intermediate biosynthesis; prephenate biosynthesis; prephenate from chorismate: step 1/1. {ECO:0000256|ARBA:ARBA00004817}.	FUNCTION: Catalyzes the Claisen rearrangement of chorismate to prephenate and the decarboxylation/dehydration of prephenate to phenylpyruvate. {ECO:0000256|ARBA:ARBA00002364}.	H(+) + prephenate = 3-phenylpyruvate + CO2 + H2O	cytoplasm [GO:0005737]; chorismate mutase activity [GO:0004106]; prephenate dehydratase activity [GO:0004664]; chorismate metabolic process [GO:0046417]; L-phenylalanine biosynthetic process [GO:0009094]
U5RUU6	Chorismate synthase	CAETHG_0906	31.1392	31.1878	30.8753	31.9974	31.454	31.418	31.9664	31.8435	31.7875	31.0674	31.6231	31.8658		+	0.0570275	0.798384	1.97075	0.00368724	0.334182	aroC	PATHWAY: Metabolic intermediate biosynthesis; chorismate biosynthesis; chorismate from D-erythrose 4-phosphate and phosphoenolpyruvate: step 7/7. {ECO:0000256|ARBA:ARBA00005044, ECO:0000256|HAMAP-Rule:MF_00300}.	FUNCTION: Catalyzes the anti-1,4-elimination of the C-3 phosphate and the C-6 proR hydrogen from 5-enolpyruvylshikimate-3-phosphate (EPSP) to yield chorismate, which is the branch point compound that serves as the starting substrate for the three terminal pathways of aromatic amino acid biosynthesis. This reaction introduces a second double bond into the aromatic ring system. {ECO:0000256|HAMAP-R…	5-O-(1-carboxyvinyl)-3-phosphoshikimate = chorismate + phosphate	chorismate synthase activity [GO:0004107]; amino acid biosynthetic process [GO:0008652]; aromatic amino acid family biosynthetic process [GO:0009073]; chorismate biosynthetic process [GO:0009423]
U5RUA7	3-phosphoshikimate 1-carboxyvinyltransferase	CAETHG_0907	29.8099	29.578	30.203	30.679	30.5115	30.6977	30.1801	30.5218	30.6703	29.8636	30.6294	30.4574		+	0.0424138	0.76579	1.73613	0.00591469	0.32806	aroA	PATHWAY: Metabolic intermediate biosynthesis; chorismate biosynthesis; chorismate from D-erythrose 4-phosphate and phosphoenolpyruvate: step 6/7. {ECO:0000256|ARBA:ARBA00004811, ECO:0000256|HAMAP-Rule:MF_00210}.	FUNCTION: Catalyzes the transfer of the enolpyruvyl moiety of phosphoenolpyruvate (PEP) to the 5-hydroxyl of shikimate-3-phosphate (S3P) to produce enolpyruvyl shikimate-3-phosphate and inorganic phosphate. {ECO:0000256|HAMAP-Rule:MF_00210}.	3-phosphoshikimate + phosphoenolpyruvate = 5-O-(1-carboxyvinyl)-3-phosphoshikimate + phosphate	cytoplasm [GO:0005737]; 3-phosphoshikimate 1-carboxyvinyltransferase activity [GO:0003866]; amino acid biosynthetic process [GO:0008652]; aromatic amino acid family biosynthetic process [GO:0009073]; chorismate biosynthetic process [GO:0009423]
U5RQW8	3-dehydroquinate synthase	CAETHG_0908	34.2857	34.2122	33.9092	34.306	34.097	33.9426	34.503	34.3402	34.3281	34.1357	34.1152	34.3904			0.0181951	0.275213	0.804049	0.0554095	0.125189	aroB	PATHWAY: Metabolic intermediate biosynthesis; chorismate biosynthesis; chorismate from D-erythrose 4-phosphate and phosphoenolpyruvate: step 2/7. {ECO:0000256|HAMAP-Rule:MF_00110}.	FUNCTION: Catalyzes the conversion of 3-deoxy-D-arabino-heptulosonate 7-phosphate (DAHP) to dehydroquinate (DHQ). {ECO:0000256|HAMAP-Rule:MF_00110}.	7-phospho-2-dehydro-3-deoxy-D-arabino-heptonate = 3-dehydroquinate + phosphate	cytoplasm [GO:0005737]; 3-dehydroquinate synthase activity [GO:0003856]; metal ion binding [GO:0046872]; nucleotide binding [GO:0000166]; amino acid biosynthetic process [GO:0008652]; aromatic amino acid family biosynthetic process [GO:0009073]; chorismate biosynthetic process [GO:0009423]
U5RQT6	Prephenate dehydrogenase	CAETHG_0909	28.8408	28.7688	28.5041	27.3928	28.0903	27.8134	28.6394	28.6876	28.7713	28.7046	27.7655	28.6994		+	-0.000365439	0.939067	2.44044	0.00130869	0.441479		PATHWAY: Amino-acid biosynthesis. {ECO:0000256|ARBA:ARBA00029440}.		0	NAD+ binding [GO:0070403]; prephenate dehydrogenase (NAD+) activity [GO:0008977]; prephenate dehydrogenase (NADP+) activity [GO:0004665]; tyrosine biosynthetic process [GO:0006571]
U5RRE0	Phospho-2-dehydro-3-deoxyheptonate aldolase	CAETHG_0910	33.873	33.6602	33.4899	33.6954	33.6351	33.4774	34.0232	33.8919	33.8998	33.6744	33.6026	33.9383		+	0.0188501	0.335663	1.29691	0.0146555	0.144323				0	3-deoxy-7-phosphoheptulonate synthase activity [GO:0003849]; aldehyde-lyase activity [GO:0016832]; aromatic amino acid family biosynthetic process [GO:0009073]
U5RUB2	CHAP domain containing protein	CAETHG_0912	28.1256	28.7638	28.9744	27.7433	27.6126	28.6456	28.0191	28.4554	28.4532	28.6213	28.0005	28.3092			-0.0222876	0.620757	0.530639	0.114617	0.253424				0
U5RQU1	Short-chain dehydrogenase/reductase SDR	CAETHG_0914	25.8425	26.1181	24.9729	26.1079	26.2792	26.07	26.2009	26.1437	26.1508	25.6445	26.1524	26.1651			0.0371876	0.520626	0.701865	0.0711809	0.242475				0	oxidoreductase activity [GO:0016491]; steroid metabolic process [GO:0008202]
U5RRE3	UPF0237 protein CAETHG_0917	CAETHG_0917	32.3361	32.3837	32.2629	31.4318	31.7173	31.6642	31.5128	31.3502	31.3716	32.3276	31.6045	31.4115		+	-0.065432	0.916047	3.98203	0	0.394301				0
U5RUV6	UPF0210 protein CAETHG_0918	CAETHG_0918	32.5886	32.6772	32.5215	31.6847	31.7989	31.8745	31.663	31.9674	31.6975	32.5958	31.786	31.7759		+	-0.0585598	0.819837	3.64777	0.000189573	0.38412				0
U5RUB7	Putative metal dependent phosphohydrolase	CAETHG_0919	30.018	29.8946	29.795	29.8345	29.881	29.7409	29.9795	29.8688	29.912	29.9025	29.8188	29.9201			0.00125558	0.101305	0.461425	0.14028	0.0441989				0	hydrolase activity [GO:0016787]
U5RQY0	Methyl-accepting chemotaxis sensory transducer	CAETHG_0920	28.5413	29.7747	29.3679	29.7678	29.4844	29.5723	30.036	29.9534	29.7871	29.228	29.6082	29.9255			0.0498217	0.697503	0.799089	0.0561037	0.28514				0	membrane [GO:0016020]; signal transduction [GO:0007165]
U5RQU6	2'-5' RNA ligase family protein	CAETHG_0921	30.0437	29.931	29.905	29.4052	29.4345	29.5722	29.9784	29.4258	29.616	29.9599	29.4706	29.6734		+	-0.0204636	0.489247	1.41632	0.0111764	0.200707				0
U5RRE7	Integral membrane protein	CAETHG_0922	22.721	21.2399	22.9145	21.2084	21.867	21.3849	23.1503	24.3959	23.7862	22.2918	21.4868	23.7774		+	0.106117	2.29067	1.81121	0.00524557	0.948822				0	membrane [GO:0016020]
U5RUC1	UDP-glucuronosyl/UDP-glucosyltransferase	CAETHG_0924	28.4472	28.0966	28.2378	28.2707	28.3247	28.0176	28.7899	29.2811	28.9059	28.2605	28.2044	28.9923		+	0.0522674	0.787928	2.26287	0.00235563	0.358924				0	hexosyltransferase activity [GO:0016758]; UDP-glycosyltransferase activity [GO:0008194]
U5RQZ0	Exo-poly-alpha-galacturonosidase	CAETHG_0930	21.3415	22.9521	21.9629	23.1349	21.2977	22.241	25.3805	25.477	25.3638	22.0855	22.2245	25.4071		+	0.237257	3.3216	2.71333	0.000704846	1.5341				0	exo-poly-alpha-galacturonosidase activity [GO:0033917]; polygalacturonase activity [GO:0004650]; carbohydrate metabolic process [GO:0005975]
U5RQV7	AAA ATPase	CAETHG_0931	23.6639	24.8928	24.7966	25.9179	20.9755	20.7208	21.804	21.4043	20.928	24.4511	22.5381	21.3788			-0.219452	3.07233	0.752202	0.0626657	1.26679				0	ATP-dependent DNA damage sensor activity [GO:0140664]
U5RRF4	Transcriptional regulator, IclR family	CAETHG_0932	28.9184	29.1941	29.1472	29.5674	29.4989	29.4366	29.6333	29.6608	29.7509	29.0866	29.501	29.6817		+	0.0425058	0.595081	3.04659	0.000483776	0.249108				0	DNA binding [GO:0003677]; regulation of DNA-templated transcription [GO:0006355]
U5RUC7	Nitroreductase	CAETHG_0934	32.5216	32.7547	32.6584	32.422	32.4373	32.437	32.3205	32.5085	32.4312	32.6449	32.4321	32.4201		+	-0.0160576	0.224806	1.4788	0.00970552	0.103262				0	iron-sulfur cluster binding [GO:0051536]; metal ion binding [GO:0046872]; oxidoreductase activity [GO:0016491]
U5RQZ5	MaoC-like domain-containing protein	CAETHG_0935	29.5659	29.5418	29.5231	29.0552	29.1615	29.11	29.1696	28.9627	29.2254	29.5436	29.1089	29.1192		+	-0.0303106	0.434663	2.89433	0.000661417	0.202515				0
U5RQW3	Transcriptional regulator, TetR family	CAETHG_0936	21.9266	21.6178	26.7199	22.2119	20.7375	21.8347	22.3284	21.5753	25.2661	23.4214	21.5947	23.0566			-0.0260587	1.82669	0.26224	0.276988	0.789299				0	DNA binding [GO:0003677]
U5RUX6	Aspartate racemase	CAETHG_0938	26.3112	26.8282	26.3125	24.1614	19.6204	25.8958	24.7928	22.7808	25.2678	26.484	23.2258	24.2804			-0.157395	3.25812	0.669916	0.0764586	1.35741				0	amino-acid racemase activity [GO:0047661]; nitrogen compound metabolic process [GO:0006807]
U5RR00	Transcriptional regulator, TetR family	CAETHG_0940	26.1745	25.8994	25.992	25.2314	25.646	25.6798	25.7446	25.3833	25.6452	26.022	25.5191	25.591		+	-0.0307801	0.502898	1.38739	0.0118439	0.222056				0	DNA binding [GO:0003677]
U5RQW9	SEC-C motif domain protein	CAETHG_0941	25.8268	25.4305	25.5963	22.3967	21.2633	21.1464	24.8364	25.1697	24.6468	25.6178	21.6021	24.8843		+	-0.0523961	4.01572	4.16143	0	1.746				0
U5RUX9	CoA-disulfide reductase	CAETHG_0943	31.634	31.6839	31.6196	31.6839	31.5524	31.3062	31.8311	31.5506	31.836	31.6458	31.5142	31.7392			0.00667499	0.225078	0.607247	0.0914313	0.0923273				0	CoA-disulfide reductase activity [GO:0050451]; flavin adenine dinucleotide binding [GO:0050660]; cell redox homeostasis [GO:0045454]
U5RRG7	Regulatory protein ArsR	CAETHG_0947	27.7577	27.6302	27.6672	27.7462	27.8213	27.9255	27.9806	27.8503	27.836	27.685	27.831	27.889		+	0.0145672	0.203941	1.3255	0.0135283	0.0858058				0	DNA-binding transcription factor activity [GO:0003700]
U5RR12	Transcriptional regulator, ArsR family	CAETHG_0950	24.33	21.8394	21.4311	26.2027	26.8171	26.7227	27.2837	25.3129	27.0709	22.5335	26.5808	26.5558		+	0.287309	4.04731	2.18532	0.00257903	1.90206				0	DNA-binding transcription factor activity [GO:0003700]
U5RQY7	Peptidase M24	CAETHG_0961	25.7187	25.7259	25.6619	28.0633	28.0238	27.4729	27.2941	27.4238	27.3552	25.7022	27.8533	27.3577		+	0.118249	2.15115	4.60514	0	0.919769				0	hydrolase activity [GO:0016787]
U5RUZ7	SGNH_hydro domain-containing protein	CAETHG_0963	25.9782	26.156	22.3044	21.1322	21.8166	21.06	20.1684	20.0079	21.3092	24.8128	21.3363	20.4952		+	-0.308406	4.31769	1.7759	0.00560296	1.86894				0
U5RQZ3	Peptidase M50	CAETHG_0966	25.2338	24.7163	23.8037	21.531	19.1858	21.3217	22.8385	22.2196	19.8607	24.5846	20.6795	21.6396		+	-0.210357	3.90513	1.6889	0.0062844	1.66149				0	plasma membrane [GO:0005886]; metal ion binding [GO:0046872]; metalloendopeptidase activity [GO:0004222]; proteolysis [GO:0006508]
U5RUF9	PhoH family protein	CAETHG_0969	29.447	29.4171	29.4366	29.0881	29.143	29.0219	29.3269	28.8163	29.0442	29.4336	29.0843	29.0625		+	-0.0265081	0.371113	1.37655	0.0120775	0.170021				0	ATP binding [GO:0005524]
U5RUG4	NADPH-dependent FMN reductase	CAETHG_0974	33.7106	33.6701	33.5904	33.4244	33.5086	33.5359	33.7637	33.5045	33.5179	33.657	33.4896	33.5953			-0.00440561	0.167372	0.733719	0.0654192	0.0691126				0	oxidoreductase activity [GO:0016491]
U5RR09	DUF6487 domain-containing protein	CAETHG_0981	21.8136	21.5075	21.3052	25.8129	24.8003	21.9518	26.3798	26.7328	26.8779	21.5421	24.1883	26.6635		+	0.365815	5.12141	2.27999	0.00230921	2.09119				0
U5RV16	2,4-dienoyl-CoA reductase (NADPH)	CAETHG_0983	32.6875	32.7239	32.65	32.1937	32.2759	32.3751	32.3864	32.4502	32.4685	32.6871	32.2816	32.4351		+	-0.018003	0.405516	3.2332	0.000204778	0.167174				0	2,4-dienoyl-CoA reductase (NADPH) activity [GO:0008670]; FMN binding [GO:0010181]
U5RUH3	Transcriptional regulator, PadR-like family	CAETHG_0984	24.198	26.9238	24.2019	23.9055	23.86	23.6695	22.3143	21.4859	21.7507	25.1079	23.8117	21.8503		+	-0.232687	3.25761	1.81423	0.0052132	1.33912				0
U5RRJ9	RNA polymerase, sigma-24 subunit, ECF subfamily	CAETHG_0987	20.7312	21.3249	22.2385	21.4611	22.4498	19.8096	13.5523	22.7015	19.2869	21.4315	21.2402	18.5136			-0.208425	2.91795	0.378202	0.184027	1.33273				0	DNA binding [GO:0003677]; sigma factor activity [GO:0016987]; DNA-templated transcription initiation [GO:0006352]
U5RUJ0	Basic membrane lipoprotein	CAETHG_0999	28.0834	27.876	28.0314	29.3344	28.9251	28.2417	29.4625	29.2779	29.3498	27.9969	28.8337	29.3634		+	0.0976056	1.36648	2.19242	0.00259119	0.56254				0	plasma membrane [GO:0005886]
U5RV39	Stage 0 sporulation protein A homolog	CAETHG_1003	25.9178	25.0638	26.2775	20.3142	24.655	24.7625	26.2591	26.3908	26.2324	25.753	23.2439	26.2941		+	0.0386491	3.05024	1.00481	0.031587	1.32885			FUNCTION: May play the central regulatory role in sporulation. It may be an element of the effector pathway responsible for the activation of sporulation genes in response to nutritional stress. Spo0A may act in concert with spo0H (a sigma factor) to control the expression of some genes that are critical to the sporulation process. {ECO:0000256|ARBA:ARBA00024867}.	0	phosphorelay signal transduction system [GO:0000160]
U5RV42	ATP-binding region ATPase domain protein	CAETHG_1008	22.2966	20.606	19.7505	20.6028	23.4402	19.5481	25.4578	26.6603	26.6757	20.8844	21.197	26.2646		+	0.384303	5.38024	2.19712	0.0025489	2.46588				0	ATP binding [GO:0005524]
U5RRM8	Glyoxylate reductase (NADP(+))	CAETHG_1012	28.9451	28.5586	28.8815	30.0006	29.6397	30.0123	30.2739	30.1135	29.7515	28.7951	29.8842	30.0463		+	0.0893738	1.25123	2.9619	0.000517906	0.555587				0	glyoxylate reductase (NADP+) activity [GO:0030267]; NAD binding [GO:0051287]
U5RV48	histidine kinase	CAETHG_1013	21.4949	19.8367	21.5068	21.9262	21.7079	20.328	22.8818	23.3871	23.5577	20.9461	21.3207	23.2755		+	0.166384	2.32938	1.67287	0.00643814	1.02131				ATP + protein L-histidine = ADP + protein N-phospho-L-histidine.	membrane [GO:0016020]; phosphorelay sensor kinase activity [GO:0000155]
U5RUL3	MAC/Perforin domain protein	CAETHG_1019	24.0283	23.6637	24.4391	21.5749	20.5982	21.1085	21.1953	22.7514	20.5297	24.0437	21.0938	21.4922		+	-0.182252	2.94985	2.23276	0.00244623	1.30684				0
U5RRP9	Fumarate reductase/succinate dehydrogenase flavoprotein domain protein	CAETHG_1032	25.8108	26.3599	26.3779	21.8067	22.7158	20.8866	22.933	21.3779	20.7569	26.1829	21.803	21.6893		+	-0.320973	4.49363	2.99532	0.000532578	2.09201				0	4 iron, 4 sulfur cluster binding [GO:0051539]; metal ion binding [GO:0046872]; oxidoreductase activity [GO:0016491]
U5RUM9	DNA modification/repair radical SAM protein, putative	CAETHG_1034	21.5575	22.964	20.9732	26.4177	26.9795	25.2616	25.8276	20.2956	26.4112	21.8316	26.2196	24.1781		+	0.167613	4.38805	0.963769	0.035439	1.79286				0	catalytic activity [GO:0003824]; iron-sulfur cluster binding [GO:0051536]; metal ion binding [GO:0046872]
U5RR60	Chemotaxis protein	CAETHG_1036	22.0458	20.9101	20.1644	24.0717	23.0568	21.5194	21.2493	22.3525	22.275	21.0401	22.8826	21.959			0.0656346	1.84253	0.815247	0.0534754	0.752211				0
U5RRQ5	Uroporphyrinogen decarboxylase (URO-D)	CAETHG_1037	22.1143	21.807	21.1562	24.8718	26.4335	25.9271	21.5251	22.6298	24.2979	21.6925	25.7441	22.8176		+	0.0803633	4.05159	2.25589	0.00237925	1.70768				0	uroporphyrinogen decarboxylase activity [GO:0004853]; porphyrin-containing compound biosynthetic process [GO:0006779]
U5RRA8	Methyl-accepting chemotaxis sensory transducer	CAETHG_1045	25.1543	24.9468	20.51	26.7825	26.6913	26.0208	26.0317	24.6623	25.4765	23.537	26.4982	25.3902			0.132367	2.96117	0.83059	0.0516009	1.22158				0	membrane [GO:0016020]; signal transduction [GO:0007165]
U5RUP5	Citrate lyase acyl carrier protein	CAETHG_1054	27.5254	27.4971	27.7354	27.2522	27.2283	27.2701	27.8909	27.8777	27.8139	27.586	27.2502	27.8608		+	0.0196311	0.610626	3.58761	0.000177778	0.249701	citD		FUNCTION: Covalent carrier of the coenzyme of citrate lyase. {ECO:0000256|HAMAP-Rule:MF_00805}.	0	cytoplasm [GO:0005737]; lyase activity [GO:0016829]
U5RR82	Transcriptional regulator, GntR family	CAETHG_1056	28.6349	28.7432	28.7344	28.7374	29.0451	29.0328	28.9795	28.8321	29.1009	28.7041	28.9384	28.9708		+	0.0190501	0.266701	1.0388	0.0283838	0.118823				0	DNA binding [GO:0003677]; DNA-binding transcription factor activity [GO:0003700]
U5RUQ1	NADP-dependent oxidoreductase domain containing protein	CAETHG_1059	31.2462	31.0245	30.8891	30.8546	30.7713	30.619	30.8762	30.7603	30.7168	31.0533	30.7483	30.7844		+	-0.0192011	0.304935	1.22195	0.0174147	0.136036				0	iron-sulfur cluster binding [GO:0051536]; metal ion binding [GO:0046872]; oxidoreductase activity [GO:0016491]
U5RR87	Methyl-accepting chemotaxis sensory transducer	CAETHG_1061	25.4044	25.4698	25.1814	27.175	25.984	25.2918	27.254	27.5145	27.4669	25.3519	26.1503	27.4118		+	0.147137	2.05992	1.9328	0.00401077	0.848014				0	membrane [GO:0016020]; transmembrane signaling receptor activity [GO:0004888]; chemotaxis [GO:0006935]; signal transduction [GO:0007165]
U5RRT3	Putative methyl-accepting chemotaxis sensory transducer	CAETHG_1062	25.6847	25.7953	26.3481	26.6403	26.9534	26.8623	27.1964	27.2197	27.1049	25.9427	26.8187	27.1736		+	0.0879242	1.23094	2.8219	0.000784314	0.517315				0	membrane [GO:0016020]; signal transduction [GO:0007165]
U5RUQ6	Methyl-accepting chemotaxis sensory transducer	CAETHG_1064	28.4833	28.4166	28.3851	27.4516	27.9841	27.9087	28.1463	28.1613	28.1805	28.4283	27.7814	28.1627		+	-0.0189731	0.646885	2.01484	0.00356436	0.265492				0	membrane [GO:0016020]; signal transduction [GO:0007165]
U5RRC9	D-3-phosphoglycerate dehydrogenase	CAETHG_1065	32.3685	32.3451	32.1336	32.2135	32.036	32.0523	32.11	32.1781	32.3018	32.2824	32.1006	32.1966			-0.00612713	0.18181	0.685958	0.0735505	0.0742628		PATHWAY: Amino-acid biosynthesis; L-serine biosynthesis; L-serine from 3-phospho-D-glycerate: step 1/3. {ECO:0000256|ARBA:ARBA00005216}.	FUNCTION: Catalyzes the reversible oxidation of 3-phospho-D-glycerate to 3-phosphonooxypyruvate, the first step of the phosphorylated L-serine biosynthesis pathway. Also catalyzes the reversible oxidation of 2-hydroxyglutarate to 2-oxoglutarate. {ECO:0000256|ARBA:ARBA00003800}.	(2R)-3-phosphoglycerate + NAD(+) = 3-phosphooxypyruvate + H(+) + NADH	NAD binding [GO:0051287]; phosphoglycerate dehydrogenase activity [GO:0004617]; L-serine biosynthetic process [GO:0006564]
U5RRU5	Diguanylate cyclase	CAETHG_1072	29.168	29.0404	29.0485	28.7053	28.8979	28.889	29.0841	29.0085	28.9982	29.0856	28.8307	29.0303		+	-0.00395598	0.254927	1.74595	0.00577033	0.10948				0	cytoplasm [GO:0005737]
U5RVB3	DNA polymerase III PolC-type	CAETHG_1073	26.4378	26.3925	26.9035	27.4388	27.0341	26.2726	27.3408	27.2136	25.6336	26.5779	26.9152	26.7293			0.0108141	0.33725	0.080963	0.586564	0.137921	polC		FUNCTION: Required for replicative DNA synthesis. This DNA polymerase also exhibits 3' to 5' exonuclease activity. {ECO:0000256|ARBA:ARBA00003452, ECO:0000256|HAMAP-Rule:MF_00356}.	a 2'-deoxyribonucleoside 5'-triphosphate + DNA(n) = diphosphate + DNA(n+1)	cytoplasm [GO:0005737]; 3'-5' exonuclease activity [GO:0008408]; DNA binding [GO:0003677]; DNA-directed DNA polymerase activity [GO:0003887]; DNA-templated DNA replication [GO:0006261]
U5RUR5	Peptidase S51 dipeptidase E	CAETHG_1074	29.3911	29.3599	29.7867	29.9026	30.1622	30.2378	30.2436	29.9573	30.0529	29.5126	30.1009	30.0846		+	0.040856	0.588259	1.83717	0.00505913	0.273553				0	serine-type peptidase activity [GO:0008236]; proteolysis [GO:0006508]
U5RRA1	RelA_SpoT domain-containing protein	CAETHG_1076	32.0543	32.0756	32.0119	31.9082	31.9859	32.0729	31.7854	31.6405	31.6927	32.0473	31.989	31.7062		+	-0.0243616	0.341062	2.79543	0.000767386	0.148955				0
U5RVB9	Alcohol dehydrogenase	CAETHG_1078	21.3098	22.4411	23.5501	21.882	19.0426	21.7236	21.3692	21.886	22.3207	22.4337	20.8827	21.8587			-0.0410739	1.55094	0.491203	0.128461	0.640181				0	alcohol dehydrogenase (NAD+) activity [GO:0004022]; metal ion binding [GO:0046872]
U5RUR9	2,4-dienoyl-CoA reductase (NADPH)	CAETHG_1079	25.002	25.2208	25.7337	24.3461	21.6931	24.4597	21.2928	23.8945	24.0026	25.3188	23.4997	23.0633			-0.161106	2.25548	0.81418	0.053656	0.976782				0	2,4-dienoyl-CoA reductase (NADPH) activity [GO:0008670]; FMN binding [GO:0010181]
U5RRA6	Transcriptional regulator, CdaR	CAETHG_1081	21.8157	20.313	20.7924	21.6633	23.8098	21.0546	21.7955	19.2726	22.1019	20.9737	22.1759	21.0567			0.00592422	1.20218	0.30673	0.236433	0.548211				0
U5RRV5	NADPH-dependent FMN reductase	CAETHG_1082	28.5672	28.7392	28.1735	28.4415	28.5715	28.7563	27.933	28.1667	28.2861	28.4933	28.5898	28.1286		+	-0.0260507	0.461145	1.05959	0.0269908	0.198597				0	oxidoreductase activity [GO:0016491]
U5RRF6	Uncharacterized protein	CAETHG_1095	28.8637	29.0046	28.9151	28.3656	27.9933	27.7418	28.7186	28.6935	28.6281	28.9278	28.0336	28.6801		+	-0.0176921	0.894193	2.54375	0.00105347	0.376961				0
U5RRC4	Uncharacterized protein	CAETHG_1096	29.9902	30.0499	30.01	29.8044	30.0533	29.8861	30.0661	29.6635	29.742	30.0167	29.9146	29.8239			-0.0137725	0.192815	0.480647	0.132216	0.0787619				0
U5RRG0	Antitoxin	CAETHG_1106	29.4374	29.512	29.4684	29.6169	29.7561	29.6685	29.1759	29.1152	29.1435	29.4726	29.6805	29.1449		+	-0.023409	0.535651	4.47666	0	0.220494				0
U5RRK2	Cob(I)alamin adenosyltransferase	CAETHG_1110	31.0351	31.3296	31.2819	30.8251	30.6291	30.0285	30.6486	30.656	30.8039	31.2156	30.4942	30.7028		+	-0.0366235	0.721311	1.43863	0.0107508	0.303074				0	ATP binding [GO:0005524]; cob(I)yrinic acid a,c-diamide adenosyltransferase activity [GO:0008817]; cobalamin biosynthetic process [GO:0009236]
U5RRH7	GHMP kinase	CAETHG_1111	25.7752	24.2281	23.7113	21.1731	21.4597	21.5958	22.1951	21.934	20.8882	24.5716	21.4095	21.6724		+	-0.207082	3.16202	2.43944	0.00130387	1.43266				0	ATP binding [GO:0005524]; kinase activity [GO:0016301]; phosphorylation [GO:0016310]
U5RS03	Precorrin-6x reductase	CAETHG_1112	30.1586	30.2026	30.3349	29.8155	29.8908	30.1889	29.5051	29.5052	29.8057	30.232	29.9651	29.6053		+	-0.0447624	0.626673	2.05126	0.00350073	0.256772		PATHWAY: Cofactor biosynthesis; adenosylcobalamin biosynthesis. {ECO:0000256|ARBA:ARBA00004953}.		0	precorrin-6A reductase activity [GO:0016994]; cobalamin biosynthetic process [GO:0009236]
U5RVI6	Sirohydrochlorin cobaltochelatase	CAETHG_1113	30.3076	30.8178	30.8426	28.9683	29.2485	29.3563	28.8701	29.1269	29.0811	30.656	29.1911	29.026		+	-0.116427	1.62998	3.69864	0.00020202	0.732589				0	metal ion binding [GO:0046872]; sirohydrochlorin cobaltochelatase activity [GO:0016852]; anaerobic cobalamin biosynthetic process [GO:0019251]
U5RUZ3	Precorrin-3B C17-methyltransferase	CAETHG_1114	29.1701	30.9511	31.2582	30.5624	30.6854	30.8922	30.0925	30.5312	30.5784	30.4598	30.7133	30.4007			-0.00421801	0.3126	0.0763737	0.600569	0.135603		PATHWAY: Cofactor biosynthesis; adenosylcobalamin biosynthesis. {ECO:0000256|ARBA:ARBA00004953}.		0	precorrin-3B C17-methyltransferase activity [GO:0030789]; cobalamin biosynthetic process [GO:0009236]; methylation [GO:0032259]
U5RRI2	Precorrin-4 C11-methyltransferase	CAETHG_1116	30.9358	31.2728	31.1764	30.275	30.4878	30.6674	30.4024	30.4068	30.359	31.1284	30.4767	30.3894		+	-0.0527817	0.738944	2.7168	0.000706402	0.32969		PATHWAY: Cofactor biosynthesis; adenosylcobalamin biosynthesis. {ECO:0000256|ARBA:ARBA00004953}.		0	precorrin-4 C11-methyltransferase activity [GO:0046026]; cobalamin biosynthetic process [GO:0009236]; methylation [GO:0032259]
U5RS07	Cobalt-precorrin-2 C(20)-methyltransferase	CAETHG_1117	31.8107	31.9032	31.7966	30.5618	30.8461	30.9706	30.7873	30.9226	30.8422	31.8368	30.7928	30.8507		+	-0.0704403	1.04401	3.96119	0	0.479098		PATHWAY: Cofactor biosynthesis; adenosylcobalamin biosynthesis. {ECO:0000256|ARBA:ARBA00004953}.	FUNCTION: Methylates cobalt-precorrin-2 at the C-20 position to produce cobalt-precorrin-3A in the anaerobic cobalamin biosynthesis pathway. {ECO:0000256|PIRNR:PIRNR036427}.	Co-precorrin-2 + S-adenosyl-L-methionine = Co-precorrin-3 + H(+) + S-adenosyl-L-homocysteine	cobalt-factor II C20-methyltransferase activity [GO:0043781]; precorrin-2 C20-methyltransferase activity [GO:0030788]; cobalamin biosynthetic process [GO:0009236]; methylation [GO:0032259]
U5RVJ1	Precorrin-6Y C5,15-methyltransferase (Decarboxylating), CbiT subunit	CAETHG_1118	31.0688	31.3314	30.7449	30.7928	30.5999	30.521	30.8343	30.5274	30.4334	31.0484	30.6379	30.5984		+	-0.0321427	0.449998	1.0527	0.0274667	0.203453		PATHWAY: Cofactor biosynthesis; adenosylcobalamin biosynthesis. {ECO:0000256|ARBA:ARBA00004953}.		0	protein methyltransferase activity [GO:0008276]; cobalamin biosynthetic process [GO:0009236]
U5RUZ8	Precorrin-6y C5,15-methyltransferase (Decarboxylating), CbiE subunit	CAETHG_1119	31.5953	31.8038	31.7408	30.6104	30.9167	30.9817	30.7008	30.809	30.6919	31.7133	30.8362	30.7339		+	-0.0699562	0.979387	3.67658	0.000195122	0.439553		PATHWAY: Cofactor biosynthesis; adenosylcobalamin biosynthesis. {ECO:0000256|ARBA:ARBA00004953}.		0	protein methyltransferase activity [GO:0008276]; cobalamin biosynthetic process [GO:0009236]
U5RRM0	Cobalt-precorrin-5B C(1)-methyltransferase	CAETHG_1120	30.1095	30.4179	30.3992	30.2007	30.2226	30.2095	29.4948	29.6484	29.5781	30.3088	30.2109	29.5738		+	-0.0525044	0.735062	3.46596	0.000160643	0.325893	cbiD	PATHWAY: Cofactor biosynthesis; adenosylcobalamin biosynthesis; cob(II)yrinate a,c-diamide from sirohydrochlorin (anaerobic route): step 6/10. {ECO:0000256|HAMAP-Rule:MF_00787}.	FUNCTION: Catalyzes the methylation of C-1 in cobalt-precorrin-5B to form cobalt-precorrin-6A. {ECO:0000256|HAMAP-Rule:MF_00787}.	Co-precorrin-5B + S-adenosyl-L-methionine = Co-precorrin-6A + S-adenosyl-L-homocysteine	cobalt-precorrin-5B C1-methyltransferase activity [GO:0043780]; cobalamin biosynthetic process [GO:0009236]; corrin biosynthetic process [GO:0046140]; methylation [GO:0032259]
U5RRI6	Precorrin-8X methylmutase	CAETHG_1121	32.2	32.6142	33.2832	31.2362	31.4047	31.6098	31.1776	31.3699	31.3453	32.6992	31.4169	31.2976		+	-0.10011	1.40154	2.38851	0.00152212	0.634445		PATHWAY: Cofactor biosynthesis; adenosylcobalamin biosynthesis. {ECO:0000256|ARBA:ARBA00004953}.		0	precorrin-8X methylmutase activity [GO:0016993]; cobalamin biosynthetic process [GO:0009236]
U5RS12	Nicotinate-nucleotide--dimethylbenzimidazole phosphoribosyltransferase	CAETHG_1122	33.4886	33.7719	33.6636	32.7355	32.9775	33.0986	32.7997	32.825	32.8451	33.6414	32.9372	32.8232		+	-0.0584378	0.818129	3.20261	0.000385382	0.361813	cobT	PATHWAY: Nucleoside biosynthesis; alpha-ribazole biosynthesis; alpha-ribazole from 5,6-dimethylbenzimidazole: step 1/2. {ECO:0000256|ARBA:ARBA00005049, ECO:0000256|HAMAP-Rule:MF_00230}.	FUNCTION: Catalyzes the synthesis of alpha-ribazole-5'-phosphate from nicotinate mononucleotide (NAMN) and 5,6-dimethylbenzimidazole (DMB). {ECO:0000256|HAMAP-Rule:MF_00230}.	5,6-dimethylbenzimidazole + nicotinate beta-D-ribonucleotide = alpha-ribazole 5'-phosphate + H(+) + nicotinate	nicotinate-nucleotide-dimethylbenzimidazole phosphoribosyltransferase activity [GO:0008939]; cobalamin biosynthetic process [GO:0009236]
U5RVJ6	Cobyrinate a,c-diamide synthase	CAETHG_1123	31.0772	31.2016	31.196	30.5474	30.6015	30.8132	30.1263	30.5387	30.6011	31.1583	30.654	30.422		+	-0.0525872	0.736221	2.25803	0.00238312	0.307336	cbiA	PATHWAY: Cofactor biosynthesis; adenosylcobalamin biosynthesis; cob(II)yrinate a,c-diamide from sirohydrochlorin (anaerobic route): step 10/10. {ECO:0000256|HAMAP-Rule:MF_00027}.	FUNCTION: Catalyzes the ATP-dependent amidation of the two carboxylate groups at positions a and c of cobyrinate, using either L-glutamine or ammonia as the nitrogen source. {ECO:0000256|HAMAP-Rule:MF_00027}.	2 ATP + cob(II)yrinate + 2 H2O + 2 L-glutamine = 2 ADP + cob(II)yrinate a,c diamide + 2 H(+) + 2 L-glutamate + 2 phosphate	ATP binding [GO:0005524]; cobyrinic acid a,c-diamide synthase activity [GO:0042242]; cobalamin biosynthetic process [GO:0009236]; glutamine metabolic process [GO:0006541]
U5RV02	Delta-aminolevulinic acid dehydratase	CAETHG_1124	30.8864	31.2057	31.22	29.8273	30.2693	30.3737	29.5202	29.9013	29.8036	31.104	30.1568	29.7417		+	-0.0973119	1.36237	3.0266	0.000476744	0.570154		PATHWAY: Porphyrin-containing compound metabolism; protoporphyrin-IX biosynthesis; coproporphyrinogen-III from 5-aminolevulinate: step 1/4. {ECO:0000256|ARBA:ARBA00004694}.	FUNCTION: Catalyzes an early step in the biosynthesis of tetrapyrroles. Binds two molecules of 5-aminolevulinate per subunit, each at a distinct site, and catalyzes their condensation to form porphobilinogen. {ECO:0000256|ARBA:ARBA00025628}.	2 5-aminolevulinate = H(+) + 2 H2O + porphobilinogen	metal ion binding [GO:0046872]; porphobilinogen synthase activity [GO:0004655]; protoporphyrinogen IX biosynthetic process [GO:0006782]
U5RRM4	uroporphyrinogen-III C-methyltransferase	CAETHG_1125	32.4625	32.6384	32.6238	32.0446	31.8943	32.0607	31.809	31.7249	31.5286	32.5749	31.9999	31.6875		+	-0.0633884	0.887437	3.66985	0.000192308	0.367547				0	uroporphyrin-III C-methyltransferase activity [GO:0004851]; uroporphyrinogen-III synthase activity [GO:0004852]; methylation [GO:0032259]; siroheme biosynthetic process [GO:0019354]
U5RRJ1	Porphobilinogen deaminase	CAETHG_1126	30.6111	30.7776	31.2023	29.4897	29.6777	30.0426	29.7632	29.5947	30.06	30.8637	29.7367	29.806		+	-0.0755486	1.127	2.39017	0.00152753	0.51571	hemC		FUNCTION: Tetrapolymerization of the monopyrrole PBG into the hydroxymethylbilane pre-uroporphyrinogen in several discrete steps. {ECO:0000256|ARBA:ARBA00002869, ECO:0000256|HAMAP-Rule:MF_00260}.	H2O + 4 porphobilinogen = hydroxymethylbilane + 4 NH4(+)	hydroxymethylbilane synthase activity [GO:0004418]; porphyrin-containing compound biosynthetic process [GO:0006779]
U5RS16	precorrin-2 dehydrogenase	CAETHG_1127	27.3203	27.623	27.4754	25.0784	25.4298	25.0568	25.3746	25.2258	25.0734	27.4729	25.1883	25.2246		+	-0.160594	2.2846	5.3001	0	1.06852		PATHWAY: Porphyrin-containing compound metabolism; siroheme biosynthesis; sirohydrochlorin from precorrin-2: step 1/1. {ECO:0000256|ARBA:ARBA00005010}.		0	ferrochelatase activity [GO:0004325]; precorrin-2 dehydrogenase activity [GO:0043115]; siroheme biosynthetic process [GO:0019354]
U5RVK0	Threonine-phosphate decarboxylase	CAETHG_1128	29.7669	29.8268	29.9351	26.5404	27.5913	28.0795	26.3292	26.626	25.9458	29.8429	27.4037	26.3003		+	-0.253042	3.54259	3.4646	0.00016	1.48013				0	pyridoxal phosphate binding [GO:0030170]; threonine-phosphate decarboxylase activity [GO:0048472]; biosynthetic process [GO:0009058]
U5RRN1	Cobyric acid synthase	CAETHG_1130	34.0457	34.3092	34.1983	33.2683	33.4042	33.4738	33.2298	33.4483	33.4988	34.1844	33.3821	33.3923		+	-0.0565765	0.802247	3.43858	0.000232558	0.375807	cobQ	PATHWAY: Cofactor biosynthesis; adenosylcobalamin biosynthesis. {ECO:0000256|ARBA:ARBA00004953, ECO:0000256|HAMAP-Rule:MF_00028}.	FUNCTION: Catalyzes amidations at positions B, D, E, and G on adenosylcobyrinic A,C-diamide. NH(2) groups are provided by glutamine, and one molecule of ATP is hydrogenolyzed for each amidation. {ECO:0000256|HAMAP-Rule:MF_00028}.	0	ABC-type vitamin B12 transporter activity [GO:0015420]; catalytic activity [GO:0003824]; cobalamin biosynthetic process [GO:0009236]; glutamine metabolic process [GO:0006541]
U5RRJ5	Sulfate-transporting ATPase	CAETHG_1131	31.889	32.1505	32.0615	31.5546	31.7718	31.7751	31.7397	31.2813	31.338	32.0337	31.7005	31.453		+	-0.0414743	0.580641	1.68695	0.00631121	0.237904				0	plasma membrane [GO:0005886]; ATP binding [GO:0005524]; hydrolase activity [GO:0016787]; transmembrane transporter activity [GO:0022857]
U5RS20	ABC-type transporter, integral membrane subunit	CAETHG_1132	29.427	29.5032	29.6066	29.3035	29.4416	29.3415	29.6893	29.2196	29.279	29.5123	29.3622	29.396			-0.008306	0.150057	0.276468	0.262097	0.0642734				0	plasma membrane [GO:0005886]
U5RVK5	NUDIX hydrolase	CAETHG_1133	30.3262	30.2052	30.1066	30.0664	30.0325	30.4494	29.8179	30.2749	30.2309	30.2127	30.1828	30.1079			-0.00748253	0.104755	0.0851879	0.57367	0.044059				0	hydrolase activity [GO:0016787]
U5RV12	Transcriptional regulator, GntR family with aminotransferase domain containing protein	CAETHG_1134	27.3377	27.3264	27.3647	27.8627	27.8916	27.5525	28.4202	27.8216	28.0382	27.3429	27.7689	28.0933		+	0.0535979	0.750371	1.90956	0.00438196	0.307273				0	DNA binding [GO:0003677]; DNA-binding transcription factor activity [GO:0003700]; L-phenylalanine:2-oxoglutarate aminotransferase activity [GO:0080130]; pyridoxal phosphate binding [GO:0030170]
U5RRJ7	YhgE/Pip C-terminal domain protein	CAETHG_1136	21.9303	24.5055	25.1154	20.8227	21.4782	20.7381	21.7404	21.4535	22.9476	23.8504	21.013	22.0472		+	-0.128802	2.83741	1.2914	0.014899	1.17247				0	membrane [GO:0016020]; ABC-type transporter activity [GO:0140359]
U5RVL0	Lipoprotein	CAETHG_1138	28.1464	29.0012	29.046	27.8735	27.7301	27.2566	28.0478	28.2609	27.9199	28.7312	27.6201	28.0762		+	-0.0467849	1.11114	1.59212	0.00749784	0.456034				0	membrane [GO:0016020]
U5RV17	D-alanine--D-alanine ligase	CAETHG_1139	31.7921	31.6831	31.4051	31.5312	31.2639	31.049	31.6007	31.5519	31.5979	31.6268	31.2814	31.5835		+	-0.0030909	0.345415	0.950342	0.0363101	0.15365	ddl	PATHWAY: Cell wall biogenesis; peptidoglycan biosynthesis. {ECO:0000256|HAMAP-Rule:MF_00047}.	FUNCTION: Cell wall formation. {ECO:0000256|HAMAP-Rule:MF_00047}.	ATP + 2 D-alanine = ADP + D-alanyl-D-alanine + H(+) + phosphate	cytoplasm [GO:0005737]; ATP binding [GO:0005524]; D-alanine-D-alanine ligase activity [GO:0008716]; metal ion binding [GO:0046872]; cell wall organization [GO:0071555]; peptidoglycan biosynthetic process [GO:0009252]; regulation of cell shape [GO:0008360]
U5RRP1	Alanine racemase	CAETHG_1140	31.3204	31.377	31.2167	31.2896	31.0144	31.2011	31.1136	31.3328	31.322	31.3047	31.1684	31.2562			-0.00346506	0.136307	0.38526	0.179566	0.0564124		PATHWAY: Amino-acid biosynthesis; D-alanine biosynthesis; D-alanine from L-alanine: step 1/1. {ECO:0000256|HAMAP-Rule:MF_01201}.	FUNCTION: Catalyzes the interconversion of L-alanine and D-alanine. May also act on other amino acids. {ECO:0000256|HAMAP-Rule:MF_01201}.	L-alanine = D-alanine	alanine racemase activity [GO:0008784]; pyridoxal phosphate binding [GO:0030170]; D-alanine biosynthetic process [GO:0030632]
U5RVL6	Beta-Casp domain containing protein	CAETHG_1143	27.981	28.1194	28.1666	28.1883	28.3438	28.1446	28.361	28.3519	28.4333	28.089	28.2256	28.3821		+	0.0209321	0.293049	1.77328	0.00561963	0.119729				0
U5RRK7	Nitroreductase	CAETHG_1146	32.5304	32.4233	32.4539	32.9887	32.3379	32.5273	32.5897	32.3588	32.4486	32.4692	32.618	32.4657			-0.000250226	0.152283	0.211457	0.332945	0.0709755				0	oxidoreductase activity [GO:0016491]
U5RS29	D-lactate dehydrogenase	CAETHG_1147	32.3805	32.2213	32.1777	32.4786	32.3654	32.5096	32.6765	32.453	32.4463	32.2598	32.4512	32.5253		+	0.0189623	0.265472	1.2651	0.0158179	0.111852				0	D-lactate dehydrogenase activity [GO:0008720]; NAD binding [GO:0051287]
U5RVP2	4Fe-4S ferredoxin-type domain-containing protein	CAETHG_1173	27.7504	28.2742	28.4582	27.255	27.2667	27.179	27.5778	27.1156	27.0612	28.1609	27.2336	27.2515		+	-0.0649583	0.927355	2.0639	0.00345534	0.432993				0	oxidoreductase activity [GO:0016491]; queuosine biosynthetic process [GO:0008616]; tRNA processing [GO:0008033]
U5RRN0	Phosphoglycerate dehydrogenase	CAETHG_1176	31.8283	31.9183	31.7097	31.85	31.9841	31.9343	31.9509	31.8031	31.9649	31.8188	31.9228	31.9063			0.00625288	0.104026	0.436251	0.151318	0.0456513				0	NAD binding [GO:0051287]; phosphoglycerate dehydrogenase activity [GO:0004617]
U5RV55	Transcriptional regulator, XRE family	CAETHG_1179	24.8146	24.4718	24.5946	25.2861	24.4815	24.9558	21.0859	22.0207	20.4577	24.627	24.9078	21.1881		+	-0.245639	3.7197	3.67931	0.00019802	1.6912				0	DNA binding [GO:0003677]
U5RRN9	Sigma54 specific transcriptional regulator, Fis family	CAETHG_1186	26.3307	26.2452	25.9607	25.7973	25.5459	25.7458	26.0426	26.0373	25.9082	26.1789	25.6963	25.9961		+	-0.0130592	0.48257	1.7802	0.0054901	0.198926				0	ATP binding [GO:0005524]; sequence-specific DNA binding [GO:0043565]; regulation of DNA-templated transcription [GO:0006355]
U5RRT5	DUF1129 domain-containing protein	CAETHG_1190	26.3324	26.0544	23.2632	20.9295	20.7405	18.942	22.7172	24.6584	22.2523	25.2167	20.204	23.2093		+	-0.143383	5.01268	1.91304	0.00437333	2.05989				0	membrane [GO:0016020]
U5RS69	ATP-dependent Clp protease proteolytic subunit	CAETHG_1192	31.157	31.0777	30.936	31.292	31.522	31.3717	31.361	30.6437	31.284	31.0569	31.3952	31.0962			0.00281334	0.338383	0.585073	0.0970047	0.15109	clpP		FUNCTION: Cleaves peptides in various proteins in a process that requires ATP hydrolysis. Has a chymotrypsin-like activity. Plays a major role in the degradation of misfolded proteins. {ECO:0000256|HAMAP-Rule:MF_00444, ECO:0000256|RuleBase:RU000550}.	Hydrolysis of proteins to small peptides in the presence of ATP and magnesium. alpha-casein is the usual test substrate. In the absence of ATP, only oligopeptides shorter than five residues are hydrolyzed (such as succinyl-Leu-Tyr-|-NHMec, and Leu-Tyr-Leu-|-Tyr-Trp, in which cleavage of the -Tyr-|-Leu- and -Tyr-|-Trp bonds also occurs).	cytoplasm [GO:0005737]; ATP-dependent peptidase activity [GO:0004176]; serine-type endopeptidase activity [GO:0004252]; proteolysis [GO:0006508]
U5RV68	histidine kinase	CAETHG_1194	24.1061	26.0278	26.1276	26.4924	26.5137	26.1358	26.7105	26.0827	26.3262	25.4205	26.3807	26.3731			0.0680456	0.960161	0.639539	0.0838313	0.450862				ATP + protein L-histidine = ADP + protein N-phospho-L-histidine.	membrane [GO:0016020]; phosphorelay sensor kinase activity [GO:0000155]
U5RRQ3	UspA domain-containing protein	CAETHG_1201	29.8858	29.7871	29.8721	29.9911	29.8762	29.509	30.1356	29.8916	30.0542	29.8483	29.7921	30.0271			0.0127708	0.235027	0.573691	0.100573	0.100203				0
U5RS79	Phosphomethylpyrimidine kinase	CAETHG_1202	24.3014	24.9384	24.894	19.0208	20.8351	20.4025	20.0477	21.8702	21.1891	24.7113	20.0861	21.0357		+	-0.262542	4.62514	3.07097	0.000491018	1.99453				0	phosphomethylpyrimidine kinase activity [GO:0008972]; phosphorylation [GO:0016310]; thiamine biosynthetic process [GO:0009228]
U5RVR4	Hydroxyethylthiazole kinase	CAETHG_1203	27.0058	28.5493	28.4038	27.3556	27.56	28.0613	27.9761	28.0615	28.0775	27.9863	27.659	28.0384			0.00371838	0.379374	0.179091	0.379559	0.167919	thiM	PATHWAY: Cofactor biosynthesis; thiamine diphosphate biosynthesis; 4-methyl-5-(2-phosphoethyl)-thiazole from 5-(2-hydroxyethyl)-4-methylthiazole: step 1/1. {ECO:0000256|ARBA:ARBA00004868, ECO:0000256|HAMAP-Rule:MF_00228}.	FUNCTION: Catalyzes the phosphorylation of the hydroxyl group of 4-methyl-5-beta-hydroxyethylthiazole (THZ). {ECO:0000256|HAMAP-Rule:MF_00228}.	5-(2-hydroxyethyl)-4-methylthiazole + ATP = 4-methyl-5-(2-phosphooxyethyl)-thiazole + ADP + H(+)	ATP binding [GO:0005524]; hydroxyethylthiazole kinase activity [GO:0004417]; magnesium ion binding [GO:0000287]; phosphorylation [GO:0016310]; thiamine biosynthetic process [GO:0009228]; thiamine diphosphate biosynthetic process [GO:0009229]
U5RRR0	ABC-type transporter, periplasmic subunit family 3	CAETHG_1211	31.6822	31.5387	31.5699	31.6348	31.7056	31.7477	31.6077	31.7916	31.7696	31.5969	31.6961	31.723			0.00900187	0.126026	0.687024	0.0733826	0.0541915				0	membrane [GO:0016020]; ligand-gated ion channel activity [GO:0015276]
U5RS89	Polar amino acid ABC transporter, inner membrane subunit	CAETHG_1212	26.9606	26.8542	26.7801	26.6028	26.6406	26.5765	27.0069	26.6529	26.4514	26.865	26.6066	26.7037			-0.0115181	0.258315	0.594385	0.094424	0.106537				0	ATP-binding cassette (ABC) transporter complex, substrate-binding subunit-containing [GO:0055052]; transmembrane transporter activity [GO:0022857]; amino acid transport [GO:0006865]
U5RRV6	ATP-dependent helicase/nuclease subunit A	CAETHG_1215	30.2566	30.3344	30.151	29.8518	29.7683	29.674	30.2244	29.9622	30.2195	30.2474	29.7647	30.1353		+	-0.0080011	0.482655	2.31785	0.002	0.206257	addA		FUNCTION: The heterodimer acts as both an ATP-dependent DNA helicase and an ATP-dependent, dual-direction single-stranded exonuclease. Recognizes the chi site generating a DNA molecule suitable for the initiation of homologous recombination. The AddA nuclease domain is required for chi fragment generation; this subunit has the helicase and 3' -> 5' nuclease activities. {ECO:0000256|HAMAP-Rule:MF_…	ATP + H2O = ADP + H(+) + phosphate	3'-5' exonuclease activity [GO:0008408]; ATP binding [GO:0005524]; ATP hydrolysis activity [GO:0016887]; DNA helicase activity [GO:0003678]; double-stranded DNA binding [GO:0003690]; double-strand break repair via homologous recombination [GO:0000724]
U5RRR6	Diguanylate cyclase	CAETHG_1216	26.0307	26.2887	25.9345	26.5603	26.5847	25.6448	26.3261	25.6589	25.8046	26.0846	26.2633	25.9299			-0.0110527	0.333377	0.224689	0.316527	0.136217				0	cytoplasm [GO:0005737]; membrane [GO:0016020]
U5RS92	Threonine synthase	CAETHG_1217	34.1577	34.0227	33.9108	33.8597	33.9348	34.0061	33.9712	33.9424	34.0572	34.0304	33.9335	33.9903			-0.00286493	0.0968335	0.335197	0.213979	0.0397256		PATHWAY: Amino-acid biosynthesis; L-threonine biosynthesis; L-threonine from L-aspartate: step 5/5. {ECO:0000256|ARBA:ARBA00004979}.		H2O + O-phospho-L-homoserine = L-threonine + phosphate	pyridoxal phosphate binding [GO:0030170]; threonine synthase activity [GO:0004795]; threonine biosynthetic process [GO:0009088]
U5RVS3	cysteine desulfurase	CAETHG_1218	31.2296	31.3247	31.1555	30.8256	30.8684	31.0771	31.101	31.0567	31.0698	31.2366	30.9237	31.0758		+	-0.0114849	0.312865	1.75467	0.00570673	0.127743				[sulfur carrier]-H + L-cysteine = [sulfur carrier]-SH + L-alanine	cysteine desulfurase activity [GO:0031071]; pyridoxal phosphate binding [GO:0030170]; cysteine metabolic process [GO:0006534]
U5RV92	Cobalamin (Vitamin B12) biosynthesis CbiM protein	CAETHG_1219	30.2511	30.4099	30.3096	27.9141	28.0845	28.186	27.7666	27.4544	27.4627	30.3235	28.0615	27.5612		+	-0.197305	2.76227	6.18284	0	1.20171				0	plasma membrane [GO:0005886]; transition metal ion transport [GO:0000041]
U5RRW1	Lipoyl synthase	CAETHG_1220	30.2969	30.9142	30.8471	30.1298	30.0618	30.2505	29.8754	29.7957	30.0586	30.6861	30.1474	29.9099		+	-0.0554405	0.776167	1.9128	0.00436751	0.324727	lipA	PATHWAY: Protein modification; protein lipoylation via endogenous pathway; protein N(6)-(lipoyl)lysine from octanoyl-[acyl-carrier-protein]: step 2/2. {ECO:0000256|HAMAP-Rule:MF_00206}.	FUNCTION: Catalyzes the radical-mediated insertion of two sulfur atoms into the C-6 and C-8 positions of the octanoyl moiety bound to the lipoyl domains of lipoate-dependent enzymes, thereby converting the octanoylated domains into lipoylated derivatives. {ECO:0000256|HAMAP-Rule:MF_00206}.	[[Fe-S] cluster scaffold protein carrying a second [4Fe-4S](2+) cluster] + 4 H(+) + N(6)-octanoyl-L-lysyl-[protein] + 2 oxidized [2Fe-2S]-[ferredoxin] + 2 S-adenosyl-L-methionine = (R)-N(6)-dihydrolipoyl-L-lysyl-[protein] + 2 5'-deoxyadenosine + [[Fe-S] cluster scaffold protein] + 4 Fe(3+) + 2 hydrogen sulfide + 2 L-methionine + 2 reduced [2Fe-2S]-[ferredoxin]	cytoplasm [GO:0005737]; 4 iron, 4 sulfur cluster binding [GO:0051539]; lipoate synthase activity [GO:0016992]; metal ion binding [GO:0046872]; protein lipoylation [GO:0009249]
U5RRS0	lipoate--protein ligase	CAETHG_1221	25.8453	26.2929	26.1896	25.3635	25.8922	25.7191	25.9505	25.0878	25.7388	26.1093	25.6583	25.5924			-0.0369219	0.516906	0.706771	0.0702307	0.229723		PATHWAY: Protein modification; protein lipoylation via exogenous pathway; protein N(6)-(lipoyl)lysine from lipoate: step 1/2. {ECO:0000256|ARBA:ARBA00005124}.; PATHWAY: Protein modification; protein lipoylation via exogenous pathway; protein N(6)-(lipoyl)lysine from lipoate: step 2/2. {ECO:0000256|ARBA:ARBA00005085}.		(R)-lipoate + ATP + L-lysyl-[lipoyl-carrier protein] = (R)-N(6)-lipoyl-L-lysyl-[lipoyl-carrier protein] + AMP + diphosphate + H(+)	ATP binding [GO:0005524]; lipoate-protein ligase activity [GO:0016979]; protein lipoylation [GO:0009249]
U5RVS7	Cold-shock DNA-binding domain protein	CAETHG_1223	35.2827	35.0402	35.0668	34.4756	34.7609	34.7605	34.6109	34.7431	34.8141	35.1299	34.6656	34.7227		+	-0.0290853	0.464246	1.95094	0.00390773	0.206717				0	cytoplasm [GO:0005737]; DNA binding [GO:0003677]
U5RV98	L-serine dehydratase	CAETHG_1224	28.5557	28.4083	28.2643	27.9389	28.0266	28.1345	27.7686	27.8937	27.8216	28.4095	28.0333	27.828		+	-0.0415342	0.581478	2.78888	0.000758294	0.240776				L-serine = NH4(+) + pyruvate	4 iron, 4 sulfur cluster binding [GO:0051539]; L-serine ammonia-lyase activity [GO:0003941]; metal ion binding [GO:0046872]; gluconeogenesis [GO:0006094]
U5RRW4	L-serine deaminase	CAETHG_1225	27.6203	27.3075	27.0903	27.2625	27.2368	27.6088	28.0482	27.8084	27.9397	27.3393	27.3694	27.9321		+	0.0423401	0.592762	1.66948	0.00645074	0.272625		PATHWAY: Carbohydrate biosynthesis; gluconeogenesis. {ECO:0000256|PIRNR:PIRNR036692}.		L-serine = NH4(+) + pyruvate	4 iron, 4 sulfur cluster binding [GO:0051539]; L-serine ammonia-lyase activity [GO:0003941]; metal ion binding [GO:0046872]; gluconeogenesis [GO:0006094]
U5RVA3	Transcriptional regulator, LysR family	CAETHG_1229	24.4266	25.0644	25.2995	25.4205	26.1607	26.0244	27.611	27.4189	25.0509	24.9302	25.8685	26.6936		+	0.125959	1.76343	0.887517	0.0437785	0.720411				0	DNA binding [GO:0003677]; DNA-binding transcription factor activity [GO:0003700]
U5RVA5	Sporulation protein YtfJ	CAETHG_1234	31.8477	31.8621	31.3318	31.2787	31.1401	31.3202	31.3446	31.3118	31.1896	31.6805	31.2463	31.282		+	-0.0284665	0.434163	1.26057	0.0159782	0.196806				0
U5RVT7	GTP 3',8-cyclase	CAETHG_1238	29.3758	29.5897	29.2468	30.0887	29.6375	29.0557	30.0522	29.4761	29.4188	29.4041	29.594	29.649			0.0174967	0.244954	0.144999	0.434177	0.104932	moaA	PATHWAY: Cofactor biosynthesis; molybdopterin biosynthesis. {ECO:0000256|ARBA:ARBA00005046, ECO:0000256|HAMAP-Rule:MF_01225}.	FUNCTION: Catalyzes the cyclization of GTP to (8S)-3',8-cyclo-7,8-dihydroguanosine 5'-triphosphate. {ECO:0000256|HAMAP-Rule:MF_01225}.	AH2 + GTP + S-adenosyl-L-methionine = (8S)-3',8-cyclo-7,8-dihydroguanosine 5'-triphosphate + 5'-deoxyadenosine + A + H(+) + L-methionine	molybdopterin synthase complex [GO:0019008]; 4 iron, 4 sulfur cluster binding [GO:0051539]; GTP 3',8'-cyclase activity [GO:0061798]; GTP binding [GO:0005525]; metal ion binding [GO:0046872]; S-adenosyl-L-methionine binding [GO:1904047]; Mo-molybdopterin cofactor biosynthetic process [GO:0006777]
U5RVU2	Phosphoglycerate dehydrogenase	CAETHG_1243	30.5397	30.5118	30.4015	29.3913	30.0911	30.0386	30.5632	30.443	30.4363	30.4843	29.8404	30.4808		+	-0.000251906	0.643963	1.64719	0.00679018	0.302739				0	NAD binding [GO:0051287]; phosphoglycerate dehydrogenase activity [GO:0004617]
U5RRU4	Peptidase M20 domain-containing protein 2	CAETHG_1246	28.1258	28.0031	28.271	27.4604	27.7387	27.6627	27.9193	27.6669	27.7017	28.1333	27.6206	27.7626		+	-0.0264786	0.512725	2.00611	0.00360839	0.216147				0	dipeptidase activity [GO:0016805]
U5RVU5	Methyl-accepting chemotaxis sensory transducer	CAETHG_1248	28.9265	28.3353	28.8585	30.0101	29.6415	30.0716	29.6615	29.8611	29.3588	28.7068	29.9077	29.6272		+	0.0657407	1.20095	2.40156	0.0015009	0.512954				0	membrane [GO:0016020]; transmembrane signaling receptor activity [GO:0004888]; chemotaxis [GO:0006935]; signal transduction [GO:0007165]
U5RVB8	VanW family protein	CAETHG_1249	22.507	21.0441	21.1746	21.76	20.9078	21.5215	28.8238	23.4919	23.8223	21.5752	21.3964	25.3793		+	0.271721	3.9829	1.22135	0.0173991	1.83686				0	membrane [GO:0016020]
U5RRY6	Probable phosphatase CAETHG_1250	CAETHG_1250	30.6379	30.9263	30.8941	31.0567	31.0373	30.9809	30.8933	31.0075	31.1174	30.8194	31.025	31.0061		+	0.01333	0.205535	0.897145	0.0426069	0.0927539				0	phosphatase activity [GO:0016791]; zinc ion binding [GO:0008270]
U5RRU9	Glycosyl transferase family 2	CAETHG_1251	26.5073	26.4622	26.6145	25.7383	24.9947	25.5087	25.0385	25.8556	26.0341	26.528	25.4139	25.6427		+	-0.0632343	1.11409	1.59405	0.00737595	0.480425				0	transferase activity [GO:0016740]
U5RSC2	UDP-galactopyranose mutase	CAETHG_1252	29.6703	28.4	28.7632	28.3216	27.9624	28.684	27.9192	27.4164	28.6937	28.9445	28.3226	28.0098			-0.0667676	0.934746	0.690217	0.0728625	0.388495				0	UDP-galactopyranose mutase activity [GO:0008767]
U5RSC7	Lytic transglycosylase catalytic	CAETHG_1257	25.9205	26.3348	26.3242	26.3279	25.7937	26.0083	24.1648	24.6466	24.2008	26.1932	26.0433	24.3374		+	-0.132556	1.85578	3.68652	0.0002	0.84173				0
U5RVC8	DNA polymerase I	CAETHG_1259	29.8656	29.9632	29.8624	29.441	29.4609	29.4148	29.63	29.579	29.3387	29.8971	29.4389	29.5159		+	-0.0272308	0.458163	2.61558	0.000836439	0.200324	polA		FUNCTION: In addition to polymerase activity, this DNA polymerase exhibits 5'-3' exonuclease activity. {ECO:0000256|RuleBase:RU004460}.	a 2'-deoxyribonucleoside 5'-triphosphate + DNA(n) = diphosphate + DNA(n+1)	3'-5' exonuclease activity [GO:0008408]; DNA binding [GO:0003677]; DNA-directed DNA polymerase activity [GO:0003887]; DNA repair [GO:0006281]; DNA-templated DNA replication [GO:0006261]
U5RVV9	TPR_REGION domain-containing protein	CAETHG_1263	26.2931	26.2792	26.3543	25.6149	25.5198	25.0504	26.2536	26.3199	26.2714	26.3089	25.395	26.2816		+	-0.00194672	0.913863	2.949	0.000577657	0.424521				0
U5RVD2	Aspartate--tRNA ligase	CAETHG_1264	33.2717	33.3939	33.2992	33.1768	33.0119	33.1339	33.1854	33.13	33.1721	33.3216	33.1075	33.1625		+	-0.0113624	0.214025	1.81371	0.00520659	0.0907566	aspS		FUNCTION: Catalyzes the attachment of L-aspartate to tRNA(Asp) in a two-step reaction: L-aspartate is first activated by ATP to form Asp-AMP and then transferred to the acceptor end of tRNA(Asp). {ECO:0000256|HAMAP-Rule:MF_00044}.	ATP + L-aspartate + tRNA(Asp) = AMP + diphosphate + L-aspartyl-tRNA(Asp)	cytoplasm [GO:0005737]; aspartate-tRNA ligase activity [GO:0004815]; ATP binding [GO:0005524]; nucleic acid binding [GO:0003676]; transferase activity [GO:0016740]; aspartyl-tRNA aminoacylation [GO:0006422]
U5RRZ5	Histidine--tRNA ligase	CAETHG_1265	32.7724	32.9433	32.9767	33.0666	33.0569	32.9475	33.1155	33.0119	33.2206	32.8975	33.0237	33.116		+	0.015608	0.218512	1.09885	0.0238569	0.0895648	hisS			ATP + L-histidine + tRNA(His) = AMP + diphosphate + H(+) + L-histidyl-tRNA(His)	cytoplasm [GO:0005737]; ATP binding [GO:0005524]; histidine-tRNA ligase activity [GO:0004821]; transferase activity [GO:0016740]; histidyl-tRNA aminoacylation [GO:0006427]
U5RRW2	Coproporphyrinogen III oxidase	CAETHG_1266	28.6511	28.5392	28.9064	28.7365	28.6803	28.3338	29.117	28.7672	29.0925	28.6989	28.5835	28.9922		+	0.0209526	0.408712	0.966391	0.0353706	0.172047				0	iron-sulfur cluster binding [GO:0051536]; metal ion binding [GO:0046872]; oxidoreductase activity [GO:0016491]
U5RSD7	Beta-lactamase domain protein	CAETHG_1267	32.8804	32.9567	32.8791	33.1074	33.1168	33.121	33.1387	33.0706	33.2499	32.9054	33.1151	33.1531		+	0.0176908	0.247672	2.38228	0.00161821	0.108907				0
U5RVW3	D-aminoacyl-tRNA deacylase	CAETHG_1268	30.7583	30.716	30.5314	30.6647	30.6414	30.7528	30.7277	30.5363	30.6495	30.6686	30.6863	30.6378			-0.00219699	0.0485312	0.0836673	0.578245	0.0200478	dtd		FUNCTION: An aminoacyl-tRNA editing enzyme that deacylates mischarged D-aminoacyl-tRNAs. Also deacylates mischarged glycyl-tRNA(Ala), protecting cells against glycine mischarging by AlaRS. Acts via tRNA-based rather than protein-based catalysis; rejects L-amino acids rather than detecting D-amino acids in the active site. By recycling D-aminoacyl-tRNA to D-amino acids and free tRNA molecules, thi…	a D-aminoacyl-tRNA + H2O = a D-alpha-amino acid + a tRNA + H(+)	cytoplasm [GO:0005737]; D-aminoacyl-tRNA deacylase activity [GO:0051499]; Gly-tRNA(Ala) hydrolase activity [GO:0106026]; Ser(Gly)-tRNA(Ala) hydrolase activity [GO:0043908]; tRNA binding [GO:0000049]; D-amino acid catabolic process [GO:0019478]
U5RVD8	GTP diphosphokinase	CAETHG_1269	31.5006	31.6443	31.5375	31.7489	31.7808	31.6916	31.5969	31.6863	31.7922	31.5608	31.7404	31.6918		+	0.00935782	0.179654	1.19775	0.0184476	0.0758692		PATHWAY: Purine metabolism; ppGpp biosynthesis; ppGpp from GTP: step 1/2. {ECO:0000256|ARBA:ARBA00004976}.	FUNCTION: In eubacteria ppGpp (guanosine 3'-diphosphate 5'-diphosphate) is a mediator of the stringent response that coordinates a variety of cellular activities in response to changes in nutritional abundance. {ECO:0000256|RuleBase:RU003847}.	ATP + GTP = AMP + guanosine 3'-diphosphate 5'-triphosphate	GTP diphosphokinase activity [GO:0008728]; guanosine tetraphosphate biosynthetic process [GO:0015970]
U5RRZ9	Adenine phosphoribosyltransferase	CAETHG_1270	31.8473	31.57	31.2884	31.3224	31.3023	31.4333	31.5049	31.5625	31.4563	31.5686	31.3527	31.5079			-0.00433477	0.215879	0.468734	0.137273	0.0909036	apt	PATHWAY: Purine metabolism; AMP biosynthesis via salvage pathway; AMP from adenine: step 1/1. {ECO:0000256|ARBA:ARBA00004659, ECO:0000256|HAMAP-Rule:MF_00004}.	FUNCTION: Catalyzes a salvage reaction resulting in the formation of AMP, that is energically less costly than de novo synthesis. {ECO:0000256|HAMAP-Rule:MF_00004}.	AMP + diphosphate = 5-phospho-alpha-D-ribose 1-diphosphate + adenine	cytoplasm [GO:0005737]; adenine phosphoribosyltransferase activity [GO:0003999]; adenine salvage [GO:0006168]; AMP salvage [GO:0044209]; purine ribonucleoside salvage [GO:0006166]
U5RRW7	Phosphoesterase RecJ domain protein	CAETHG_1271	20.451	25.1125	25.0305	22.3519	24.5797	23.8401	20.0769	22.7004	21.9603	23.5314	23.5906	21.5792			-0.13944	2.01138	0.423386	0.157963	0.934527				0
U5RSE0	Protein-export membrane protein SecF	CAETHG_1272	29.8447	29.7965	29.4851	29.349	29.4609	29.5177	29.5446	29.7651	29.7554	29.7088	29.4425	29.6884		+	-0.0014584	0.26626	0.954156	0.0358953	0.120991	secF		FUNCTION: Part of the Sec protein translocase complex. Interacts with the SecYEG preprotein conducting channel. SecDF uses the proton motive force (PMF) to complete protein translocation after the ATP-dependent function of SecA. {ECO:0000256|HAMAP-Rule:MF_01464}.	0	plasma membrane [GO:0005886]; protein-transporting ATPase activity [GO:0015450]; intracellular protein transmembrane transport [GO:0065002]; protein targeting [GO:0006605]; protein transport by the Sec complex [GO:0043952]
U5RVW7	Protein translocase subunit SecD	CAETHG_1273	31.0944	30.9303	30.9218	30.7385	30.8178	30.7277	30.4326	29.8519	30.9979	30.9822	30.7613	30.4275			-0.0396242	0.554738	0.681883	0.0741596	0.228031	secD		FUNCTION: Part of the Sec protein translocase complex. Interacts with the SecYEG preprotein conducting channel. SecDF uses the proton motive force (PMF) to complete protein translocation after the ATP-dependent function of SecA. {ECO:0000256|HAMAP-Rule:MF_01463}.	0	plasma membrane [GO:0005886]; protein-transporting ATPase activity [GO:0015450]; intracellular protein transmembrane transport [GO:0065002]; protein targeting [GO:0006605]; protein transport by the Sec complex [GO:0043952]
U5RVE2	SCIFF radical SAM maturase	CAETHG_1274	21.4626	21.3389	23.5046	24.1046	22.8118	20.8844	24.0942	27.1476	27.0944	22.102	22.6003	26.1121		+	0.286433	4.01006	1.43206	0.0108645	1.78455				0	4 iron, 4 sulfur cluster binding [GO:0051539]; metal ion binding [GO:0046872]; oxidoreductase activity [GO:0016491]
U5RSE5	Preprotein translocase, YajC subunit	CAETHG_1277	32.2096	32.0979	32.0425	31.675	31.6599	31.644	31.9445	31.7172	31.5307	32.1167	31.6596	31.7308		+	-0.0275613	0.45705	1.98748	0.00361165	0.20079				0	plasma membrane [GO:0005886]
U5RVX1	Queuine tRNA-ribosyltransferase	CAETHG_1278	25.457	25.0079	24.4191	20.4482	20.66	20.0655	21.9499	20.402	22.8718	24.9613	20.3912	21.7412		+	-0.230007	4.5701	2.94911	0.000579235	1.9171	tgt	PATHWAY: tRNA modification; tRNA-queuosine biosynthesis. {ECO:0000256|HAMAP-Rule:MF_00168}.	FUNCTION: Catalyzes the base-exchange of a guanine (G) residue with the queuine precursor 7-aminomethyl-7-deazaguanine (PreQ1) at position 34 (anticodon wobble position) in tRNAs with GU(N) anticodons (tRNA-Asp, -Asn, -His and -Tyr). Catalysis occurs through a double-displacement mechanism. The nucleophile active site attacks the C1' of nucleotide 34 to detach the guanine base from the RNA, formi…	7-aminomethyl-7-carbaguanine + guanosine(34) in tRNA = 7-aminomethyl-7-carbaguanosine(34) in tRNA + guanine	metal ion binding [GO:0046872]; queuine tRNA-ribosyltransferase activity [GO:0008479]; queuosine biosynthetic process [GO:0008616]; tRNA-guanine transglycosylation [GO:0101030]
U5RVE5	S-adenosylmethionine:tRNA ribosyltransferase-isomerase	CAETHG_1279	29.3358	29.1795	28.7378	28.3002	28.4782	28.4072	29.0847	28.8219	28.7917	29.0844	28.3952	28.8994		+	-0.0132132	0.689206	1.78392	0.00551741	0.291255	queA	PATHWAY: tRNA modification; tRNA-queuosine biosynthesis. {ECO:0000256|HAMAP-Rule:MF_00113}.	FUNCTION: Transfers and isomerizes the ribose moiety from AdoMet to the 7-aminomethyl group of 7-deazaguanine (preQ1-tRNA) to give epoxyqueuosine (oQ-tRNA). {ECO:0000256|HAMAP-Rule:MF_00113}.	7-aminomethyl-7-carbaguanosine(34) in tRNA + S-adenosyl-L-methionine = adenine + epoxyqueuosine(34) in tRNA + H(+) + L-methionine	cytoplasm [GO:0005737]; S-adenosylmethionine:tRNA ribosyltransferase-isomerase activity [GO:0051075]; queuosine biosynthetic process [GO:0008616]
U5RS06	Holliday junction ATP-dependent DNA helicase RuvB	CAETHG_1280	27.6351	27.1136	27.0676	26.8904	27.5629	27.3435	28.8788	28.6099	28.7123	27.2721	27.2656	28.7337		+	0.1044	1.46808	3.01518	0.000473988	0.690536	ruvB		FUNCTION: The RuvA-RuvB complex in the presence of ATP renatures cruciform structure in supercoiled DNA with palindromic sequence, indicating that it may promote strand exchange reactions in homologous recombination. RuvAB is a helicase that mediates the Holliday junction migration by localized denaturation and reannealing. {ECO:0000256|HAMAP-Rule:MF_00016}.	ATP + H2O = ADP + H(+) + phosphate	ATP binding [GO:0005524]; ATP hydrolysis activity [GO:0016887]; DNA binding [GO:0003677]; four-way junction helicase activity [GO:0009378]; DNA recombination [GO:0006310]; DNA repair [GO:0006281]; SOS response [GO:0009432]
U5RVE8	Endolytic murein transglycosylase	CAETHG_1284	29.9592	29.9909	30.5793	29.7419	29.7515	29.8401	29.8023	30.0809	29.8492	30.1764	29.7778	29.9108			-0.0189737	0.398626	0.794407	0.056644	0.165714	mltG		FUNCTION: Functions as a peptidoglycan terminase that cleaves nascent peptidoglycan strands endolytically to terminate their elongation. {ECO:0000256|HAMAP-Rule:MF_02065}.	0	plasma membrane [GO:0005886]; lyase activity [GO:0016829]; lytic endotransglycosylase activity [GO:0008932]; cell wall organization [GO:0071555]; peptidoglycan biosynthetic process [GO:0009252]
U5RS10	Probable transcriptional regulatory protein CAETHG_1285	CAETHG_1285	27.3179	25.9875	24.8203	21.9862	23.3212	22.3132	23.2897	22.0105	21.9586	26.0419	22.5402	22.4196		+	-0.258735	3.62229	2.30308	0.00197993	1.67986				0	cytoplasm [GO:0005737]; DNA binding [GO:0003677]; regulation of DNA-templated transcription [GO:0006355]
U5RRY0	YigZ family protein	CAETHG_1286	31.2236	31.0154	31.0696	31.2529	31.2944	31.0177	31.4391	30.9699	31.2424	31.1028	31.1883	31.2171			0.00816404	0.114297	0.14595	0.432995	0.048537				0
U5RSF6	Transcriptional regulator, GntR family with aminotransferase domain containing protein	CAETHG_1287	24.766	24.4209	24.3494	24.5836	24.7841	23.9698	25.4435	24.8887	24.228	24.5121	24.4458	24.8534			0.0243778	0.407572	0.279414	0.259523	0.178571				0	DNA binding [GO:0003677]; DNA-binding transcription factor activity [GO:0003700]; L-phenylalanine:2-oxoglutarate aminotransferase activity [GO:0080130]; pyridoxal phosphate binding [GO:0030170]
U5RVY2	DNA polymerase beta domain protein region	CAETHG_1288	30.4875	30.5557	30.3445	30.3701	30.5262	30.4538	30.794	30.5106	30.5351	30.4625	30.45	30.6132			0.0107636	0.163212	0.599405	0.0933066	0.0741639				0	transferase activity [GO:0016740]
U5RVF2	GTPase HflX	CAETHG_1289	31.684	31.7103	31.556	26.5116	26.2845	26.221	30.559	31.3188	31.2281	31.6501	26.339	31.0353		+	-0.0439134	5.31106	6.30246	0	2.37207	hflX		FUNCTION: GTPase that associates with the 50S ribosomal subunit and may have a role during protein synthesis or ribosome biogenesis. {ECO:0000256|HAMAP-Rule:MF_00900}.	0	cytoplasm [GO:0005737]; GTP binding [GO:0005525]; GTPase activity [GO:0003924]; metal ion binding [GO:0046872]
U5RS14	Hypoxanthine phosphoribosyltransferase	CAETHG_1290	28.3572	28.5818	27.7718	27.8069	27.7375	27.7809	27.7725	28.0885	27.9901	28.2369	27.7751	27.9504			-0.0204699	0.461845	0.770344	0.0598015	0.190364		PATHWAY: Purine metabolism; IMP biosynthesis via salvage pathway; IMP from hypoxanthine: step 1/1. {ECO:0000256|RuleBase:RU364099}.		diphosphate + IMP = 5-phospho-alpha-D-ribose 1-diphosphate + hypoxanthine	cytoplasm [GO:0005737]; guanine phosphoribosyltransferase activity [GO:0052657]; hypoxanthine phosphoribosyltransferase activity [GO:0004422]; metal ion binding [GO:0046872]; nucleotide binding [GO:0000166]; IMP salvage [GO:0032264]; purine ribonucleoside salvage [GO:0006166]
U5RSF9	Penicillin-binding protein 1A	CAETHG_1292	27.4252	26.7575	27.4466	26.954	26.9613	26.5926	25.8504	26.0334	26.0772	27.2098	26.8359	25.987		+	-0.0873433	1.22281	2.44763	0.00125094	0.511613		PATHWAY: Cell wall biogenesis; peptidoglycan biosynthesis. {ECO:0000256|ARBA:ARBA00004752}.	FUNCTION: Cell wall formation. Synthesis of cross-linked peptidoglycan from the lipid intermediates. The enzyme has a penicillin-insensitive transglycosylase N-terminal domain (formation of linear glycan strands) and a penicillin-sensitive transpeptidase C-terminal domain (cross-linking of the peptide subunits). {ECO:0000256|ARBA:ARBA00002624}.	Preferential cleavage: (Ac)2-L-Lys-D-Ala-|-D-Ala. Also transpeptidation of peptidyl-alanyl moieties that are N-acyl substituents of D-alanine.	plasma membrane [GO:0005886]; penicillin binding [GO:0008658]; peptidoglycan glycosyltransferase activity [GO:0008955]; serine-type D-Ala-D-Ala carboxypeptidase activity [GO:0009002]; peptidoglycan biosynthetic process [GO:0009252]; proteolysis [GO:0006508]; response to antibiotic [GO:0046677]
U5RVY6	RNA polymerase, sigma 28 subunit, SigF	CAETHG_1293	27.5951	27.3552	27.4869	27.2428	27.282	26.256	27.5343	27.5116	27.3588	27.4791	26.9269	27.4682			-0.000774747	0.552156	0.785164	0.0577621	0.257771				0	DNA binding [GO:0003677]; sigma factor activity [GO:0016987]; DNA-templated transcription initiation [GO:0006352]
U5RVF5	Anti-sigma F factor	CAETHG_1294	27.0929	26.6051	25.8971	25.7448	25.8341	25.8294	25.7759	26.2076	26.0298	26.5317	25.8028	26.0044		+	-0.0376614	0.728905	0.924828	0.0390212	0.307312	spoIIAB		FUNCTION: Binds to sigma F and blocks its ability to form an RNA polymerase holoenzyme (E-sigma F). Phosphorylates SpoIIAA on a serine residue. This phosphorylation may enable SpoIIAA to act as an anti-anti-sigma factor that counteracts SpoIIAB and thus releases sigma F from inhibition. {ECO:0000256|HAMAP-Rule:MF_00637}.	ATP + L-seryl-[protein] = ADP + H(+) + O-phospho-L-seryl-[protein]	ATP binding [GO:0005524]; protein serine kinase activity [GO:0106310]; protein serine/threonine kinase activity [GO:0004674]; sigma factor antagonist activity [GO:0016989]; asexual sporulation [GO:0030436]; negative regulation of sporulation resulting in formation of a cellular spore [GO:0042174]; protein phosphorylation [GO:0006468]; sporulation resulting in formation of a cellular spore [GO:003…
U5RVZ0	Transcriptional regulator, BadM/Rrf2 family	CAETHG_1298	30.7761	31.13	31.0796	31.2978	30.7538	30.8785	30.8743	31.123	31.2042	30.9952	30.9767	31.0672			0.0051379	0.0904382	0.0591578	0.652947	0.0390094				0
U5RVF9	N-acetylglucosaminyldiphosphoundecaprenol N-acetyl-beta-D-mannosaminyltransferase	CAETHG_1299	23.3298	22.4822	22.192	25.6827	24.1247	22.506	26.6796	25.2227	25.774	22.668	24.1045	25.8921		+	0.230291	3.22407	1.55265	0.0081315	1.31882		PATHWAY: Cell wall biogenesis; teichoic acid biosynthesis. {ECO:0000256|HAMAP-Rule:MF_02070}.	FUNCTION: Catalyzes the conversion of GlcNAc-PP-undecaprenol into ManNAc-GlcNAc-PP-undecaprenol, the first committed lipid intermediate in the de novo synthesis of teichoic acid. {ECO:0000256|HAMAP-Rule:MF_02070}.	N-acetyl-alpha-D-glucosaminyl-di-trans,octa-cis-undecaprenyl diphosphate + UDP-N-acetyl-alpha-D-mannosamine = H(+) + N-acetyl-beta-D-mannosaminyl-(1->4)-N-acetyl-alpha-D-glucosaminyl di-trans,octa-cis-undecaprenyl diphosphate + UDP	N-acetylglucosaminyldiphosphoundecaprenol N-acetyl-beta-D-mannosaminyltransferase activity [GO:0047244]; cell wall organization [GO:0071555]; teichoic acid biosynthetic process [GO:0019350]
U5RS23	Exopolysaccharide biosynthesis polyprenyl glycosylphosphotransferase	CAETHG_1300	26.9982	27.2551	24.0316	26.7302	26.7772	26.8191	26.3648	27.0745	26.7669	26.095	26.7755	26.7354			0.0457484	0.680528	0.160438	0.406851	0.311793				0	membrane [GO:0016020]; undecaprenyl-phosphate galactose phosphotransferase activity [GO:0047360]
U5RVZ4	Glycosyl transferase group 1	CAETHG_1303	27.6857	27.7615	27.7782	25.8419	27.0008	26.8383	26.9438	27.1504	27.3793	27.7418	26.5603	27.1578		+	-0.0417103	1.18143	1.57899	0.00769957	0.482327				0	glycosyltransferase activity [GO:0016757]
U5RVG3	O-antigen ligase family protein	CAETHG_1304	27.3712	26.9819	26.8598	26.5313	26.7171	26.4299	24.6024	26.4888	26.5034	27.071	26.5594	25.8649			-0.0861525	1.20613	0.804058	0.0554506	0.494288				0	membrane [GO:0016020]
U5RS27	UDP-N-acetylglucosamine 2-epimerase	CAETHG_1305	29.7611	29.7881	29.8936	30.5227	30.4818	30.4504	30.2309	30.2228	30.0935	29.8143	30.4849	30.1824		+	0.026293	0.670657	4.37901	0	0.27423				0	UDP-N-acetylglucosamine 2-epimerase activity [GO:0008761]
U5RRZ4	Transferase hexapeptide repeat containing protein	CAETHG_1306	28.78	28.7831	28.6525	28.9523	29.1107	28.9853	28.5881	29.0579	29.1726	28.7386	29.0161	28.9395			0.0143543	0.277512	0.586296	0.096857	0.117027				0	transferase activity [GO:0016740]
U5RSH6	Oxidoreductase domain protein	CAETHG_1307	32.0153	31.883	31.9317	31.8837	31.7703	31.87	31.7775	31.8457	31.8151	31.9433	31.8414	31.8128		+	-0.00932671	0.130574	1.1897	0.0189293	0.0560416				0	nucleotide binding [GO:0000166]
U5RVZ9	Nucleotide sugar dehydrogenase	CAETHG_1308	32.4429	32.5269	32.3342	32.1887	32.2249	32.1881	32.0312	32.0891	32.231	32.4347	32.2006	32.1171		+	-0.0226856	0.317599	2.09617	0.00348348	0.134426				0	NAD binding [GO:0051287]; oxidoreductase activity, acting on the CH-CH group of donors, NAD or NADP as acceptor [GO:0016628]; UDP-glucose 6-dehydrogenase activity [GO:0003979]; polysaccharide biosynthetic process [GO:0000271]
U5RVG7	Maltodextrin-binding protein	CAETHG_1309	31.0184	31.009	30.8977	30.5257	30.6198	30.5617	30.0182	29.9579	30.0323	30.975	30.5691	30.0028		+	-0.0694479	0.97227	5.818	0	0.398724				0	transmembrane transport [GO:0055085]
U5RSI0	Oligosaccharide repeat unit polymerase	CAETHG_1312	27.0458	27.2948	27.4438	27.0382	26.1819	26.9414	26.6052	26.9644	26.9968	27.2615	26.7205	26.8555			-0.0289993	0.541009	0.74641	0.0635415	0.229915				0	membrane [GO:0016020]
U5RW04	Glycosyl transferase family 2	CAETHG_1313	27.276	26.6583	28.1933	29.5759	30.1574	30.0332	28.0136	27.2689	26.9261	27.3759	29.9222	27.4028		+	0.00192538	2.54629	2.61105	0.00083299	1.19403				0	membrane [GO:0016020]; transferase activity [GO:0016740]
U5RVH4	Glyco_trans_4-like_N domain-containing protein	CAETHG_1314	30.8129	30.7241	30.6786	30.4842	30.6406	30.6259	30.6493	30.1815	30.533	30.7385	30.5836	30.4546			-0.0202804	0.283926	0.800498	0.0558784	0.116075				0
U5RS35	Glycosyl transferase group 1	CAETHG_1315	27.4594	27.3414	27.721	27.4337	27.7629	27.5513	27.4339	27.2623	27.8228	27.5073	27.5826	27.5064			-6.44411e-05	0.0762838	0.0496475	0.688885	0.0357498				0	glycosyltransferase activity [GO:0016757]
U5RS01	CapD, capsular polysaccharide biosynthesis protein	CAETHG_1316	28.4312	28.263	28.0951	27.822	27.8264	27.914	28.2268	28.3091	28.2625	28.2631	27.8542	28.2661		+	0.000218573	0.411984	2.36914	0.00167361	0.193494				0
U5RSI4	Polysaccharide biosynthesis protein CapD	CAETHG_1317	29.9433	29.8727	29.8466	30.4883	30.1329	30.3032	30.0949	30.4238	30.1019	29.8876	30.3081	30.2069		+	0.0228076	0.42059	1.46694	0.00999797	0.17923				0	membrane [GO:0016020]
U5RW08	UTP--glucose-1-phosphate uridylyltransferase	CAETHG_1318	31.0712	31.0754	30.9742	30.8372	30.8766	30.7587	30.968	30.834	30.9801	31.0403	30.8242	30.9274		+	-0.00806177	0.216096	1.67072	0.00643084	0.0882501				alpha-D-glucose 1-phosphate + H(+) + UTP = diphosphate + UDP-alpha-D-glucose	UTP:glucose-1-phosphate uridylyltransferase activity [GO:0003983]; biosynthetic process [GO:0009058]; UDP-glucose metabolic process [GO:0006011]
U5RVH7	Tetratricopeptide TPR_1 repeat-containing protein	CAETHG_1319	27.152	27.4055	27.4477	27.3666	28.023	27.8275	28.0993	27.8304	28.1214	27.3351	27.739	28.017		+	0.0487092	0.681929	1.48782	0.00956379	0.279975				0
U5RS40	Phosphoglucomutase/phosphomannomutase alpha/beta/alpha domain I	CAETHG_1320	29.7872	29.7862	29.6275	29.3721	29.4721	29.4591	29.0764	29.7722	29.0526	29.7336	29.4344	29.3004			-0.0309459	0.433242	0.785226	0.057781	0.181105				0	intramolecular transferase activity, phosphotransferases [GO:0016868]; magnesium ion binding [GO:0000287]; carbohydrate metabolic process [GO:0005975]
U5RW13	DUF4179 domain-containing protein	CAETHG_1323	20.9796	20.1342	21.5357	21.0295	22.6829	21.1266	24.2545	20.9645	20.5407	20.8831	21.613	21.9199			0.0740521	1.03673	0.187673	0.366464	0.434826				0	membrane [GO:0016020]
U5RS18	L-lactate oxidase	CAETHG_1336	32.8002	32.7687	32.7048	32.8811	32.7303	32.741	32.5649	32.6916	32.664	32.7579	32.7841	32.6402		+	-0.00841041	0.143957	1.0681	0.0263973	0.0626051				(S)-lactate + O2 = H2O2 + pyruvate	(S)-2-hydroxy-acid oxidase activity [GO:0003973]; FMN binding [GO:0010181]
U5RSJ8	DUF523 domain-containing protein	CAETHG_1337	22.3561	21.8238	23.6022	25.3372	25.2021	25.0139	25.1563	19.9481	23.7874	22.594	25.1844	22.9639			0.0264214	2.59038	0.708552	0.0700183	1.14394				0
U5RW29	Endonuclease MutS2	CAETHG_1338	28.1201	28.1906	28.1657	28.6282	29.1517	28.8917	29.6272	29.3616	29.6491	28.1588	28.8906	29.546		+	0.0990814	1.38714	3.62381	0.000184332	0.566583	mutS2		FUNCTION: Endonuclease that is involved in the suppression of homologous recombination and may therefore have a key role in the control of bacterial genetic diversity. {ECO:0000256|HAMAP-Rule:MF_00092}.	0	ATP binding [GO:0005524]; ATP hydrolysis activity [GO:0016887]; ATP-dependent DNA damage sensor activity [GO:0140664]; endonuclease activity [GO:0004519]; mismatched DNA binding [GO:0030983]; mismatch repair [GO:0006298]; negative regulation of DNA recombination [GO:0045910]
U5RVJ3	Peptidase U32	CAETHG_1339	29.0301	29.2775	29.0047	27.9358	28.2098	28.1304	28.9016	27.9894	28.6732	29.1041	28.092	28.5214		+	-0.0416175	1.01208	1.76978	0.00562149	0.414755				0	organic substance metabolic process [GO:0071704]
U5RS62	Cell division protein ZapA	CAETHG_1340	28.3511	28.1872	28.3493	29.5356	29.7596	29.764	28.3971	27.4319	28.6443	28.2958	29.6864	28.1578		+	-0.00986285	1.52861	2.31576	0.00199663	0.690351				0
U5RS24	Phenylalanine--tRNA ligase beta subunit	CAETHG_1341	32.6154	32.7874	32.575	32.2394	32.225	32.2202	32.53	32.3796	32.5162	32.6592	32.2282	32.4753		+	-0.0131413	0.431044	2.72746	0.000711111	0.1766	pheT			ATP + L-phenylalanine + tRNA(Phe) = AMP + diphosphate + H(+) + L-phenylalanyl-tRNA(Phe)	cytoplasm [GO:0005737]; ATP binding [GO:0005524]; magnesium ion binding [GO:0000287]; phenylalanine-tRNA ligase activity [GO:0004826]; transferase activity [GO:0016740]; tRNA binding [GO:0000049]; phenylalanyl-tRNA aminoacylation [GO:0006432]
U5RSK4	Phenylalanine--tRNA ligase alpha subunit	CAETHG_1342	30.7177	30.7428	31.0871	31.1497	30.9816	30.8731	31.6738	31.3032	31.3986	30.8492	31.0015	31.4585		+	0.0435237	0.609332	1.82086	0.00513631	0.258923	pheS			ATP + L-phenylalanine + tRNA(Phe) = AMP + diphosphate + H(+) + L-phenylalanyl-tRNA(Phe)	cytoplasm [GO:0005737]; ATP binding [GO:0005524]; magnesium ion binding [GO:0000287]; phenylalanine-tRNA ligase activity [GO:0004826]; transferase activity [GO:0016740]; tRNA binding [GO:0000049]; phenylalanyl-tRNA aminoacylation [GO:0006432]
U5RVJ8	50S ribosomal protein L20	CAETHG_1344	32.5855	32.5643	32.5205	32.2872	32.3332	32.3548	32.3809	32.3667	32.3186	32.5568	32.3251	32.3554		+	-0.0143833	0.23171	3.54254	0.000170213	0.102826	rplT		FUNCTION: Binds directly to 23S ribosomal RNA and is necessary for the in vitro assembly process of the 50S ribosomal subunit. It is not involved in the protein synthesizing functions of that subunit. {ECO:0000256|HAMAP-Rule:MF_00382, ECO:0000256|RuleBase:RU000560}.	0	ribonucleoprotein complex [GO:1990904]; ribosome [GO:0005840]; rRNA binding [GO:0019843]; structural constituent of ribosome [GO:0003735]; ribosomal large subunit assembly [GO:0000027]; translation [GO:0006412]
U5RS28	Translation initiation factor IF-3	CAETHG_1346	27.2921	26.9237	25.9942	25.5865	25.1945	25.4208	28.354	27.7544	28.167	26.7366	25.4006	28.0918		+	0.0967968	2.69118	3.04628	0.000482353	1.09868	infC		FUNCTION: IF-3 binds to the 30S ribosomal subunit and shifts the equilibrum between 70S ribosomes and their 50S and 30S subunits in favor of the free subunits, thus enhancing the availability of 30S subunits on which protein synthesis initiation begins. {ECO:0000256|HAMAP-Rule:MF_00080, ECO:0000256|RuleBase:RU000646}.	0	cytoplasm [GO:0005737]; translation initiation factor activity [GO:0003743]
U5RSK7	Threonine--tRNA ligase	CAETHG_1347	32.5026	32.6674	33.0431	32.6153	32.8225	32.8017	32.7739	32.7931	32.8716	32.7377	32.7465	32.8128			0.0053671	0.0751394	0.0694423	0.621043	0.0335388	thrS			ATP + L-threonine + tRNA(Thr) = AMP + diphosphate + H(+) + L-threonyl-tRNA(Thr)	cytoplasm [GO:0005737]; ATP binding [GO:0005524]; metal ion binding [GO:0046872]; threonine-tRNA ligase activity [GO:0004829]; transferase activity [GO:0016740]; tRNA binding [GO:0000049]; threonyl-tRNA aminoacylation [GO:0006435]
U5RS73	Aminotransferase	CAETHG_1350	31.0855	31.3006	31.1907	31.0075	31.1131	31.0324	31.0873	31.0152	31.0427	31.1922	31.051	31.0484		+	-0.0102762	0.143867	1.07136	0.0261748	0.0672157				0	pyridoxal phosphate binding [GO:0030170]; transaminase activity [GO:0008483]; biosynthetic process [GO:0009058]
U5RS32	4-hydroxy-tetrahydrodipicolinate reductase	CAETHG_1351	32.6579	32.5789	32.4601	32.6592	32.5735	32.6834	32.6227	32.6651	32.6667	32.5656	32.6387	32.6515			0.00613322	0.085865	0.496851	0.126545	0.0378218	dapB	PATHWAY: Amino-acid biosynthesis; L-lysine biosynthesis via DAP pathway; (S)-tetrahydrodipicolinate from L-aspartate: step 4/4. {ECO:0000256|HAMAP-Rule:MF_00102}.	FUNCTION: Catalyzes the conversion of 4-hydroxy-tetrahydrodipicolinate (HTPA) to tetrahydrodipicolinate. {ECO:0000256|HAMAP-Rule:MF_00102}.	(S)-2,3,4,5-tetrahydrodipicolinate + H2O + NAD(+) = (2S,4S)-4-hydroxy-2,3,4,5-tetrahydrodipicolinate + H(+) + NADH	cytoplasm [GO:0005737]; 4-hydroxy-tetrahydrodipicolinate reductase [GO:0008839]; NAD binding [GO:0051287]; NADP binding [GO:0050661]; oxidoreductase activity, acting on CH or CH2 groups, NAD or NADP as acceptor [GO:0016726]; diaminopimelate biosynthetic process [GO:0019877]; lysine biosynthetic process via diaminopimelate [GO:0009089]
U5RSL1	4-hydroxy-tetrahydrodipicolinate synthase	CAETHG_1352	33.5385	33.4185	33.2498	32.8748	33.1574	32.9039	33.1345	33.1331	33.1237	33.4023	32.9787	33.1304		+	-0.0194175	0.423578	1.82412	0.00514943	0.175227	dapA	PATHWAY: Amino-acid biosynthesis; L-lysine biosynthesis via DAP pathway; (S)-tetrahydrodipicolinate from L-aspartate: step 3/4. {ECO:0000256|ARBA:ARBA00005120, ECO:0000256|HAMAP-Rule:MF_00418}.	FUNCTION: Catalyzes the condensation of (S)-aspartate-beta-semialdehyde [(S)-ASA] and pyruvate to 4-hydroxy-tetrahydrodipicolinate (HTPA). {ECO:0000256|ARBA:ARBA00003294, ECO:0000256|HAMAP-Rule:MF_00418}.	L-aspartate 4-semialdehyde + pyruvate = (2S,4S)-4-hydroxy-2,3,4,5-tetrahydrodipicolinate + H(+) + H2O	cytoplasm [GO:0005737]; 4-hydroxy-tetrahydrodipicolinate synthase activity [GO:0008840]; diaminopimelate biosynthetic process [GO:0019877]; lysine biosynthetic process via diaminopimelate [GO:0009089]
U5RW45	Aspartate-semialdehyde dehydrogenase	CAETHG_1353	35.5437	35.4775	35.4292	35.3987	35.4021	35.4706	35.5065	35.4593	35.5566	35.4835	35.4238	35.5075			0.0017148	0.0836856	0.736929	0.0650158	0.0351838	asd	PATHWAY: Amino-acid biosynthesis; L-lysine biosynthesis via DAP pathway; (S)-tetrahydrodipicolinate from L-aspartate: step 2/4. {ECO:0000256|ARBA:ARBA00005076, ECO:0000256|HAMAP-Rule:MF_02121}.; PATHWAY: Amino-acid biosynthesis; L-methionine biosynthesis via de novo pathway; L-homoserine from L-aspartate: step 2/3. {ECO:0000256|ARBA:ARBA00005021, ECO:0000256|HAMAP-Rule:MF_02121}.; PATHWAY: Amino-…	FUNCTION: Catalyzes the NADPH-dependent formation of L-aspartate-semialdehyde (L-ASA) by the reductive dephosphorylation of L-aspartyl-4-phosphate. {ECO:0000256|HAMAP-Rule:MF_02121}.	L-aspartate 4-semialdehyde + NADP(+) + phosphate = 4-phospho-L-aspartate + H(+) + NADPH	aspartate-semialdehyde dehydrogenase activity [GO:0004073]; NAD binding [GO:0051287]; NADP binding [GO:0050661]; protein dimerization activity [GO:0046983]; 'de novo' L-methionine biosynthetic process [GO:0071266]; diaminopimelate biosynthetic process [GO:0019877]; isoleucine biosynthetic process [GO:0009097]; lysine biosynthetic process via diaminopimelate [GO:0009089]; threonine biosynthetic pr…
U5RS37	33 kDa chaperonin	CAETHG_1356	30.7664	30.6227	30.5616	30.5008	30.4518	30.3232	30.7663	30.3971	30.5511	30.6502	30.4253	30.5715			-0.00562559	0.224986	0.711269	0.0694975	0.0932168	hslO		FUNCTION: Redox regulated molecular chaperone. Protects both thermally unfolding and oxidatively damaged proteins from irreversible aggregation. Plays an important role in the bacterial defense system toward oxidative stress. {ECO:0000256|HAMAP-Rule:MF_00117}.	0	cytoplasm [GO:0005737]; unfolded protein binding [GO:0051082]; protein folding [GO:0006457]
U5RSL5	2,3,4,5-tetrahydropyridine-2,6-dicarboxylate N-acetyltransferase	CAETHG_1357	31.5011	31.5133	31.2622	31.3157	31.1435	31.2152	31.1152	31.4804	31.492	31.4255	31.2248	31.3625			-0.00450189	0.200759	0.466476	0.13825	0.0838295	dapH	PATHWAY: Amino-acid biosynthesis; L-lysine biosynthesis via DAP pathway; LL-2,6-diaminopimelate from (S)-tetrahydrodipicolinate (acetylase route): step 1/3. {ECO:0000256|HAMAP-Rule:MF_01691}.	FUNCTION: Catalyzes the transfer of an acetyl group from acetyl-CoA to tetrahydrodipicolinate. {ECO:0000256|HAMAP-Rule:MF_01691}.	(S)-2,3,4,5-tetrahydrodipicolinate + acetyl-CoA + H2O = CoA + L-2-acetamido-6-oxoheptanedioate	tetrahydrodipicolinate N-acetyltransferase activity [GO:0047200]; diaminopimelate biosynthetic process [GO:0019877]; lysine biosynthetic process via diaminopimelate [GO:0009089]
U5RW49	Single-strand binding protein/Primosomal replication protein n	CAETHG_1358	28.2659	28.448	28.1737	29.7617	29.5885	29.8054	30.1087	30.0398	30.033	28.2959	29.7185	30.0605		+	0.126045	1.76464	5.6659	0	0.764116				0	single-stranded DNA binding [GO:0003697]
U5RS43	DUF4364 family protein	CAETHG_1361	27.1777	26.9261	26.7201	27.8613	28.2272	28.2882	28.5258	28.378	28.4503	26.9413	28.1255	28.4514		+	0.107862	1.51007	3.76725	0.000213904	0.648837				0
U5RS90	FolC bifunctional protein	CAETHG_1365	31.1343	31.2689	31.2973	30.6138	30.6087	30.4914	31.093	30.9413	30.9367	31.2335	30.5713	30.9904		+	-0.0173675	0.662225	3.73568	0.000208333	0.273514				0	ATP binding [GO:0005524]; metal ion binding [GO:0046872]; tetrahydrofolylpolyglutamate synthase activity [GO:0004326]
U5RS48	Valine--tRNA ligase	CAETHG_1366	32.7571	33.0235	32.9276	32.4144	34.2354	32.435	32.5753	32.3879	32.5546	32.9027	33.0283	32.5059			-0.0283438	0.522352	0.236273	0.303211	0.222629	valS		FUNCTION: Catalyzes the attachment of valine to tRNA(Val). As ValRS can inadvertently accommodate and process structurally similar amino acids such as threonine, to avoid such errors, it has a 'posttransfer' editing activity that hydrolyzes mischarged Thr-tRNA(Val) in a tRNA-dependent manner. {ECO:0000256|HAMAP-Rule:MF_02004}.	ATP + L-valine + tRNA(Val) = AMP + diphosphate + L-valyl-tRNA(Val)	cytoplasm [GO:0005737]; aminoacyl-tRNA editing activity [GO:0002161]; ATP binding [GO:0005524]; valine-tRNA ligase activity [GO:0004832]; valyl-tRNA aminoacylation [GO:0006438]
U5RSM2	Cytosolic protein	CAETHG_1367	26.6742	26.2011	23.4658	22.0956	21.1699	22.7922	21.7166	21.6019	21.2957	25.447	22.0192	21.5381		+	-0.279211	3.90896	2.00915	0.00358989	1.74041				0
U5RS53	5'-nucleotidase SurE	CAETHG_1371	27.2698	27.2557	27.0231	27.0772	26.7026	26.6522	26.7644	27.4125	27.0956	27.1829	26.8107	27.0908			-0.006573	0.372179	0.638773	0.0838098	0.15828	surE		FUNCTION: Nucleotidase that shows phosphatase activity on nucleoside 5'-monophosphates. {ECO:0000256|HAMAP-Rule:MF_00060}.	a ribonucleoside 5'-phosphate + H2O = a ribonucleoside + phosphate	cytoplasm [GO:0005737]; metal ion binding [GO:0046872]; nucleotide binding [GO:0000166]; XMP 5'-nucleosidase activity [GO:0106411]
U5RSM6	Transcriptional regulator, LysR family	CAETHG_1372	24.2131	24.6849	26.6463	20.7334	22.0485	23.2255	20.7521	20.4897	20.5767	25.1814	22.0024	20.6061		+	-0.326807	4.57529	2.35502	0.00175862	1.91453				0	DNA binding [GO:0003677]; DNA-binding transcription factor activity [GO:0003700]
U5RW61	Phosphoglycerate dehydrogenase	CAETHG_1373	27.9545	27.6981	27.7239	28.3747	28.7077	28.5539	28.4608	28.0456	28.3573	27.7921	28.5454	28.2879		+	0.0354103	0.753282	2.25808	0.00238699	0.312609				0	NAD binding [GO:0051287]; phosphoglycerate dehydrogenase activity [GO:0004617]; transcription corepressor activity [GO:0003714]
U5RS58	Amidohydrolase	CAETHG_1376	29.7323	29.6313	29.5584	29.6005	29.2886	29.1747	29.8613	29.5575	29.3775	29.6407	29.3546	29.5988			-0.00299236	0.286061	0.626289	0.0865734	0.126141				0	deacetylase activity [GO:0019213]; hydrolase activity, acting on carbon-nitrogen (but not peptide) bonds [GO:0016810]
U5RS63	DUF2812 domain-containing protein	CAETHG_1381	26.1949	26.2121	26.2078	27.8773	27.61	27.746	27.3636	27.6234	27.9351	26.2049	27.7444	27.6407		+	0.102557	1.53951	4.09933	0	0.702565				0	membrane [GO:0016020]
U5RSB0	Periplasmic binding protein domain containing protein	CAETHG_1385	24.451	24.6424	24.3112	25.1764	24.2808	20.6445	25.5418	21.9773	23.9283	24.4682	23.3672	23.8158			-0.0466006	1.10097	0.12709	0.468765	0.452029				0
U5RSP2	Flavodoxin domain containing protein	CAETHG_1387	27.6218	27.4509	26.908	26.365	26.4771	26.2473	26.7746	26.548	26.3899	27.3269	26.3632	26.5708		+	-0.0540026	0.963712	2.11546	0.00311044	0.41412				0	membrane [GO:0016020]; FMN binding [GO:0010181]
U5RVP1	Cell shape determination protein CcmA	CAETHG_1389	22.2199	19.9381	23.7421	20.8686	24.073	22.9324	20.7974	21.254	21.7274	21.9667	22.6247	21.2596			-0.0505056	1.36503	0.253119	0.285269	0.557392				0
U5RSB6	DUF4004 family protein	CAETHG_1390	26.8097	26.3875	26.5343	25.2412	25.3377	24.7531	25.8614	25.2566	26.4526	26.5772	25.1107	25.8569		+	-0.0514498	1.46651	1.87437	0.00474346	0.598733				0
U5RSP4	3-oxoacyl-[acyl-carrier-protein] reductase	CAETHG_1392	27.9067	27.8271	27.4221	27.5197	27.7514	27.6619	27.7053	27.219	27.7636	27.7186	27.6443	27.5626			-0.0111413	0.155978	0.132456	0.45799	0.0637012		PATHWAY: Lipid metabolism; fatty acid biosynthesis. {ECO:0000256|ARBA:ARBA00005194, ECO:0000256|RuleBase:RU366074}.	FUNCTION: Catalyzes the NADPH-dependent reduction of beta-ketoacyl-ACP substrates to beta-hydroxyacyl-ACP products, the first reductive step in the elongation cycle of fatty acid biosynthesis. {ECO:0000256|RuleBase:RU366074}.	a (3R)-hydroxyacyl-[ACP] + NADP(+) = a 3-oxoacyl-[ACP] + H(+) + NADPH	3-oxoacyl-[acyl-carrier-protein] reductase (NADPH) activity [GO:0004316]; NAD binding [GO:0051287]; fatty acid biosynthetic process [GO:0006633]; steroid metabolic process [GO:0008202]
U5RW79	Beta-lactamase domain protein	CAETHG_1393	26.7602	26.861	26.0717	25.1332	26.086	25.8591	26.8536	25.9943	26.549	26.5643	25.6928	26.4657		+	-0.00704566	0.871521	0.965729	0.0353903	0.389676				0
U5RSC1	CRISPR-associated endonuclease Cas1	CAETHG_1395	29.6232	29.8603	29.7777	29.3587	29.4795	29.5835	29.8505	29.315	29.3291	29.7537	29.4739	29.4982			-0.018251	0.279822	0.611864	0.0900927	0.126569	cas1		FUNCTION: CRISPR (clustered regularly interspaced short palindromic repeat), is an adaptive immune system that provides protection against mobile genetic elements (viruses, transposable elements and conjugative plasmids). CRISPR clusters contain spacers, sequences complementary to antecedent mobile elements, and target invading nucleic acids. CRISPR clusters are transcribed and processed into CRI…	0	DNA binding [GO:0003677]; endodeoxyribonuclease activity [GO:0004520]; metal ion binding [GO:0046872]; defense response to virus [GO:0051607]; maintenance of CRISPR repeat elements [GO:0043571]
U5RS77	Cas_Cas4 domain-containing protein	CAETHG_1396	23.6879	23.8036	26.0476	21.4239	25.6753	20.0456	24.701	26.3179	26.8819	24.513	22.3816	25.967			0.103851	3.58533	0.791985	0.0567782	1.47239				0
U5RW83	CRISPR-associated protein Cas5, Hmari subtype	CAETHG_1398	27.5207	27.4883	27.3165	26.4884	26.1967	26.5689	27.0751	27.1218	26.9666	27.4418	26.418	27.0545		+	-0.027667	1.02381	3.53947	0.000167364	0.422072				0	defense response to virus [GO:0051607]
U5RVQ0	CRISPR-associated protein	CAETHG_1399	32.0768	32.0767	32.0225	31.8794	31.8459	31.8465	31.8739	31.7769	31.6828	32.0587	31.8573	31.7779		+	-0.0200596	0.280835	2.53519	0.0010411	0.118205				0	maintenance of CRISPR repeat elements [GO:0043571]
U5RSC6	Cadherin domain-containing protein	CAETHG_1400	29.3774	29.5168	29.4172	29.2259	28.8745	28.7634	29.5431	28.4917	29.2632	29.4371	28.9546	29.0993			-0.0241264	0.482531	0.537829	0.112314	0.202177				0	membrane [GO:0016020]; calcium ion binding [GO:0005509]; homophilic cell adhesion via plasma membrane adhesion molecules [GO:0007156]
U5RS82	CRISPR-associated protein	CAETHG_1401	27.7555	27.8083	28.0396	27.367	27.2678	27.0216	27.6811	27.2505	27.2126	27.8678	27.2188	27.3814		+	-0.034746	0.649023	1.73942	0.00584798	0.27574				0	hydrolase activity, acting on ester bonds [GO:0016788]; defense response to virus [GO:0051607]
U5RVQ6	Nitroreductase	CAETHG_1409	30.8965	30.5864	30.708	30.9036	30.7658	30.8411	30.8873	30.7409	30.6803	30.7303	30.8368	30.7695			0.00280203	0.106551	0.253849	0.28482	0.0440006				0	oxidoreductase activity [GO:0016491]
U5RVR5	TfoX domain-containing protein	CAETHG_1419	27.0128	27.1352	25.9058	26.1219	25.9139	26.0327	26.1432	26.194	25.5307	26.6846	26.0229	25.956			-0.0520446	0.728625	0.768174	0.0600554	0.328843				0
U5RSE7	GCN5-related N-acetyltransferase	CAETHG_1420	21.0579	23.4906	23.9227	23.5128	21.6203	24.2702	21.518	24.5434	22.2203	22.8238	23.1344	22.7606			-0.00451442	0.373866	0.0229677	0.810853	0.163395				0	glucosamine 6-phosphate N-acetyltransferase activity [GO:0004343]; UDP-N-acetylglucosamine biosynthetic process [GO:0006048]
U5RSF7	Carboxymuconolactone decarboxylase	CAETHG_1430	28.095	28.3773	26.7024	26.4373	27.0545	26.8885	27.9873	27.6017	27.1253	27.7249	26.7934	27.5714			-0.0109607	0.931422	0.679666	0.074491	0.407749				0	peroxiredoxin activity [GO:0051920]
U5RSB3	Beta-lactamase	CAETHG_1431	31.6038	32.2741	32.4887	30.824	30.9202	31.152	30.9945	31.2354	31.701	32.1222	30.9654	31.3103		+	-0.0579919	1.15682	1.7584	0.00567913	0.484925				0
U5RST3	Nitroreductase	CAETHG_1432	32.5837	32.6083	32.5572	32.5075	32.4095	32.3844	32.5356	32.4336	32.3963	32.5831	32.4338	32.4552		+	-0.00913584	0.149217	1.40405	0.0113405	0.0658946				0	oxidoreductase activity [GO:0016491]
U5RSB9	ABC-2 membrane transporter-like protein	CAETHG_1436	26.3215	26.4889	25.7903	21.5815	26.2522	25.9982	20.3866	22.2432	22.1513	26.2002	24.6106	21.5937		+	-0.329039	4.60654	1.4406	0.0107014	1.91047				0	membrane [GO:0016020]
U5RST8	ABC transporter related protein	CAETHG_1437	29.2157	28.9211	28.9213	29.5428	29.5145	29.4748	29.9919	29.7009	29.7014	29.0194	29.5107	29.7981		+	0.0556213	0.778699	2.86049	0.000814249	0.321517				0	ATP binding [GO:0005524]
U5RWB4	Transcriptional regulator, GntR family	CAETHG_1438	23.177	22.8479	22.7355	20.1859	22.3497	21.1662	19.4125	23.1067	21.7025	22.9201	21.2339	21.4072			-0.108066	1.6862	0.569931	0.101456	0.757352				0	DNA binding [GO:0003677]; DNA-binding transcription factor activity [GO:0003700]
U5RSU3	CoA-substrate-specific enzyme activase	CAETHG_1442	30.1504	30.3508	30.2138	30.4257	30.1557	30.0812	29.7521	29.8555	30.0437	30.2383	30.2209	29.8838		+	-0.0253244	0.354541	1.35889	0.0126903	0.163178				0	hydro-lyase activity [GO:0016836]; iron-sulfur cluster binding [GO:0051536]
U5RSU5	Transglutaminase domain-containing protein	CAETHG_1447	24.9884	24.4336	24.926	23.8713	21.7698	22.0908	23.9589	25.1377	24.2892	24.7827	22.5773	24.4619		+	-0.022912	2.20539	1.61067	0.00709649	0.972879				0	membrane [GO:0016020]
U5RWC5	Regulatory protein RecX	CAETHG_1448	20.4514	21.6859	22.7104	24.5981	26.0549	25.9763	26.3275	26.8569	26.4549	21.6159	25.5431	26.5465		+	0.352182	4.93055	3.12995	0.000515723	2.12759	recX		FUNCTION: Modulates RecA activity. {ECO:0000256|ARBA:ARBA00003529, ECO:0000256|HAMAP-Rule:MF_01114}.	0	cytoplasm [GO:0005737]; regulation of DNA repair [GO:0006282]
U5RVT8	Processing peptidase	CAETHG_1449	21.9244	24.2702	22.1522	21.6541	24.2688	23.305	21.8297	20.3424	20.5295	22.7823	23.076	20.9005		+	-0.13441	2.17545	0.919268	0.039803	0.963777				0	metal ion binding [GO:0046872]; metalloendopeptidase activity [GO:0004222]; proteolysis [GO:0006508]
U5RSH8	DEAD/DEAH box helicase domain protein	CAETHG_1450	27.3511	27.1707	27.4066	28.119	27.5969	27.5652	27.5719	27.6776	27.2538	27.3095	27.7604	27.5011		+	0.013687	0.450928	0.87467	0.0454698	0.184781				0	cytoplasm [GO:0005737]; ATP binding [GO:0005524]; hydrolase activity [GO:0016787]; nucleic acid binding [GO:0003676]; RNA helicase activity [GO:0003724]
U5RWD0	Transcription elongation factor GreA	CAETHG_1453	33.6573	33.6535	33.6232	33.5951	33.7283	33.6715	33.6303	33.5971	33.5611	33.6447	33.665	33.5962			-0.00346247	0.0687764	0.63114	0.0853765	0.0288524	greA		FUNCTION: Necessary for efficient RNA polymerase transcription elongation past template-encoded arresting sites. The arresting sites in DNA have the property of trapping a certain fraction of elongating RNA polymerases that pass through, resulting in locked ternary complexes. Cleavage of the nascent transcript by cleavage factors such as GreA or GreB allows the resumption of elongation from the n…	0	DNA binding [GO:0003677]; RNA polymerase binding [GO:0070063]; translation elongation factor activity [GO:0003746]; regulation of DNA-templated transcription elongation [GO:0032784]
U5RSI2	Di-trans,poly-cis-decaprenylcistransferase	CAETHG_1455	25.6199	25.5718	25.5733	20.1634	21.9528	21.1995	25.3968	25.3968	25.1886	25.5883	21.1052	25.3274		+	-0.0186374	4.4831	4.1461	0	2.05462				0	di-trans,poly-cis-decaprenylcistransferase activity [GO:0008834]
U5RSV4	DUF1858 domain-containing protein	CAETHG_1457	33.7692	33.4764	33.505	32.9102	33.2956	33.1627	32.7367	32.9612	33.252	33.5835	33.1228	32.9833		+	-0.0428717	0.600204	1.53859	0.00839158	0.256462				0
U5RWD4	DUF1858 domain-containing protein	CAETHG_1458	30.1592	29.7278	29.5169	29.2514	29.5577	29.5687	29.5192	29.3954	29.3023	29.8013	29.4593	29.4056		+	-0.0282659	0.395722	0.844919	0.0495891	0.175268				0
U5RVU7	FAD:protein FMN transferase	CAETHG_1459	25.8846	26.1384	26.0856	24.7558	23.821	25.2599	20.2374	20.262	21.4582	26.0362	24.6122	20.6526		+	-0.384544	5.38361	4.11267	0	2.27767			FUNCTION: Flavin transferase that catalyzes the transfer of the FMN moiety of FAD and its covalent binding to the hydroxyl group of a threonine residue in a target flavoprotein. {ECO:0000256|RuleBase:RU363002}.	FAD + L-threonyl-[protein] = AMP + FMN-L-threonyl-[protein] + H(+)	membrane [GO:0016020]; metal ion binding [GO:0046872]; transferase activity [GO:0016740]; protein flavinylation [GO:0017013]
U5RSI7	Adenosylcobinamide kinase	CAETHG_1460	27.9432	27.7657	27.6301	28.6155	28.6079	28.6672	28.9925	28.8036	28.6329	27.7797	28.6302	28.8097		+	0.0735732	1.03002	3.66406	0.000191388	0.449268		PATHWAY: Cofactor biosynthesis; adenosylcobalamin biosynthesis; adenosylcobalamin from cob(II)yrinate a,c-diamide: step 5/7. {ECO:0000256|ARBA:ARBA00005159}.; PATHWAY: Cofactor biosynthesis; adenosylcobalamin biosynthesis; adenosylcobalamin from cob(II)yrinate a,c-diamide: step 6/7. {ECO:0000256|ARBA:ARBA00004692}.	FUNCTION: Catalyzes ATP-dependent phosphorylation of adenosylcobinamide and addition of GMP to adenosylcobinamide phosphate. {ECO:0000256|ARBA:ARBA00003889}.	adenosylcob(III)inamide + ATP = adenosylcob(III)inamide phosphate + ADP + H(+)	adenosylcobinamide kinase (ATP-specific) activity [GO:0036429]; adenosylcobinamide kinase (GTP-specific) activity [GO:0036428]; ATP binding [GO:0005524]; cobinamide phosphate guanylyltransferase activity [GO:0008820]; GTP binding [GO:0005525]; cobalamin biosynthetic process [GO:0009236]; phosphorylation [GO:0016310]
U5RSV6	Alpha-ribazole phosphatase	CAETHG_1462	28.0996	28.0339	28.0864	27.6212	27.8288	27.8279	28.0399	27.9095	28.0734	28.0733	27.7593	28.0076		+	-0.00469303	0.313987	1.98135	0.00363536	0.135216				0	alpha-ribazole phosphatase activity [GO:0043755]; cobalamin biosynthetic process [GO:0009236]
U5RWE0	Ferric uptake regulator, Fur family	CAETHG_1463	29.6607	29.897	29.8877	29.4669	29.1438	29.3629	29.2409	29.4033	29.557	29.8151	29.3245	29.4004		+	-0.0296228	0.490606	1.80106	0.00529975	0.215624				0	DNA-binding transcription factor activity [GO:0003700]
U5RSE9	WYL domain containing protein	CAETHG_1466	23.7615	24.3071	23.1678	23.5582	23.9838	23.7017	23.2293	23.2717	23.8877	23.7455	23.7479	23.4629			-0.0201866	0.285031	0.192007	0.360106	0.133798				0
U5RVV6	Probable GTP-binding protein EngB	CAETHG_1469	21.6334	20.7702	22.0462	24.8902	23.864	25.5022	24.9306	22.9757	24.6957	21.4833	24.7522	24.2006		+	0.194099	3.26889	2.11914	0.00306061	1.42883	engB		FUNCTION: Necessary for normal cell division and for the maintenance of normal septation. {ECO:0000256|HAMAP-Rule:MF_00321}.	0	GTP binding [GO:0005525]; metal ion binding [GO:0046872]; division septum assembly [GO:0000917]
U5RSJ7	Lon protease	CAETHG_1470	28.3493	28.1991	27.9764	28.0536	28.2223	28.1409	28.3253	28.1274	28.0094	28.1749	28.139	28.154			-0.00149404	0.0359675	0.0186781	0.837292	0.0147486	lon		FUNCTION: ATP-dependent serine protease that mediates the selective degradation of mutant and abnormal proteins as well as certain short-lived regulatory proteins. Required for cellular homeostasis and for survival from DNA damage and developmental changes induced by stress. Degrades polypeptides processively to yield small peptide fragments that are 5 to 10 amino acids long. Binds to DNA in a do…	Hydrolysis of proteins in presence of ATP.	cytoplasm [GO:0005737]; ATP binding [GO:0005524]; ATP hydrolysis activity [GO:0016887]; ATP-dependent peptidase activity [GO:0004176]; sequence-specific DNA binding [GO:0043565]; serine-type endopeptidase activity [GO:0004252]; cellular response to heat [GO:0034605]; protein quality control for misfolded or incompletely synthesized proteins [GO:0006515]
U5RSF5	ATP-dependent Clp protease ATP-binding subunit ClpX	CAETHG_1471	32.8826	32.9455	32.8293	32.3321	32.322	32.3608	32.528	32.6202	32.7938	32.8858	32.3383	32.6473		+	-0.017033	0.547487	3.15625	0.000450161	0.224128	clpX		FUNCTION: ATP-dependent specificity component of the Clp protease. It directs the protease to specific substrates. Can perform chaperone functions in the absence of ClpP. {ECO:0000256|HAMAP-Rule:MF_00175}.	0	ATP binding [GO:0005524]; ATP hydrolysis activity [GO:0016887]; ATP-dependent protein folding chaperone [GO:0140662]; peptidase activity [GO:0008233]; protein dimerization activity [GO:0046983]; unfolded protein binding [GO:0051082]; zinc ion binding [GO:0008270]; proteolysis [GO:0006508]
U5RSW5	ATP-dependent Clp protease proteolytic subunit	CAETHG_1472	34.2491	34.2067	34.0728	33.7312	33.8206	33.7491	33.7534	33.8495	33.7628	34.1762	33.767	33.7886		+	-0.0276888	0.409222	3.31859	0.000215054	0.188029	clpP		FUNCTION: Cleaves peptides in various proteins in a process that requires ATP hydrolysis. Has a chymotrypsin-like activity. Plays a major role in the degradation of misfolded proteins. {ECO:0000256|HAMAP-Rule:MF_00444}.	Hydrolysis of proteins to small peptides in the presence of ATP and magnesium. alpha-casein is the usual test substrate. In the absence of ATP, only oligopeptides shorter than five residues are hydrolyzed (such as succinyl-Leu-Tyr-|-NHMec, and Leu-Tyr-Leu-|-Tyr-Trp, in which cleavage of the -Tyr-|-Leu- and -Tyr-|-Trp bonds also occurs).	cytoplasm [GO:0005737]; ATP-dependent peptidase activity [GO:0004176]; serine-type endopeptidase activity [GO:0004252]; proteolysis [GO:0006508]
U5RWF1	Trigger factor	CAETHG_1473	34.8509	34.9058	34.7723	34.6868	34.7085	34.7224	34.6937	34.8626	34.9088	34.843	34.7059	34.8217		+	-0.00151961	0.137061	0.853628	0.0485281	0.0602262	tig		FUNCTION: Involved in protein export. Acts as a chaperone by maintaining the newly synthesized protein in an open conformation. Functions as a peptidyl-prolyl cis-trans isomerase. {ECO:0000256|ARBA:ARBA00024849, ECO:0000256|HAMAP-Rule:MF_00303}.	[protein]-peptidylproline (omega=180) = [protein]-peptidylproline (omega=0)	cytoplasm [GO:0005737]; peptidyl-prolyl cis-trans isomerase activity [GO:0003755]; cell cycle [GO:0007049]; cell division [GO:0051301]; protein folding [GO:0006457]; protein transport [GO:0015031]
U5RVW2	Xylose isomerase domain-containing protein TIM barrel	CAETHG_1474	28.1888	27.8556	27.6632	27.1905	27.3439	27.2362	28.0536	27.5981	27.695	27.9026	27.2569	27.7822		+	-0.00859424	0.645687	1.67977	0.00642189	0.280357				0	isomerase activity [GO:0016853]
U5RSK1	Lipoprotein	CAETHG_1475	32.8775	32.7832	32.6958	32.6116	32.5555	32.5239	32.5145	32.4864	32.6319	32.7855	32.5637	32.5443		+	-0.0172325	0.241255	1.90996	0.00438778	0.109435				0	membrane [GO:0016020]
U5RSG1	Orotate phosphoribosyltransferase	CAETHG_1476	31.2046	31.1038	31.0858	31.5051	31.6922	32.2344	31.998	32.0638	31.7	31.1314	31.8106	31.9206		+	0.0563736	0.789231	1.79329	0.00538847	0.349011	pyrE	PATHWAY: Pyrimidine metabolism; UMP biosynthesis via de novo pathway; UMP from orotate: step 1/2. {ECO:0000256|ARBA:ARBA00004889, ECO:0000256|HAMAP-Rule:MF_01208}.	FUNCTION: Catalyzes the transfer of a ribosyl phosphate group from 5-phosphoribose 1-diphosphate to orotate, leading to the formation of orotidine monophosphate (OMP). {ECO:0000256|HAMAP-Rule:MF_01208}.	diphosphate + orotidine 5'-phosphate = 5-phospho-alpha-D-ribose 1-diphosphate + orotate	magnesium ion binding [GO:0000287]; orotate phosphoribosyltransferase activity [GO:0004588]; 'de novo' UMP biosynthetic process [GO:0044205]; pyrimidine nucleobase biosynthetic process [GO:0019856]
U5RSX0	Dihydroorotate dehydrogenase	CAETHG_1477	25.6902	25.4464	25.3458	21.4898	20.3743	21.1887	21.7021	23.1071	23.6756	25.4941	21.0176	22.8283		+	-0.190418	4.47649	3.22597	0.00020339	1.8386	pyrD	PATHWAY: Pyrimidine metabolism; UMP biosynthesis via de novo pathway. {ECO:0000256|ARBA:ARBA00004725, ECO:0000256|HAMAP-Rule:MF_00224}.	FUNCTION: Catalyzes the conversion of dihydroorotate to orotate. {ECO:0000256|HAMAP-Rule:MF_00224}.	(S)-dihydroorotate + A = AH2 + orotate	cytoplasm [GO:0005737]; dihydroorotate dehydrogenase activity [GO:0004152]; 'de novo' pyrimidine nucleobase biosynthetic process [GO:0006207]; 'de novo' UMP biosynthetic process [GO:0044205]
U5RVW5	Orotidine 5'-phosphate decarboxylase	CAETHG_1479	29.5207	29.5805	29.4752	29.611	29.6458	29.5824	28.9841	29.1073	28.8199	29.5255	29.6131	28.9704		+	-0.0396456	0.642649	3.59746	0.000180995	0.284555	pyrF	PATHWAY: Pyrimidine metabolism; UMP biosynthesis via de novo pathway; UMP from orotate: step 2/2. {ECO:0000256|ARBA:ARBA00004861, ECO:0000256|HAMAP-Rule:MF_01215}.		H(+) + orotidine 5'-phosphate = CO2 + UMP	orotidine-5'-phosphate decarboxylase activity [GO:0004590]; 'de novo' pyrimidine nucleobase biosynthetic process [GO:0006207]; 'de novo' UMP biosynthetic process [GO:0044205]
U5RSK5	Aspartate carbamoyltransferase regulatory chain	CAETHG_1480	29.8283	30.0194	29.9687	29.9828	29.6094	29.5764	29.84	29.728	29.6345	29.9388	29.7229	29.7342			-0.0146159	0.215879	0.629408	0.0857937	0.0992197			FUNCTION: Involved in allosteric regulation of aspartate carbamoyltransferase. {ECO:0000256|ARBA:ARBA00002565}.	0	aspartate carbamoyltransferase complex [GO:0009347]; metal ion binding [GO:0046872]; transferase activity [GO:0016740]; 'de novo' pyrimidine nucleobase biosynthetic process [GO:0006207]; pyrimidine nucleotide biosynthetic process [GO:0006221]
U5RSG6	Aspartate carbamoyltransferase	CAETHG_1481	31.8301	31.6566	31.5718	31.2913	31.1378	31.2173	31.2369	30.9748	31.0306	31.6862	31.2155	31.0808		+	-0.0432445	0.605423	2.73599	0.000719101	0.259539	pyrB	PATHWAY: Pyrimidine metabolism; UMP biosynthesis via de novo pathway; (S)-dihydroorotate from bicarbonate: step 2/3. {ECO:0000256|ARBA:ARBA00004852, ECO:0000256|HAMAP-Rule:MF_00001}.		carbamoyl phosphate + L-aspartate = H(+) + N-carbamoyl-L-aspartate + phosphate	amino acid binding [GO:0016597]; aspartate carbamoyltransferase activity [GO:0004070]; 'de novo' pyrimidine nucleobase biosynthetic process [GO:0006207]; 'de novo' UMP biosynthetic process [GO:0044205]; amino acid metabolic process [GO:0006520]
U5RVW9	2-hydroxyglutaryl-CoA dehydratase D-component	CAETHG_1484	23.8997	23.9162	24.7488	25.1601	23.7406	24.8095	22.7404	23.5171	22.4712	24.1882	24.5701	22.9096		+	-0.0913297	1.66045	1.47653	0.00977143	0.710066				0	hydro-lyase activity [GO:0016836]
U5RSK9	Bcr/CflA family efflux transporter	CAETHG_1485	23.3253	20.7838	22.2659	21.4561	21.6536	19.8932	22.5681	22.3065	21.9418	22.125	21.001	22.2721			0.0105095	1.27116	0.567264	0.102249	0.567739				0	plasma membrane [GO:0005886]; xenobiotic transmembrane transporter activity [GO:0042910]; xenobiotic detoxification by transmembrane export across the plasma membrane [GO:1990961]
U5RSH3	Methionine aminopeptidase	CAETHG_1486	30.77	30.4019	30.4891	30.3358	30.2494	30.5045	30.1245	30.7129	30.5469	30.5537	30.3633	30.4614			-0.00658953	0.190399	0.222759	0.318994	0.0777425	map		FUNCTION: Removes the N-terminal methionine from nascent proteins. The N-terminal methionine is often cleaved when the second residue in the primary sequence is small and uncharged (Met-Ala-, Cys, Gly, Pro, Ser, Thr, or Val). Requires deformylation of the N(alpha)-formylated initiator methionine before it can be hydrolyzed. {ECO:0000256|ARBA:ARBA00002521, ECO:0000256|HAMAP-Rule:MF_01974}.	Release of N-terminal amino acids, preferentially methionine, from peptides and arylamides.	metalloaminopeptidase activity [GO:0070006]; transition metal ion binding [GO:0046914]; protein initiator methionine removal [GO:0070084]; proteolysis [GO:0006508]
U5RSL4	Diguanylate phosphodiesterase	CAETHG_1490	23.9086	23.6795	23.6653	22.8192	21.8972	21.5613	21.0695	21.0048	22.7594	23.7512	22.0926	21.6112		+	-0.152853	2.13994	1.68308	0.0063379	0.916632				0
U5RWH1	Transcriptional regulator, TetR family	CAETHG_1493	25.2579	25.7532	25.4673	24.8894	24.4916	24.6451	25.8843	25.7067	25.8184	25.4928	24.6754	25.8031		+	0.0221634	1.12772	3.03157	0.000479532	0.475654				0	DNA binding [GO:0003677]
U5RSM4	Alcohol dehydrogenase	CAETHG_1500	34.2091	34.4186	32.8405	21.4092	21.3771	21.7644	35.0329	35.4252	35.5895	33.8228	21.5169	35.3492		+	0.109032	13.8323	6.90984	0	6.19225				0	alcohol dehydrogenase (NAD+) activity [GO:0004022]; metal ion binding [GO:0046872]
U5RSJ0	Aminotransferase class IV	CAETHG_1508	32.2472	32.3486	32.3062	31.8698	31.7306	32.2452	32.1017	32.2652	32.1798	32.3007	31.9485	32.1822		+	-0.00846	0.352135	1.02839	0.0292211	0.146303				0	transaminase activity [GO:0008483]
U5RSZ4	aminodeoxychorismate synthase	CAETHG_1509	24.9781	25.4968	25.3771	20.6437	22.0053	22.1227	27.1378	27.6047	27.635	25.284	21.5906	27.4592		+	0.155368	5.86859	4.55239	0	2.42242				0	4-amino-4-deoxychorismate synthase activity [GO:0046820]; lyase activity [GO:0016829]; folic acid-containing compound biosynthetic process [GO:0009396]
U5RWI7	ubiquitinyl hydrolase 1	CAETHG_1510	26.6817	27.3937	27.54	25.9991	25.8265	25.9955	27.3021	27.5649	27.3107	27.2052	25.9404	27.3926		+	0.0133872	1.45219	2.81971	0.000782396	0.644948				Thiol-dependent hydrolysis of ester, thioester, amide, peptide and isopeptide bonds formed by the C-terminal Gly of ubiquitin (a 76-residue protein attached to proteins as an intracellular targeting signal).	cysteine-type deubiquitinase activity [GO:0004843]; lyase activity [GO:0016829]; transferase activity [GO:0016740]; glutamine metabolic process [GO:0006541]; protein deubiquitination [GO:0016579]
U5RWJ3	Signal peptide protein, YSIRK family	CAETHG_1515	31.6836	30.0781	30.3839	26.4218	26.3605	26.1942	29.389	31.4631	31.0404	30.7152	26.3255	30.6308		+	-0.00602831	4.38971	3.09255	0.000504615	2.04973				0
U5RSN8	DUF3786 domain-containing protein	CAETHG_1517	29.6408	29.6866	29.6573	28.688	29.5613	29.7136	29.7449	29.457	29.6433	29.6616	29.321	29.6151			-0.00332287	0.340618	0.353698	0.200525	0.150805				0
U5RSK0	Hemerythrin-like metal-binding protein	CAETHG_1518	27.2143	27.8196	28.2467	27.0913	26.0924	26.3388	25.502	26.6523	26.8104	27.7602	26.5075	26.3216		+	-0.102761	1.43866	1.31777	0.013688	0.638887				0	metal ion binding [GO:0046872]
U5RT09	4-hydroxybenzoyl-CoA thioesterase	CAETHG_1524	27.7701	27.9481	28.0712	27.2545	27.5803	27.4343	27.5806	27.1969	27.3979	27.9298	27.423	27.3918		+	-0.0384274	0.537984	1.85943	0.00487386	0.246583				0	hydrolase activity [GO:0016787]
U5RSK8	TGc domain-containing protein	CAETHG_1528	30.3838	30.3595	30.303	30.6864	30.3441	30.4622	30.7679	30.2864	30.48	30.3487	30.4976	30.5114			0.0116218	0.162705	0.310679	0.233147	0.0736479				0
U5RSQ3	Nitroreductase	CAETHG_1532	27.1921	26.8323	26.8535	26.8516	27.0279	27.0338	27.3283	26.5294	26.9934	26.9593	26.9711	26.9504			-0.000638916	0.0207399	0.00198949	0.974793	0.00849363				0	oxidoreductase activity [GO:0016491]
U5RSL3	Exonuclease RNase T and DNA polymerase III	CAETHG_1533	28.9257	29.0052	29.0787	22.4854	21.0699	21.921	22.5688	20.4165	21.4198	29.0032	21.8254	21.4684		+	-0.538202	7.53482	4.57096	0	3.47085				0	exonuclease activity [GO:0004527]; nucleic acid binding [GO:0003676]
U5RWL9	ATPase_AAA_core domain-containing protein	CAETHG_1540	28.7905	28.7648	28.7586	27.7791	27.9259	27.3279	28.0959	28.1229	28.2056	28.7713	27.6776	28.1415		+	-0.0449889	1.09367	2.99714	0.000535613	0.4482				0	ATP binding [GO:0005524]; ATP hydrolysis activity [GO:0016887]
U5RSM1	Cell wall binding repeat 2-containing protein	CAETHG_1543	25.9333	26.2756	26.385	26.6587	26.8426	26.9618	27.1413	27.2494	27.5667	26.198	26.8211	27.3191		+	0.0800823	1.12115	2.77462	0.000749415	0.458656				0
U5RWM3	Phosphoesterase	CAETHG_1545	22.7051	21.3599	20.1096	24.4554	24.1149	24.2613	22.0786	20.8599	20.7757	21.3915	24.2772	21.2381		+	-0.0109619	3.03912	2.07467	0.00349112	1.39789				0	cellular anatomical entity [GO:0110165]; hydrolase activity [GO:0016787]; metal ion binding [GO:0046872]; carbohydrate metabolic process [GO:0005975]
U5RW31	dITP/XTP pyrophosphatase	CAETHG_1546	25.9806	25.6553	23.3251	23.3412	20.5325	22.81	21.0442	22.9432	21.0266	24.987	22.2279	21.6713		+	-0.236833	3.31566	1.29794	0.0145834	1.44975			FUNCTION: Pyrophosphatase that catalyzes the hydrolysis of nucleoside triphosphates to their monophosphate derivatives, with a high preference for the non-canonical purine nucleotides XTP (xanthosine triphosphate), dITP (deoxyinosine triphosphate) and ITP. Seems to function as a house-cleaning enzyme that removes non-canonical purine nucleotides from the nucleotide pool, thus preventing their inc…	H2O + ITP = diphosphate + H(+) + IMP	dITP diphosphatase activity [GO:0035870]; ITP diphosphatase activity [GO:0036220]; metal ion binding [GO:0046872]; nucleotide binding [GO:0000166]; ribonucleoside triphosphate phosphatase activity [GO:0017111]; XTP diphosphatase activity [GO:0036222]; nucleotide metabolic process [GO:0009117]; purine nucleoside triphosphate catabolic process [GO:0009146]
U5RSS0	Ribonuclease PH	CAETHG_1547	29.1539	29.4066	28.6948	28.3052	28.3288	28.4019	28.4923	28.4061	28.3452	29.0851	28.3453	28.4145		+	-0.0478966	0.739786	1.9948	0.00360501	0.333619	rph		FUNCTION: Phosphorolytic 3'-5' exoribonuclease that plays an important role in tRNA 3'-end maturation. Removes nucleotide residues following the 3'-CCA terminus of tRNAs; can also add nucleotides to the ends of RNA molecules by using nucleoside diphosphates as substrates, but this may not be physiologically important. Probably plays a role in initiation of 16S rRNA degradation (leading to ribosom…	phosphate + tRNA(n+1) = a ribonucleoside 5'-diphosphate + tRNA(n)	3'-5'-exoribonuclease activity [GO:0000175]; tRNA binding [GO:0000049]; tRNA nucleotidyltransferase activity [GO:0009022]; rRNA catabolic process [GO:0016075]; rRNA processing [GO:0006364]; tRNA processing [GO:0008033]
U5RSM5	AIR synthase related protein domain protein	CAETHG_1548	30.5319	30.6098	30.5391	30.2569	30.3543	30.1513	30.1499	29.9922	30.0947	30.5603	30.2542	30.0789		+	-0.0343801	0.481322	3.07425	0.000495468	0.198905				0
U5RSS4	Aspartyl/glutamyl-tRNA(Asn/Gln) amidotransferase subunit B	CAETHG_1552	24.1401	24.0328	24.5555	23.9601	24.0959	23.7729	24.431	24.5849	24.0816	24.2428	23.943	24.3658			0.00878729	0.422856	0.794255	0.0566347	0.177589	gatB		FUNCTION: Allows the formation of correctly charged Asn-tRNA(Asn) or Gln-tRNA(Gln) through the transamidation of misacylated Asp-tRNA(Asn) or Glu-tRNA(Gln) in organisms which lack either or both of asparaginyl-tRNA or glutaminyl-tRNA synthetases. The reaction takes place in the presence of glutamine and ATP through an activated phospho-Asp-tRNA(Asn) or phospho-Glu-tRNA(Gln). {ECO:0000256|ARBA:ARB…	ATP + H2O + L-aspartyl-tRNA(Asn) + L-glutamine = ADP + 2 H(+) + L-asparaginyl-tRNA(Asn) + L-glutamate + phosphate	asparaginyl-tRNA synthase (glutamine-hydrolyzing) activity [GO:0050566]; ATP binding [GO:0005524]; glutaminyl-tRNA synthase (glutamine-hydrolyzing) activity [GO:0050567]; transferase activity [GO:0016740]; translation [GO:0006412]
U5RSM9	Glutamyl-tRNA(Gln) amidotransferase subunit A	CAETHG_1553	27.9785	27.9713	28.0231	21.9316	20.4777	20.8317	20.8193	21.4109	20.3097	27.991	21.0803	20.8466		+	-0.51031	7.14434	5.27242	0	3.31416	gatA		FUNCTION: Allows the formation of correctly charged Gln-tRNA(Gln) through the transamidation of misacylated Glu-tRNA(Gln) in organisms which lack glutaminyl-tRNA synthetase. The reaction takes place in the presence of glutamine and ATP through an activated gamma-phospho-Glu-tRNA(Gln). {ECO:0000256|ARBA:ARBA00025295, ECO:0000256|HAMAP-Rule:MF_00120}.	ATP + H2O + L-glutamine + L-glutamyl-tRNA(Gln) = ADP + H(+) + L-glutamate + L-glutaminyl-tRNA(Gln) + phosphate	glutamyl-tRNA(Gln) amidotransferase complex [GO:0030956]; ATP binding [GO:0005524]; glutaminyl-tRNA synthase (glutamine-hydrolyzing) activity [GO:0050567]; transferase activity [GO:0016740]; translation [GO:0006412]
U5RW41	Putative sigma54 specific transcriptional regulator	CAETHG_1556	24.4476	24.2044	23.7968	22.1593	21.7325	21.0596	21.4784	21.3821	21.563	24.1496	21.6504	21.4745		+	-0.191079	2.67511	3.6799	0.000199005	1.2217				0	ATP binding [GO:0005524]; regulation of DNA-templated transcription [GO:0006355]
U5RSN4	DNA ligase	CAETHG_1558	30.135	29.9261	30.0772	26.9058	26.0769	26.7984	29.402	29.427	29.5027	30.0461	26.5937	29.4439		+	-0.0430143	3.45239	5.04062	0	1.50574	ligA		FUNCTION: DNA ligase that catalyzes the formation of phosphodiester linkages between 5'-phosphoryl and 3'-hydroxyl groups in double-stranded DNA using NAD as a coenzyme and as the energy source for the reaction. It is essential for DNA replication and repair of damaged DNA. {ECO:0000256|HAMAP-Rule:MF_01588}.	NAD(+) + (deoxyribonucleotide)n-3'-hydroxyl + 5'-phospho-(deoxyribonucleotide)m = (deoxyribonucleotide)n+m + AMP + beta-nicotinamide D-nucleotide.	DNA ligase (NAD+) activity [GO:0003911]; metal ion binding [GO:0046872]; DNA repair [GO:0006281]; DNA replication [GO:0006260]
U5RT45	ATP-dependent DNA helicase	CAETHG_1559	29.7453	29.5157	29.597	29.9669	29.9335	29.831	30.6606	30.6425	30.7843	29.6193	29.9105	30.6958		+	0.0768924	1.07649	4.7715	0	0.45465				ATP + H2O = ADP + H(+) + phosphate	cytoplasm [GO:0005737]; ATP binding [GO:0005524]; ATP hydrolysis activity [GO:0016887]; DNA binding [GO:0003677]; DNA helicase activity [GO:0003678]; DNA unwinding involved in DNA replication [GO:0006268]
U5RWN8	Trp operon repressor family protein	CAETHG_1560	21.6267	21.5301	21.0996	27.6204	27.1354	27.6154	27.2171	27.6581	27.4141	21.4188	27.4571	27.4297		+	0.429353	6.03827	6.75078	0	2.84005				0	DNA-binding transcription factor activity [GO:0003700]; sequence-specific DNA binding [GO:0043565]
U5RW46	Pseudouridine synthase	CAETHG_1561	27.2954	27.4528	27.5405	27.3103	27.1908	27.2305	27.4858	27.4678	27.4255	27.4296	27.2439	27.4597		+	0.00215317	0.215864	1.44887	0.010404	0.0954509				0	RNA binding [GO:0003723]; rRNA pseudouridine synthase activity [GO:0120159]; enzyme-directed rRNA pseudouridine synthesis [GO:0000455]
U5RST5	Lytic transglycosylase catalytic	CAETHG_1562	20.6946	21.3512	21.5826	21.8585	22.7165	20.7834	20.9769	20.9085	20.9542	21.2095	21.7861	20.9465			-0.0187843	0.839614	0.511196	0.121635	0.350653				0	membrane [GO:0016020]; lytic transglycosylase activity [GO:0008933]; peptidoglycan metabolic process [GO:0000270]
U5RSP0	Two component regulator three Y domain-containing protein	CAETHG_1563	23.995	22.0626	22.6537	23.7342	24.1048	25.7701	20.8135	21.7551	20.9412	22.9037	24.5364	21.1699		+	-0.123843	3.36645	1.96469	0.00383584	1.37455				0
U5RW50	Pyridoxamine 5-phosphate oxidase-related FMN-binding protein	CAETHG_1566	32.2218	31.9839	31.9961	31.7449	31.8444	32.0506	32.0184	31.9657	31.8417	32.0673	31.88	31.942			-0.0089501	0.187309	0.56326	0.10348	0.0779101				0
U5RSP6	Glucose-6-phosphate isomerase	CAETHG_1568	27.9775	28.3763	27.2902	27.9097	28.2844	28.3911	28.637	28.573	28.4737	27.8813	28.1951	28.5613		+	0.0485678	0.679949	0.858401	0.0479665	0.277864	pgi	PATHWAY: Carbohydrate biosynthesis; gluconeogenesis. {ECO:0000256|HAMAP-Rule:MF_00473}.; PATHWAY: Carbohydrate degradation; glycolysis; D-glyceraldehyde 3-phosphate and glycerone phosphate from D-glucose: step 2/4. {ECO:0000256|ARBA:ARBA00004926, ECO:0000256|HAMAP-Rule:MF_00473, ECO:0000256|RuleBase:RU000612}.	FUNCTION: Catalyzes the reversible isomerization of glucose-6-phosphate to fructose-6-phosphate. {ECO:0000256|HAMAP-Rule:MF_00473}.	alpha-D-glucose 6-phosphate = beta-D-fructose 6-phosphate	cytoplasm [GO:0005737]; carbohydrate derivative binding [GO:0097367]; glucose-6-phosphate isomerase activity [GO:0004347]; gluconeogenesis [GO:0006094]; glycolytic process [GO:0006096]
U5RT56	Methyl-accepting chemotaxis sensory transducer	CAETHG_1569	28.5284	28.3651	28.3478	28.5834	28.5625	28.3853	28.0028	28.6251	28.5543	28.4137	28.5104	28.3941			-0.00140345	0.116351	0.105607	0.518359	0.0508541				0	membrane [GO:0016020]; signal transduction [GO:0007165]
U5RWQ1	GMP synthase [glutamine-hydrolyzing]	CAETHG_1570	32.7556	32.837	32.9801	32.43	32.2695	32.3086	32.5237	32.4835	32.59	32.8576	32.336	32.5324		+	-0.0232281	0.521562	3.01572	0.000475362	0.215081	guaA	PATHWAY: Purine metabolism; GMP biosynthesis; GMP from XMP (L-Gln route): step 1/1. {ECO:0000256|ARBA:ARBA00005153, ECO:0000256|HAMAP-Rule:MF_00344}.	FUNCTION: Catalyzes the synthesis of GMP from XMP. {ECO:0000256|ARBA:ARBA00002332, ECO:0000256|HAMAP-Rule:MF_00344}.	ATP + H2O + L-glutamine + XMP = AMP + diphosphate + GMP + 2 H(+) + L-glutamate	ATP binding [GO:0005524]; GMP synthase activity [GO:0003921]; glutamine metabolic process [GO:0006541]
U5RW54	Inosine-5'-monophosphate dehydrogenase	CAETHG_1571	34.2736	34.3147	34.2523	34.0801	34.1119	34.0861	34.12	34.1364	34.1925	34.2802	34.0927	34.1496		+	-0.00932494	0.187504	3.13893	0.000520635	0.0784889	guaB	PATHWAY: Purine metabolism; XMP biosynthesis via de novo pathway; XMP from IMP: step 1/1. {ECO:0000256|HAMAP-Rule:MF_01964, ECO:0000256|RuleBase:RU003928}.	FUNCTION: Catalyzes the conversion of inosine 5'-phosphate (IMP) to xanthosine 5'-phosphate (XMP), the first committed and rate-limiting step in the de novo synthesis of guanine nucleotides, and therefore plays an important role in the regulation of cell growth. {ECO:0000256|HAMAP-Rule:MF_01964}.	H2O + IMP + NAD(+) = H(+) + NADH + XMP	IMP dehydrogenase activity [GO:0003938]; metal ion binding [GO:0046872]; nucleotide binding [GO:0000166]; GMP biosynthetic process [GO:0006177]
U5RSU4	Chaperonin GroEL	CAETHG_1572	37.8876	37.7022	37.5051	37.8379	37.5769	37.5647	37.8778	37.6496	37.7263	37.6983	37.6598	37.7513			0.00378282	0.0914256	0.106965	0.515227	0.0374803	groEL, groL		FUNCTION: Together with its co-chaperonin GroES, plays an essential role in assisting protein folding. The GroEL-GroES system forms a nano-cage that allows encapsulation of the non-native substrate proteins and provides a physical environment optimized to promote and accelerate protein folding. {ECO:0000256|HAMAP-Rule:MF_00600, ECO:0000256|RuleBase:RU000419}.	ATP + H2O + a folded polypeptide = ADP + phosphate + an unfolded polypeptide.	cytoplasm [GO:0005737]; ATP binding [GO:0005524]; ATP-dependent protein folding chaperone [GO:0140662]; isomerase activity [GO:0016853]; unfolded protein binding [GO:0051082]; protein refolding [GO:0042026]
U5RSQ1	Co-chaperonin GroES	CAETHG_1573	35.5783	35.2449	35.2497	35.4517	35.3065	35.3111	35.3694	35.3773	35.0462	35.3577	35.3564	35.2643			-0.00666646	0.0933304	0.134592	0.454	0.0437138	groES, groS		FUNCTION: Together with the chaperonin GroEL, plays an essential role in assisting protein folding. The GroEL-GroES system forms a nano-cage that allows encapsulation of the non-native substrate proteins and provides a physical environment optimized to promote and accelerate protein folding. GroES binds to the apical surface of the GroEL ring, thereby capping the opening of the GroEL channel. {EC…	0	cytoplasm [GO:0005737]; ATP binding [GO:0005524]; ATP-dependent protein folding chaperone [GO:0140662]
U5RW58	Hydrogenase, Fe-only	CAETHG_1576	32.6939	32.8255	32.7109	32.3276	32.4267	32.3175	32.4192	32.006	32.2976	32.7434	32.3573	32.2409		+	-0.0358932	0.502505	2.05819	0.00344526	0.214781				0	membrane [GO:0016020]; 4 iron, 4 sulfur cluster binding [GO:0051539]; ferredoxin hydrogenase activity [GO:0008901]; iron ion binding [GO:0005506]; NADH dehydrogenase (ubiquinone) activity [GO:0008137]; ATP synthesis coupled electron transport [GO:0042773]
U5RSU8	NADH dehydrogenase (Quinone)	CAETHG_1577	32.3574	32.4905	32.3706	32.562	32.3695	32.4184	32.3472	32.2499	32.3473	32.4062	32.45	32.3148			-0.00652658	0.135171	0.743425	0.0637987	0.0563111				0	cellular anatomical entity [GO:0110165]; 4 iron, 4 sulfur cluster binding [GO:0051539]; FMN binding [GO:0010181]; metal ion binding [GO:0046872]; NADH dehydrogenase (ubiquinone) activity [GO:0008137]
U5RSQ6	NADH dehydrogenase (Ubiquinone) 24 kDa subunit	CAETHG_1578	30.6125	30.3581	30.6369	30.1228	30.1563	30.367	29.8843	29.6281	29.783	30.5358	30.2154	29.7651		+	-0.0550502	0.770703	2.8262	0.000794045	0.316122				0	2 iron, 2 sulfur cluster binding [GO:0051537]; metal ion binding [GO:0046872]; oxidoreductase activity [GO:0016491]
U5RT69	DNA-(Apurinic or apyrimidinic site) lyase	CAETHG_1579	27.3837	27.5866	26.8908	29.6144	29.6933	29.536	29.0093	28.8334	28.6355	27.287	29.6146	28.8261		+	0.109932	2.32753	4.23727	0	0.966539				0	class I DNA-(apurinic or apyrimidinic site) endonuclease activity [GO:0140078]; damaged DNA binding [GO:0003684]; oxidized purine nucleobase lesion DNA N-glycosylase activity [GO:0008534]; base-excision repair [GO:0006284]; nucleotide-excision repair [GO:0006289]
U5RWR1	Glutamate synthase (NADPH), homotetrameric	CAETHG_1580	35.7528	35.8854	35.9327	35.8647	36.0193	36.0008	35.9804	35.8916	35.7733	35.857	35.9616	35.8818			0.00177184	0.104619	0.378195	0.183915	0.0446352				0	glutamate synthase (NADPH) activity [GO:0004355]; iron-sulfur cluster binding [GO:0051536]
U5RW62	Redox-sensing transcriptional repressor Rex	CAETHG_1581	31.0566	31.267	31.0991	31.2269	31.1966	31.4282	31.3574	31.3045	31.2906	31.1409	31.2839	31.3175			0.0126138	0.176594	0.833179	0.0512246	0.0765645	rex		FUNCTION: Modulates transcription in response to changes in cellular NADH/NAD(+) redox state. {ECO:0000256|HAMAP-Rule:MF_01131}.	0	cytoplasm [GO:0005737]; DNA binding [GO:0003677]; DNA-binding transcription factor activity [GO:0003700]; negative regulation of DNA-templated transcription [GO:0045892]; response to redox state [GO:0051775]
U5RSV2	ABC transporter related protein	CAETHG_1582	26.5474	26.7925	26.8904	27.4997	27.6499	27.8461	23.9791	26.4795	25.9527	26.7434	27.6652	25.4704		+	-0.0909301	2.19481	1.44243	0.0106961	0.899844				0	ATP binding [GO:0005524]; DNA binding [GO:0003677]
U5RWR6	Dihydroorotase	CAETHG_1585	25.4912	25.5594	25.2298	26.9095	26.8142	26.5801	26.3106	26.5399	27.1134	25.4268	26.7679	26.6547		+	0.0877047	1.34116	2.74407	0.000730594	0.607288	pyrC	PATHWAY: Pyrimidine metabolism; UMP biosynthesis via de novo pathway; (S)-dihydroorotate from bicarbonate: step 3/3. {ECO:0000256|HAMAP-Rule:MF_00220}.	FUNCTION: Catalyzes the reversible cyclization of carbamoyl aspartate to dihydroorotate. {ECO:0000256|ARBA:ARBA00002368, ECO:0000256|HAMAP-Rule:MF_00220}.	(S)-dihydroorotate + H2O = H(+) + N-carbamoyl-L-aspartate	dihydroorotase activity [GO:0004151]; zinc ion binding [GO:0008270]; 'de novo' UMP biosynthetic process [GO:0044205]
U5RW67	3-hydroxybutyryl-CoA dehydrogenase	CAETHG_1586	30.8442	30.8864	30.4832	30.9265	30.9001	30.9627	31.0779	30.7469	30.8428	30.7379	30.9298	30.8892			0.0108046	0.191805	0.426684	0.156512	0.0825386		PATHWAY: Lipid metabolism; butanoate metabolism. {ECO:0000256|ARBA:ARBA00005086}.		0	3-hydroxybutyryl-CoA dehydrogenase activity [GO:0008691]; NAD+ binding [GO:0070403]; butyrate metabolic process [GO:0019605]
U5RSV8	Thiamine_BP domain-containing protein	CAETHG_1587	30.8832	30.7512	30.6935	30.6443	30.7725	31.006	30.7061	30.7893	30.7683	30.7759	30.8076	30.7546			-0.00152529	0.0530128	0.060456	0.64869	0.0217783				0
U5RSR7	Stage 0 sporulation protein A homolog	CAETHG_1588	29.2524	29.2614	29.2306	28.8889	28.9343	28.5595	28.8515	28.3909	28.7877	29.2481	28.7942	28.6767		+	-0.0408188	0.571463	1.67558	0.00644545	0.246402			FUNCTION: May play the central regulatory role in sporulation. It may be an element of the effector pathway responsible for the activation of sporulation genes in response to nutritional stress. Spo0A may act in concert with spo0H (a sigma factor) to control the expression of some genes that are critical to the sporulation process. {ECO:0000256|ARBA:ARBA00024867}.	0	DNA binding [GO:0003677]; phosphorelay signal transduction system [GO:0000160]
U5RWS1	Carbon starvation protein CstA	CAETHG_1590	30.6701	30.7915	30.7932	30.3422	30.527	30.3997	32.5826	31.9962	32.4339	30.7516	30.423	32.3376		+	0.113282	1.91458	4.44981	0	0.835919				0	plasma membrane [GO:0005886]; cellular response to starvation [GO:0009267]
U5RW73	Carbon starvation protein CstA	CAETHG_1591	30.7859	31.8478	31.6523	29.9763	30.2367	30.2546	30.2737	29.7771	30.0123	31.4287	30.1559	30.021		+	-0.100544	1.40762	2.21272	0.00244833	0.634178				0	plasma membrane [GO:0005886]; cellular response to starvation [GO:0009267]
U5RSW3	Peptidase M16C associated domain protein	CAETHG_1592	31.2513	31.2357	31.5463	32.1171	32.8845	32.807	32.816	32.6276	32.7642	31.3444	32.6029	32.7359		+	0.0993932	1.3915	2.87619	0.000826873	0.626965				0	metal ion binding [GO:0046872]; proteolysis [GO:0006508]
U5RSS3	Pyrroline-5-carboxylate reductase	CAETHG_1593	31.0357	30.9323	30.847	30.6975	30.8101	30.7407	30.6701	30.5804	30.6411	30.9384	30.7494	30.6305		+	-0.0219871	0.30782	2.34993	0.00174957	0.126747	proC	PATHWAY: Amino-acid biosynthesis; L-proline biosynthesis; L-proline from L-glutamate 5-semialdehyde: step 1/1. {ECO:0000256|HAMAP-Rule:MF_01925}.	FUNCTION: Catalyzes the reduction of 1-pyrroline-5-carboxylate (PCA) to L-proline. {ECO:0000256|HAMAP-Rule:MF_01925}.	L-proline + NAD(+) = 1-pyrroline-5-carboxylate + 2 H(+) + NADH	cytoplasm [GO:0005737]; pyrroline-5-carboxylate reductase activity [GO:0004735]; L-proline biosynthetic process [GO:0055129]
U5RT85	Pyruvate carboxylase	CAETHG_1594	35.7118	35.5819	35.4465	36.0658	35.8332	35.6454	36.2493	36.0274	36.1472	35.5801	35.8481	36.1413		+	0.0400881	0.561234	1.86424	0.00484375	0.229199		PATHWAY: Carbohydrate biosynthesis; gluconeogenesis. {ECO:0000256|ARBA:ARBA00004742}.	FUNCTION: Catalyzes a 2-step reaction, involving the ATP-dependent carboxylation of the covalently attached biotin in the first step and the transfer of the carboxyl group to pyruvate in the second. {ECO:0000256|PIRNR:PIRNR001594}.	ATP + hydrogencarbonate + pyruvate = ADP + H(+) + oxaloacetate + phosphate	cytoplasm [GO:0005737]; ATP binding [GO:0005524]; metal ion binding [GO:0046872]; pyruvate carboxylase activity [GO:0004736]; gluconeogenesis [GO:0006094]; pyruvate metabolic process [GO:0006090]
U5RWS6	tRNA N6-adenosine threonylcarbamoyltransferase	CAETHG_1595	27.5454	27.4693	27.317	27.2843	27.1593	26.9956	27.4028	27.5722	27.3083	27.4439	27.1464	27.4278		+	-0.00115158	0.297489	1.24638	0.0165978	0.136596	tsaD		FUNCTION: Required for the formation of a threonylcarbamoyl group on adenosine at position 37 (t(6)A37) in tRNAs that read codons beginning with adenine. Is involved in the transfer of the threonylcarbamoyl moiety of threonylcarbamoyl-AMP (TC-AMP) to the N6 group of A37, together with TsaE and TsaB. TsaD likely plays a direct catalytic role in this reaction. {ECO:0000256|HAMAP-Rule:MF_01445}.	adenosine(37) in tRNA + L-threonylcarbamoyladenylate = AMP + H(+) + N(6)-L-threonylcarbamoyladenosine(37) in tRNA	cytoplasm [GO:0005737]; hydrolase activity [GO:0016787]; iron ion binding [GO:0005506]; N(6)-L-threonylcarbamoyladenine synthase activity [GO:0061711]; tRNA threonylcarbamoyladenosine modification [GO:0002949]
U5RSW7	DUF1836 domain-containing protein	CAETHG_1597	28.3897	28.3409	28.1788	29.5453	29.4917	29.511	29.9204	29.6065	29.5666	28.3032	29.516	29.6978		+	0.0996175	1.39464	4.63842	0	0.619055				0
U5RT92	Pyridine nucleotide-disulfide oxidoreductase, FAD/NAD(P)-binding domain containing protein	CAETHG_1599	29.7306	29.8022	29.745	29.8222	29.8686	29.7627	29.97	29.8864	29.8764	29.7593	29.8178	29.9109		+	0.0108324	0.151653	1.64934	0.00672626	0.062445				0	oxidoreductase activity [GO:0016491]
U5RW82	DUF3786 domain-containing protein	CAETHG_1603	28.7704	29.0134	29.0607	28.7484	28.813	28.9199	28.0856	28.0401	28.1331	28.9481	28.8271	28.0863		+	-0.0615598	0.861837	3.91937	0	0.380969				0
U5RSX1	Zinc transporter	CAETHG_1604	33.431	33.4048	33.4821	33.2901	33.1142	33.2435	33.2902	32.9491	33.0372	33.4393	33.2159	33.0921		+	-0.0247972	0.34716	1.53713	0.0084122	0.143657				0
U5RST4	RNA-binding protein	CAETHG_1605	31.4765	31.458	31.3009	32.4794	32.2467	31.858	32.7886	32.6328	32.4827	31.4118	32.1947	32.6347		+	0.0873516	1.22292	2.96946	0.00052514	0.505754				0
U5RT96	Ferredoxin	CAETHG_1606	32.4485	32.8787	32.819	32.4916	32.6241	32.3762	32.6678	32.1828	32.4607	32.7154	32.4973	32.4371			-0.0198796	0.278314	0.52736	0.115797	0.119565				0	iron-sulfur cluster binding [GO:0051536]
U5RWW1	Glycine cleavage system H protein	CAETHG_1607	35.8773	35.9643	35.9863	35.3952	35.1859	35.5892	35.2817	35.502	35.2085	35.9426	35.3901	35.3307		+	-0.0437084	0.611918	2.35033	0.00175258	0.275535	gcvH		FUNCTION: The glycine cleavage system catalyzes the degradation of glycine. The H protein shuttles the methylamine group of glycine from the P protein to the T protein. {ECO:0000256|HAMAP-Rule:MF_00272}.	0	glycine cleavage complex [GO:0005960]; glycine decarboxylation via glycine cleavage system [GO:0019464]
U5RWA4	CO-methylating acetyl-CoA synthase	CAETHG_1608	39.4438	39.4699	39.3257	39.0845	39.2158	39.1043	39.1951	39.1765	39.2385	39.4131	39.1349	39.2034		+	-0.0149817	0.27825	2.39461	0.00153298	0.118373				0	4 iron, 4 sulfur cluster binding [GO:0051539]; carbon-monoxide dehydrogenase (acceptor) activity [GO:0018492]; CO-methylating acetyl-CoA synthase activity [GO:0043884]; metal ion binding [GO:0046872]; acetyl-CoA metabolic process [GO:0006084]
U5RSZ7	Dihydropteroate synthase DHPS	CAETHG_1609	38.5342	38.5271	38.343	37.8683	38.0281	37.9991	37.9689	37.8654	37.9235	38.4681	37.9652	37.9192		+	-0.039202	0.548828	3.42187	0.000229008	0.2486				0	transferase activity [GO:0016740]; pteridine-containing compound metabolic process [GO:0042558]
U5RSW0	CO dehydrogenase/acetyl-CoA synthase delta subunit, TIM barrel	CAETHG_1610	39.3746	39.3625	39.3797	39.0635	39.2836	39.0737	39.2302	38.9323	39.0282	39.3723	39.1403	39.0636		+	-0.0220511	0.308716	1.43364	0.0108395	0.131239				0	4 iron, 4 sulfur cluster binding [GO:0051539]; metal ion binding [GO:0046872]
U5RTB6	CO dehydrogenase/acetyl-CoA synthase delta subunit, TIM barrel	CAETHG_1611	38.019	38.2146	38.0752	37.9768	37.7076	37.9261	37.6295	37.681	37.5436	38.1029	37.8701	37.618		+	-0.0346359	0.484903	2.33004	0.00186078	0.198013				0
U5RWY0	Cobyrinic acid ac-diamide synthase	CAETHG_1612	30.8222	31.0117	30.7349	30.593	30.2049	30.5418	29.9372	30.3095	30.413	30.8562	30.4466	30.2199		+	-0.0454534	0.636347	1.6154	0.00704741	0.263345				0
U5RWC1	Dihydrolipoyl dehydrogenase	CAETHG_1613	38.962	38.9899	38.8176	38.4781	38.4658	38.5066	38.3948	38.5832	38.6087	38.9231	38.4835	38.5289		+	-0.028161	0.439649	2.82549	0.000790123	0.197425				(R)-N(6)-dihydrolipoyl-L-lysyl-[protein] + NAD(+) = (R)-N(6)-lipoyl-L-lysyl-[protein] + H(+) + NADH	membrane [GO:0016020]; dihydrolipoyl dehydrogenase activity [GO:0004148]; flavin adenine dinucleotide binding [GO:0050660]; cell redox homeostasis [GO:0045454]
U5RT18	Methylenetetrahydrofolate reductase	CAETHG_1614	37.0111	37.262	37.113	36.3378	36.3358	36.4686	36.1575	36.3352	36.3657	37.1287	36.3807	36.2862		+	-0.0601828	0.84256	3.87713	0	0.376877		PATHWAY: One-carbon metabolism; tetrahydrofolate interconversion. {ECO:0000256|ARBA:ARBA00004777, ECO:0000256|RuleBase:RU003862}.		(6S)-5-methyl-5,6,7,8-tetrahydrofolate + NAD(+) = (6R)-5,10-methylene-5,6,7,8-tetrahydrofolate + H(+) + NADH	methylenetetrahydrofolate reductase NADH activity [GO:0106312]; methylenetetrahydrofolate reductase NADPH activity [GO:0106313]; methionine metabolic process [GO:0006555]; tetrahydrofolate interconversion [GO:0035999]
U5RSX6	Methylene-tetrahydrofolate reductase domain-containing protein	CAETHG_1615	35.7415	36.0421	35.8935	35.0079	35.559	35.4095	35.796	35.8891	36.3103	35.8923	35.3255	35.9985		+	0.00758062	0.673008	1.51361	0.00917134	0.295438				0
U5RTD1	Bifunctional protein FolD	CAETHG_1616	36.2415	36.2982	36.091	35.7185	35.9557	35.895	35.65	35.7198	35.6918	36.2102	35.8564	35.6872		+	-0.0373571	0.523	2.8126	0.000776699	0.217905	folD	PATHWAY: One-carbon metabolism; tetrahydrofolate interconversion. {ECO:0000256|HAMAP-Rule:MF_01576}.	FUNCTION: Catalyzes the oxidation of 5,10-methylenetetrahydrofolate to 5,10-methenyltetrahydrofolate and then the hydrolysis of 5,10-methenyltetrahydrofolate to 10-formyltetrahydrofolate. {ECO:0000256|HAMAP-Rule:MF_01576}.	(6R)-5,10-methylene-5,6,7,8-tetrahydrofolate + NADP(+) = 5,10-methenyltetrahydrofolate + NADPH	methenyltetrahydrofolate cyclohydrolase activity [GO:0004477]; methylenetetrahydrofolate dehydrogenase (NADP+) activity [GO:0004488]; histidine biosynthetic process [GO:0000105]; methionine biosynthetic process [GO:0009086]; purine nucleotide biosynthetic process [GO:0006164]; tetrahydrofolate interconversion [GO:0035999]
U5RWY6	Methenyltetrahydrofolate cyclohydrolase	CAETHG_1617	35.5213	35.7225	35.7194	35.1105	35.265	35.1885	34.9811	34.8813	35.23	35.6544	35.188	35.0308		+	-0.044545	0.623631	2.55841	0.000948207	0.264824				0	methenyltetrahydrofolate cyclohydrolase activity [GO:0004477]
U5RWC6	Formate--tetrahydrofolate ligase	CAETHG_1618	40.2302	40.1257	40.0711	39.7912	39.8207	39.8448	39.8521	39.6467	39.6574	40.1423	39.8189	39.7187		+	-0.0302554	0.423575	2.72968	0.000714286	0.180754	fhs	PATHWAY: One-carbon metabolism; tetrahydrofolate interconversion. {ECO:0000256|ARBA:ARBA00004777, ECO:0000256|HAMAP-Rule:MF_01543}.		(6S)-5,6,7,8-tetrahydrofolate + ATP + formate = (6S)-10-formyltetrahydrofolate + ADP + phosphate	ATP binding [GO:0005524]; formate-tetrahydrofolate ligase activity [GO:0004329]; tetrahydrofolate interconversion [GO:0035999]
U5RT22	Cobyrinic acid ac-diamide synthase	CAETHG_1619	32.9268	33.3776	32.8123	32.6586	32.7155	32.6427	32.4141	32.6023	32.5978	33.0389	32.6723	32.5381		+	-0.035772	0.500807	1.41842	0.0111431	0.211671				0
U5RSY1	Carbon-monoxide dehydrogenase (Acceptor)	CAETHG_1620	31.3599	31.9662	32.8983	33.948	33.7053	33.7705	34.4046	33.4404	33.4836	32.0748	33.8079	33.7762		+	0.121531	1.73315	1.87939	0.00470959	0.809641				0	4 iron, 4 sulfur cluster binding [GO:0051539]; metal ion binding [GO:0046872]; oxidoreductase activity [GO:0016491]
U5RTE2	Carbon-monoxide dehydrogenase (Acceptor)	CAETHG_1621	39.2112	39.1932	39.038	38.6965	38.8052	38.7132	38.7496	38.6232	38.6178	39.1475	38.7383	38.6636		+	-0.0345644	0.483902	3.26693	0.00020979	0.212695				0	4 iron, 4 sulfur cluster binding [GO:0051539]; carbon-monoxide dehydrogenase (acceptor) activity [GO:0018492]; nickel cation binding [GO:0016151]; generation of precursor metabolites and energy [GO:0006091]
U5RWZ2	UspA domain-containing protein	CAETHG_1622	30.4291	30.4059	30.2027	30.5436	30.6863	30.3154	31.0195	30.6015	30.5253	30.3459	30.5151	30.7154			0.0263945	0.369523	0.798892	0.0560385	0.151035				0
U5RWD1	Dinitrogenase iron-molybdenum cofactor biosynthesis protein	CAETHG_1623	32.3431	32.3637	32.4128	33.2221	33.2196	33.4919	33.1891	33.3293	33.3946	32.3732	33.3112	33.3043		+	0.0665104	0.938014	4.18005	0	0.440574				0
U5RT27	UPF0251 protein CAETHG_1624	CAETHG_1624	28.7094	27.6812	27.3695	27.283	27.2642	27.4436	27.5642	27.1636	27.6723	27.9201	27.3303	27.4667			-0.0323835	0.589776	0.52736	0.115722	0.252099				0
U5RSY5	Iron-sulfur cluster carrier protein	CAETHG_1625	32.06	32.2128	32.0242	31.9959	31.9892	31.9833	32.1519	32.1544	32.3076	32.099	31.9895	32.2046		+	0.00754365	0.215148	1.39885	0.0114471	0.0878385			FUNCTION: Binds and transfers iron-sulfur (Fe-S) clusters to target apoproteins. Can hydrolyze ATP. {ECO:0000256|HAMAP-Rule:MF_02040}.	0	ATP binding [GO:0005524]; ATP hydrolysis activity [GO:0016887]; ATP-dependent FeS chaperone activity [GO:0140663]; iron-sulfur cluster binding [GO:0051536]; metal ion binding [GO:0046872]; iron-sulfur cluster assembly [GO:0016226]
U5RTE6	GTP-binding protein	CAETHG_1626	30.7541	30.0695	30.4212	30.6798	30.9553	30.9047	30.8034	30.6765	30.8564	30.4149	30.8466	30.7788		+	0.0259879	0.431665	0.965394	0.035362	0.189534				0
U5RWZ7	Transcriptional regulator, LysR family	CAETHG_1627	21.5645	22.867	20.7048	21.108	20.8728	21.4494	21.1362	23.6568	22.6042	21.7121	21.1434	22.4657			0.0538332	1.32236	0.492716	0.128077	0.541608				0	DNA binding [GO:0003677]; DNA-binding transcription factor activity [GO:0003700]
U5RT31	Nitrite and sulfite reductase 4Fe-4S region	CAETHG_1629	31.6762	31.8769	31.7251	31.1812	31.0957	31.3978	31.0645	31.2534	31.1847	31.7594	31.2249	31.1675		+	-0.0422799	0.591919	2.74306	0.000727273	0.266543				0	4 iron, 4 sulfur cluster binding [GO:0051539]; heme binding [GO:0020037]; metal ion binding [GO:0046872]; oxidoreductase activity [GO:0016491]
U5RSY9	SufBD protein	CAETHG_1630	28.644	28.6096	28.533	28.5911	28.4312	28.6045	28.1983	28.3001	28.4178	28.5955	28.5422	28.3054		+	-0.0207238	0.290133	1.77647	0.00560988	0.126102				0	iron-sulfur cluster assembly [GO:0016226]
U5RX00	MOSC domain containing protein	CAETHG_1632	29.1781	29.9671	29.9153	29.2351	29.3017	29.516	29.4911	29.0907	29.1024	29.6869	29.351	29.2281			-0.0327715	0.458801	0.637227	0.0840136	0.193918				0	catalytic activity [GO:0003824]; molybdenum ion binding [GO:0030151]; pyridoxal phosphate binding [GO:0030170]
U5RWE2	Methyltransf_25 domain-containing protein	CAETHG_1633	20.887	28.0185	27.6698	20.619	22.7499	23.6265	20.9739	20.0491	21.7647	25.5251	22.3318	20.9292			-0.328275	4.59584	0.810354	0.0544595	1.92313				0
U5RT35	Putative pyrophosphorylase ModD	CAETHG_1634	29.1535	29.4549	28.7573	24.8555	26.7381	27.6635	24.4622	24.9687	25.2372	29.1219	26.419	24.8894		+	-0.302324	4.23254	2.52166	0.00108171	1.74991				0	nicotinate-nucleotide diphosphorylase (carboxylating) activity [GO:0004514]; NAD biosynthetic process [GO:0009435]
U5RSZ3	Metallophos domain-containing protein	CAETHG_1635	20.7228	20.5247	21.4465	20.507	21.6085	22.1161	23.5153	23.2007	23.1599	20.898	21.4105	23.292		+	0.170997	2.39395	2.33831	0.00187031	1.02921				0
U5RWF5	Putative transcriptional regulator	CAETHG_1648	28.2069	28.0562	27.6468	27.1847	27.6781	27.948	28.3938	27.3708	28.4173	27.97	27.6036	28.0606			0.00647658	0.457008	0.339093	0.211346	0.197563				0
U5RT06	DUF1156 domain-containing protein	CAETHG_1650	21.0521	21.9846	23.3546	26.1559	21.2391	25.0591	26.6377	26.6928	20.6128	22.1304	24.1514	24.6478			0.179808	2.51731	0.305089	0.237243	1.0887				0
U5RX17	Fn3 associated repeat containing protein	CAETHG_1652	31.0984	31.242	31.3201	30.7698	30.7455	30.7045	31.5407	30.9075	30.7572	31.2202	30.7399	31.0684		+	-0.0108373	0.480253	0.882544	0.0445806	0.200443				0
U5RT57	HNH endonuclease	CAETHG_1659	27.3046	27.3883	26.9095	24.149	25.298	25.4182	27.4535	26.9362	27.3235	27.2008	24.9551	27.2377		+	0.00263986	2.28264	2.88503	0.000760417	1.06744				0
U5RT14	Restriction endonuclease subunit S	CAETHG_1660	27.5709	27.7308	27.3235	27.3089	27.3497	27.2355	27.7899	27.302	27.496	27.5418	27.298	27.5293			-0.000890323	0.24371	0.557588	0.105531	0.112063				0
U5RT61	DUF5048 domain-containing protein	CAETHG_1664	29.0122	28.8464	28.6467	29.0988	28.9053	29.0499	29.3407	28.693	29.0213	28.8351	29.018	29.0183			0.0130846	0.183185	0.26502	0.274345	0.0862762				0
U5RT21	Transcriptional regulator, XRE family	CAETHG_1670	25.5154	25.4004	24.5314	20.7841	18.8158	20.1588	23.443	25.324	25.4181	25.1491	19.9196	24.7284		+	-0.0300493	5.2295	3.1196	0.0005125	2.37228				0	DNA binding [GO:0003677]
U5RTH8	Integrase family protein	CAETHG_1671	33.3884	33.2598	33.2024	22.8548	27.0298	27.7053	20.6386	21.2237	20.8212	33.2835	25.8633	20.8945		+	-0.88493	12.389	3.74077	0.000209424	5.09069			FUNCTION: Site-specific tyrosine recombinase, which acts by catalyzing the cutting and rejoining of the recombining DNA molecules. {ECO:0000256|ARBA:ARBA00003283}.	0	DNA binding [GO:0003677]; DNA integration [GO:0015074]; DNA recombination [GO:0006310]
U5RX34	ABC-type metal ion transporter, periplasmic subunit	CAETHG_1672	21.0099	21.3758	22.0995	24.4447	24.1199	24.4197	20.8971	22.3959	21.089	21.4951	24.3281	21.4607		+	-0.00245598	2.86741	2.87444	0.000824742	1.34368				0	metal ion binding [GO:0046872]; cell adhesion [GO:0007155]; metal ion transport [GO:0030001]
U5RWH8	Metal dependent phosphohydrolase	CAETHG_1673	30.8123	30.7851	30.4878	30.6837	30.4952	30.2416	30.6569	30.715	30.3879	30.695	30.4735	30.5866			-0.00774411	0.221546	0.370134	0.189387	0.0904524				0	hydrolase activity [GO:0016787]
U5RT26	Universal protein YeaZ	CAETHG_1675	28.1154	27.9761	27.5137	27.7591	28.5664	28.5728	28.5299	28.0161	28.1196	27.8684	28.2994	28.2219			0.0252466	0.43099	0.442023	0.149205	0.187585				0	tRNA threonylcarbamoyladenosine modification [GO:0002949]
U5RX38	Tyrosine--tRNA ligase	CAETHG_1677	30.3799	30.6267	30.4734	30.6387	30.5578	30.6249	30.6765	30.6609	30.8203	30.4933	30.6071	30.7192		+	0.0161378	0.22593	1.20625	0.0180766	0.0922364	tyrS		FUNCTION: Catalyzes the attachment of tyrosine to tRNA(Tyr) in a two-step reaction: tyrosine is first activated by ATP to form Tyr-AMP and then transferred to the acceptor end of tRNA(Tyr). {ECO:0000256|HAMAP-Rule:MF_02006}.	ATP + L-tyrosine + tRNA(Tyr) = AMP + diphosphate + H(+) + L-tyrosyl-tRNA(Tyr)	cytoplasm [GO:0005737]; ATP binding [GO:0005524]; RNA binding [GO:0003723]; tyrosine-tRNA ligase activity [GO:0004831]; tyrosyl-tRNA aminoacylation [GO:0006437]
U5RWI4	Twitching motility protein PilT	CAETHG_1678	21.7652	21.4012	21.9683	28.0795	27.2424	21.456	27.5295	27.2672	28.2666	21.7115	25.5926	27.6878		+	0.426872	5.97621	1.45915	0.0100403	2.47583				0
U5RT74	Putative transcriptional regulator	CAETHG_1679	24.0939	24.3608	25.5106	27.2329	27.9057	27.4611	27.4215	26.2946	27.1735	24.6551	27.5332	26.9632		+	0.164865	2.87813	2.66556	0.000704883	1.24436				0
U5RT32	Putative zinc-binding domain containing protein	CAETHG_1680	31.0746	30.9239	31.0424	29.5115	28.1075	29.9631	27.8734	30.0543	29.5928	31.0136	29.1941	29.1735		+	-0.131437	1.84012	1.18295	0.0192698	0.862636				0
U5RWI8	Phosphoesterase PA-phosphatase related protein	CAETHG_1683	24.1193	24.1455	22.3109	23.6171	23.2026	23.8813	20.8925	20.9278	23.1975	23.5252	23.567	21.6726		+	-0.132331	1.89442	1.01733	0.0302062	0.883353				0	membrane [GO:0016020]
U5RT79	Cof-like hydrolase	CAETHG_1684	24.6067	24.4347	24.4098	23.7441	24.5014	24.4315	24.9351	24.5568	24.6031	24.4837	24.2257	24.6983			0.015328	0.472653	0.716324	0.0683912	0.193232				0	phosphatase activity [GO:0016791]
U5RT36	Peptide chain release factor 3	CAETHG_1685	30.824	30.7042	30.5055	30.7386	30.4958	30.4281	30.8882	30.6441	30.8563	30.6779	30.5541	30.7962			0.00844719	0.242049	0.633809	0.084747	0.0988246	prfC		FUNCTION: Increases the formation of ribosomal termination complexes and stimulates activities of RF-1 and RF-2. It binds guanine nucleotides and has strong preference for UGA stop codons. It may interact directly with the ribosome. The stimulation of RF-1 and RF-2 is significantly reduced by GTP and GDP, but not by GMP. {ECO:0000256|HAMAP-Rule:MF_00072}.	0	cytoplasm [GO:0005737]; GTP binding [GO:0005525]; GTPase activity [GO:0003924]; translation release factor activity, codon specific [GO:0016149]; regulation of translational termination [GO:0006449]
U5RTI9	Tryptophan--tRNA ligase	CAETHG_1686	32.1946	31.8911	31.7062	31.9951	31.9035	31.5532	31.9244	31.7279	31.8035	31.9306	31.8172	31.8186			-0.00800205	0.113387	0.12608	0.470586	0.053134	trpS		FUNCTION: Catalyzes the attachment of tryptophan to tRNA(Trp). {ECO:0000256|HAMAP-Rule:MF_00140}.	ATP + L-tryptophan + tRNA(Trp) = AMP + diphosphate + H(+) + L-tryptophanyl-tRNA(Trp)	cytoplasm [GO:0005737]; ATP binding [GO:0005524]; tryptophan-tRNA ligase activity [GO:0004830]; tryptophanyl-tRNA aminoacylation [GO:0006436]
U5RWJ1	Diaminopimelate decarboxylase	CAETHG_1688	31.9883	31.9684	32.0423	31.7838	31.8762	31.8178	32.1123	31.8778	31.9112	31.9996	31.826	31.9671		+	-0.00232456	0.173695	1.0827	0.0250533	0.0753897	lysA	PATHWAY: Amino-acid biosynthesis; L-lysine biosynthesis via DAP pathway; L-lysine from DL-2,6-diaminopimelate: step 1/1. {ECO:0000256|HAMAP-Rule:MF_02120, ECO:0000256|RuleBase:RU003738}.	FUNCTION: Specifically catalyzes the decarboxylation of meso-diaminopimelate (meso-DAP) to L-lysine. {ECO:0000256|HAMAP-Rule:MF_02120}.	H(+) + meso-2,6-diaminoheptanedioate = CO2 + L-lysine	diaminopimelate decarboxylase activity [GO:0008836]; pyridoxal phosphate binding [GO:0030170]; lysine biosynthetic process via diaminopimelate [GO:0009089]
U5RT84	ACT domain-containing protein	CAETHG_1689	32.1672	32.2934	32.0878	32.2153	32.1659	32.0235	32.5478	32.3104	32.2352	32.1828	32.1349	32.3645		+	0.012976	0.229565	0.857101	0.0480912	0.0988804		PATHWAY: Amino-acid biosynthesis; L-methionine biosynthesis via de novo pathway; L-homoserine from L-aspartate: step 1/3. {ECO:0000256|ARBA:ARBA00004986}.; PATHWAY: Amino-acid biosynthesis; L-threonine biosynthesis; L-threonine from L-aspartate: step 1/5. {ECO:0000256|ARBA:ARBA00005139}.		0	aspartate kinase activity [GO:0004072]; threonine biosynthetic process [GO:0009088]
U5RT38	Aspartokinase	CAETHG_1690	29.2262	29.1919	29.1762	29.5864	29.315	29.3495	29.645	29.6139	29.6743	29.1981	29.4169	29.6444		+	0.0318793	0.446311	2.60509	0.000831276	0.182217		PATHWAY: Amino-acid biosynthesis; L-lysine biosynthesis via DAP pathway; (S)-tetrahydrodipicolinate from L-aspartate: step 1/4. {ECO:0000256|ARBA:ARBA00004766, ECO:0000256|RuleBase:RU004249}.; PATHWAY: Amino-acid biosynthesis; L-methionine biosynthesis via de novo pathway; L-homoserine from L-aspartate: step 1/3. {ECO:0000256|ARBA:ARBA00004986, ECO:0000256|RuleBase:RU004249}.; PATHWAY: Amino-acid…	FUNCTION: Catalyzes the phosphorylation of the beta-carboxyl group of aspartic acid with ATP to yield 4-phospho-L-aspartate, which is involved in the branched biosynthetic pathway leading to the biosynthesis of amino acids threonine, isoleucine and methionine. {ECO:0000256|ARBA:ARBA00003121}.	ATP + L-aspartate = 4-phospho-L-aspartate + ADP	aspartate kinase activity [GO:0004072]; lysine biosynthetic process via diaminopimelate [GO:0009089]; phosphorylation [GO:0016310]; threonine biosynthetic process [GO:0009088]
U5RTJ4	(FeFe)-hydrogenase maturation HydE, radical SAM	CAETHG_1691	22.7069	23.662	24.3054	23.7425	21.2372	22.7789	20.5459	21.0616	20.361	23.5581	22.5862	20.6562		+	-0.207283	2.90197	1.72393	0.00603765	1.20606				0	catalytic activity [GO:0003824]; iron-sulfur cluster binding [GO:0051536]; metal ion binding [GO:0046872]; cellular nitrogen compound biosynthetic process [GO:0044271]; heterocycle biosynthetic process [GO:0018130]; organic cyclic compound biosynthetic process [GO:1901362]; organonitrogen compound biosynthetic process [GO:1901566]; sulfur compound biosynthetic process [GO:0044272]; water-soluble …
U5RX49	DNA helicase	CAETHG_1692	29.5974	29.7945	29.6112	30.1116	30.1607	30.331	29.9591	29.8634	29.9642	29.6677	30.2011	29.9289		+	0.0186572	0.5334	2.78264	0.000754717	0.217775				ATP + H2O = ADP + H(+) + phosphate	ATP binding [GO:0005524]; ATP hydrolysis activity [GO:0016887]; DNA binding [GO:0003677]; DNA helicase activity [GO:0003678]
U5RWJ6	ATP-dependent zinc metalloprotease FtsH	CAETHG_1693	29.3505	29.397	29.0279	29.7012	29.7761	29.6863	29.8484	29.8284	30.1096	29.2585	29.7212	29.9288		+	0.0478796	0.670314	2.38681	0.00159011	0.280188	ftsH		FUNCTION: Acts as a processive, ATP-dependent zinc metallopeptidase for both cytoplasmic and membrane proteins. Plays a role in the quality control of integral membrane proteins. {ECO:0000256|HAMAP-Rule:MF_01458}.	0	plasma membrane [GO:0005886]; ATP binding [GO:0005524]; ATP hydrolysis activity [GO:0016887]; ATP-dependent peptidase activity [GO:0004176]; metalloendopeptidase activity [GO:0004222]; zinc ion binding [GO:0008270]; protein catabolic process [GO:0030163]; proteolysis [GO:0006508]
U5RT88	Proline--tRNA ligase	CAETHG_1694	32.0366	32.0226	31.9104	31.7733	31.8724	31.8453	32.049	31.9588	31.8481	31.9899	31.8303	31.952		+	-0.00270912	0.159548	1.02065	0.029859	0.068057	proS		FUNCTION: Catalyzes the attachment of proline to tRNA(Pro) in a two-step reaction: proline is first activated by ATP to form Pro-AMP and then transferred to the acceptor end of tRNA(Pro). {ECO:0000256|HAMAP-Rule:MF_01571}.	ATP + L-proline + tRNA(Pro) = AMP + diphosphate + L-prolyl-tRNA(Pro)	cytoplasm [GO:0005737]; ATP binding [GO:0005524]; proline-tRNA ligase activity [GO:0004827]; transferase activity [GO:0016740]; prolyl-tRNA aminoacylation [GO:0006433]
U5RX58	Malate dehydrogenase (Oxaloacetate-decarboxylating) (NADP(+))	CAETHG_1702	28.6152	27.2196	25.3819	27.521	24.8242	25.2417	24.0389	21.8657	26.7113	27.0723	25.8623	24.2053			-0.204782	2.86694	0.599889	0.0932914	1.17516				0	malate dehydrogenase (decarboxylating) (NAD+) activity [GO:0004471]; malate dehydrogenase (decarboxylating) (NADP+) activity [GO:0004473]; metal ion binding [GO:0046872]; NAD binding [GO:0051287]; oxaloacetate decarboxylase activity [GO:0008948]
U5RWK7	Transcriptional regulatory protein	CAETHG_1703	25.6196	25.6925	24.7707	25.7069	25.6268	25.3819	25.7358	25.3644	20.9291	25.361	25.5719	24.0098			-0.0965104	1.56208	0.331288	0.216868	0.692033			FUNCTION: May play the central regulatory role in sporulation. It may be an element of the effector pathway responsible for the activation of sporulation genes in response to nutritional stress. Spo0A may act in concert with spo0H (a sigma factor) to control the expression of some genes that are critical to the sporulation process. {ECO:0000256|ARBA:ARBA00024867}.	0	cytoplasm [GO:0005737]; DNA binding [GO:0003677]; DNA-binding transcription factor activity [GO:0003700]; phosphorelay signal transduction system [GO:0000160]
U5RT98	histidine kinase	CAETHG_1704	20.0619	21.0778	21.8317	24.2504	23.7463	22.4747	21.7115	21.4165	19.8662	20.9905	23.4905	20.9981		+	0.000544276	2.49998	1.59006	0.00752484	1.17671				ATP + protein L-histidine = ADP + protein N-phospho-L-histidine.	plasma membrane [GO:0005886]; ATP binding [GO:0005524]; phosphorelay sensor kinase activity [GO:0000155]; regulation of DNA-templated transcription [GO:0006355]
U5RT55	Transcriptional regulator, TetR family	CAETHG_1705	24.3211	24.7542	24.6834	22.4739	19.1405	22.0019	25.0704	24.8512	24.555	24.5862	21.2054	24.8256		+	0.0170943	3.62015	2.00062	0.00361506	1.65304				0	DNA binding [GO:0003677]
U5RTA4	ATP-binding region ATPase domain protein	CAETHG_1714	22.031	21.7068	23.3267	22.9063	23.4795	22.5585	21.3761	21.1168	22.3499	22.3548	22.9814	21.6143		+	-0.0528973	1.36712	0.917885	0.0399219	0.558769				0	membrane [GO:0016020]; ATP binding [GO:0005524]; kinase activity [GO:0016301]; phosphorelay signal transduction system [GO:0000160]; phosphorylation [GO:0016310]
U5RT63	Stage 0 sporulation protein A homolog	CAETHG_1715	24.2407	25.1276	21.6998	25.762	26.8779	26.7018	21.3881	26.1414	26.135	23.6894	26.4472	24.5548			0.0618154	2.75785	0.562785	0.103512	1.15162			FUNCTION: May play the central regulatory role in sporulation. It may be an element of the effector pathway responsible for the activation of sporulation genes in response to nutritional stress. Spo0A may act in concert with spo0H (a sigma factor) to control the expression of some genes that are critical to the sporulation process. {ECO:0000256|ARBA:ARBA00024867}.	0	DNA binding [GO:0003677]; phosphorelay signal transduction system [GO:0000160]; regulation of DNA-templated transcription [GO:0006355]
U5RX71	Transcriptional regulator, XRE family	CAETHG_1724	24.5978	24.8899	24.9153	24.9745	24.7459	24.2913	24.881	24.8766	24.8299	24.801	24.6706	24.8625			0.00439303	0.19196	0.225021	0.316228	0.080035				0	DNA binding [GO:0003677]
U5RX74	Peptidoglycan glycosyltransferase	CAETHG_1729	24.0817	25.45	25.5625	23.3503	22.3642	21.2919	24.4404	21.6536	24.177	25.0314	22.3355	23.4237		+	-0.114838	2.69596	1.10978	0.023359	1.10741				0	membrane [GO:0016020]; penicillin binding [GO:0008658]; peptidoglycan glycosyltransferase activity [GO:0008955]
U5RWP1	Acetolactate synthase	CAETHG_1740	28.9273	28.4937	28.5874	29.4499	29.2186	28.5802	29.247	29.2266	29.4129	28.6695	29.0829	29.2955		+	0.0447162	0.626026	0.994592	0.0326117	0.259926				0	acetolactate synthase activity [GO:0003984]; magnesium ion binding [GO:0000287]; thiamine pyrophosphate binding [GO:0030976]
U5RTC2	4-hydroxybutyrate dehydrogenase	CAETHG_1741	29.6339	29.635	29.5981	29.6931	29.5304	29.4166	29.9337	30.0924	30.0557	29.6223	29.5467	30.0273		+	0.0289252	0.480617	2.79092	0.00076555	0.211004				0	4-hydroxybutyrate dehydrogenase activity [GO:0047577]; metal ion binding [GO:0046872]
U5RTP6	Transcriptional regulator, MarR family	CAETHG_1748	21.2691	20.6946	20.6013	21.2275	22.3643	21.082	24.6357	23.303	24.0563	20.855	21.5579	23.9984		+	0.224527	3.14338	2.80788	0.000772947	1.34705				0	DNA-binding transcription factor activity [GO:0003700]
U5RX90	Ribonuclease R	CAETHG_1754	29.8265	30.0318	29.9218	27.1995	25.7064	26.2441	24.4311	25.9487	25.7071	29.9267	26.3833	25.3623		+	-0.32603	4.56442	3.51098	0.000164609	1.95596	rnr		FUNCTION: 3'-5' exoribonuclease that releases 5'-nucleoside monophosphates and is involved in maturation of structured RNAs. {ECO:0000256|HAMAP-Rule:MF_01895}.	Exonucleolytic cleavage in the 3'- to 5'-direction to yield nucleoside 5'-phosphates.	cytoplasm [GO:0005737]; exoribonuclease II activity [GO:0008859]; RNA binding [GO:0003723]
U5RWQ4	Protein-export membrane protein SecG	CAETHG_1755	22.769	21.9583	22.5029	21.6241	21.9937	22.1902	20.9789	22.0402	22.0188	22.4101	21.936	21.6793			-0.0521991	0.730787	0.663092	0.0781186	0.302709			FUNCTION: Involved in protein export. Participates in an early event of protein translocation. {ECO:0000256|RuleBase:RU365087}.	0	plasma membrane [GO:0005886]; protein-transporting ATPase activity [GO:0015450]; protein secretion [GO:0009306]
U5RTD3	Enolase	CAETHG_1756	33.6626	33.5725	33.6071	33.4526	33.4099	33.5963	33.5601	33.6436	33.6175	33.6141	33.4863	33.6071		+	-0.000498272	0.127783	0.999368	0.0320065	0.0586627	eno	PATHWAY: Carbohydrate degradation; glycolysis; pyruvate from D-glyceraldehyde 3-phosphate: step 4/5. {ECO:0000256|ARBA:ARBA00005031, ECO:0000256|HAMAP-Rule:MF_00318}.	FUNCTION: Catalyzes the reversible conversion of 2-phosphoglycerate into phosphoenolpyruvate. It is essential for the degradation of carbohydrates via glycolysis. {ECO:0000256|HAMAP-Rule:MF_00318}.	(2R)-2-phosphoglycerate = H2O + phosphoenolpyruvate	cell surface [GO:0009986]; extracellular region [GO:0005576]; phosphopyruvate hydratase complex [GO:0000015]; magnesium ion binding [GO:0000287]; phosphopyruvate hydratase activity [GO:0004634]; glycolytic process [GO:0006096]
U5RTA1	2,3-bisphosphoglycerate-independent phosphoglycerate mutase	CAETHG_1757	30.3481	30.3771	30.3401	29.9722	30.0975	30.178	30.2741	30.2505	30.3228	30.3551	30.0826	30.2825		+	-0.00518844	0.27252	2.28596	0.00227815	0.115227	gpmI	PATHWAY: Carbohydrate degradation; glycolysis; pyruvate from D-glyceraldehyde 3-phosphate: step 3/5. {ECO:0000256|ARBA:ARBA00004798, ECO:0000256|HAMAP-Rule:MF_01038}.	FUNCTION: Catalyzes the interconversion of 2-phosphoglycerate and 3-phosphoglycerate. {ECO:0000256|HAMAP-Rule:MF_01038}.	(2R)-2-phosphoglycerate = (2R)-3-phosphoglycerate	cytoplasm [GO:0005737]; 2,3-bisphosphoglycerate-independent phosphoglycerate mutase activity [GO:0046537]; manganese ion binding [GO:0030145]; glucose catabolic process [GO:0006007]; glycolytic process [GO:0006096]
U5RTQ5	Triosephosphate isomerase	CAETHG_1758	33.0429	32.8924	32.9441	32.9962	32.8314	32.8373	32.7643	32.7066	32.6978	32.9598	32.8883	32.7229		+	-0.0169228	0.236919	1.73532	0.00590769	0.0992231	tpiA	PATHWAY: Carbohydrate biosynthesis; gluconeogenesis. {ECO:0000256|HAMAP-Rule:MF_00147, ECO:0000256|RuleBase:RU363013}.; PATHWAY: Carbohydrate degradation; glycolysis; D-glyceraldehyde 3-phosphate from glycerone phosphate: step 1/1. {ECO:0000256|HAMAP-Rule:MF_00147, ECO:0000256|RuleBase:RU363013}.	FUNCTION: Involved in the gluconeogenesis. Catalyzes stereospecifically the conversion of dihydroxyacetone phosphate (DHAP) to D-glyceraldehyde-3-phosphate (G3P). {ECO:0000256|HAMAP-Rule:MF_00147}.	D-glyceraldehyde 3-phosphate = dihydroxyacetone phosphate	cytoplasm [GO:0005737]; triose-phosphate isomerase activity [GO:0004807]; gluconeogenesis [GO:0006094]; glycolytic process [GO:0006096]
U5RX94	Phosphoglycerate kinase	CAETHG_1759	33.5623	33.5345	33.3654	33.3534	33.4058	33.304	33.4921	33.4901	33.5382	33.4874	33.3544	33.5068		+	0.0013871	0.152424	1.1439	0.0215972	0.0677416	pgk	PATHWAY: Carbohydrate degradation; glycolysis; pyruvate from D-glyceraldehyde 3-phosphate: step 2/5. {ECO:0000256|HAMAP-Rule:MF_00145, ECO:0000256|RuleBase:RU000695}.		(2R)-3-phosphoglycerate + ATP = (2R)-3-phospho-glyceroyl phosphate + ADP	cytoplasm [GO:0005737]; ATP binding [GO:0005524]; phosphoglycerate kinase activity [GO:0004618]; glycolytic process [GO:0006096]
U5RWQ9	Glyceraldehyde-3-phosphate dehydrogenase	CAETHG_1760	33.6329	33.6108	33.5099	33.3437	33.3581	33.5173	33.4815	33.5181	33.4819	33.5845	33.4064	33.4939		+	-0.00647763	0.178188	1.29357	0.0147866	0.072749				0	NAD binding [GO:0051287]; NADP binding [GO:0050661]; oxidoreductase activity, acting on the aldehyde or oxo group of donors, NAD or NADP as acceptor [GO:0016620]; glucose metabolic process [GO:0006006]
U5RTA5	RNA polymerase, sigma 54 subunit, RpoN	CAETHG_1762	25.9659	26.6349	27.5047	24.9545	25.1915	25.4423	26.1347	26.7933	26.9094	26.7018	25.1961	26.6125		+	-0.00638276	1.50575	1.66197	0.00659168	0.689719				0	DNA-directed RNA polymerase complex [GO:0000428]; DNA binding [GO:0003677]; DNA-binding transcription activator activity [GO:0001216]; nucleotidyltransferase activity [GO:0016779]; sigma factor activity [GO:0016987]; DNA-templated transcription initiation [GO:0006352]
U5RTR0	DegV family protein	CAETHG_1763	28.4513	28.9366	28.8518	27.9276	28.3075	28.3627	28.6702	28.5418	28.0505	28.7466	28.1993	28.4208		+	-0.0232676	0.547272	0.894754	0.0430247	0.224769				0	lipid binding [GO:0008289]
U5RX98	Putative tRNA (cytidine(34)-2'-O)-methyltransferase	CAETHG_1764	28.8762	28.8835	28.977	29.0648	29.0359	29.1244	29.2811	29.0353	29.3119	28.9122	29.075	29.2094		+	0.0212277	0.297188	1.57854	0.00769132	0.121512			FUNCTION: Could methylate the ribose at the nucleotide 34 wobble position in tRNA. {ECO:0000256|HAMAP-Rule:MF_01885}.	5-carboxymethylaminomethyluridine(34) in tRNA(Leu) + S-adenosyl-L-methionine = 5-carboxymethylaminomethyl-2'-O-methyluridine(34) in tRNA(Leu) + H(+) + S-adenosyl-L-homocysteine	cytoplasm [GO:0005737]; RNA binding [GO:0003723]; S-adenosylmethionine-dependent methyltransferase activity [GO:0008757]; tRNA methyltransferase activity [GO:0008175]
U5RTR5	PBECR3 domain-containing protein	CAETHG_1768	25.665	25.0802	25.2694	24.389	23.981	19.9011	25.1658	19.5066	24.4111	25.3382	22.757	23.0278			-0.165024	2.58115	0.424116	0.15766	1.15823				0
U5RWR8	Putative competence-damage inducible protein	CAETHG_1770	29.6637	29.7515	29.6125	29.4506	29.5395	29.3126	29.4814	29.3718	29.5854	29.6759	29.4342	29.4795		+	-0.0140285	0.241693	1.2861	0.0150258	0.104902	cinA			0
U5RTE5	DNA-(Apurinic or apyrimidinic site) lyase	CAETHG_1771	28.7607	28.6954	28.5669	28.9411	27.5542	28.1962	27.8446	28.5008	28.4345	28.6743	28.2305	28.2599			-0.0296013	0.443843	0.338942	0.211263	0.202651				0	4 iron, 4 sulfur cluster binding [GO:0051539]; class I DNA-(apurinic or apyrimidinic site) endonuclease activity [GO:0140078]; DNA binding [GO:0003677]; hydrolase activity, acting on glycosyl bonds [GO:0016798]; metal ion binding [GO:0046872]; base-excision repair [GO:0006284]
U5RTB3	Endonuclease III	CAETHG_1772	20.3893	23.2563	21.285	28.6076	27.7028	26.3973	34.0353	35.5111	34.8403	21.6435	27.5692	34.7956		+	0.939432	13.152	4.59832	0	5.37804				0	endonuclease activity [GO:0004519]; DNA repair [GO:0006281]
U5RTR9	Phospholipid/glycerol acyltransferase	CAETHG_1773	31.8033	31.7697	31.5387	31.5945	31.6006	31.1756	31.566	31.4509	31.546	31.7039	31.4569	31.521			-0.0130659	0.246993	0.60225	0.092919	0.104653				0	acyltransferase activity [GO:0016746]
U5RWS2	Serine acetyltransferase	CAETHG_1775	31.8939	32.0285	31.9682	31.1268	30.9173	31.0359	30.7104	31.2143	30.9416	31.9635	31.0267	30.9554		+	-0.0720063	1.00809	3.34072	0.000218182	0.459351		PATHWAY: Amino-acid biosynthesis; L-cysteine biosynthesis; L-cysteine from L-serine: step 1/2. {ECO:0000256|ARBA:ARBA00004876}.		acetyl-CoA + L-serine = CoA + O-acetyl-L-serine	cytoplasm [GO:0005737]; serine O-acetyltransferase activity [GO:0009001]; cysteine biosynthetic process from serine [GO:0006535]
U5RTE9	Cysteine synthase	CAETHG_1776	37.3628	37.161	37.1564	36.7227	36.6027	36.7336	36.5706	36.8629	36.7196	37.2267	36.6864	36.7177		+	-0.0363611	0.540386	2.67832	0.000712446	0.247686		PATHWAY: Amino-acid biosynthesis; L-cysteine biosynthesis; L-cysteine from L-serine: step 2/2. {ECO:0000256|ARBA:ARBA00004962}.		hydrogen sulfide + O-acetyl-L-serine = acetate + L-cysteine	cysteine synthase activity [GO:0004124]; pyridoxal phosphate binding [GO:0030170]; cysteine biosynthetic process from serine [GO:0006535]
U5RTS5	Ig domain protein	CAETHG_1778	28.7737	29.2952	29.2167	28.2756	28.0718	28.5852	28.2007	28.7499	28.8515	29.0952	28.3109	28.6007		+	-0.0353201	0.784334	1.32164	0.0136196	0.323815				0
U5RXB0	Rubrerythrin	CAETHG_1779	36.9478	37.0905	37.1535	36.5481	36.5709	36.8129	36.5868	36.3258	36.2761	37.0639	36.644	36.3962		+	-0.047693	0.667702	2.4682	0.00126515	0.275592				0	iron ion binding [GO:0005506]; oxidoreductase activity [GO:0016491]
U5RTC3	Transcriptional regulator, LysR family	CAETHG_1782	20.245	21.7866	20.9105	26.446	22.21	20.2113	21.6453	20.4171	21.2095	20.9807	22.9558	21.0906			0.00785169	1.97505	0.37384	0.186819	0.906248				0	DNA binding [GO:0003677]; DNA-binding transcription factor activity [GO:0003700]
U5RXC1	Butyryl-CoA dehydrogenase	CAETHG_1789	29.9819	30.2132	30.0148	27.8558	27.9646	28.2611	28.6198	27.5993	28.6298	30.0699	28.0272	28.2829		+	-0.127643	2.04277	3.00757	0.000541787	0.908706				0	butyryl-CoA dehydrogenase activity [GO:0004085]; flavin adenine dinucleotide binding [GO:0050660]
U5RWU0	3-isopropylmalate dehydrogenase	CAETHG_1795	24.0342	22.7618	23.1181	21.2493	23.718	21.8392	20.542	23.3157	21.2102	23.3047	22.2688	21.6893			-0.115387	1.61542	0.510527	0.121694	0.668206	leuB	PATHWAY: Amino-acid biosynthesis; L-leucine biosynthesis; L-leucine from 3-methyl-2-oxobutanoate: step 3/4. {ECO:0000256|HAMAP-Rule:MF_01033}.	FUNCTION: Catalyzes the oxidation of 3-carboxy-2-hydroxy-4-methylpentanoate (3-isopropylmalate) to 3-carboxy-4-methyl-2-oxopentanoate. The product decarboxylates to 4-methyl-2 oxopentanoate. {ECO:0000256|HAMAP-Rule:MF_01033}.	(2R,3S)-3-isopropylmalate + NAD(+) = 4-methyl-2-oxopentanoate + CO2 + NADH	cytoplasm [GO:0005737]; 3-isopropylmalate dehydrogenase activity [GO:0003862]; metal ion binding [GO:0046872]; leucine biosynthetic process [GO:0009098]
U5RTG3	Stage 0 sporulation protein A homolog	CAETHG_1796	28.1621	28.2007	26.9338	26.7309	27.2128	27.2748	31.6665	31.7098	31.6395	27.7655	27.0728	31.672		+	0.279031	4.59911	4.486	0	2.02462			FUNCTION: May play the central regulatory role in sporulation. It may be an element of the effector pathway responsible for the activation of sporulation genes in response to nutritional stress. Spo0A may act in concert with spo0H (a sigma factor) to control the expression of some genes that are critical to the sporulation process. {ECO:0000256|ARBA:ARBA00024867}.	0	DNA binding [GO:0003677]; phosphorelay signal transduction system [GO:0000160]; regulation of DNA-templated transcription [GO:0006355]
U5RTD5	histidine kinase	CAETHG_1797	23.3298	22.76	23.3239	21.3944	20.9758	20.782	21.2218	20.4919	20.6969	23.1379	21.0507	20.8035		+	-0.166739	2.33434	3.54752	0.00017316	1.04703				ATP + protein L-histidine = ADP + protein N-phospho-L-histidine.	membrane [GO:0016020]; phosphorelay sensor kinase activity [GO:0000155]
U5RTD8	Amino acid permease	CAETHG_1802	28.392	28.4293	28.3503	27.8562	28.1748	28.1088	28.2866	28.2112	28.4723	28.3905	28.0466	28.3234		+	-0.00479535	0.343936	1.46611	0.0100162	0.148854				0	membrane [GO:0016020]; transmembrane transporter activity [GO:0022857]
U5RXD6	Pyridoxal 5'-phosphate synthase subunit PdxS	CAETHG_1804	34.8963	34.8074	34.8256	34.9097	34.811	34.7343	34.8427	34.9014	34.6971	34.8431	34.8183	34.8137			-0.00209663	0.0293528	0.0456134	0.702779	0.0128936	pdxS	PATHWAY: Cofactor biosynthesis; pyridoxal 5'-phosphate biosynthesis. {ECO:0000256|HAMAP-Rule:MF_01824}.	FUNCTION: Catalyzes the formation of pyridoxal 5'-phosphate from ribose 5-phosphate (RBP), glyceraldehyde 3-phosphate (G3P) and ammonia. The ammonia is provided by the PdxT subunit. Can also use ribulose 5-phosphate and dihydroxyacetone phosphate as substrates, resulting from enzyme-catalyzed isomerization of RBP and G3P, respectively. {ECO:0000256|HAMAP-Rule:MF_01824}.	aldehydo-D-ribose 5-phosphate + D-glyceraldehyde 3-phosphate + L-glutamine = H(+) + 3 H2O + L-glutamate + phosphate + pyridoxal 5'-phosphate	pyridoxal 5'-phosphate synthase (glutamine hydrolysing) activity [GO:0036381]; pyridoxal phosphate biosynthetic process [GO:0042823]
U5RWU8	Pyridoxal 5'-phosphate synthase subunit PdxT	CAETHG_1805	31.976	32.0132	31.8875	31.7382	31.7256	31.8788	32.0067	32.2103	32.102	31.9589	31.7809	32.1063		+	0.0105307	0.325465	2.00479	0.00360335	0.133066	pdxT	PATHWAY: Cofactor biosynthesis; pyridoxal 5'-phosphate biosynthesis. {ECO:0000256|HAMAP-Rule:MF_01615}.	FUNCTION: Catalyzes the hydrolysis of glutamine to glutamate and ammonia as part of the biosynthesis of pyridoxal 5'-phosphate. The resulting ammonia molecule is channeled to the active site of PdxS. {ECO:0000256|HAMAP-Rule:MF_01615}.	H2O + L-glutamine = L-glutamate + NH4(+)	glutaminase activity [GO:0004359]; pyridoxal 5'-phosphate synthase (glutamine hydrolysing) activity [GO:0036381]; transferase activity [GO:0016740]; glutamine catabolic process [GO:0006543]; pyridoxal phosphate biosynthetic process [GO:0042823]
U5RXE1	Basic membrane lipoprotein	CAETHG_1809	30.8572	30.9193	30.8268	30.5178	30.3587	30.4661	30.2847	30.4255	30.3574	30.8678	30.4476	30.3559		+	-0.0365656	0.511918	3.7093	0.000205128	0.222876				0	plasma membrane [GO:0005886]
U5RWV0	Probable transaldolase	CAETHG_1810	34.1829	34.2513	34.2662	33.9032	34.1015	34.1625	33.9899	33.8753	34.0035	34.2335	34.0557	33.9562		+	-0.0198035	0.277248	1.57058	0.00769264	0.114681	tal	PATHWAY: Carbohydrate degradation; pentose phosphate pathway; D-glyceraldehyde 3-phosphate and beta-D-fructose 6-phosphate from D-ribose 5-phosphate and D-xylulose 5-phosphate (non-oxidative stage): step 2/3. {ECO:0000256|ARBA:ARBA00004857, ECO:0000256|HAMAP-Rule:MF_00494}.	FUNCTION: Transaldolase is important for the balance of metabolites in the pentose-phosphate pathway. {ECO:0000256|HAMAP-Rule:MF_00494}.	D-glyceraldehyde 3-phosphate + D-sedoheptulose 7-phosphate = beta-D-fructose 6-phosphate + D-erythrose 4-phosphate	cytoplasm [GO:0005737]; aldehyde-lyase activity [GO:0016832]; transaldolase activity [GO:0004801]; carbohydrate metabolic process [GO:0005975]; pentose-phosphate shunt [GO:0006098]
U5RTE3	Choline kinase	CAETHG_1812	27.699	27.5959	27.5005	31.8982	31.5692	32.1054	26.6554	26.0362	26.5052	27.5985	31.8576	26.3989		+	-0.0856845	5.4587	6.36993	0	2.34228				0
U5RTV6	Alcohol dehydrogenase	CAETHG_1813	32.5296	32.205	31.8167	33.6259	33.2623	32.9698	33.6373	33.3017	33.4889	32.1838	33.286	33.476		+	0.0923007	1.29221	2.44626	0.00124395	0.569684				0	alcohol dehydrogenase (NAD+) activity [GO:0004022]; metal ion binding [GO:0046872]
U5RXE9	Histidine kinase	CAETHG_1814	29.6103	28.5582	29.618	30.2743	30.1834	30.1937	30.0931	29.6255	30.1041	29.2622	30.2171	29.9409		+	0.0484828	0.954978	1.25198	0.0163924	0.401247				0	phosphorelay sensor kinase activity [GO:0000155]
U5RWV3	Stage 0 sporulation protein A homolog	CAETHG_1815	24.4728	21.6343	24.2776	24.7037	23.6173	24.2467	23.7592	24.3234	23.6616	23.4615	24.1892	23.9147			0.0323688	0.727693	0.168252	0.395235	0.300048			FUNCTION: May play the central regulatory role in sporulation. It may be an element of the effector pathway responsible for the activation of sporulation genes in response to nutritional stress. Spo0A may act in concert with spo0H (a sigma factor) to control the expression of some genes that are critical to the sporulation process. {ECO:0000256|ARBA:ARBA00024867}.	0	DNA-binding transcription factor activity [GO:0003700]; sequence-specific DNA binding [GO:0043565]; phosphorelay signal transduction system [GO:0000160]
U5RTI0	Microcompartments protein	CAETHG_1816 CAETHG_3290	35.7506	35.1786	34.8815	36.9972	36.3425	36.3231	36.4893	36.1982	36.4507	35.2702	36.5543	36.3794		+	0.0792278	1.28404	2.08647	0.00346269	0.568588				0	bacterial microcompartment [GO:0031469]
U5RTF0	Microcompartments protein	CAETHG_1817	32.895	32.5265	32.0261	33.7267	33.2928	33.1283	32.9643	32.8994	33.3208	32.4825	33.3826	33.0615		+	0.0413551	0.900078	1.36503	0.0125318	0.372448				0	bacterial microcompartment [GO:0031469]
U5RTW1	Phosphate propanoyltransferase	CAETHG_1818	33.2803	33.1282	32.7193	34.8684	34.3243	33.9866	34.7539	34.1879	34.7594	33.0426	34.3931	34.5671		+	0.108894	1.52452	2.40973	0.00150903	0.681363		PATHWAY: Polyol metabolism; 1,2-propanediol degradation. {ECO:0000256|PIRNR:PIRNR010130}.	FUNCTION: Involved in 1,2-propanediol (1,2-PD) degradation by catalyzing the conversion of propanoyl-CoA to propanoyl-phosphate. {ECO:0000256|PIRNR:PIRNR010130}.	phosphate + propanoyl-CoA = CoA + propanoyl phosphate	acyltransferase activity, transferring groups other than amino-acyl groups [GO:0016747]; propanediol catabolic process [GO:0051144]
U5RWV7	Microcompartments protein	CAETHG_1820	30.0059	29.5904	29.3969	31.4953	30.826	30.6529	31.6103	31.2036	31.3113	29.6644	30.9914	31.3751		+	0.122192	1.71069	2.72987	0.000715884	0.732926				0	bacterial microcompartment [GO:0031469]
U5RTI4	Ethanolamine utilization EutQ family protein	CAETHG_1821	33.8382	33.4374	33.1357	34.9721	34.4972	34.2047	35.0273	34.7387	34.9183	33.4704	34.558	34.8948		+	0.101738	1.42434	2.46397	0.001258	0.607814				0
U5RTF4	Microcompartments protein	CAETHG_1822	32.6433	32.3166	32.0233	33.7598	33.2995	33.0311	33.7888	33.3328	33.5996	32.3277	33.3634	33.5737		+	0.0890013	1.24602	2.26561	0.00235948	0.544622				0	bacterial microcompartment [GO:0031469]
U5RTW4	Respiratory-chain NADH dehydrogenase domain 51 kDa subunit	CAETHG_1823	32.5511	32.2844	32.3895	34.059	33.8176	32.9671	33.6961	33.3888	33.7022	32.4083	33.6145	33.5957		+	0.084814	1.20624	2.03793	0.00359254	0.564237				0	membrane [GO:0016020]; 4 iron, 4 sulfur cluster binding [GO:0051539]; electron transfer activity [GO:0009055]; metal ion binding [GO:0046872]
U5RY42	Ethanolamine utilization protein EutN/carboxysome structural protein Ccml	CAETHG_1824 CAETHG_3284	28.6629	28.1764	27.776	29.8536	29.3324	29.0233	30.0817	29.4513	29.6491	28.2051	29.4031	29.7274		+	0.108732	1.52225	2.10746	0.00321569	0.65469				0	bacterial microcompartment [GO:0031469]
U5RWW2	Microcompartments protein	CAETHG_1825 CAETHG_3283	29.3882	28.6926	28.2248	30.5893	30.511	30.1763	30.392	29.5738	30.4632	28.7685	30.4255	30.143		+	0.098178	1.65703	2.01955	0.00357447	0.723787				0	bacterial microcompartment [GO:0031469]
U5RXP0	Chaperone protein DnaK	CAETHG_1826 CAETHG_3282	30.1201	29.887	29.4578	31.5254	30.9696	30.5557	31.3846	31.3231	31.4158	29.8216	31.0169	31.3745		+	0.110919	1.55286	2.4664	0.00126038	0.663985				0
U5RTF7	Ethanolamine utilization cobalamin adenosyltransferase	CAETHG_1827	28.7463	28.1423	27.8349	31.3493	30.0827	30.0236	31.0093	30.7009	30.8564	28.2412	30.4852	30.8555		+	0.186739	2.61435	2.78945	0.000760095	1.15506				0
U5RTW9	Choline trimethylamine-lyase activating enzyme	CAETHG_1828	30.2055	29.9078	29.4874	31.1719	30.8562	30.3695	31.3783	30.7834	31.1997	29.8669	30.7992	31.1205		+	0.0895403	1.25356	1.89702	0.00451783	0.531644	cutD	PATHWAY: Amine and polyamine metabolism; choline degradation. {ECO:0000256|HAMAP-Rule:MF_02059}.	FUNCTION: Catalyzes activation of the choline trimethylamine-lyase CutC under anaerobic conditions by generation of an organic free radical on a glycine residue, via an homolytic cleavage of S-adenosyl-L-methionine (SAM). {ECO:0000256|HAMAP-Rule:MF_02059}.	glycyl-[protein] + reduced [flavodoxin] + S-adenosyl-L-methionine = 5'-deoxyadenosine + glycin-2-yl radical-[protein] + H(+) + L-methionine + semiquinone [flavodoxin]	4 iron, 4 sulfur cluster binding [GO:0051539]; metal ion binding [GO:0046872]; oxidoreductase activity [GO:0016491]; choline catabolic process [GO:0042426]
U5RXG3	Choline trimethylamine-lyase	CAETHG_1829	35.8924	35.625	35.2731	36.9391	36.4824	36.1816	36.9351	36.4811	36.9462	35.5968	36.5343	36.7875		+	0.0850446	1.19062	2.03779	0.00358739	0.512136	cutC	PATHWAY: Amine and polyamine metabolism; choline degradation. {ECO:0000256|HAMAP-Rule:MF_02058}.	FUNCTION: Glycine radical enzyme that catalyzes the cleavage of a C-N bond in choline, producing trimethylamine (TMA) and acetaldehyde. {ECO:0000256|HAMAP-Rule:MF_02058}.	choline = acetaldehyde + trimethylamine	carbon-nitrogen lyase activity [GO:0016840]; choline catabolic process [GO:0042426]
U5RWW6	Acetaldehyde dehydrogenase (Acetylating)	CAETHG_1830	32.0734	31.6031	31.2379	33.3339	32.7134	32.6614	33.4151	32.9401	33.1966	31.6381	32.9029	33.1839		+	0.110414	1.54579	2.43229	0.00140659	0.672315				0	acetaldehyde dehydrogenase (acetylating) activity [GO:0008774]
U5RTJ3	Microcompartments protein	CAETHG_1831	29.9294	29.1582	29.0878	31.6912	30.8316	30.6453	31.1102	31.1264	31.3446	29.3918	31.056	31.1938		+	0.128713	1.80198	2.44337	0.00123704	0.818931				0	bacterial microcompartment [GO:0031469]
U5RTG1	Microcompartments protein	CAETHG_1832	31.9641	31.7002	30.5574	33.5728	32.8193	32.6705	33.201	33.0089	33.0588	31.4072	33.0209	33.0895		+	0.120167	1.68233	1.92642	0.00413441	0.777375				0	bacterial microcompartment [GO:0031469]
U5RTX4	PadR family transcriptional regulator	CAETHG_1833	26.9594	26.9813	25.5092	28.3503	27.8306	27.6896	27.9112	26.8218	27.4073	26.4833	27.9569	27.3801		+	0.0640545	1.47353	1.17474	0.019698	0.606276				0
U5RXG9	Multidrug resistance efflux transporter family protein	CAETHG_1834	22.9651	23.961	22.0215	29.0655	24.8311	24.9586	29.0331	28.7342	29.0908	22.9825	26.2851	28.9527		+	0.42644	5.97016	2.08588	0.0034881	2.4419				0	membrane [GO:0016020]
U5RWX1	Uncharacterized protein	CAETHG_1835	19.2318	20.1607	22.7041	22.1992	22.6589	22.3648	26.8074	25.9454	24.4684	20.6989	22.4076	25.7404		+	0.360107	5.0415	2.15045	0.00291641	2.09347				0
U5RWX5	Transcriptional regulator, TetR family	CAETHG_1840	30.847	30.5078	30.7554	30.561	30.6639	30.6758	30.8168	30.6432	30.6321	30.7034	30.6336	30.6974			-0.000433468	0.0698636	0.122698	0.477953	0.0316009				0	DNA binding [GO:0003677]
U5RTK2	Alcohol dehydrogenase	CAETHG_1841	39.0926	38.9237	38.8013	38.2607	38.2474	38.3544	38.2767	38.4144	38.3322	38.9392	38.2875	38.3411		+	-0.042722	0.651724	3.46347	0.000159363	0.2954				0	alcohol dehydrogenase (NAD+) activity [GO:0004022]; metal ion binding [GO:0046872]
U5RTZ9	Flavoprotein	CAETHG_1863	31.5259	31.4934	31.417	31.2249	31.123	31.2361	30.8318	31.1032	31.006	31.4788	31.1947	30.9803		+	-0.0356035	0.498449	2.74742	0.000735632	0.204153				0	catalytic activity [GO:0003824]
U5RTN2	OsmC family protein	CAETHG_1871	25.9783	25.9554	25.4908	26.5494	26.5726	25.8193	26.5126	26.5603	26.426	25.8082	26.3138	26.4996		+	0.0493912	0.691477	1.17072	0.0198528	0.292183				0
U5RTK6	Threonine synthase	CAETHG_1882	29.0279	28.3758	28.6695	28.7221	26.917	28.5565	27.3584	27.1845	26.9194	28.6911	28.0652	27.1541		+	-0.109785	1.53699	1.22304	0.017446	0.631067				0	threonine synthase activity [GO:0004795]
U5RU15	Endoribonuclease L-PSP	CAETHG_1883	30.9643	30.8785	30.7692	25.5863	27.2761	27.5772	31.028	30.8622	30.9318	30.8707	26.8132	30.9407		+	0.0050008	4.12752	3.55755	0.000173913	1.92944				0
U5RX15	Glutamine--fructose-6-phosphate aminotransferase [isomerizing]	CAETHG_1885	31.3667	31.1008	31.2441	31.3623	31.6191	31.3358	31.4092	31.3369	31.3546	31.2372	31.4391	31.3669			0.00926799	0.201906	0.706436	0.0702628	0.0835381	glmS		FUNCTION: Catalyzes the first step in hexosamine metabolism, converting fructose-6P into glucosamine-6P using glutamine as a nitrogen source. {ECO:0000256|HAMAP-Rule:MF_00164}.	D-fructose 6-phosphate + L-glutamine = D-glucosamine 6-phosphate + L-glutamate	cytoplasm [GO:0005737]; carbohydrate derivative binding [GO:0097367]; glutamine-fructose-6-phosphate transaminase (isomerizing) activity [GO:0004360]; carbohydrate derivative biosynthetic process [GO:1901137]; carbohydrate metabolic process [GO:0005975]; glutamine metabolic process [GO:0006541]
U5RTL3	Phosphoglucosamine mutase	CAETHG_1887	31.5472	31.3877	31.2207	31.4865	31.2367	31.1918	31.5428	31.1812	31.3441	31.3852	31.305	31.356			-0.00208641	0.0802383	0.0739971	0.60842	0.0331584	glmM		FUNCTION: Catalyzes the conversion of glucosamine-6-phosphate to glucosamine-1-phosphate. {ECO:0000256|HAMAP-Rule:MF_01554, ECO:0000256|RuleBase:RU004327}.	alpha-D-glucosamine 1-phosphate = D-glucosamine 6-phosphate	magnesium ion binding [GO:0000287]; phosphoglucosamine mutase activity [GO:0008966]; carbohydrate metabolic process [GO:0005975]
U5RU19	HI0933 family protein	CAETHG_1888	30.2407	29.9566	29.5516	29.8818	30.139	30.1063	29.91	30.0857	29.8035	29.9163	30.0423	29.9331			0.00119573	0.126026	0.109779	0.508225	0.0558828				0
U5RXM2	YbbR family protein	CAETHG_1889	28.4489	28.0778	28.2047	28.7865	28.8501	28.6235	28.723	27.9818	28.6801	28.2438	28.7534	28.4616			0.0155586	0.509555	0.82377	0.0523528	0.208753				0	membrane [GO:0016020]
U5RX20	Diadenylate cyclase	CAETHG_1890	28.1568	27.4522	26.7515	28.0244	28.1177	27.9187	25.769	26.1072	25.9232	27.4535	28.0203	25.9331		+	-0.108597	2.08711	2.63637	0.000771488	0.881206	dacA		FUNCTION: Catalyzes the condensation of 2 ATP molecules into cyclic di-AMP (c-di-AMP), a second messenger used to regulate differing processes in different bacteria. {ECO:0000256|HAMAP-Rule:MF_01499}.	2 ATP = 3',3'-c-di-AMP + 2 diphosphate	plasma membrane [GO:0005886]; adenylate cyclase activity [GO:0004016]; ATP binding [GO:0005524]; diadenylate cyclase activity [GO:0106408]; cAMP biosynthetic process [GO:0006171]; second-messenger-mediated signaling [GO:0019932]
U5RTM0	Thioredoxin-disulfide reductase	CAETHG_1892	32.4768	32.2719	32.2435	32.2555	32.328	32.3855	32.5623	32.5971	32.4505	32.3307	32.323	32.5366		+	0.0147056	0.213628	1.28127	0.0151258	0.0989291				0	thioredoxin-disulfide reductase activity [GO:0004791]
U5RU23	Thioredoxin	CAETHG_1893	33.5565	33.462	33.311	32.9224	33.0675	33.0677	33.1983	33.233	33.1679	33.4432	33.0192	33.1997		+	-0.0173899	0.423985	2.49736	0.00107336	0.173725				0	protein-disulfide reductase activity [GO:0015035]
U5RXM6	Tetratricopeptide repeat-containing protein	CAETHG_1894	23.9646	23.7335	24.5785	23.7134	25.7072	25.9703	19.4226	19.9045	21.8112	24.0922	25.1303	20.3794		+	-0.2652	4.7509	2.4696	0.00126755	2.03943				0	membrane [GO:0016020]
U5RX27	DUF4652 domain-containing protein	CAETHG_1895	27.0172	27.1047	27.1382	26.4628	26.4957	26.2522	26.5468	25.6063	26.4141	27.0867	26.4036	26.1891		+	-0.0641136	0.89759	1.57522	0.00771734	0.38273				0
U5RTQ9	Phosphoenolpyruvate-protein phosphotransferase	CAETHG_1896	30.9986	30.9051	30.6435	31.8655	31.6588	31.6634	31.6643	31.5774	31.8049	30.8491	31.7292	31.6822		+	0.0595098	0.880166	3.34783	0.00021978	0.404286			FUNCTION: General (non sugar-specific) component of the phosphoenolpyruvate-dependent sugar phosphotransferase system (sugar PTS). This major carbohydrate active-transport system catalyzes the phosphorylation of incoming sugar substrates concomitantly with their translocation across the cell membrane. Enzyme I transfers the phosphoryl group from phosphoenolpyruvate (PEP) to the phosphoryl carrier…	L-histidyl-[protein] + phosphoenolpyruvate = N(pros)-phospho-L-histidyl-[protein] + pyruvate	cytoplasm [GO:0005737]; kinase activity [GO:0016301]; metal ion binding [GO:0046872]; phosphoenolpyruvate-protein phosphotransferase activity [GO:0008965]; phosphoenolpyruvate-dependent sugar phosphotransferase system [GO:0009401]; phosphorylation [GO:0016310]
U5RTM5	Tetratricopeptide repeat-containing protein	CAETHG_1897	25.8524	25.6582	25.6107	21.2264	22.8417	21.7996	22.6359	20.3589	21.3409	25.7071	21.9559	21.4453		+	-0.304418	4.26185	2.88555	0.000762402	1.90016				0
U5RU28	[Citrate [pro-3S]-lyase] ligase	CAETHG_1898	23.4554	23.8169	23.4139	20.6221	21.2365	21.0586	20.6558	21.8206	21.628	23.5621	20.9724	21.3681		+	-0.156711	2.58968	3.21936	0.000201342	1.13903			FUNCTION: Acetylation of prosthetic group (2-(5''-phosphoribosyl)-3'-dephosphocoenzyme-A) of the gamma subunit of citrate lyase. {ECO:0000256|PIRNR:PIRNR005751}.	acetate + ATP + holo-[citrate lyase ACP] = acetyl-[citrate lyase ACP] + AMP + diphosphate	[citrate (pro-3S)-lyase] ligase activity [GO:0008771]; ATP binding [GO:0005524]; lyase activity [GO:0016829]; biosynthetic process [GO:0009058]
U5RXN1	Citrate lyase alpha chain	CAETHG_1899	30.0094	29.9034	29.7618	28.7131	28.3764	28.6029	29.3778	29.3804	29.2652	29.8915	28.5641	29.3411		+	-0.0393133	1.3274	4.34653	0	0.544534				acetyl-CoA + citrate = (3S)-citryl-CoA + acetate	ATP-independent citrate lyase complex [GO:0009346]; cytoplasm [GO:0005737]; citrate (pro-3S)-lyase activity [GO:0008815]; citrate CoA-transferase activity [GO:0008814]; acetyl-CoA metabolic process [GO:0006084]
U5RX32	Citryl-CoA lyase	CAETHG_1900	27.0424	27.2457	27.156	26.6638	27.3779	27.2847	29.0558	29.031	29.3556	27.148	27.1088	29.1474		+	0.142815	2.03863	4.03029	0	0.951912				0	citryl-CoA lyase activity [GO:0008816]; metal ion binding [GO:0046872]
U5RTR4	Citrate lyase acyl carrier protein	CAETHG_1901	21.5494	22.134	23.3058	21.3263	22.0369	21.6835	26.2067	20.3857	20.8744	22.3297	21.6822	22.4889			0.0113723	0.806707	0.061388	0.645592	0.348867				0	cytoplasm [GO:0005737]; lyase activity [GO:0016829]
U5RTN0	Hydro-lyase, Fe-S type, tartrate/fumarate subfamily, beta subunit	CAETHG_1902	29.2365	29.1628	29.0882	28.8555	28.8898	29.0098	28.5934	29.3601	29.2645	29.1625	28.9184	29.0727			-0.00641628	0.244113	0.285542	0.253689	0.10081				0	fumarate hydratase activity [GO:0004333]
U5RU33	Hydro-lyase, Fe-S type, tartrate/fumarate subfamily, alpha subunit	CAETHG_1903	30.2863	30.5877	30.5253	30.4021	30.2306	30.1885	30.1545	30.0798	30.0733	30.4664	30.2737	30.1025		+	-0.0259937	0.363911	1.62351	0.00695787	0.148652				0	4 iron, 4 sulfur cluster binding [GO:0051539]; fumarate hydratase activity [GO:0004333]; metal ion binding [GO:0046872]
U5RXN5	methylaspartate ammonia-lyase	CAETHG_1904	31.1043	31.2674	31.3038	30.959	31.0035	30.9794	31.1805	31.54	31.0355	31.2252	30.9806	31.252			0.00191693	0.271382	0.799057	0.0560799	0.122098		PATHWAY: Amino-acid degradation; L-glutamate degradation via mesaconate pathway; acetate and pyruvate from L-glutamate: step 2/4. {ECO:0000256|ARBA:ARBA00004675}.		(2S,3S)-3-methyl-L-aspartate = mesaconate + NH4(+)	metal ion binding [GO:0046872]; methylaspartate ammonia-lyase activity [GO:0050096]; glutamate catabolic process via L-citramalate [GO:0019553]
U5RX36	Glutamate mutase epsilon subunit	CAETHG_1905	31.5696	31.5854	31.3865	30.7688	31.0154	31.0204	31.043	31.2213	31.2783	31.5138	30.9349	31.1809		+	-0.023783	0.578922	2.39353	0.00153025	0.237232	glmE	PATHWAY: Amino-acid degradation; L-glutamate degradation via mesaconate pathway; acetate and pyruvate from L-glutamate: step 1/4. {ECO:0000256|HAMAP-Rule:MF_01923}.	FUNCTION: Catalyzes the carbon skeleton rearrangement of L-glutamate to L-threo-3-methylaspartate ((2S,3S)-3-methylaspartate). {ECO:0000256|HAMAP-Rule:MF_01923}.	(2S,3S)-3-methyl-L-aspartate = L-glutamate	cobalamin binding [GO:0031419]; methylaspartate mutase activity [GO:0050097]; anaerobic glutamate catabolic process [GO:0019670]; glutamate catabolic process via L-citramalate [GO:0019553]
U5RTS0	MutL protein	CAETHG_1906	27.2659	27.2175	27.2768	21.0531	21.0673	19.9429	26.1833	27.5401	27.6216	27.2534	20.6878	27.115		+	-0.00988851	6.56564	4.82111	0	3.06296				0
U5RTN5	Glutamate mutase sigma subunit	CAETHG_1907	25.4387	25.6784	24.9323	20.1197	20.0837	22.2181	22.1462	20.7339	21.8963	25.3498	20.8072	21.5921		+	-0.268408	4.54264	2.86496	0.000818414	1.98248	glmS	PATHWAY: Amino-acid degradation; L-glutamate degradation via mesaconate pathway; acetate and pyruvate from L-glutamate: step 1/4. {ECO:0000256|HAMAP-Rule:MF_00526}.	FUNCTION: Catalyzes the carbon skeleton rearrangement of L-glutamate to L-threo-3-methylaspartate ((2S,3S)-3-methylaspartate). {ECO:0000256|HAMAP-Rule:MF_00526}.	(2S,3S)-3-methyl-L-aspartate = L-glutamate	cobalamin binding [GO:0031419]; metal ion binding [GO:0046872]; methylaspartate mutase activity [GO:0050097]; anaerobic glutamate catabolic process [GO:0019670]; glutamate catabolic process via L-citramalate [GO:0019553]
U5RU38	Transcriptional regulator, GntR family	CAETHG_1908	21.2831	21.6293	23.4178	21.9663	20.2404	21.7363	23.7237	22.2904	24.3564	22.1101	21.3143	23.4568		+	0.0961955	2.14249	0.943239	0.0368675	0.884258				0	DNA binding [GO:0003677]; DNA-binding transcription factor activity [GO:0003700]
U5RU43	30S ribosomal protein S9	CAETHG_1913	32.9281	32.7445	32.8808	32.6509	32.4655	32.617	32.5073	33.0129	32.7361	32.8512	32.5778	32.7521			-0.00707472	0.27335	0.685747	0.0736106	0.112996	rpsI			0	ribonucleoprotein complex [GO:1990904]; ribosome [GO:0005840]; structural constituent of ribosome [GO:0003735]; translation [GO:0006412]
U5RXP1	50S ribosomal protein L13	CAETHG_1914	33.7624	33.6425	34.0592	34.5639	34.6138	34.5623	33.7601	33.9412	33.8029	33.8214	34.58	33.8347		+	0.000953674	0.758631	3.13957	0.000523962	0.354517	rplM		FUNCTION: This protein is one of the early assembly proteins of the 50S ribosomal subunit, although it is not seen to bind rRNA by itself. It is important during the early stages of 50S assembly. {ECO:0000256|HAMAP-Rule:MF_01366, ECO:0000256|RuleBase:RU003878}.	0	ribonucleoprotein complex [GO:1990904]; ribosome [GO:0005840]; structural constituent of ribosome [GO:0003735]; translation [GO:0006412]
U5RTS7	Energy-coupling factor transporter transmembrane protein EcfT	CAETHG_1916	27.9635	28.4314	28.6035	27.5691	27.8582	27.5901	27.7726	27.7519	27.6285	28.3328	27.6725	27.7177		+	-0.0439361	0.660311	1.76645	0.0056399	0.301185	ecfT		FUNCTION: Transmembrane (T) component of an energy-coupling factor (ECF) ABC-transporter complex. Unlike classic ABC transporters this ECF transporter provides the energy necessary to transport a number of different substrates. {ECO:0000256|HAMAP-Rule:MF_01461}.	0	plasma membrane [GO:0005886]; transmembrane transporter activity [GO:0022857]
U5RTP5	Energy-coupling factor transporter ATP-binding protein EcfA2	CAETHG_1917	28.8115	28.6765	28.7067	28.4182	28.7351	28.5451	28.5481	28.6739	28.3508	28.7316	28.5661	28.5243			-0.0148057	0.20728	0.638529	0.0837855	0.0894959			FUNCTION: ATP-binding (A) component of a common energy-coupling factor (ECF) ABC-transporter complex. {ECO:0000256|RuleBase:RU365104}.	0	plasma membrane [GO:0005886]; ATP binding [GO:0005524]; hydrolase activity [GO:0016787]; transmembrane transporter activity [GO:0022857]; cobalt ion transport [GO:0006824]
U5RU49	Phosphonate-transporting ATPase	CAETHG_1918	28.4984	28.5686	28.4366	27.8021	27.6362	27.1567	28.3855	28.4469	28.4712	28.5012	27.5316	28.4345		+	-0.00476092	0.969532	2.77513	0.000751174	0.44217				0	plasma membrane [GO:0005886]; ATP binding [GO:0005524]; hydrolase activity [GO:0016787]; transmembrane transporter activity [GO:0022857]
U5RXP5	50S ribosomal protein L17	CAETHG_1919	33.7226	33.7558	33.6557	33.3297	33.5734	33.5842	33.7313	33.5858	33.4844	33.7113	33.4958	33.6005			-0.0079155	0.215572	0.836775	0.0507359	0.0880186	rplQ			0	ribonucleoprotein complex [GO:1990904]; ribosome [GO:0005840]; structural constituent of ribosome [GO:0003735]; translation [GO:0006412]
U5RX48	DNA-directed RNA polymerase subunit alpha	CAETHG_1920	34.3887	34.2543	34.1901	34.133	34.2021	34.1714	34.3689	34.2781	34.241	34.2777	34.1688	34.296			0.00130435	0.12716	0.83458	0.0510526	0.056137	rpoA		FUNCTION: DNA-dependent RNA polymerase catalyzes the transcription of DNA into RNA using the four ribonucleoside triphosphates as substrates. {ECO:0000256|HAMAP-Rule:MF_00059}.	a ribonucleoside 5'-triphosphate + RNA(n) = diphosphate + RNA(n+1)	cytoplasm [GO:0005737]; DNA-directed RNA polymerase complex [GO:0000428]; DNA binding [GO:0003677]; DNA-directed 5'-3' RNA polymerase activity [GO:0003899]; protein dimerization activity [GO:0046983]; DNA-templated transcription [GO:0006351]
U5RTT2	30S ribosomal protein S4	CAETHG_1921	32.3561	32.4023	32.5135	32.8996	32.355	32.5384	32.682	32.7381	32.751	32.424	32.5977	32.7237			0.0214099	0.299739	0.767758	0.0600756	0.122883	rpsD		FUNCTION: One of the primary rRNA binding proteins, it binds directly to 16S rRNA where it nucleates assembly of the body of the 30S subunit. {ECO:0000256|HAMAP-Rule:MF_01306}.; FUNCTION: With S5 and S12 plays an important role in translational accuracy. {ECO:0000256|HAMAP-Rule:MF_01306}.	0	small ribosomal subunit [GO:0015935]; rRNA binding [GO:0019843]; structural constituent of ribosome [GO:0003735]; translation [GO:0006412]
U5RU54	30S ribosomal protein S13	CAETHG_1923	33.8045	33.7292	33.5472	33.6224	33.632	33.6643	33.865	33.7969	33.6155	33.6936	33.6395	33.7592			0.00467936	0.119621	0.352778	0.201122	0.0489091	rpsM		FUNCTION: Located at the top of the head of the 30S subunit, it contacts several helices of the 16S rRNA. In the 70S ribosome it contacts the 23S rRNA (bridge B1a) and protein L5 of the 50S subunit (bridge B1b), connecting the 2 subunits; these bridges are implicated in subunit movement. Contacts the tRNAs in the A and P-sites. {ECO:0000256|HAMAP-Rule:MF_01315}.	0	ribonucleoprotein complex [GO:1990904]; ribosome [GO:0005840]; rRNA binding [GO:0019843]; structural constituent of ribosome [GO:0003735]; tRNA binding [GO:0000049]; translation [GO:0006412]
U5RX52	Translation initiation factor IF-1	CAETHG_1925	29.2352	29.5204	29.5848	29.5511	29.4327	29.7463	29.518	29.7104	29.554	29.4468	29.5767	29.5941			0.0105231	0.147323	0.3187	0.226734	0.0657278	infA		FUNCTION: One of the essential components for the initiation of protein synthesis. Stabilizes the binding of IF-2 and IF-3 on the 30S subunit to which N-formylmethionyl-tRNA(fMet) subsequently binds. Helps modulate mRNA selection, yielding the 30S pre-initiation complex (PIC). Upon addition of the 50S ribosomal subunit IF-1, IF-2 and IF-3 are released leaving the mature 70S translation initiation…	0	cytoplasm [GO:0005737]; ribosome binding [GO:0043022]; rRNA binding [GO:0019843]; translation initiation factor activity [GO:0003743]
U5RTT7	Adenylate kinase	CAETHG_1926	31.7774	31.6073	31.5205	31.2871	31.3841	31.4893	31.429	31.3826	31.3771	31.6351	31.3869	31.3962		+	-0.0170616	0.248238	1.47884	0.00971546	0.114874	adk	PATHWAY: Purine metabolism; AMP biosynthesis via salvage pathway; AMP from ADP: step 1/1. {ECO:0000256|HAMAP-Rule:MF_00235}.	FUNCTION: Catalyzes the reversible transfer of the terminal phosphate group between ATP and AMP. Plays an important role in cellular energy homeostasis and in adenine nucleotide metabolism. {ECO:0000256|HAMAP-Rule:MF_00235}.	AMP + ATP = 2 ADP	cytoplasm [GO:0005737]; adenylate kinase activity [GO:0004017]; ATP binding [GO:0005524]; zinc ion binding [GO:0008270]; AMP salvage [GO:0044209]; phosphorylation [GO:0016310]
U5RTQ6	Protein translocase subunit SecY	CAETHG_1927	25.9407	25.5543	25.9891	27.4045	25.4929	26.4313	25.2397	26.965	26.474	25.828	26.4429	26.2262			0.0284435	0.614909	0.199811	0.349159	0.254655	secY		FUNCTION: The central subunit of the protein translocation channel SecYEG. Consists of two halves formed by TMs 1-5 and 6-10. These two domains form a lateral gate at the front which open onto the bilayer between TMs 2 and 7, and are clamped together by SecE at the back. The channel is closed by both a pore ring composed of hydrophobic SecY resides and a short helix (helix 2A) on the extracellula…	0	plasma membrane [GO:0005886]; intracellular protein transmembrane transport [GO:0065002]; protein targeting [GO:0006605]; protein transport by the Sec complex [GO:0043952]
U5RU58	50S ribosomal protein L15	CAETHG_1928	32.4541	32.4556	32.4814	31.9081	31.9652	32.0986	31.6398	31.6017	31.5803	32.4637	31.9906	31.6073		+	-0.0611737	0.856432	5.16264	0	0.350276	rplO		FUNCTION: Binds to the 23S rRNA. {ECO:0000256|HAMAP-Rule:MF_01341}.	0	cytoplasm [GO:0005737]; large ribosomal subunit [GO:0015934]; rRNA binding [GO:0019843]; structural constituent of ribosome [GO:0003735]; translation [GO:0006412]
U5RXQ3	50S ribosomal protein L30	CAETHG_1929	29.8961	29.8519	29.5291	29.2146	28.9215	29.3609	28.9474	29.1634	29.1472	29.759	29.1657	29.086		+	-0.048073	0.673022	2.06407	0.00346041	0.300254	rpmD			0	cytoplasm [GO:0005737]; large ribosomal subunit [GO:0015934]; structural constituent of ribosome [GO:0003735]; translation [GO:0006412]
U5RX57	30S ribosomal protein S5	CAETHG_1930	34.0829	34.1629	34.0941	33.6758	33.8571	33.8653	33.7982	33.9666	33.863	34.1133	33.7994	33.8759		+	-0.0169579	0.313924	2.07199	0.00348083	0.133652	rpsE		FUNCTION: Located at the back of the 30S subunit body where it stabilizes the conformation of the head with respect to the body. {ECO:0000256|HAMAP-Rule:MF_01307}.; FUNCTION: With S4 and S12 plays an important role in translational accuracy. {ECO:0000256|HAMAP-Rule:MF_01307}.	0	small ribosomal subunit [GO:0015935]; rRNA binding [GO:0019843]; structural constituent of ribosome [GO:0003735]; translation [GO:0006412]
U5RTU2	50S ribosomal protein L18	CAETHG_1931	31.8793	31.8853	31.9251	31.2491	31.2364	31.2748	31.3876	31.5753	31.259	31.8966	31.2534	31.4073		+	-0.0349469	0.643124	3.42553	0.000229885	0.274197	rplR		FUNCTION: This is one of the proteins that binds and probably mediates the attachment of the 5S RNA into the large ribosomal subunit, where it forms part of the central protuberance. {ECO:0000256|HAMAP-Rule:MF_01337}.	0	cytoplasm [GO:0005737]; ribonucleoprotein complex [GO:1990904]; ribosome [GO:0005840]; rRNA binding [GO:0019843]; structural constituent of ribosome [GO:0003735]; translation [GO:0006412]
U5RTR1	50S ribosomal protein L6	CAETHG_1932	32.4248	32.3989	32.2087	32.6635	32.5044	32.6902	32.632	32.7687	32.6649	32.3441	32.6194	32.6885		+	0.0245988	0.344383	1.93645	0.00401617	0.148748	rplF		FUNCTION: This protein binds to the 23S rRNA, and is important in its secondary structure. It is located near the subunit interface in the base of the L7/L12 stalk, and near the tRNA binding site of the peptidyltransferase center. {ECO:0000256|HAMAP-Rule:MF_01365, ECO:0000256|RuleBase:RU003870}.	0	ribonucleoprotein complex [GO:1990904]; ribosome [GO:0005840]; rRNA binding [GO:0019843]; structural constituent of ribosome [GO:0003735]; translation [GO:0006412]
U5RU64	30S ribosomal protein S8	CAETHG_1933	32.7597	32.7547	32.6451	32.1478	32.4284	32.29	32.3891	32.3602	32.5649	32.7198	32.2888	32.4381		+	-0.0201257	0.431077	2.09043	0.00347305	0.178734	rpsH		FUNCTION: One of the primary rRNA binding proteins, it binds directly to 16S rRNA central domain where it helps coordinate assembly of the platform of the 30S subunit. {ECO:0000256|HAMAP-Rule:MF_01302}.	0	ribonucleoprotein complex [GO:1990904]; ribosome [GO:0005840]; rRNA binding [GO:0019843]; structural constituent of ribosome [GO:0003735]; translation [GO:0006412]
U5RX62	50S ribosomal protein L5	CAETHG_1935	34.5109	34.4053	34.354	34.3419	34.4323	34.3258	34.1976	34.2438	34.1198	34.4234	34.3667	34.1871		+	-0.016881	0.236334	1.91667	0.00426273	0.100736	rplE		FUNCTION: This is 1 of the proteins that binds and probably mediates the attachment of the 5S RNA into the large ribosomal subunit, where it forms part of the central protuberance. In the 70S ribosome it contacts protein S13 of the 30S subunit (bridge B1b), connecting the 2 subunits; this bridge is implicated in subunit movement. Contacts the P site tRNA; the 5S rRNA and some of its associated pr…	0	ribonucleoprotein complex [GO:1990904]; ribosome [GO:0005840]; rRNA binding [GO:0019843]; structural constituent of ribosome [GO:0003735]; tRNA binding [GO:0000049]; translation [GO:0006412]
U5RTU8	50S ribosomal protein L24	CAETHG_1936	25.0224	24.8979	24.771	24.0805	23.8207	24.361	24.3922	23.8075	24.8239	24.8971	24.0874	24.3412		+	-0.0397072	0.809664	1.18024	0.0194185	0.338129	rplX		FUNCTION: One of the proteins that surrounds the polypeptide exit tunnel on the outside of the subunit. {ECO:0000256|HAMAP-Rule:MF_01326}.; FUNCTION: One of two assembly initiator proteins, it binds directly to the 5'-end of the 23S rRNA, where it nucleates assembly of the 50S subunit. {ECO:0000256|HAMAP-Rule:MF_01326}.	0	ribonucleoprotein complex [GO:1990904]; ribosome [GO:0005840]; rRNA binding [GO:0019843]; structural constituent of ribosome [GO:0003735]; translation [GO:0006412]
U5RTR7	50S ribosomal protein L14	CAETHG_1937	31.8492	31.5619	31.7625	32.6136	32.4433	32.4867	32.4191	32.2891	32.4096	31.7245	32.5145	32.3726		+	0.0462889	0.789999	3.63566	0.000186916	0.343869	rplN		FUNCTION: Binds to 23S rRNA. Forms part of two intersubunit bridges in the 70S ribosome. {ECO:0000256|HAMAP-Rule:MF_01367, ECO:0000256|RuleBase:RU003950}.	0	large ribosomal subunit [GO:0015934]; rRNA binding [GO:0019843]; structural constituent of ribosome [GO:0003735]; translation [GO:0006412]
U5RU69	30S ribosomal protein S17	CAETHG_1938	29.9577	29.7585	29.7514	29.2069	29.297	29.8416	29.3941	29.2386	29.1511	29.8225	29.4485	29.2613		+	-0.0400899	0.561259	1.27898	0.0151714	0.233323	rpsQ		FUNCTION: One of the primary rRNA binding proteins, it binds specifically to the 5'-end of 16S ribosomal RNA. {ECO:0000256|HAMAP-Rule:MF_01345}.	0	ribonucleoprotein complex [GO:1990904]; ribosome [GO:0005840]; rRNA binding [GO:0019843]; structural constituent of ribosome [GO:0003735]; translation [GO:0006412]
U5RXR1	50S ribosomal protein L29	CAETHG_1939	32.038	31.9602	31.8921	31.1546	31.2111	31.3316	31.2748	31.1879	30.7973	31.9634	31.2324	31.0867		+	-0.0626256	0.876759	2.92869	0.000565333	0.383595	rpmC			0	ribonucleoprotein complex [GO:1990904]; ribosome [GO:0005840]; structural constituent of ribosome [GO:0003735]; translation [GO:0006412]
U5RX66	50S ribosomal protein L16	CAETHG_1940	32.0066	32.0309	32.1393	31.8422	31.6703	31.9029	31.8356	32.1296	31.948	32.0589	31.8051	31.9711		+	-0.00627599	0.253798	1.0264	0.0294477	0.105234	rplP		FUNCTION: Binds 23S rRNA and is also seen to make contacts with the A and possibly P site tRNAs. {ECO:0000256|HAMAP-Rule:MF_01342, ECO:0000256|RuleBase:RU004414}.	0	ribonucleoprotein complex [GO:1990904]; ribosome [GO:0005840]; rRNA binding [GO:0019843]; structural constituent of ribosome [GO:0003735]; tRNA binding [GO:0000049]; translation [GO:0006412]
U5RTV3	30S ribosomal protein S3	CAETHG_1941	33.2479	33.3931	33.3613	33.0451	32.9434	32.9691	33.0082	32.9911	33.0282	33.3341	32.9859	33.0091		+	-0.0232106	0.348214	3.40889	0.000227273	0.15895	rpsC		FUNCTION: Binds the lower part of the 30S subunit head. Binds mRNA in the 70S ribosome, positioning it for translation. {ECO:0000256|ARBA:ARBA00024998, ECO:0000256|HAMAP-Rule:MF_01309}.	0	ribonucleoprotein complex [GO:1990904]; ribosome [GO:0005840]; mRNA binding [GO:0003729]; rRNA binding [GO:0019843]; structural constituent of ribosome [GO:0003735]; translation [GO:0006412]
U5RTS3	50S ribosomal protein L22	CAETHG_1942	31.7822	31.8341	31.5746	32.1011	31.9793	32.2677	32.3027	32.264	32.1243	31.7303	32.116	32.2303		+	0.0357141	0.499997	2.15658	0.00282791	0.213915	rplV		FUNCTION: The globular domain of the protein is located near the polypeptide exit tunnel on the outside of the subunit, while an extended beta-hairpin is found that lines the wall of the exit tunnel in the center of the 70S ribosome. {ECO:0000256|HAMAP-Rule:MF_01331}.; FUNCTION: This protein binds specifically to 23S rRNA; its binding is stimulated by other ribosomal proteins, e.g. L4, L17, and L…	0	large ribosomal subunit [GO:0015934]; rRNA binding [GO:0019843]; structural constituent of ribosome [GO:0003735]; translation [GO:0006412]
U5RU73	30S ribosomal protein S19	CAETHG_1943	33.2762	33.0639	32.9959	32.9744	32.7865	32.921	33.2241	32.8636	32.7608	33.112	32.894	32.9495			-0.011607	0.218033	0.464345	0.139105	0.0925131	rpsS		FUNCTION: Protein S19 forms a complex with S13 that binds strongly to the 16S ribosomal RNA. {ECO:0000256|ARBA:ARBA00003239, ECO:0000256|HAMAP-Rule:MF_00531}.	0	cytoplasm [GO:0005737]; small ribosomal subunit [GO:0015935]; rRNA binding [GO:0019843]; structural constituent of ribosome [GO:0003735]; translation [GO:0006412]
U5RXR5	50S ribosomal protein L2	CAETHG_1944	33.5976	33.5701	33.6074	33.1818	33.2507	33.362	33.3815	33.4508	33.314	33.5917	33.2648	33.3821		+	-0.0149748	0.326881	2.56734	0.000873747	0.135215	rplB		FUNCTION: Involved in peptide bond synthesis. Stimulates efficient translation and peptide-bond synthesis on native or reconstituted 70S ribosomes in vitro. Probably functions indirectly by altering the affinity of the ribosome for aminoacyl-tRNA, thus increasing their reactivity as acceptors for peptidyl transferase. {ECO:0000256|ARBA:ARBA00025469}.; FUNCTION: One of the primary rRNA binding pro…	0	large ribosomal subunit [GO:0015934]; rRNA binding [GO:0019843]; structural constituent of ribosome [GO:0003735]; transferase activity [GO:0016740]; translation [GO:0006412]
U5RX69	50S ribosomal protein L23	CAETHG_1945	31.9922	31.9091	31.8958	31.3529	31.2517	31.3484	31.8749	31.7083	31.6708	31.9324	31.3176	31.7513		+	-0.0129341	0.614754	3.75286	0.000212766	0.257938	rplW		FUNCTION: One of the early assembly proteins it binds 23S rRNA. One of the proteins that surrounds the polypeptide exit tunnel on the outside of the ribosome. Forms the main docking site for trigger factor binding to the ribosome. {ECO:0000256|HAMAP-Rule:MF_01369}.	0	ribonucleoprotein complex [GO:1990904]; ribosome [GO:0005840]; rRNA binding [GO:0019843]; structural constituent of ribosome [GO:0003735]; translation [GO:0006412]
U5RTV7	50S ribosomal protein L4	CAETHG_1946	29.0196	30.2416	31.4287	30.9208	31.0774	30.9869	30.9507	31.015	31.0238	30.23	30.995	30.9965			0.0547509	0.766512	0.440216	0.149826	0.360986	rplD		FUNCTION: Forms part of the polypeptide exit tunnel. {ECO:0000256|HAMAP-Rule:MF_01328}.; FUNCTION: One of the primary rRNA binding proteins, this protein initially binds near the 5'-end of the 23S rRNA. It is important during the early stages of 50S assembly. It makes multiple contacts with different domains of the 23S rRNA in the assembled 50S subunit and ribosome. {ECO:0000256|HAMAP-Rule:MF_013…	0	ribonucleoprotein complex [GO:1990904]; ribosome [GO:0005840]; rRNA binding [GO:0019843]; structural constituent of ribosome [GO:0003735]; translation [GO:0006412]
U5RTS8	50S ribosomal protein L3	CAETHG_1947	31.2298	31.1259	31.2088	31.8495	31.4428	31.6551	31.7984	31.5472	31.8008	31.1882	31.6491	31.7155		+	0.0376631	0.527284	2.0357	0.00357714	0.2345	rplC		FUNCTION: One of the primary rRNA binding proteins, it binds directly near the 3'-end of the 23S rRNA, where it nucleates assembly of the 50S subunit. {ECO:0000256|HAMAP-Rule:MF_01325, ECO:0000256|RuleBase:RU003906}.	0	ribonucleoprotein complex [GO:1990904]; ribosome [GO:0005840]; rRNA binding [GO:0019843]; structural constituent of ribosome [GO:0003735]; translation [GO:0006412]
U5RU77	30S ribosomal protein S10	CAETHG_1948	33.9889	33.995	33.8256	33.6175	33.8543	33.8777	33.4207	33.6355	33.6606	33.9365	33.7832	33.5723		+	-0.0260156	0.364218	1.48187	0.00972541	0.149309	rpsJ		FUNCTION: Involved in the binding of tRNA to the ribosomes. {ECO:0000256|HAMAP-Rule:MF_00508}.	0	ribonucleoprotein complex [GO:1990904]; ribosome [GO:0005840]; structural constituent of ribosome [GO:0003735]; tRNA binding [GO:0000049]; translation [GO:0006412]
U5RU93	Elongation factor Tu	CAETHG_1949 CAETHG_1963	36.8189	36.7442	36.5608	36.6701	36.6979	36.6389	36.8707	36.8265	36.8493	36.708	36.669	36.8489		+	0.0100627	0.179892	1.14818	0.0213055	0.0772657	tuf		FUNCTION: This protein promotes the GTP-dependent binding of aminoacyl-tRNA to the A-site of ribosomes during protein biosynthesis. {ECO:0000256|HAMAP-Rule:MF_00118}.	0	cytoplasm [GO:0005737]; GTP binding [GO:0005525]; GTPase activity [GO:0003924]; translation elongation factor activity [GO:0003746]
U5RX73	Elongation factor G	CAETHG_1950	34.3863	34.3996	34.2113	34.1255	34.1094	34.0886	34.1407	34.2669	34.1672	34.3324	34.1078	34.1916		+	-0.0100588	0.224593	1.61118	0.00708571	0.0926706	fusA		FUNCTION: Catalyzes the GTP-dependent ribosomal translocation step during translation elongation. During this step, the ribosome changes from the pre-translocational (PRE) to the post-translocational (POST) state as the newly formed A-site-bound peptidyl-tRNA and P-site-bound deacylated tRNA move to the P and E sites, respectively. Catalyzes the coordinated movement of the two tRNA molecules, the…	0	cytoplasm [GO:0005737]; GTP binding [GO:0005525]; GTPase activity [GO:0003924]; translation elongation factor activity [GO:0003746]
U5RTW2	30S ribosomal protein S7	CAETHG_1951	33.1614	33.1235	33.1818	33.0697	32.7695	32.7591	33.2504	33.0289	33.2482	33.1555	32.8661	33.1758		+	0.0014485	0.309728	1.37319	0.0122863	0.14147	rpsG		FUNCTION: One of the primary rRNA binding proteins, it binds directly to 16S rRNA where it nucleates assembly of the head domain of the 30S subunit. Is located at the subunit interface close to the decoding center, probably blocks exit of the E-site tRNA. {ECO:0000256|HAMAP-Rule:MF_00480}.	0	small ribosomal subunit [GO:0015935]; rRNA binding [GO:0019843]; structural constituent of ribosome [GO:0003735]; tRNA binding [GO:0000049]; translation [GO:0006412]
U5RTT3	30S ribosomal protein S12	CAETHG_1952	30.8755	30.9268	30.5917	30.2128	30.3714	30.3851	29.8485	30.206	30.4776	30.798	30.3231	30.1774		+	-0.0443281	0.620593	1.5301	0.00860377	0.264971	rpsL		FUNCTION: Interacts with and stabilizes bases of the 16S rRNA that are involved in tRNA selection in the A site and with the mRNA backbone. Located at the interface of the 30S and 50S subunits, it traverses the body of the 30S subunit contacting proteins on the other side and probably holding the rRNA structure together. The combined cluster of proteins S8, S12 and S17 appears to hold together th…	0	small ribosomal subunit [GO:0015935]; rRNA binding [GO:0019843]; structural constituent of ribosome [GO:0003735]; tRNA binding [GO:0000049]; translation [GO:0006412]
U5RU83	Ribosomal protein L7Ae/L30e/S12e/Gadd45	CAETHG_1953	25.5064	24.3774	25.5459	26.244	20.3293	26.5102	22.0788	27.5764	26.2691	25.1432	24.3612	25.3081			0.0117788	0.946946	0.0470061	0.697678	0.41305				0	ribonucleoprotein complex [GO:1990904]; ribosome [GO:0005840]; structural constituent of ribosome [GO:0003735]; translation [GO:0006412]
U5RXS4	DNA-directed RNA polymerase subunit beta'	CAETHG_1954	33.6057	33.6936	33.55	33.4191	33.53	33.5373	33.6735	33.6397	33.7289	33.6164	33.4955	33.6807		+	0.00459344	0.185257	1.54661	0.00835941	0.0768001	rpoC		FUNCTION: DNA-dependent RNA polymerase catalyzes the transcription of DNA into RNA using the four ribonucleoside triphosphates as substrates. {ECO:0000256|HAMAP-Rule:MF_01322, ECO:0000256|RuleBase:RU004279}.	a ribonucleoside 5'-triphosphate + RNA(n) = diphosphate + RNA(n+1)	DNA-directed RNA polymerase complex [GO:0000428]; DNA binding [GO:0003677]; DNA-directed 5'-3' RNA polymerase activity [GO:0003899]; magnesium ion binding [GO:0000287]; zinc ion binding [GO:0008270]; DNA-templated transcription [GO:0006351]
U5RX76	DNA-directed RNA polymerase subunit beta	CAETHG_1955	33.3453	33.3794	33.2695	33.3491	33.2493	33.2743	33.3688	33.084	33.4786	33.3314	33.2909	33.3105			-0.00149727	0.0405744	0.0335615	0.75439	0.0165675	rpoB		FUNCTION: DNA-dependent RNA polymerase catalyzes the transcription of DNA into RNA using the four ribonucleoside triphosphates as substrates. {ECO:0000256|HAMAP-Rule:MF_01321, ECO:0000256|RuleBase:RU363031}.	a ribonucleoside 5'-triphosphate + RNA(n) = diphosphate + RNA(n+1)	DNA-directed RNA polymerase complex [GO:0000428]; DNA binding [GO:0003677]; DNA-directed 5'-3' RNA polymerase activity [GO:0003899]; ribonucleoside binding [GO:0032549]; DNA-templated transcription [GO:0006351]
U5RTW7	50S ribosomal protein L7/L12	CAETHG_1956	33.9396	33.8912	34.0928	34.7818	34.7318	34.7538	34.6406	34.7246	34.64	33.9745	34.7558	34.6684		+	0.0495631	0.781247	4.80923	0	0.349516	rplL		FUNCTION: Forms part of the ribosomal stalk which helps the ribosome interact with GTP-bound translation factors. Is thus essential for accurate translation. {ECO:0000256|HAMAP-Rule:MF_00368}.	0	ribonucleoprotein complex [GO:1990904]; ribosome [GO:0005840]; structural constituent of ribosome [GO:0003735]; translation [GO:0006412]
U5RTT9	50S ribosomal protein L10	CAETHG_1957	31.356	31.3455	31.2789	31.1107	30.9676	30.9632	31.1988	31.0916	31.2145	31.3268	31.0138	31.1683		+	-0.0113226	0.313008	2.44665	0.00124627	0.127788	rplJ		FUNCTION: Forms part of the ribosomal stalk, playing a central role in the interaction of the ribosome with GTP-bound translation factors. {ECO:0000256|HAMAP-Rule:MF_00362}.	0	ribonucleoprotein complex [GO:1990904]; ribosome [GO:0005840]; large ribosomal subunit rRNA binding [GO:0070180]; translation [GO:0006412]
U5RU88	50S ribosomal protein L1	CAETHG_1958	31.8234	31.927	30.5009	31.7149	31.5584	31.709	31.5357	31.8258	31.877	31.4171	31.6608	31.7462			0.0235044	0.329062	0.159006	0.408886	0.139424	rplA		FUNCTION: Binds directly to 23S rRNA. The L1 stalk is quite mobile in the ribosome, and is involved in E site tRNA release. {ECO:0000256|HAMAP-Rule:MF_01318}.; FUNCTION: Protein L1 is also a translational repressor protein, it controls the translation of the L11 operon by binding to its mRNA. {ECO:0000256|HAMAP-Rule:MF_01318}.	0	large ribosomal subunit [GO:0015934]; rRNA binding [GO:0019843]; structural constituent of ribosome [GO:0003735]; tRNA binding [GO:0000049]; regulation of translation [GO:0006417]; translation [GO:0006412]
U5RXS9	50S ribosomal protein L11	CAETHG_1959	32.3009	32.3428	32.2578	32.0096	31.5512	31.7811	31.6439	31.7361	31.5843	32.3005	31.7806	31.6548		+	-0.0461268	0.645775	2.50572	0.00107752	0.279518	rplK		FUNCTION: Forms part of the ribosomal stalk which helps the ribosome interact with GTP-bound translation factors. {ECO:0000256|HAMAP-Rule:MF_00736, ECO:0000256|RuleBase:RU003979}.	0	ribonucleoprotein complex [GO:1990904]; ribosome [GO:0005840]; large ribosomal subunit rRNA binding [GO:0070180]; structural constituent of ribosome [GO:0003735]; translation [GO:0006412]
U5RX80	Transcription termination/antitermination protein NusG	CAETHG_1960	31.1764	31.2453	30.9888	30.8883	30.7331	31.1053	30.9093	31.0037	30.8365	31.1369	30.9089	30.9165			-0.0157408	0.227968	0.797165	0.0562927	0.10572	nusG		FUNCTION: Participates in transcription elongation, termination and antitermination. {ECO:0000256|HAMAP-Rule:MF_00948, ECO:0000256|RuleBase:RU000538}.	0	ribonucleoprotein complex [GO:1990904]; ribosome [GO:0005840]; DNA-templated transcription elongation [GO:0006354]; DNA-templated transcription termination [GO:0006353]; regulation of DNA-templated transcription elongation [GO:0032784]; transcription antitermination [GO:0031564]; transcription elongation-coupled chromatin remodeling [GO:0140673]
U5RXT3	RNA polymerase, sigma-24 subunit, SigH, ECF subfamily	CAETHG_1964	24.5553	24.8535	24.266	24.6832	24.6808	24.5021	25.3571	24.7085	24.9101	24.5583	24.622	24.9919			0.0309736	0.433631	0.761064	0.0612259	0.191165				0	DNA binding [GO:0003677]; sigma factor activity [GO:0016987]; DNA-templated transcription initiation [GO:0006352]
U5RTX8	RNA methyltransferase, TrmH family, group 3	CAETHG_1966	30.7166	30.6229	31.6866	30.207	30.3984	30.3742	30.4488	30.1466	30.2213	31.0087	30.3265	30.2723		+	-0.0526049	0.736468	1.09715	0.0240511	0.335117				0	cytoplasm [GO:0005737]; RNA binding [GO:0003723]; RNA methyltransferase activity [GO:0008173]; RNA processing [GO:0006396]
U5RTV0	Mini-ribonuclease 3	CAETHG_1967	24.4859	25.1532	25.1455	26.1503	25.469	25.1637	24.9525	24.652	25.4916	24.9282	25.5943	25.032			0.007416	0.666106	0.661175	0.0785437	0.29262	mrnC		FUNCTION: Involved in correct processing of both the 5' and 3' ends of 23S rRNA precursor. Processes 30S rRNA precursor transcript even in absence of ribonuclease 3 (Rnc); Rnc processes 30S rRNA into smaller rRNA precursors. {ECO:0000256|HAMAP-Rule:MF_01468}.	0	cytoplasm [GO:0005737]; ribonuclease III activity [GO:0004525]; rRNA binding [GO:0019843]; rRNA processing [GO:0006364]
U5RU97	Cysteine--tRNA ligase	CAETHG_1968	31.8993	31.9777	31.8966	32.4072	32.2969	32.3914	32.2902	32.0668	32.5754	31.9246	32.3651	32.3108		+	0.0275907	0.440576	1.61351	0.00707489	0.196146	cysS			ATP + L-cysteine + tRNA(Cys) = AMP + diphosphate + L-cysteinyl-tRNA(Cys)	cytoplasm [GO:0005737]; ATP binding [GO:0005524]; cysteine-tRNA ligase activity [GO:0004817]; zinc ion binding [GO:0008270]; cysteinyl-tRNA aminoacylation [GO:0006423]
U5RX89	PilT protein domain protein	CAETHG_1970	29.6549	29.6576	29.5571	29.5271	29.711	29.4664	29.7119	29.2273	30.0333	29.6232	29.5681	29.6575			0.00245153	0.0893688	0.0424426	0.714326	0.0368103				0	membrane [GO:0016020]
U5RTY3	DUF1573 domain-containing protein	CAETHG_1971	29.2085	29.4349	29.3171	28.8292	29.0001	29.0223	29.1445	28.635	28.764	29.3202	28.9505	28.8478		+	-0.03374	0.472359	1.41653	0.0111479	0.202849				0
U5RTV5	DNA integrity scanning protein DisA	CAETHG_1972	30.237	30.0293	30.1804	30.3783	30.311	30.3633	30.5554	30.2104	30.4914	30.1489	30.3509	30.4191		+	0.0192963	0.270148	1.07067	0.0261846	0.114706	disA		FUNCTION: Has also diadenylate cyclase activity, catalyzing the condensation of 2 ATP molecules into cyclic di-AMP (c-di-AMP). c-di-AMP acts as a signaling molecule that couples DNA integrity with progression of sporulation. The rise in c-di-AMP level generated by DisA while scanning the chromosome, operates as a positive signal that advances sporulation; upon encountering a lesion, the DisA focu…	2 ATP = 3',3'-c-di-AMP + 2 diphosphate	ATP binding [GO:0005524]; diadenylate cyclase activity [GO:0106408]; DNA binding [GO:0003677]; DNA repair [GO:0006281]; second-messenger-mediated signaling [GO:0019932]
U5RUA2	DNA repair protein RadA	CAETHG_1973	28.2293	28.2107	28.4951	28.6841	28.4496	28.3605	28.7779	28.8044	28.748	28.3117	28.4981	28.7767		+	0.033217	0.465038	1.81954	0.00518066	0.191094	radA		FUNCTION: DNA-dependent ATPase involved in processing of recombination intermediates, plays a role in repairing DNA breaks. Stimulates the branch migration of RecA-mediated strand transfer reactions, allowing the 3' invading strand to extend heteroduplex DNA faster. Binds ssDNA in the presence of ADP but not other nucleotides, has ATPase activity that is stimulated by ssDNA and various branched D…	0	ATP binding [GO:0005524]; ATP-dependent DNA damage sensor activity [GO:0140664]; damaged DNA binding [GO:0003684]; hydrolase activity [GO:0016787]; metal ion binding [GO:0046872]; recombinational repair [GO:0000725]
U5RXU4	ATPase AAA-2 domain protein	CAETHG_1974	34.6103	34.5847	34.5556	34.5051	34.3207	34.3453	34.5847	34.4889	34.7341	34.5835	34.3904	34.6026		+	0.00135939	0.212193	1.2386	0.0169367	0.0958581				0	ATP binding [GO:0005524]; ATP hydrolysis activity [GO:0016887]
U5RX93	Protein-arginine kinase	CAETHG_1975	31.4243	31.502	31.4931	31.6406	31.4898	31.3594	31.6399	31.5412	31.6934	31.4731	31.4966	31.6248			0.0108368	0.151715	0.711029	0.0695672	0.0666844	mcsB		FUNCTION: Catalyzes the specific phosphorylation of arginine residues in proteins. {ECO:0000256|HAMAP-Rule:MF_00602}.	ATP + L-arginyl-[protein] = ADP + H(+) + N(omega)-phospho-L-arginyl-[protein]	ATP binding [GO:0005524]; creatine kinase activity [GO:0004111]; protein kinase activity [GO:0004672]; phosphocreatine biosynthetic process [GO:0046314]; phosphorylation [GO:0016310]
U5RTY8	UvrB/UvrC protein	CAETHG_1976	29.0018	29.0883	29.2304	29.6249	29.1863	28.9891	29.81	28.8591	29.0287	29.1068	29.2668	29.2326			0.00898575	0.15995	0.0716635	0.614902	0.0687797				0
U5RXV0	Elongation factor G	CAETHG_1979	26.9442	27.308	26.9781	21.0968	22.0186	22.0129	25.708	26.331	26.4685	27.0768	21.7094	26.1692		+	-0.0648293	5.36735	5.14648	0	2.34572				0	GTP binding [GO:0005525]; GTPase activity [GO:0003924]; translation elongation factor activity [GO:0003746]
U5RX97	UDP-N-acetylmuramoylalanine--D-glutamate ligase	CAETHG_1980	31.2647	31.4061	31.3175	31.0394	31.0294	31.0354	30.841	30.883	30.946	31.3294	31.0347	30.89		+	-0.0313842	0.439378	3.90213	0	0.182824	murD	PATHWAY: Cell wall biogenesis; peptidoglycan biosynthesis. {ECO:0000256|ARBA:ARBA00004752, ECO:0000256|HAMAP-Rule:MF_00639}.	FUNCTION: Cell wall formation. Catalyzes the addition of glutamate to the nucleotide precursor UDP-N-acetylmuramoyl-L-alanine (UMA). {ECO:0000256|HAMAP-Rule:MF_00639}.	ATP + D-glutamate + UDP-N-acetyl-alpha-D-muramoyl-L-alanine = ADP + H(+) + phosphate + UDP-N-acetyl-alpha-D-muramoyl-L-alanyl-D-glutamate	cytoplasm [GO:0005737]; ATP binding [GO:0005524]; UDP-N-acetylmuramoylalanine-D-glutamate ligase activity [GO:0008764]; cell cycle [GO:0007049]; cell division [GO:0051301]; cell wall organization [GO:0071555]; peptidoglycan biosynthetic process [GO:0009252]; regulation of cell shape [GO:0008360]
U5RTZ3	Glycine--tRNA ligase	CAETHG_1981	32.0607	32.0023	32.0131	31.6546	31.6772	31.8014	31.8676	31.6628	31.619	32.0254	31.7111	31.7164		+	-0.0220668	0.314297	2.0741	0.00348597	0.146913	glyQS		FUNCTION: Catalyzes the attachment of glycine to tRNA(Gly). {ECO:0000256|HAMAP-Rule:MF_00253}.	ATP + glycine + tRNA(Gly) = AMP + diphosphate + glycyl-tRNA(Gly)	cytoplasm [GO:0005737]; ATP binding [GO:0005524]; glycine-tRNA ligase activity [GO:0004820]; transferase activity [GO:0016740]; glycyl-tRNA aminoacylation [GO:0006426]
U5RTW6	Lysine--tRNA ligase	CAETHG_1982	34.3326	34.4717	34.35	34.3915	34.3458	34.3138	34.4692	34.4278	34.6141	34.3848	34.3503	34.5037		+	0.00849279	0.153333	0.999401	0.0320324	0.0656876	lysS			ATP + L-lysine + tRNA(Lys) = AMP + diphosphate + L-lysyl-tRNA(Lys)	cytoplasm [GO:0005737]; ATP binding [GO:0005524]; lysine-tRNA ligase activity [GO:0004824]; magnesium ion binding [GO:0000287]; nucleic acid binding [GO:0003676]; transferase activity [GO:0016740]; lysyl-tRNA aminoacylation [GO:0006430]
U5RUB0	Transcription elongation factor GreA	CAETHG_1983	32.5177	32.4412	32.3052	32.3763	32.3163	32.6369	32.5417	32.7725	32.5099	32.4213	32.4432	32.608			0.0133348	0.186687	0.537832	0.112387	0.0833424	greA		FUNCTION: Necessary for efficient RNA polymerase transcription elongation past template-encoded arresting sites. The arresting sites in DNA have the property of trapping a certain fraction of elongating RNA polymerases that pass through, resulting in locked ternary complexes. Cleavage of the nascent transcript by cleavage factors such as GreA or GreB allows the resumption of elongation from the n…	0	DNA binding [GO:0003677]; RNA polymerase binding [GO:0070063]; translation elongation factor activity [GO:0003746]; regulation of DNA-templated transcription elongation [GO:0032784]
U5RXA3	tRNA-dihydrouridine synthase	CAETHG_1985	22.5958	21.315	21.2717	25.1088	21.3008	23.7887	23.3459	21.7414	20.3733	21.7275	23.3995	21.8202			0.00662263	1.67198	0.444329	0.147955	0.76726			FUNCTION: Catalyzes the synthesis of 5,6-dihydrouridine (D), a modified base found in the D-loop of most tRNAs, via the reduction of the C5-C6 double bond in target uridines. {ECO:0000256|ARBA:ARBA00002790, ECO:0000256|PIRNR:PIRNR006621}.	a 5,6-dihydrouridine in tRNA + NAD(+) = a uridine in tRNA + H(+) + NADH	flavin adenine dinucleotide binding [GO:0050660]; RNA binding [GO:0003723]; tRNA dihydrouridine synthase activity [GO:0017150]
U5RTZ7	Type III pantothenate kinase	CAETHG_1986	26.8711	27.1515	27.2557	27.9733	26.5136	26.4982	27.0778	26.8586	27.062	27.0928	26.995	26.9995			-0.00666232	0.0977077	0.0153173	0.860425	0.0450509	coaX	PATHWAY: Cofactor biosynthesis; coenzyme A biosynthesis; CoA from (R)-pantothenate: step 1/5. {ECO:0000256|ARBA:ARBA00005225, ECO:0000256|HAMAP-Rule:MF_01274}.	FUNCTION: Catalyzes the phosphorylation of pantothenate (Pan), the first step in CoA biosynthesis. {ECO:0000256|HAMAP-Rule:MF_01274}.	(R)-pantothenate + ATP = (R)-4'-phosphopantothenate + ADP + H(+)	cytoplasm [GO:0005737]; ATP binding [GO:0005524]; metal ion binding [GO:0046872]; pantothenate kinase activity [GO:0004594]; coenzyme A biosynthetic process [GO:0015937]; phosphorylation [GO:0016310]
U5RTX1	ATP-dependent zinc metalloprotease FtsH	CAETHG_1987	32.089	32.1379	32.0811	31.7966	31.8356	31.8998	31.8616	31.8596	31.9986	32.1027	31.844	31.9066		+	-0.0140062	0.258661	2.43024	0.00140146	0.110187	ftsH		FUNCTION: Acts as a processive, ATP-dependent zinc metallopeptidase for both cytoplasmic and membrane proteins. Plays a role in the quality control of integral membrane proteins. {ECO:0000256|HAMAP-Rule:MF_01458}.	0	plasma membrane [GO:0005886]; ATP binding [GO:0005524]; ATP hydrolysis activity [GO:0016887]; ATP-dependent peptidase activity [GO:0004176]; metalloendopeptidase activity [GO:0004222]; zinc ion binding [GO:0008270]; protein catabolic process [GO:0030163]; proteolysis [GO:0006508]
U5RUB5	Hypoxanthine phosphoribosyltransferase	CAETHG_1988	28.767	28.7521	28.6895	28.7679	28.3114	28.7589	28.8317	29.0027	29.0828	28.7362	28.6127	28.9724		+	0.0168713	0.359665	1.00424	0.0315617	0.149217		PATHWAY: Purine metabolism; IMP biosynthesis via salvage pathway; IMP from hypoxanthine: step 1/1. {ECO:0000256|RuleBase:RU364099}.		diphosphate + IMP = 5-phospho-alpha-D-ribose 1-diphosphate + hypoxanthine	cytoplasm [GO:0005737]; guanine phosphoribosyltransferase activity [GO:0052657]; hypoxanthine phosphoribosyltransferase activity [GO:0004422]; metal ion binding [GO:0046872]; nucleotide binding [GO:0000166]; IMP salvage [GO:0032264]; purine ribonucleoside salvage [GO:0006166]
U5RXW1	tRNA(Ile)-lysidine synthase	CAETHG_1989	30.0148	30.0797	29.4871	30.0992	30.0184	29.9936	32.2868	31.5783	31.0631	29.8605	30.0371	31.6428		+	0.127302	1.78223	2.52598	0.00108382	0.801787	tilS		FUNCTION: Ligates lysine onto the cytidine present at position 34 of the AUA codon-specific tRNA(Ile) that contains the anticodon CAU, in an ATP-dependent manner. Cytidine is converted to lysidine, thus changing the amino acid specificity of the tRNA from methionine to isoleucine. {ECO:0000256|HAMAP-Rule:MF_01161}.	ATP + cytidine(34) in tRNA(Ile2) + L-lysine = AMP + diphosphate + H(+) + lysidine(34) in tRNA(Ile2)	cytoplasm [GO:0005737]; membrane [GO:0016020]; ATP binding [GO:0005524]; ligase activity, forming carbon-nitrogen bonds [GO:0016879]; tRNA modification [GO:0006400]
U5RU02	RNA binding S1 domain protein	CAETHG_1991	30.5682	30.3215	30.3442	30.8401	30.7699	30.8697	31.0797	31.0763	30.8723	30.4113	30.8266	31.0094		+	0.042725	0.59815	2.85965	0.000812183	0.250263				0	nucleic acid binding [GO:0003676]
U5RXB3	RNA-binding S4 domain protein	CAETHG_1995	21.4747	21.5278	22.495	26.8278	24.7728	26.6339	24.7161	20.2016	26.0563	21.8325	26.0782	23.658		+	0.130391	4.24566	1.04731	0.0277575	1.73894				0	RNA binding [GO:0003723]
U5RU07	Histone family protein DNA-binding protein	CAETHG_1996	36.7558	36.7045	36.6977	36.4622	36.5581	36.5768	36.6202	36.6522	36.6529	36.7194	36.5324	36.6418		+	-0.00553985	0.186986	2.36781	0.00167071	0.0767056				0	DNA binding [GO:0003677]; structural constituent of chromatin [GO:0030527]; chromosome condensation [GO:0030261]
U5RTY2	MazG family protein	CAETHG_1997	30.3253	30.4268	30.2116	30.6107	30.5566	30.599	30.7217	30.607	30.6251	30.3212	30.5888	30.6513		+	0.0235738	0.330033	2.47611	0.00126996	0.143142				0	methyltransferase activity [GO:0008168]
U5RXB8	Foldase protein PrsA	CAETHG_2000	32.8201	32.8784	32.8689	32.9331	32.8247	32.8607	32.8314	32.6755	32.6408	32.8558	32.8728	32.7159		+	-0.00999251	0.15691	1.22062	0.0174409	0.0703016	prsA		FUNCTION: Plays a major role in protein secretion by helping the post-translocational extracellular folding of several secreted proteins. {ECO:0000256|HAMAP-Rule:MF_01145}.	[protein]-peptidylproline (omega=180) = [protein]-peptidylproline (omega=0)	plasma membrane [GO:0005886]; peptidyl-prolyl cis-trans isomerase activity [GO:0003755]; protein folding [GO:0006457]
U5RTY7	Peptidyl-tRNA hydrolase	CAETHG_2002	28.7707	28.5484	28.7789	29.1534	28.7297	28.9425	28.8356	28.5501	28.9872	28.6993	28.9419	28.791			0.00654961	0.242564	0.442694	0.148885	0.100004	pth		FUNCTION: The natural substrate for this enzyme may be peptidyl-tRNAs which drop off the ribosome during protein synthesis. {ECO:0000256|HAMAP-Rule:MF_00083}.	an N-acyl-L-alpha-aminoacyl-tRNA + H2O = a tRNA + an N-acyl-L-amino acid + H(+)	cytoplasm [GO:0005737]; aminoacyl-tRNA hydrolase activity [GO:0004045]; translation [GO:0006412]
U5RUC5	HtrA2 peptidase	CAETHG_2003	29.7912	29.5476	29.4404	29.6272	29.7384	29.5297	29.6092	29.6476	29.7565	29.5931	29.6318	29.6711			0.00557355	0.0780296	0.115956	0.492523	0.0318558				0	membrane [GO:0016020]; metalloendopeptidase activity [GO:0004222]; serine-type endopeptidase activity [GO:0004252]; proteolysis [GO:0006508]
U5RXX9	histidine kinase	CAETHG_2004	28.4057	28.4895	28.0784	27.7087	28.2355	28.2812	28.751	28.4164	28.6319	28.3245	28.0751	28.5998		+	0.0196593	0.524638	1.00697	0.0313545	0.214269				ATP + protein L-histidine = ADP + protein N-phospho-L-histidine.	membrane [GO:0016020]; phosphorelay sensor kinase activity [GO:0000155]
U5RXC5	Stage 0 sporulation protein A homolog	CAETHG_2005	30.5007	30.5339	30.4664	30.5591	30.3889	30.4654	30.4798	30.5505	30.5409	30.5003	30.4711	30.5238			0.00167488	0.0526206	0.249651	0.288624	0.0215246			FUNCTION: May play the central regulatory role in sporulation. It may be an element of the effector pathway responsible for the activation of sporulation genes in response to nutritional stress. Spo0A may act in concert with spo0H (a sigma factor) to control the expression of some genes that are critical to the sporulation process. {ECO:0000256|ARBA:ARBA00024867}.	0	DNA binding [GO:0003677]; phosphorelay signal transduction system [GO:0000160]; regulation of DNA-templated transcription [GO:0006355]
U5RU17	Ribose-phosphate pyrophosphokinase	CAETHG_2006	33.6525	33.6404	33.3478	33.9709	33.7092	33.9418	33.8383	34.0268	34.1237	33.5469	33.874	33.9963		+	0.0320966	0.449352	1.54283	0.00839282	0.189691	prs	PATHWAY: Metabolic intermediate biosynthesis; 5-phospho-alpha-D-ribose 1-diphosphate biosynthesis; 5-phospho-alpha-D-ribose 1-diphosphate from D-ribose 5-phosphate (route I): step 1/1. {ECO:0000256|HAMAP-Rule:MF_00583}.	FUNCTION: Involved in the biosynthesis of the central metabolite phospho-alpha-D-ribosyl-1-pyrophosphate (PRPP) via the transfer of pyrophosphoryl group from ATP to 1-hydroxyl of ribose-5-phosphate (Rib-5-P). {ECO:0000256|HAMAP-Rule:MF_00583}.	ATP + D-ribose 5-phosphate = 5-phospho-alpha-D-ribose 1-diphosphate + AMP + H(+)	cytoplasm [GO:0005737]; ATP binding [GO:0005524]; kinase activity [GO:0016301]; magnesium ion binding [GO:0000287]; ribose phosphate diphosphokinase activity [GO:0004749]; 5-phosphoribose 1-diphosphate biosynthetic process [GO:0006015]; nucleotide biosynthetic process [GO:0009165]; phosphorylation [GO:0016310]; ribonucleoside monophosphate biosynthetic process [GO:0009156]
U5RTZ1	Bifunctional protein GlmU	CAETHG_2007	32.8007	32.8971	32.7397	32.7124	32.5893	32.6574	32.6939	32.763	32.8644	32.8125	32.653	32.7738		+	-0.00276529	0.159457	1.021	0.0298638	0.0679085	glmU	PATHWAY: Bacterial outer membrane biogenesis; LPS lipid A biosynthesis. {ECO:0000256|HAMAP-Rule:MF_01631}.; PATHWAY: Nucleotide-sugar biosynthesis; UDP-N-acetyl-alpha-D-glucosamine biosynthesis; N-acetyl-alpha-D-glucosamine 1-phosphate from alpha-D-glucosamine 6-phosphate (route II): step 2/2. {ECO:0000256|HAMAP-Rule:MF_01631}.; PATHWAY: Nucleotide-sugar biosynthesis; UDP-N-acetyl-alpha-D-glucosa…	FUNCTION: Catalyzes the last two sequential reactions in the de novo biosynthetic pathway for UDP-N-acetylglucosamine (UDP-GlcNAc). The C-terminal domain catalyzes the transfer of acetyl group from acetyl coenzyme A to glucosamine-1-phosphate (GlcN-1-P) to produce N-acetylglucosamine-1-phosphate (GlcNAc-1-P), which is converted into UDP-GlcNAc by the transfer of uridine 5-monophosphate (from urid…	H(+) + N-acetyl-alpha-D-glucosamine 1-phosphate + UTP = diphosphate + UDP-N-acetyl-alpha-D-glucosamine	cytoplasm [GO:0005737]; glucosamine-1-phosphate N-acetyltransferase activity [GO:0019134]; magnesium ion binding [GO:0000287]; UDP-N-acetylglucosamine diphosphorylase activity [GO:0003977]; cell morphogenesis [GO:0000902]; cell wall organization [GO:0071555]; lipid A biosynthetic process [GO:0009245]; peptidoglycan biosynthetic process [GO:0009252]; regulation of cell shape [GO:0008360]; UDP-N-ac…
U5RUD0	Putative septation protein SpoVG	CAETHG_2008	31.7928	31.8955	31.7978	33.5765	32.4197	33.4785	33.5724	33.7427	33.589	31.8287	33.1583	33.6347		+	0.129001	1.80602	2.57263	0.000877264	0.764232	spoVG		FUNCTION: Could be involved in septation. {ECO:0000256|HAMAP-Rule:MF_00819}.	0	division septum assembly [GO:0000917]; sporulation resulting in formation of a cellular spore [GO:0030435]
U5RXY4	Pur operon repressor	CAETHG_2009	30.0098	29.91	29.9044	28.7388	28.6831	28.1931	29.0504	29.145	28.7563	29.9414	28.5383	28.9839		+	-0.0683909	1.40303	3.28476	0.000212766	0.585356				0	DNA binding [GO:0003677]; negative regulation of DNA-templated transcription [GO:0045892]; negative regulation of purine nucleobase metabolic process [GO:0045982]
U5RXD0	UDP-N-acetylmuramate--L-alanine ligase	CAETHG_2010	31.3207	31.4393	31.1753	31.2255	31.2026	30.9929	31.4594	31.1232	31.2711	31.3118	31.1404	31.2846			-0.00194545	0.171427	0.446383	0.147021	0.0752181	murC	PATHWAY: Cell wall biogenesis; peptidoglycan biosynthesis. {ECO:0000256|ARBA:ARBA00004752, ECO:0000256|HAMAP-Rule:MF_00046}.	FUNCTION: Cell wall formation. {ECO:0000256|HAMAP-Rule:MF_00046}.	ATP + L-alanine + UDP-N-acetyl-alpha-D-muramate = ADP + H(+) + phosphate + UDP-N-acetyl-alpha-D-muramoyl-L-alanine	cytoplasm [GO:0005737]; ATP binding [GO:0005524]; UDP-N-acetylmuramate-L-alanine ligase activity [GO:0008763]; cell cycle [GO:0007049]; cell division [GO:0051301]; cell wall organization [GO:0071555]; peptidoglycan biosynthetic process [GO:0009252]; regulation of cell shape [GO:0008360]
U5RU00	Probable 2-phosphosulfolactate phosphatase	CAETHG_2017	28.3465	28.5692	28.4986	28.1163	28.1282	28.1584	28.1445	28.4526	28.212	28.4714	28.1343	28.2697		+	-0.0144107	0.337123	1.50611	0.00922567	0.138516	comB			(2R)-O-phospho-3-sulfolactate + H2O = (2R)-3-sulfolactate + phosphate	2-phosphosulfolactate phosphatase activity [GO:0050532]; magnesium ion binding [GO:0000287]
U5RU03	Helix-turn-helix domain protein	CAETHG_2022	23.556	23.4865	23.2079	28.9342	28.5219	28.5701	29.0028	28.6105	28.4181	23.4168	28.6754	28.6771		+	0.375739	5.26035	6.61524	0	2.47934				0	DNA binding [GO:0003677]
U5RUE2	Glutamate racemase	CAETHG_2023	28.8526	29.0818	28.8054	28.1069	28.1295	27.835	28.07	28.4988	28.343	28.9133	28.0238	28.304		+	-0.0435226	0.889457	2.62064	0.000838174	0.371316	murI	PATHWAY: Cell wall biogenesis; peptidoglycan biosynthesis. {ECO:0000256|HAMAP-Rule:MF_00258}.	FUNCTION: Provides the (R)-glutamate required for cell wall biosynthesis. {ECO:0000256|HAMAP-Rule:MF_00258}.	L-glutamate = D-glutamate	glutamate racemase activity [GO:0008881]; cell wall organization [GO:0071555]; peptidoglycan biosynthetic process [GO:0009252]; regulation of cell shape [GO:0008360]
U5RY03	Glutamine synthetase catalytic region	CAETHG_2024	35.3898	35.3302	35.1538	35.1443	35.2681	35.2116	35.593	35.7413	35.4293	35.2913	35.208	35.5879		+	0.0211891	0.379906	1.72719	0.00603783	0.163047				0	glutamate-ammonia ligase activity [GO:0004356]; nitrogen compound metabolic process [GO:0006807]
U5RXE6	2'-5' RNA ligase	CAETHG_2025	27.5163	27.846	27.9112	27.3989	26.9267	27.0753	27.2006	27.6795	27.6285	27.7578	27.1336	27.5028		+	-0.0182153	0.624224	1.30145	0.0144202	0.256256				0
U5RU08	UDP-N-acetylglucosamine 1-carboxyvinyltransferase	CAETHG_2027	29.1579	29.1762	29.2074	28.5887	27.9353	28.1202	28.5573	29.0336	28.4834	29.1805	28.2147	28.6914		+	-0.0349326	0.965772	1.94293	0.00403248	0.394285	murA	PATHWAY: Cell wall biogenesis; peptidoglycan biosynthesis. {ECO:0000256|HAMAP-Rule:MF_00111}.	FUNCTION: Cell wall formation. Adds enolpyruvyl to UDP-N-acetylglucosamine. {ECO:0000256|HAMAP-Rule:MF_00111}.	phosphoenolpyruvate + UDP-N-acetyl-alpha-D-glucosamine = phosphate + UDP-N-acetyl-3-O-(1-carboxyvinyl)-alpha-D-glucosamine	cytoplasm [GO:0005737]; UDP-N-acetylglucosamine 1-carboxyvinyltransferase activity [GO:0008760]; cell cycle [GO:0007049]; cell division [GO:0051301]; cell wall organization [GO:0071555]; peptidoglycan biosynthetic process [GO:0009252]; regulation of cell shape [GO:0008360]; UDP-N-acetylgalactosamine biosynthetic process [GO:0019277]
U5RUE7	Beta-lactamase domain protein	CAETHG_2028	21.6415	22.0478	22.8537	24.1934	24.126	24.5864	23.0536	19.8411	23.3607	22.181	24.3019	22.0851		+	-0.00684479	2.21681	0.973083	0.0347372	1.02318				0
U5RXF1	Uncharacterized protein	CAETHG_2030	28.0526	28.0958	27.9599	27.4344	27.6146	27.6209	27.5661	27.9836	28.0617	28.0361	27.5566	27.8704		+	-0.0118345	0.4795	1.45039	0.0103847	0.198844				0
U5RU44	SEC-C motif domain protein	CAETHG_2031	26.7824	26.836	26.9096	26.5102	26.4559	26.592	26.5827	26.4026	26.7009	26.8427	26.5193	26.5621		+	-0.0200423	0.323308	1.79044	0.005465	0.143405				0
U5RU13	Coagulation factor 5/8 type domain protein	CAETHG_2032	26.1885	26.0154	25.4879	24.703	25.4042	24.599	25.4213	25.4148	25.6164	25.8973	24.9021	25.4842		+	-0.0295063	0.995199	1.5227	0.00876409	0.408237				0	membrane [GO:0016020]; hydrolase activity [GO:0016787]
U5RUF1	Asparagine--tRNA ligase	CAETHG_2033	33.7569	33.8701	33.5763	33.6606	33.6941	33.7288	33.9715	33.711	33.8254	33.7344	33.6945	33.836			0.00725238	0.141472	0.43575	0.15145	0.0595524	asnS			ATP + L-asparagine + tRNA(Asn) = AMP + diphosphate + H(+) + L-asparaginyl-tRNA(Asn)	cytoplasm [GO:0005737]; asparagine-tRNA ligase activity [GO:0004816]; ATP binding [GO:0005524]; nucleic acid binding [GO:0003676]; transferase activity [GO:0016740]; asparaginyl-tRNA aminoacylation [GO:0006421]
U5RY15	(FeFe)-hydrogenase system regulator	CAETHG_2034	29.1283	28.9964	29.1646	28.8124	28.3947	29.0728	28.7399	28.8842	28.8422	29.0964	28.76	28.8221			-0.0195959	0.336461	0.71984	0.067983	0.146184				0	cellular biosynthetic process [GO:0044249]; nitrogen compound metabolic process [GO:0006807]; organic substance biosynthetic process [GO:1901576]; primary metabolic process [GO:0044238]
U5RXF7	dUTPase	CAETHG_2035	27.0126	26.9544	26.8539	27.2192	27.5765	27.7721	27.8936	28.1083	27.7478	26.9403	27.5226	27.9165		+	0.0697304	0.976226	2.5601	0.0009501	0.401008				0
U5RU16	Transcriptional regulator, LysR family	CAETHG_2037	20.5654	20.1681	20.3714	23.7594	24.1535	23.3731	24.7263	21.1224	24.1698	20.3683	23.762	23.3395		+	0.212226	3.39364	1.66673	0.00653273	1.51008				0	DNA binding [GO:0003677]; DNA-binding transcription factor activity [GO:0003700]
U5RY20	Phosphoglycerate dehydrogenase	CAETHG_2039	30.3332	30.1999	30.1198	30.5017	30.2122	30.1744	30.5187	29.9545	30.0194	30.2176	30.2961	30.1642			-0.00381624	0.131927	0.118297	0.487739	0.0541821				0	NAD binding [GO:0051287]; phosphoglycerate dehydrogenase activity [GO:0004617]
U5RXG2	Acetyl-coenzyme A carboxylase carboxyl transferase subunit alpha	CAETHG_2040	29.6827	29.5669	29.6684	29.4405	29.1792	29.3138	29.547	29.3116	29.5096	29.6393	29.3112	29.456		+	-0.0130917	0.32813	1.51095	0.00918672	0.134265	accA	PATHWAY: Lipid metabolism; malonyl-CoA biosynthesis; malonyl-CoA from acetyl-CoA: step 1/1. {ECO:0000256|ARBA:ARBA00004956, ECO:0000256|HAMAP-Rule:MF_00823}.	FUNCTION: Component of the acetyl coenzyme A carboxylase (ACC) complex. First, biotin carboxylase catalyzes the carboxylation of biotin on its carrier protein (BCCP) and then the CO(2) group is transferred by the carboxyltransferase to acetyl-CoA to form malonyl-CoA. {ECO:0000256|HAMAP-Rule:MF_00823}.	acetyl-CoA + N(6)-carboxybiotinyl-L-lysyl-[protein] = malonyl-CoA + N(6)-biotinyl-L-lysyl-[protein]	acetyl-CoA carboxylase complex [GO:0009317]; acetyl-CoA carboxylase activity [GO:0003989]; ATP binding [GO:0005524]; carboxyl- or carbamoyltransferase activity [GO:0016743]; fatty acid biosynthetic process [GO:0006633]; malonyl-CoA biosynthetic process [GO:2001295]
U5RU53	Acetyl-coenzyme A carboxylase carboxyl transferase subunit beta	CAETHG_2041	30.2851	30.4309	30.279	30.2682	30.2096	30.2948	29.9002	30.1414	30.1752	30.3317	30.2575	30.0723		+	-0.0185277	0.259387	1.28685	0.0150203	0.109087	accD	PATHWAY: Lipid metabolism; malonyl-CoA biosynthesis; malonyl-CoA from acetyl-CoA: step 1/1. {ECO:0000256|HAMAP-Rule:MF_01395}.	FUNCTION: Component of the acetyl coenzyme A carboxylase (ACC) complex. Biotin carboxylase (BC) catalyzes the carboxylation of biotin on its carrier protein (BCCP) and then the CO(2) group is transferred by the transcarboxylase to acetyl-CoA to form malonyl-CoA. {ECO:0000256|ARBA:ARBA00025280, ECO:0000256|HAMAP-Rule:MF_01395}.	acetyl-CoA + N(6)-carboxybiotinyl-L-lysyl-[protein] = malonyl-CoA + N(6)-biotinyl-L-lysyl-[protein]	acetyl-CoA carboxylase complex [GO:0009317]; acetyl-CoA carboxylase activity [GO:0003989]; ATP binding [GO:0005524]; carboxyl- or carbamoyltransferase activity [GO:0016743]; zinc ion binding [GO:0008270]; fatty acid biosynthetic process [GO:0006633]; malonyl-CoA biosynthetic process [GO:2001295]
U5RU20	Biotin carboxylase	CAETHG_2042	31.682	31.6993	31.8057	31.2499	31.2668	31.3073	30.9372	30.8455	31.164	31.729	31.2747	30.9822		+	-0.0533407	0.74677	3.45517	0.00015748	0.307246		PATHWAY: Lipid metabolism; malonyl-CoA biosynthesis; malonyl-CoA from acetyl-CoA: step 1/1. {ECO:0000256|RuleBase:RU365063}.	FUNCTION: This protein is a component of the acetyl coenzyme A carboxylase complex; first, biotin carboxylase catalyzes the carboxylation of the carrier protein and then the transcarboxylase transfers the carboxyl group to form malonyl-CoA. {ECO:0000256|ARBA:ARBA00003761, ECO:0000256|RuleBase:RU365063}.	ATP + hydrogencarbonate + N(6)-biotinyl-L-lysyl-[protein] = ADP + H(+) + N(6)-carboxybiotinyl-L-lysyl-[protein] + phosphate	acetyl-CoA carboxylase activity [GO:0003989]; ATP binding [GO:0005524]; biotin carboxylase activity [GO:0004075]; metal ion binding [GO:0046872]; fatty acid biosynthetic process [GO:0006633]; malonyl-CoA biosynthetic process [GO:2001295]
U5RUG1	3-hydroxyacyl-[acyl-carrier-protein] dehydratase FabZ	CAETHG_2043	27.2928	26.9842	27.0284	27.307	27.3246	27.401	27.9214	27.4874	27.3714	27.1018	27.3442	27.5934		+	0.0351141	0.491597	1.23706	0.0170081	0.2007	fabZ		FUNCTION: Involved in unsaturated fatty acids biosynthesis. Catalyzes the dehydration of short chain beta-hydroxyacyl-ACPs and long chain saturated and unsaturated beta-hydroxyacyl-ACPs. {ECO:0000256|ARBA:ARBA00025049, ECO:0000256|HAMAP-Rule:MF_00406}.	a (3R)-hydroxyacyl-[ACP] = a (2E)-enoyl-[ACP] + H2O	cytoplasm [GO:0005737]; (3R)-hydroxymyristoyl-[acyl-carrier-protein] dehydratase activity [GO:0008659]; 3-hydroxydecanoyl-[acyl-carrier-protein] dehydratase activity [GO:0008693]; 3-hydroxyoctanoyl-[acyl-carrier-protein] dehydratase activity [GO:0047451]; 3-hydroxypalmitoyl-[acyl-carrier-protein] dehydratase activity [GO:0004317]; fatty acid biosynthetic process [GO:0006633]; lipid A biosynthetic…
U5RY25	Biotin carboxyl carrier protein of acetyl-CoA carboxylase	CAETHG_2044	30.2757	30.1257	30.0222	29.8567	29.7082	29.9397	29.6127	29.9803	29.871	30.1412	29.8349	29.8213		+	-0.0228455	0.319837	1.19166	0.0188248	0.147686		PATHWAY: Lipid metabolism; fatty acid biosynthesis. {ECO:0000256|ARBA:ARBA00005194, ECO:0000256|RuleBase:RU364072}.	FUNCTION: This protein is a component of the acetyl coenzyme A carboxylase complex; first, biotin carboxylase catalyzes the carboxylation of the carrier protein and then the transcarboxylase transfers the carboxyl group to form malonyl-CoA. {ECO:0000256|RuleBase:RU364072}.	0	acetyl-CoA carboxylase complex [GO:0009317]; acetyl-CoA carboxylase activity [GO:0003989]; fatty acid biosynthetic process [GO:0006633]
U5RXG7	3-oxoacyl-[acyl-carrier-protein] synthase 2	CAETHG_2045	29.3776	29.2473	29.3286	30.901	30.2053	30.3298	30.2279	30.1699	30.1362	29.3178	30.4787	30.178		+	0.0614402	1.16086	2.79682	0.000769231	0.491924		PATHWAY: Lipid metabolism; fatty acid biosynthesis. {ECO:0000256|ARBA:ARBA00005194, ECO:0000256|PIRNR:PIRNR000447}.	FUNCTION: Involved in the type II fatty acid elongation cycle. Catalyzes the elongation of a wide range of acyl-ACP by the addition of two carbons from malonyl-ACP to an acyl acceptor. Can efficiently catalyze the conversion of palmitoleoyl-ACP (cis-hexadec-9-enoyl-ACP) to cis-vaccenoyl-ACP (cis-octadec-11-enoyl-ACP), an essential step in the thermal regulation of fatty acid composition. {ECO:000…	(9Z)-hexadecenoyl-[ACP] + H(+) + malonyl-[ACP] = 3-oxo-(11Z)-octadecenoyl-[ACP] + CO2 + holo-[ACP]	3-oxoacyl-[acyl-carrier-protein] synthase activity [GO:0004315]; fatty acid biosynthetic process [GO:0006633]
U5RU59	3-oxoacyl-[acyl-carrier-protein] reductase	CAETHG_2046	31.1269	31.1442	30.9173	31.1564	31.1046	31.1581	31.6586	31.5606	31.6173	31.0628	31.1397	31.6121		+	0.0392387	0.549341	3.50714	0.000163934	0.242878		PATHWAY: Lipid metabolism; fatty acid biosynthesis. {ECO:0000256|ARBA:ARBA00005194, ECO:0000256|RuleBase:RU366074}.	FUNCTION: Catalyzes the NADPH-dependent reduction of beta-ketoacyl-ACP substrates to beta-hydroxyacyl-ACP products, the first reductive step in the elongation cycle of fatty acid biosynthesis. {ECO:0000256|RuleBase:RU366074}.	a (3R)-hydroxyacyl-[ACP] + NADP(+) = a 3-oxoacyl-[ACP] + H(+) + NADPH	3-oxoacyl-[acyl-carrier-protein] reductase (NADPH) activity [GO:0004316]; NAD binding [GO:0051287]; fatty acid biosynthetic process [GO:0006633]; steroid metabolic process [GO:0008202]
U5RU25	[Acyl-carrier-protein] S-malonyltransferase	CAETHG_2047	31.545	32.1097	31.4295	30.6437	31.4893	31.5089	30.8122	31.0309	30.6988	31.6947	31.214	30.8473		+	-0.060532	0.847448	1.10655	0.0235483	0.347013				0	transferase activity [GO:0016740]
U5RUG6	(Acyl-carrier-protein) S-malonyltransferase	CAETHG_2048	27.046	27.1181	27.3298	27.1219	27	27.127	27.0119	27.5118	27.2124	27.1647	27.083	27.2454			0.00576651	0.162424	0.258345	0.280699	0.0663097				0	[acyl-carrier-protein] S-malonyltransferase activity [GO:0004314]
U5RY30	Enoyl-(Acyl-carrier-protein) reductase II	CAETHG_2049	28.3186	28.4541	27.9437	28.2529	28.3784	28.9913	28.1926	28.5041	28.3015	28.2388	28.5409	28.3327			0.00671082	0.30207	0.327315	0.21987	0.126221				0	nitronate monooxygenase activity [GO:0018580]
U5RXH4	Beta-ketoacyl-[acyl-carrier-protein] synthase III	CAETHG_2050	27.9944	27.8088	27.8545	28.5643	27.5904	27.7326	28.3311	27.7449	28.3291	27.8859	27.9624	28.135			0.0177947	0.249125	0.15005	0.424548	0.104197	fabH	PATHWAY: Lipid metabolism; fatty acid biosynthesis. {ECO:0000256|HAMAP-Rule:MF_01815}.	FUNCTION: Catalyzes the condensation reaction of fatty acid synthesis by the addition to an acyl acceptor of two carbons from malonyl-ACP. Catalyzes the first condensation reaction which initiates fatty acid synthesis and may therefore play a role in governing the total rate of fatty acid production. Possesses both acetoacetyl-ACP synthase and acetyl transacylase activities. Its substrate specifi…	acetyl-CoA + H(+) + malonyl-[ACP] = 3-oxobutanoyl-[ACP] + CO2 + CoA	cytoplasm [GO:0005737]; 3-oxoacyl-[acyl-carrier-protein] synthase activity [GO:0004315]; beta-ketoacyl-acyl-carrier-protein synthase III activity [GO:0033818]; fatty acid biosynthetic process [GO:0006633]
U5RU30	2-nitropropane dioxygenase NPD	CAETHG_2052	30.8482	30.8614	30.7657	30.7782	30.6281	30.3194	30.2177	30.8248	30.7924	30.8251	30.5752	30.6116			-0.0152453	0.249858	0.355779	0.198707	0.110207				0	dioxygenase activity [GO:0051213]; nitronate monooxygenase activity [GO:0018580]
U5RUH2	Primosome, DnaD subunit	CAETHG_2053	28.2016	28.2071	28.0978	30.5191	30.5704	30.5362	28.9077	28.2999	29.1282	28.1689	30.5419	28.7786		+	0.0435542	2.37304	4.20257	0	1.00622				0
U5RY37	IstB domain protein ATP-binding protein	CAETHG_2054	28.5452	28.3996	28.122	28.0348	28.0364	28.0529	28.4622	28.3127	28.4219	28.3556	28.0414	28.3989		+	0.00309218	0.357543	1.50902	0.0091772	0.159327				0	ATP binding [GO:0005524]
[truncated: 953 more rows]

## Sheet: Day7v21_Ttest
Table S7 - 11:1 Condition Day 7 vs Day 21 Ttest results. In the Log2FoldChange column are highlighted green if it favors day 7 and red if it favors day 21 bolded numbers have a value > |1|. The Significant column indicates protein with a p-value >0.05 and fold change < |1|. Protein abundance numbers shown in red indicates imputed values.
[truncated: 1,875 more rows]

## Sheet: Day7v14_Ttest
Table S8 - 11:1 Condition Day 7 vs Day 14 Ttest results. In the Log2FoldChange column are highlighted green if it favors day 7 and red if it favors day 14 bolded numbers have a value > |1|. The Significant column indicates protein with a p-value >0.05 and fold change < |1|. Protein abundance numbers shown in red indicates imputed values.
[truncated: 1,853 more rows]

[truncated: 1 more sheets: Day14v21_TTest]
