# Supplementary material for: Clostridium autoethanogenum alters cofactor synthesis, redox metabolism, and lysine-acetylation in response to elevated H2:CO feedstock ratios for enhancing carbon capture efficiency
Source: Biotechnol Biofuels Bioprod. 2024 Sep 3;17:119. doi: 10.1186/s13068-024-02554-w (PMC11370222; doi:10.1186/s13068-024-02554-w)
Supplement: Supplementary file 4 — Additional file 4: Supplemental Table S10. Binary Comparison Quantitative proteomic analysis Results. Table S10. Low vs High H2:CO Condition Ttest Comparison. The abundances shown (in 5:1 uptake and 11:1 uptake columns along with hidden replicate columns) are normalized, log transformed, and imputed. Protein abundance numbers shown in red indicate imputed values. T-tests compare the Day 43 and 20 samples from the 5:1 H2O condition to the Day 14 and day 21 samples from the 11:1 H2O condition. [file 13068_2024_2554_MOESM4_ESM.xlsx]

## Sheet: 5.1v11.1_Ttest
Table S10. Low vs High H2:CO Condition Ttest Comparison. The abundances shown (in 5:1 uptake and 11:1 uptake columns along with hidden replicate columns) are normalized, log transformed, and imputed. Protein abundance numbers shown in red indicates imputed values.
Accession	GeneName	Description	5:1 Day 43 rep 1	5:1 Day 43 rep 2	5:1 Day 43 rep 3	5:1 Day 20 rep 1	5:1 Day 20 rep 2	5:1 Day 20 rep 3	5:1 Uptake (avg Day 20 & 43)	11:1 Day 14 rep 1	11:1 Day 14 rep 2	11:1 Day 14 rep 3	11:1 Day 21 rep 1	11:1 Day 21 rep 2	11:1 Day 21 rep 3	11:1 Uptake (avg Day 14&21)	Significant	.-Log p-value	p-value	Log2 FC Difference	Test statistic	Pathway	Function	Reaction (input)	Reaction (output)
U5RVG8	CAETHG_2557	Cell wall binding repeat 2-containing protein	39.3703	39.6198	39.5756	39.6105	39.5473	39.0135	39.4562	39.4248	39.2366	39.6386	39.3428	39.8601	39.8336	39.5561		0.299254	0.556403	-0.0999069	-0.696392			0
U5RWC6	CAETHG_1618	Formate--tetrahydrofolate ligase	39.4977	39.4527	39.5368	39.8588	39.6074	40.0178	39.6619	39.7912	39.8207	39.8448	39.8521	39.6467	39.6574	39.7688		0.510833	0.36202	-0.106947	-1.0731	PATHWAY: One-carbon metabolism; tetrahydrofolate interconversion. {ECO:0000256|ARBA:ARBA00004777, ECO:0000256|HAMAP-Rule:MF_01543}.		(6S)-5,6,7,8-tetrahydrofolate + ATP + formate	(6S)-10-formyltetrahydrofolate + ADP + phosphate
U5S0R8	CAETHG_3005	Carbon monoxide dehydrogenase	39.0926	39.0922	39.0489	39.1488	39.3907	38.9565	39.1216	39.6721	39.5014	39.3452	39.6814	39.3231	39.4765	39.5		2.84837	0.00625641	-0.378332	-4.36148			CO + H2O + 2 oxidized [2Fe-2S]-[ferredoxin]	CO2 + 2 H(+) + 2 reduced [2Fe-2S]-[ferredoxin]
U5RWA4	CAETHG_1608	CO-methylating acetyl-CoA synthase	39.1855	38.9179	38.9715	39.1221	39.2782	39.0646	39.09	39.0845	39.2158	39.1043	39.1951	39.1765	39.2385	39.1691		0.661044	0.268407	-0.0791721	-1.31381			0
U5RP02	CAETHG_0092	Aldehyde ferredoxin oxidoreductase	38.4764	38.6024	38.5174	38.7966	38.9603	38.7383	38.6819	39.1803	39.0298	38.9716	39.1989	39.1241	39.2378	39.1237		3.3472	0.00391241	-0.441844	-5.1217			0
U5RSW0	CAETHG_1610	CO dehydrogenase/acetyl-CoA synthase delta subunit, TIM barrel	38.7972	38.8064	38.8986	38.9717	39.1224	39.1195	38.9526	39.0635	39.2836	39.0737	39.2302	38.9323	39.0282	39.1019		1.04014	0.136221	-0.1493	-1.86891			0
U5RTE2	CAETHG_1621	Carbon-monoxide dehydrogenase (Acceptor)	38.7187	38.5295	38.6476	38.7166	38.7523	38.8437	38.7014	38.6965	38.8052	38.7132	38.7496	38.6232	38.6178	38.7009		0.00303684	0.994219	0.000468572	0.00895417			0
U5RWC1	CAETHG_1613	Dihydrolipoyl dehydrogenase	38.4624	38.4846	38.5103	38.74	38.6465	38.6946	38.5897	38.4781	38.4658	38.5066	38.3948	38.5832	38.6087	38.5062		0.740754	0.230755	0.083547	1.43558			(R)-N(6)-dihydrolipoyl-L-lysyl-[protein] + NAD(+)	(R)-N(6)-lipoyl-L-lysyl-[protein] + H(+) + NADH
U5RTK2	CAETHG_1841	Alcohol dehydrogenase	37.8126	37.8774	38.0641	37.5174	37.5704	38.6029	37.9075	38.2607	38.2474	38.3544	38.2767	38.4144	38.3322	38.3143		1.49068	0.0617631	-0.406823	-2.48422			0
U5RSZ7	CAETHG_1609	Dihydropteroate synthase DHPS	38.042	37.8252	37.9109	38.1693	37.9566	38.2572	38.0268	37.8683	38.0281	37.9991	37.9689	37.8654	37.9235	37.9422		0.572924	0.32132	0.0846272	1.17465			0
U5RSU4	CAETHG_1572	Chaperonin GroEL	37.8366	37.8305	37.6348	38.0057	37.9419	37.4772	37.7878	37.8379	37.5769	37.5647	37.8778	37.6496	37.7263	37.7056		0.380304	0.476823	0.0822271	0.847428		FUNCTION: Together with its co-chaperonin GroES, plays an essential role in assisting protein folding. The GroEL-GroES system forms a nano-cage that allows encapsulation of the non-native substrate proteins and provides a physical environment optimized to promote and accelerate protein folding. {ECO:0000256|HAMAP-Rule:MF_00600, ECO:0000256|RuleBase:RU000419}.	ATP + H2O + a folded polypeptide	ADP + phosphate + an unfolded polypeptide.
U5RTB6	CAETHG_1611	CO dehydrogenase/acetyl-CoA synthase delta subunit, TIM barrel	37.8689	37.9581	37.997	38.1275	38.0893	38.1753	38.036	37.9768	37.7076	37.9261	37.6295	37.681	37.5436	37.7441		2.22204	0.0183766	0.291948	3.47236			0
U5RZA4	CAETHG_3925	Pyrimidine-nucleoside phosphorylase	37.1286	37.153	36.9478	37.3605	37.223	36.8921	37.1175	37.1341	37.161	37.1827	37.3599	37.2637	37.2922	37.2323		0.747147	0.227879	-0.114768	-1.4452		FUNCTION: Catalyzes phosphorolysis of the pyrimidine nucleosides uridine, thymidine and 2'-deoxyuridine with the formation of the corresponding pyrimidine base and ribose-1-phosphate. {ECO:0000256|ARBA:ARBA00003877}.	2'-deoxyuridine + phosphate	2-deoxy-alpha-D-ribose 1-phosphate + uracil
U5RXG3	CAETHG_1829	Choline trimethylamine-lyase	36.1422	35.9694	34.8114	36.909	37.1511	34.4969	35.9134	36.9391	36.4824	36.1816	36.9351	36.4811	36.9462	36.6609		0.870825	0.182459	-0.747542	-1.62773	PATHWAY: Amine and polyamine metabolism; choline degradation. {ECO:0000256|HAMAP-Rule:MF_02058}.	FUNCTION: Glycine radical enzyme that catalyzes the cleavage of a C-N bond in choline, producing trimethylamine (TMA) and acetaldehyde. {ECO:0000256|HAMAP-Rule:MF_02058}.	choline	acetaldehyde + trimethylamine
U5RXA5	CAETHG_3029	Pyruvate ferredoxin/flavodoxin oxidoreductase	37.3874	37.3268	37.8742	37.0579	36.8922	37.0744	37.2688	36.72	36.8191	36.7744	36.8699	36.8788	36.9168	36.8298		1.88786	0.0309851	0.438985	3.0177			0
U5RU93	CAETHG_1949 CAETHG_1963	Elongation factor Tu	36.7953	36.7142	36.6469	36.7354	36.7142	36.4632	36.6782	36.6701	36.6979	36.6389	36.8707	36.8265	36.8493	36.7589		0.644028	0.27621	-0.0807482	-1.28734		FUNCTION: This protein promotes the GTP-dependent binding of aminoacyl-tRNA to the A-site of ribosomes during protein biosynthesis. {ECO:0000256|HAMAP-Rule:MF_00118}.	0
U5RXP3	CAETHG_3287	Acetaldehyde dehydrogenase (Acetylating)	35.9214	35.8376	34.5697	36.5764	37.0276	34.1688	35.6836	36.787	36.3196	36.0877	36.8605	36.5535	36.7887	36.5662		1.0398	0.136062	-0.882573	-1.86843			0
U5RTE9	CAETHG_1776	Cysteine synthase	36.9527	37.0463	36.8478	36.5773	36.6108	36.9703	36.8342	36.7227	36.6027	36.7336	36.5706	36.8629	36.7196	36.702		0.752123	0.225688	0.132189	1.45267	PATHWAY: Amino-acid biosynthesis; L-cysteine biosynthesis; L-cysteine from L-serine: step 2/2. {ECO:0000256|ARBA:ARBA00004962}.		hydrogen sulfide + O-acetyl-L-serine	acetate + L-cysteine
U5RWE9	CAETHG_2891	Chaperone protein DnaK	36.5439	36.355	36.3422	36.6473	36.486	36.0753	36.4083	36.5303	36.5513	36.5315	36.7251	36.7123	36.6723	36.6205		1.39841	0.0719807	-0.212184	-2.35995		FUNCTION: Acts as a chaperone. {ECO:0000256|ARBA:ARBA00002290, ECO:0000256|HAMAP-Rule:MF_00332}.	0
U5RU07	CAETHG_1996	Histone family protein DNA-binding protein	36.7757	36.7233	36.8166	36.9377	36.7457	36.792	36.7985	36.4622	36.5581	36.5768	36.6202	36.6522	36.6529	36.5871		3.23206	0.0040274	0.211432	4.94128			0
U5RWR3	CAETHG_3003	Ferredoxin--NAD(+) reductase	36.2017	36.1245	36.7513	36.8697	36.4664	36.9741	36.5646	36.725	36.691	36.6163	36.6695	36.4543	36.5435	36.6166		0.132239	0.780934	-0.051981	-0.344646			0
U5RYK5	CAETHG_2210	Alanine--glyoxylate transaminase	36.7232	36.425	35.875	35.6445	36.3031	36.2362	36.2012	36.2857	36.1687	36.1239	36.6665	36.5466	36.5103	36.3836		0.468002	0.39698	-0.182441	-1.00106			0
U5RW09	CAETHG_2588	Cell wall binding repeat 2-containing protein	36.7025	36.8185	36.7062	36.5672	36.3474	36.2772	36.5698	36.4975	36.4565	36.5357	36.4774	36.5182	36.4918	36.4962		0.369715	0.484439	0.073637	0.828239			0
S5YUD3	CAETHG_2795	Electron bifurcating FeFe-hydrogenase dependent on TPN subunit B	36.3484	35.9951	36.2555	36.7097	36.4458	36.7664	36.4202	36.5311	36.4923	36.6061	36.4365	36.4044	36.4758	36.491		0.242158	0.62911	-0.0708764	-0.583336			0
U5RTI0	CAETHG_1816 CAETHG_3290	Microcompartments protein	35.908	36.125	34.8104	37.159	37.2238	34.7494	35.9959	36.9972	36.3425	36.3231	36.4893	36.1982	36.4507	36.4668		0.486887	0.380897	-0.470928	-1.03304			0
U5RT18	CAETHG_1614	Methylenetetrahydrofolate reductase	36.3806	36.2876	36.516	36.56	36.3882	36.7774	36.485	36.3378	36.3358	36.4686	36.1575	36.3352	36.3657	36.3334		1.02549	0.138565	0.151512	1.84835	PATHWAY: One-carbon metabolism; tetrahydrofolate interconversion. {ECO:0000256|ARBA:ARBA00004777, ECO:0000256|RuleBase:RU003862}.		(6S)-5-methyl-5,6,7,8-tetrahydrofolate + NAD(+)	(6R)-5,10-methylene-5,6,7,8-tetrahydrofolate + H(+) + NADH
U5RSX6	CAETHG_1615	Methylene-tetrahydrofolate reductase domain-containing protein	35.0524	35.2453	35.6621	35.3951	35.0652	35.6805	35.3501	35.0079	35.559	35.4095	35.796	35.8891	36.3103	35.662		0.75254	0.225731	-0.31185	-1.4533			0
U5RV03	CAETHG_2349	ATP synthase subunit beta	36.4581	36.3862	36.3828	36.4252	36.3488	36.4193	36.4034	36.2288	36.2955	36.3069	36.3671	36.4187	36.28	36.3162		1.69592	0.043357	0.0872485	2.75968		FUNCTION: Produces ATP from ADP in the presence of a proton gradient across the membrane. The catalytic sites are hosted primarily by the beta subunits. {ECO:0000256|HAMAP-Rule:MF_01347}.	ATP + 4 H(+)(in) + H2O	ADP + 5 H(+)(out) + phosphate
U5RXB0	CAETHG_1779	Rubrerythrin	36.3801	36.6665	36.9027	36.9337	36.2419	36.48	36.6008	36.5481	36.5709	36.8129	36.5868	36.3258	36.2761	36.5201		0.238553	0.633171	0.0807203	0.575981			0
U5RXJ6	CAETHG_3227	Ion-translocating oxidoreductase complex subunit C	36.0926	36.0001	36.2086	35.4807	35.7775	35.6512	35.8684	36.3221	36.0628	35.9112	36.5184	36.3	36.1957	36.2184		1.46005	0.0656246	-0.349944	-2.44302		FUNCTION: Part of a membrane-bound complex that couples electron transfer with translocation of ions across the membrane. {ECO:0000256|HAMAP-Rule:MF_00461}.	0
U5RZD8	CAETHG_3904	Molybdopterin molybdenumtransferase	36.4282	36.4988	36.6904	33.5799	34.8575	34.9335	35.4981	33.9568	34.9136	34.9377	34.9151	36.3345	36.1784	35.206		0.186875	0.702467	0.292046	0.467278	PATHWAY: Cofactor biosynthesis; molybdopterin biosynthesis. {ECO:0000256|RuleBase:RU365090}.	FUNCTION: Catalyzes the insertion of molybdate into adenylated molybdopterin with the concomitant release of AMP. {ECO:0000256|RuleBase:RU365090}.	adenylyl-molybdopterin + H(+) + molybdate	AMP + H2O + Mo-molybdopterin
U5RT85	CAETHG_1594	Pyruvate carboxylase	35.8623	35.5353	34.8385	34.8115	35.7019	35.1456	35.3158	36.0658	35.8332	35.6454	36.2493	36.0274	36.1472	35.9947		2.11583	0.0208378	-0.678878	-3.32681	PATHWAY: Carbohydrate biosynthesis; gluconeogenesis. {ECO:0000256|ARBA:ARBA00004742}.	FUNCTION: Catalyzes a 2-step reaction, involving the ATP-dependent carboxylation of the covalently attached biotin in the first step and the transfer of the carboxyl group to pyruvate in the second. {ECO:0000256|PIRNR:PIRNR001594}.	ATP + hydrogencarbonate + pyruvate	ADP + H(+) + oxaloacetate + phosphate
U5RV87	CAETHG_2472	Acriflavin resistance protein	27.3605	27.9798	27.9783	28.461	28.0851	27.5757	27.9067	27.4641	28.2409	28.2704	35.9058	28.2075	36.0495	30.6897		0.887771	0.177748	-2.78296	-1.65227			0
U5RWA6	CAETHG_2798	Hydrogenase, Fe-only	35.7982	35.8244	36.1293	36.3307	36.0933	36.5201	36.116	36.1245	36.3024	36.2956	36.0645	35.9351	36.0326	36.1258		0.0262565	0.957846	-0.00979106	-0.0754646			0
U5RYG9	CAETHG_3424	Glyceraldehyde-3-phosphate dehydrogenase	35.9123	35.7425	35.1176	35.0119	35.6514	35.6494	35.5142	35.8229	35.8245	35.7277	36.0553	36.148	36.0216	35.9333		1.56141	0.0553818	-0.419158	-2.57921			0
U5RS34	CAETHG_0099	Molybdopterin molybdenumtransferase	35.7879	35.7973	35.7644	36.0724	36.0334	35.9432	35.8998	35.9776	35.948	35.9151	36.1471	35.9549	36.0194	35.9937		0.753123	0.225772	-0.0939083	-1.45417	PATHWAY: Cofactor biosynthesis; molybdopterin biosynthesis. {ECO:0000256|ARBA:ARBA00005046, ECO:0000256|RuleBase:RU365090}.	FUNCTION: Catalyzes the insertion of molybdate into adenylated molybdopterin with the concomitant release of AMP. {ECO:0000256|ARBA:ARBA00002901, ECO:0000256|RuleBase:RU365090}.; FUNCTION: May be involved in the biosynthesis of molybdopterin. {ECO:0000256|ARBA:ARBA00003487}.	adenylyl-molybdopterin + H(+) + molybdate	AMP + H2O + Mo-molybdopterin
U5RYX1	CAETHG_2347	ATP synthase subunit alpha	36.0941	35.9989	36.0672	36.1191	35.9784	36.1011	36.0598	35.9863	36.0547	35.9497	36.116	36.1142	36.0052	36.0377		0.251329	0.618699	0.0221189	0.601924		FUNCTION: Produces ATP from ADP in the presence of a proton gradient across the membrane. The alpha chain is a regulatory subunit. {ECO:0000256|HAMAP-Rule:MF_01346}.	ATP + 4 H(+)(in) + H2O	ADP + 5 H(+)(out) + phosphate
U5RP61	CAETHG_0122	Ketol-acid reductoisomerase (NADP(+))	36.2331	36.0432	35.9556	35.3054	35.7641	35.8707	35.862	35.7754	35.7502	35.7033	35.9114	36.0457	36.0017	35.8646		0.00626564	0.989888	-0.00260226	-0.0184068	PATHWAY: Amino-acid biosynthesis; L-isoleucine biosynthesis; L-isoleucine from 2-oxobutanoate: step 2/4. {ECO:0000256|ARBA:ARBA00004885, ECO:0000256|HAMAP-Rule:MF_00435}.; PATHWAY: Amino-acid biosynthesis; L-valine biosynthesis; L-valine from pyruvate: step 2/4. {ECO:0000256|ARBA:ARBA00004864, ECO:0000256|HAMAP-Rule:MF_00435}.	FUNCTION: Involved in the biosynthesis of branched-chain amino acids (BCAA). Catalyzes an alkyl-migration followed by a ketol-acid reduction of (S)-2-acetolactate (S2AL) to yield (R)-2,3-dihydroxy-isovalerate. In the isomerase reaction, S2AL is rearranged via a Mg-dependent methyl migration to produce 3-hydroxy-3-methyl-2-ketobutyrate (HMKB). In the reductase reaction, this 2-ketoacid undergoes a…	(2R)-2,3-dihydroxy-3-methylbutanoate + NADP(+)	(2S)-2-acetolactate + H(+) + NADPH
U5RY22	CAETHG_2228	L-arabinose isomerase	31.2934	31.1737	31.1959	35.239	35.9443	31.5046	32.7251	35.9552	36.3249	36.1453	35.691	36.014	35.9865	36.0195	+	2.31094	0.0158322	-3.29434	-3.59514	PATHWAY: Carbohydrate degradation; L-arabinose degradation via L-ribulose; D-xylulose 5-phosphate from L-arabinose (bacterial route): step 1/3. {ECO:0000256|HAMAP-Rule:MF_00519}.	FUNCTION: Catalyzes the conversion of L-arabinose to L-ribulose. {ECO:0000256|HAMAP-Rule:MF_00519}.	beta-L-arabinopyranose	L-ribulose
U5RZZ4	CAETHG_2909	Pyruvate, phosphate dikinase	35.8091	35.8059	35.7186	35.9212	35.7375	35.6226	35.7692	35.8899	35.7374	35.7908	35.9365	35.9248	35.9108	35.865		0.99737	0.145212	-0.0958888	-1.80875			ATP + phosphate + pyruvate	AMP + diphosphate + H(+) + phosphoenolpyruvate
U5RZI2	CAETHG_2717	Chaperone protein ClpB	35.0952	34.9357	34.9447	34.8842	35.0065	34.7944	34.9434	34.9882	34.833	34.7668	35.6898	35.412	35.8382	35.2547		0.872122	0.182073	-0.311208	-1.62961		FUNCTION: Part of a stress-induced multi-chaperone system, it is involved in the recovery of the cell from heat-induced damage, in cooperation with DnaK, DnaJ and GrpE. {ECO:0000256|RuleBase:RU362034}.	0
U5RWR1	CAETHG_1580	Glutamate synthase (NADPH), homotetrameric	35.9899	36.1498	36.1403	36.0609	35.9767	35.5498	35.9779	35.8647	36.0193	36.0008	35.9804	35.8916	35.7733	35.9217		0.235802	0.634472	0.0562356	0.570347			0
U5RTD1	CAETHG_1616	Bifunctional protein FolD	35.8056	35.8934	35.8462	36.0858	35.7955	36.2926	35.9532	35.7185	35.9557	35.895	35.65	35.7198	35.6918	35.7718		1.07017	0.128352	0.181366	1.91089	PATHWAY: One-carbon metabolism; tetrahydrofolate interconversion. {ECO:0000256|HAMAP-Rule:MF_01576}.	FUNCTION: Catalyzes the oxidation of 5,10-methylenetetrahydrofolate to 5,10-methenyltetrahydrofolate and then the hydrolysis of 5,10-methenyltetrahydrofolate to 10-formyltetrahydrofolate. {ECO:0000256|HAMAP-Rule:MF_01576}.	(6R)-5,10-methylene-5,6,7,8-tetrahydrofolate + NADP(+)	5,10-methenyltetrahydrofolate + NADPH
U5RP39	CAETHG_0102	Aldehyde ferredoxin oxidoreductase	34.8496	35.3902	36.1051	34.8901	35.4541	35.6105	35.3833	35.9588	34.9586	34.4438	35.8512	35.8252	35.623	35.4434		0.0697113	0.884142	-0.0601603	-0.191844			0
U5RSM4	CAETHG_1500	Alcohol dehydrogenase	21.4777	21.8406	22.3016	35.4636	35.2304	35.3269	28.6068	23.3309	21.1532	20.8777	35.0329	35.4252	35.5895	28.5682		0.00304862	0.994698	0.0385602	0.0089888			0
U5RYB1	CAETHG_3359	Acetate kinase	35.5913	35.7673	35.7398	35.605	35.364	35.4059	35.5789	35.5114	35.5358	35.6363	35.5454	35.6288	35.5642	35.5703		0.0426901	0.933703	0.00857035	0.120623	PATHWAY: Metabolic intermediate biosynthesis; acetyl-CoA biosynthesis; acetyl-CoA from acetate: step 1/2. {ECO:0000256|HAMAP-Rule:MF_00020}.	FUNCTION: Catalyzes the formation of acetyl phosphate from acetate and ATP. Can also catalyze the reverse reaction. {ECO:0000256|HAMAP-Rule:MF_00020}.	acetate + ATP	acetyl phosphate + ADP
U5RW45	CAETHG_1353	Aspartate-semialdehyde dehydrogenase	35.4801	35.3205	35.2319	35.5344	35.3228	35.2469	35.3561	35.3987	35.4021	35.4706	35.5065	35.4593	35.5566	35.4656		1.09265	0.123462	-0.109552	-1.94218	PATHWAY: Amino-acid biosynthesis; L-lysine biosynthesis via DAP pathway; (S)-tetrahydrodipicolinate from L-aspartate: step 2/4. {ECO:0000256|ARBA:ARBA00005076, ECO:0000256|HAMAP-Rule:MF_02121}.; PATHWAY: Amino-acid biosynthesis; L-methionine biosynthesis via de novo pathway; L-homoserine from L-aspartate: step 2/3. {ECO:0000256|ARBA:ARBA00005021, ECO:0000256|HAMAP-Rule:MF_02121}.; PATHWAY: Amino-…	FUNCTION: Catalyzes the NADPH-dependent formation of L-aspartate-semialdehyde (L-ASA) by the reductive dephosphorylation of L-aspartyl-4-phosphate. {ECO:0000256|HAMAP-Rule:MF_02121}.	L-aspartate 4-semialdehyde + NADP(+) + phosphate	4-phospho-L-aspartate + H(+) + NADPH
U5RYG8	CAETHG_2393	DUF362 domain-containing protein	35.0929	34.8578	34.3691	34.8759	35.23	34.4929	34.8198	35.3682	35.2578	35.187	35.5042	35.3441	35.4749	35.356		2.3827	0.0134652	-0.536281	-3.69495			0
U5RY03	CAETHG_2024	Glutamine synthetase catalytic region	35.6097	35.4516	35.1904	35.0339	35.1361	34.9368	35.2264	35.1443	35.2681	35.2116	35.593	35.7413	35.4293	35.398		0.596306	0.304621	-0.171548	-1.2121			0
U5RZ17	CAETHG_2392	4Fe-4S ferredoxin iron-sulfur binding domain-containing protein	34.9415	34.646	34.0017	34.7475	35.1684	34.2709	34.6293	35.1938	35.0441	34.9075	35.2437	35.1234	35.3123	35.1375		1.68145	0.0444517	-0.508131	-2.74027			0
U5RW84	CAETHG_2814	Cell shape-determining protein MreB	35.1099	34.9216	35.1008	35.1452	35.0579	34.9823	35.053	35.0405	35.0634	35.0553	35.1038	35.138	35.2856	35.1144		0.593203	0.306927	-0.0614834	-1.20715		FUNCTION: Forms membrane-associated dynamic filaments that are essential for cell shape determination. Acts by regulating cell wall synthesis and cell elongation, and thus cell shape. A feedback loop between cell geometry and MreB localization may maintain elongated cell shape by targeting cell wall growth to regions of negative cell wall curvature. {ECO:0000256|HAMAP-Rule:MF_02207}.	0
U5RWY6	CAETHG_1617	Methenyltetrahydrofolate cyclohydrolase	34.9628	34.8586	35.1649	35.2667	35.0103	35.6477	35.1518	35.1105	35.265	35.1885	34.9811	34.8813	35.23	35.1094		0.123475	0.793612	0.0424461	0.324109			0
S5Z7X0	CAETHG_2796	4Fe-4S ferredoxin, iron-sulpur binding domain-containing protein	34.0916	34.5505	34.6189	34.4988	34.6508	34.7511	34.5269	35.1115	35.288	35.2343	35.1622	35.0556	35.211	35.1771		4.15681	0.00202353	-0.65018	-6.4916			0
U5RWW1	CAETHG_1607	Glycine cleavage system H protein	35.2356	35.3441	35.3575	35.5693	35.275	36.0412	35.4704	35.3952	35.1859	35.5892	35.2817	35.502	35.2085	35.3604		0.345622	0.508244	0.110034	0.784004		FUNCTION: The glycine cleavage system catalyzes the degradation of glycine. The H protein shuttles the methylamine group of glycine from the P protein to the T protein. {ECO:0000256|HAMAP-Rule:MF_00272}.	0
U5RXR0	CAETHG_3358	phosphate acetyltransferase	35.6313	35.7836	35.5871	35.5796	35.4932	35.294	35.5615	35.0562	34.8051	35.1819	34.9607	35.2218	35.1849	35.0684		3.44107	0.00372308	0.493031	5.27121			acetyl-CoA + phosphate	acetyl phosphate + CoA
U5RPL1	CAETHG_0291	Beta-lactamase domain protein	34.5988	35.1225	35.2881	34.9992	34.9805	34.7707	34.9599	35.4573	35.2375	35.336	35.5112	35.2083	35.1591	35.3182		1.94216	0.0282176	-0.358294	-3.091			0
U5RSQ1	CAETHG_1573	Co-chaperonin GroES	35.3309	35.2447	35.4271	35.6239	35.2466	35.1959	35.3448	35.4517	35.3065	35.3111	35.3694	35.3773	35.0462	35.3104		0.155664	0.748223	0.0344531	0.398311		FUNCTION: Together with the chaperonin GroEL, plays an essential role in assisting protein folding. The GroEL-GroES system forms a nano-cage that allows encapsulation of the non-native substrate proteins and provides a physical environment optimized to promote and accelerate protein folding. GroES binds to the apical surface of the GroEL ring, thereby capping the opening of the GroEL channel. {EC…	0
U5RXL6	CAETHG_3293	Cysteine desulfurase IscS	34.99	35.2265	35.3695	35.1207	34.7639	34.5251	34.9993	34.7097	34.8696	34.5953	34.9143	34.6113	34.9615	34.7769		0.823803	0.197387	0.222366	1.55908	PATHWAY: Cofactor biosynthesis; iron-sulfur cluster biosynthesis. {ECO:0000256|HAMAP-Rule:MF_00331}.	FUNCTION: Master enzyme that delivers sulfur to a number of partners involved in Fe-S cluster assembly, tRNA modification or cofactor biosynthesis. Catalyzes the removal of elemental sulfur atoms from cysteine to produce alanine. Functions as a sulfur delivery protein for Fe-S cluster synthesis onto IscU, an Fe-S scaffold assembly protein, as well as other S acceptor proteins. {ECO:0000256|HAMAP-…	[sulfur carrier]-H + L-cysteine	[sulfur carrier]-SH + L-alanine
U5RYN7	CAETHG_2257	Transcriptional regulator, AbrB family	35.2107	35.04	35.281	35.4789	35.1784	35.262	35.2418	34.9457	35.1975	35.2327	35.4119	35.0911	34.9367	35.1359		0.535639	0.347326	0.105892	1.11406			0
U5RTI4	CAETHG_1821	Ethanolamine utilization EutQ family protein	34.2027	34.0316	32.8503	34.9851	35.2572	32.7671	34.0156	34.9721	34.4972	34.2047	35.0273	34.7387	34.9183	34.7264		0.849301	0.189414	-0.710727	-1.59641			0
U5RUH5	CAETHG_2137	Serine--tRNA ligase	35.0835	35.1951	34.9455	34.7598	34.7583	34.7887	34.9218	35.1986	34.7588	35.822	34.9649	35.0252	34.9172	35.1144		0.543919	0.340438	-0.192629	-1.12761	PATHWAY: Aminoacyl-tRNA biosynthesis; selenocysteinyl-tRNA(Sec) biosynthesis; L-seryl-tRNA(Sec) from L-serine and tRNA(Sec): step 1/1. {ECO:0000256|HAMAP-Rule:MF_00176}.	FUNCTION: Catalyzes the attachment of serine to tRNA(Ser). Is also able to aminoacylate tRNA(Sec) with serine, to form the misacylated tRNA L-seryl-tRNA(Sec), which will be further converted into selenocysteinyl-tRNA(Sec). {ECO:0000256|HAMAP-Rule:MF_00176}.	ATP + L-serine + tRNA(Sec)	AMP + diphosphate + H(+) + L-seryl-tRNA(Sec)
U5RWP5	CAETHG_2790	Formate dehydrogenase, alpha subunit	35.6026	35.6231	35.045	35.0666	34.874	35.3057	35.2528	35.0907	35.0277	35.0627	34.8693	34.9234	34.9157	34.9816		1.17166	0.107357	0.271255	2.0514			0
U5RWF1	CAETHG_1473	Trigger factor	34.8804	34.8852	34.773	34.8744	34.8084	34.7333	34.8258	34.6868	34.7085	34.7224	34.6937	34.8626	34.9088	34.7638		0.660537	0.26866	0.0619971	1.31302		FUNCTION: Involved in protein export. Acts as a chaperone by maintaining the newly synthesized protein in an open conformation. Functions as a peptidyl-prolyl cis-trans isomerase. {ECO:0000256|ARBA:ARBA00024849, ECO:0000256|HAMAP-Rule:MF_00303}.	[protein]-peptidylproline (omega	180)
U5S013	CAETHG_2721	Phosphoenolpyruvate carboxykinase (ATP)	34.6098	34.202	33.5469	33.8601	34.3321	34.27	34.1368	34.4353	34.3556	34.2515	35.0854	34.864	34.9015	34.6489		1.47362	0.0636489	-0.512058	-2.46128	PATHWAY: Carbohydrate biosynthesis; gluconeogenesis. {ECO:0000256|ARBA:ARBA00004742, ECO:0000256|HAMAP-Rule:MF_00453}.	FUNCTION: Involved in the gluconeogenesis. Catalyzes the conversion of oxaloacetate (OAA) to phosphoenolpyruvate (PEP) through direct phosphoryl transfer between the nucleoside triphosphate and OAA. {ECO:0000256|HAMAP-Rule:MF_00453}.	ATP + oxaloacetate	ADP + CO2 + phosphoenolpyruvate
U5RPH4	CAETHG_0406	Acetolactate synthase	34.3375	34.5091	34.369	34.328	34.6087	34.4043	34.4261	34.6085	34.6294	34.6385	34.7245	34.845	34.8835	34.7216		2.92132	0.00573262	-0.295458	-4.46935	PATHWAY: Amino-acid biosynthesis; L-isoleucine biosynthesis; L-isoleucine from 2-oxobutanoate: step 1/4. {ECO:0000256|ARBA:ARBA00004974, ECO:0000256|RuleBase:RU003591}.; PATHWAY: Amino-acid biosynthesis; L-valine biosynthesis; L-valine from pyruvate: step 1/4. {ECO:0000256|ARBA:ARBA00005025, ECO:0000256|RuleBase:RU003591}.		H(+) + 2 pyruvate	(2S)-2-acetolactate + CO2
U5RW30	CAETHG_2698	Gamma-glutamyl phosphate reductase	34.7321	34.6684	34.7792	34.9156	34.6999	34.5148	34.7183	34.8872	34.9521	34.8486	34.6683	34.697	34.8656	34.8198		0.739994	0.23072	-0.101457	-1.43443	PATHWAY: Amino-acid biosynthesis; L-proline biosynthesis; L-glutamate 5-semialdehyde from L-glutamate: step 2/2. {ECO:0000256|ARBA:ARBA00004985, ECO:0000256|HAMAP-Rule:MF_00412}.	FUNCTION: Catalyzes the NADPH-dependent reduction of L-glutamate 5-phosphate into L-glutamate 5-semialdehyde and phosphate. The product spontaneously undergoes cyclization to form 1-pyrroline-5-carboxylate. {ECO:0000256|HAMAP-Rule:MF_00412}.	L-glutamate 5-semialdehyde + NADP(+) + phosphate	H(+) + L-glutamyl 5-phosphate + NADPH
U5RTB3	CAETHG_1772	Endonuclease III	24.0632	25.284	25.587	21.7787	27.5772	20.4435	24.1223	28.6076	27.7028	26.3973	34.0353	35.5111	34.8403	31.1824	+	2.30361	0.0160833	-7.06015	-3.58498			0
U5RVS7	CAETHG_1223	Cold-shock DNA-binding domain protein	34.7362	34.7464	34.669	34.8961	34.34	34.5698	34.6596	34.4756	34.7609	34.7605	34.6109	34.7431	34.8141	34.6942		0.143852	0.765185	-0.0345764	-0.371468			0
U5RVH2	CAETHG_2391	2-oxopent-4-enoate hydratase	34.5671	34.4093	34.0285	34.5517	34.6794	34.1414	34.3962	34.7752	34.8313	34.8776	35.0126	34.7802	34.7718	34.8414		2.57668	0.00970464	-0.445202	-3.96833			0
U5RTW1	CAETHG_1818	Phosphate propanoyltransferase	33.6016	33.6206	32.4981	34.4178	34.919	32.1005	33.5263	34.8684	34.3243	33.9866	34.7539	34.1879	34.7594	34.4801		1.17049	0.107391	-0.953843	-2.04979	PATHWAY: Polyol metabolism; 1,2-propanediol degradation. {ECO:0000256|PIRNR:PIRNR010130}.	FUNCTION: Involved in 1,2-propanediol (1,2-PD) degradation by catalyzing the conversion of propanoyl-CoA to propanoyl-phosphate. {ECO:0000256|PIRNR:PIRNR010130}.	phosphate + propanoyl-CoA	CoA + propanoyl phosphate
U5RXU4	CAETHG_1974	ATPase AAA-2 domain protein	34.2171	34.2587	34.381	34.6526	34.6387	34.0965	34.3741	34.5051	34.3207	34.3453	34.5847	34.4889	34.7341	34.4965		0.51867	0.357548	-0.122359	-1.0861			0
S5ZJ59	CAETHG_2794	Electron bifurcating FeFe-hydrogenase dependent on TPN subunit C	34.0788	34.8887	34.9449	34.6021	34.9728	34.6897	34.6961	34.7363	34.8923	35.1429	34.7261	34.7496	34.7255	34.8288		0.390407	0.467877	-0.132627	-0.865597			0
U5RPK3	CAETHG_0477	Glutamate synthase (NADPH)	34.9495	34.8297	35.1781	33.2601	33.906	33.7069	34.3051	34.2483	34.2339	34.0094	34.9847	34.8354	34.7209	34.5054		0.231054	0.641386	-0.200373	-0.560591			0
U5RU62	CAETHG_2082	Putrescine carbamoyltransferase	33.1638	33.7016	34.7474	34.9733	33.5373	34.3795	34.0838	34.5601	34.487	34.6563	34.507	34.4115	34.7134	34.5559		0.839065	0.19315	-0.472065	-1.58145	PATHWAY: Amine and polyamine biosynthesis; putrescine biosynthesis via agmatine pathway; putrescine from N-carbamoylputrescine (transferase route): step 1/1. {ECO:0000256|HAMAP-Rule:MF_02102}.	FUNCTION: Catalyzes the phosphorolysis of N-carbamoylputrescine to form carbamoyl phosphate and putrescine. Is involved in the degradation pathway of the polyamine agmatine. {ECO:0000256|HAMAP-Rule:MF_02102}.	carbamoyl phosphate + putrescine	H(+) + N-carbamoylputrescine + phosphate
U5RXD6	CAETHG_1804	Pyridoxal 5'-phosphate synthase subunit PdxS	34.7231	35.044	34.666	34.3695	34.536	34.8065	34.6909	34.9097	34.811	34.7343	34.8427	34.9014	34.6971	34.816		0.615319	0.292673	-0.125176	-1.24226	PATHWAY: Cofactor biosynthesis; pyridoxal 5'-phosphate biosynthesis. {ECO:0000256|HAMAP-Rule:MF_01824}.	FUNCTION: Catalyzes the formation of pyridoxal 5'-phosphate from ribose 5-phosphate (RBP), glyceraldehyde 3-phosphate (G3P) and ammonia. The ammonia is provided by the PdxT subunit. Can also use ribulose 5-phosphate and dihydroxyacetone phosphate as substrates, resulting from enzyme-catalyzed isomerization of RBP and G3P, respectively. {ECO:0000256|HAMAP-Rule:MF_01824}.	aldehydo-D-ribose 5-phosphate + D-glyceraldehyde 3-phosphate + L-glutamine	H(+) + 3 H2O + L-glutamate + phosphate + pyridoxal 5'-phosphate
U5S2A9	CAETHG_3701	Anthranilate synthase component 1	34.7841	34.5026	33.9866	34.3676	34.9049	34.6881	34.539	34.7084	34.5175	34.4546	34.8654	34.804	34.6899	34.6733		0.405418	0.45299	-0.134312	-0.892351	PATHWAY: Amino-acid biosynthesis; L-tryptophan biosynthesis; L-tryptophan from chorismate: step 1/5. {ECO:0000256|ARBA:ARBA00004873, ECO:0000256|RuleBase:RU364045}.	FUNCTION: Part of a heterotetrameric complex that catalyzes the two-step biosynthesis of anthranilate, an intermediate in the biosynthesis of L-tryptophan. In the first step, the glutamine-binding beta subunit (TrpG) of anthranilate synthase (AS) provides the glutamine amidotransferase activity which generates ammonia as a substrate that, along with chorismate, is used in the second step, catalyz…	chorismate + L-glutamine	anthranilate + H(+) + L-glutamate + pyruvate
U5RWU6	CAETHG_3038	Chemotaxis protein CheA	34.4101	34.3688	34.3754	34.6432	34.6701	34.3722	34.4733	34.619	34.6298	34.5562	34.5756	34.5723	34.6729	34.6043		1.23886	0.0952134	-0.130987	-2.14348			ATP + protein L-histidine	ADP + protein N-phospho-L-histidine.
U5RSQ7	CAETHG_0123	Dihydroxy-acid dehydratase	34.9168	34.7337	34.543	34.2511	34.3122	34.6799	34.5728	34.7232	34.6348	34.6154	34.7794	34.7509	34.642	34.6909		0.521785	0.356622	-0.118157	-1.09125	PATHWAY: Amino-acid biosynthesis; L-isoleucine biosynthesis; L-isoleucine from 2-oxobutanoate: step 3/4. {ECO:0000256|ARBA:ARBA00029437, ECO:0000256|HAMAP-Rule:MF_00012}.; PATHWAY: Amino-acid biosynthesis; L-valine biosynthesis; L-valine from pyruvate: step 3/4. {ECO:0000256|ARBA:ARBA00029436, ECO:0000256|HAMAP-Rule:MF_00012}.	FUNCTION: Functions in the biosynthesis of branched-chain amino acids. Catalyzes the dehydration of (2R,3R)-2,3-dihydroxy-3-methylpentanoate (2,3-dihydroxy-3-methylvalerate) into 2-oxo-3-methylpentanoate (2-oxo-3-methylvalerate) and of (2R)-2,3-dihydroxy-3-methylbutanoate (2,3-dihydroxyisovalerate) into 2-oxo-3-methylbutanoate (2-oxoisovalerate), the penultimate precursor to L-isoleucine and L-va…	(2R)-2,3-dihydroxy-3-methylbutanoate	3-methyl-2-oxobutanoate + H2O
U5RY52	CAETHG_3294	FeS cluster assembly scaffold protein NifU	34.949	35.0163	34.956	35.1156	34.7552	34.6174	34.9016	34.5908	34.6182	34.6184	34.7461	34.8272	34.6408	34.6736		1.67397	0.0449633	0.228007	2.73023			0
U5RTW7	CAETHG_1956	50S ribosomal protein L7/L12	34.4743	34.9119	34.5746	34.4757	34.6055	34.5944	34.6061	34.7818	34.7318	34.7538	34.6406	34.7246	34.64	34.7121		0.795391	0.207641	-0.105993	-1.51717		FUNCTION: Forms part of the ribosomal stalk which helps the ribosome interact with GTP-bound translation factors. Is thus essential for accurate translation. {ECO:0000256|HAMAP-Rule:MF_00368}.	0
U5S2B5	CAETHG_3706	Tryptophan synthase beta chain	34.8194	34.7159	34.2599	34.6182	34.9985	34.6674	34.6799	34.7529	34.6456	34.5808	35.1332	34.7572	34.6271	34.7495		0.219572	0.656983	-0.0695852	-0.536783	PATHWAY: Amino-acid biosynthesis; L-tryptophan biosynthesis; L-tryptophan from chorismate: step 5/5. {ECO:0000256|ARBA:ARBA00004733, ECO:0000256|HAMAP-Rule:MF_00133}.	FUNCTION: The beta subunit is responsible for the synthesis of L-tryptophan from indole and L-serine. {ECO:0000256|HAMAP-Rule:MF_00133}.	(1S,2R)-1-C-(indol-3-yl)glycerol 3-phosphate + L-serine	D-glyceraldehyde 3-phosphate + H2O + L-tryptophan
U5RRY3	CAETHG_0084	Nitrate reductase	34.3851	34.4696	34.5275	34.5643	34.7201	34.7141	34.5634	34.4422	34.6804	34.5828	34.6592	34.6088	34.6199	34.5989		0.225796	0.647594	-0.0354551	-0.549726			0
U5RTW6	CAETHG_1982	Lysine--tRNA ligase	34.4163	34.2617	34.3179	34.5291	34.4984	34.0811	34.3508	34.3915	34.3458	34.3138	34.4692	34.4278	34.6141	34.427		0.432986	0.426044	-0.0762552	-0.940776			ATP + L-lysine + tRNA(Lys)	AMP + diphosphate + L-lysyl-tRNA(Lys)
U5RZG0	CAETHG_3924	Phosphopentomutase	34.2323	34.198	34.2359	34.1531	34.3576	34.1313	34.218	34.3294	34.4266	34.3981	34.4975	34.4383	34.608	34.4497		2.98469	0.00501657	-0.231634	-4.56392	PATHWAY: Metabolic intermediate biosynthesis; 5-phospho-alpha-D-ribose 1-diphosphate biosynthesis; 5-phospho-alpha-D-ribose 1-diphosphate from D-ribose 5-phosphate (route II): step 1/3. {ECO:0000256|HAMAP-Rule:MF_00740}.	FUNCTION: Phosphotransfer between the C1 and C5 carbon atoms of pentose. {ECO:0000256|HAMAP-Rule:MF_00740}.	2-deoxy-alpha-D-ribose 1-phosphate	2-deoxy-D-ribose 5-phosphate
U5RXB4	CAETHG_3137	inorganic diphosphatase	34.173	34.2575	34.4528	34.2494	34.3392	34.1639	34.2726	34.305	34.3693	34.2332	34.3163	34.3159	34.4201	34.3266		0.496849	0.372965	-0.0539977	-1.04977			diphosphate + H2O	H(+) + 2 phosphate
U5RXZ2	CAETHG_3229	Ion-translocating oxidoreductase complex subunit G	33.9049	34.3364	34.4095	33.547	34.0518	34.0608	34.0517	34.2599	34.2196	34.2293	34.2186	34.491	34.4099	34.3047		1.03542	0.136791	-0.252979	-1.86229		FUNCTION: Part of a membrane-bound complex that couples electron transfer with translocation of ions across the membrane. {ECO:0000256|HAMAP-Rule:MF_00479}.	0
U5RNV6	CAETHG_0218	4-hydroxy-3-methylbut-2-enyl diphosphate reductase	34.2223	34.1839	34.1102	34.0427	34.0682	34.0384	34.1109	34.4034	34.1937	34.2564	34.5032	34.3108	34.3419	34.3349		2.67327	0.00889302	-0.223966	-4.10663	PATHWAY: Isoprenoid biosynthesis; dimethylallyl diphosphate biosynthesis; dimethylallyl diphosphate from (2E)-4-hydroxy-3-methylbutenyl diphosphate: step 1/1. {ECO:0000256|HAMAP-Rule:MF_00191}.; PATHWAY: Isoprenoid biosynthesis; isopentenyl diphosphate biosynthesis via DXP pathway; isopentenyl diphosphate from 1-deoxy-D-xylulose 5-phosphate: step 6/6. {ECO:0000256|HAMAP-Rule:MF_00191}.	FUNCTION: Catalyzes the conversion of 1-hydroxy-2-methyl-2-(E)-butenyl 4-diphosphate (HMBPP) into a mixture of isopentenyl diphosphate (IPP) and dimethylallyl diphosphate (DMAPP). Acts in the terminal step of the DOXP/MEP pathway for isoprenoid precursor biosynthesis. {ECO:0000256|HAMAP-Rule:MF_00191}.	H2O + isopentenyl diphosphate + 2 oxidized [2Fe-2S]-[ferredoxin]	(2E)-4-hydroxy-3-methylbut-2-enyl diphosphate + 2 H(+) + 2 reduced [2Fe-2S]-[ferredoxin]
U5RU94	CAETHG_0887	Rubrerythrin	34.5747	34.4959	34.6496	34.9982	34.4037	35.0514	34.6956	34.6629	34.7383	34.8638	34.7207	34.388	34.3415	34.6192		0.226348	0.647059	0.0763817	0.550869			0
U5RY61	CAETHG_2074	Putative agmatine deiminase	32.0849	33.0192	33.7003	33.7015	33.0125	33.0428	33.0935	33.9202	33.8468	34.0415	33.949	33.805	34.3296	33.982		2.23189	0.0182706	-0.888458	-3.48592			agmatine + H2O	N-carbamoylputrescine + NH4(+)
U5RYS2	CAETHG_3703	Anthranilate phosphoribosyltransferase	34.6247	34.3032	33.7607	33.8885	34.6245	34.4005	34.267	34.3513	34.0249	34.002	34.5921	34.3577	34.3295	34.2762		0.0181399	0.971601	-0.00924873	-0.0525935	PATHWAY: Amino-acid biosynthesis; L-tryptophan biosynthesis; L-tryptophan from chorismate: step 2/5. {ECO:0000256|HAMAP-Rule:MF_00211}.	FUNCTION: Catalyzes the transfer of the phosphoribosyl group of 5-phosphorylribose-1-pyrophosphate (PRPP) to anthranilate to yield N-(5'-phosphoribosyl)-anthranilate (PRA). {ECO:0000256|HAMAP-Rule:MF_00211}.	diphosphate + N-(5-phospho-beta-D-ribosyl)anthranilate	5-phospho-alpha-D-ribose 1-diphosphate + anthranilate
U5RQW8	CAETHG_0908	3-dehydroquinate synthase	34.3976	34.0299	33.6897	34.126	34.6554	33.9301	34.1381	34.306	34.097	33.9426	34.503	34.3402	34.3281	34.2528		0.3046	0.55137	-0.1147	-0.706672	PATHWAY: Metabolic intermediate biosynthesis; chorismate biosynthesis; chorismate from D-erythrose 4-phosphate and phosphoenolpyruvate: step 2/7. {ECO:0000256|HAMAP-Rule:MF_00110}.	FUNCTION: Catalyzes the conversion of 3-deoxy-D-arabino-heptulosonate 7-phosphate (DAHP) to dehydroquinate (DHQ). {ECO:0000256|HAMAP-Rule:MF_00110}.	7-phospho-2-dehydro-3-deoxy-D-arabino-heptonate	3-dehydroquinate + phosphate
U5RX48	CAETHG_1920	DNA-directed RNA polymerase subunit alpha	34.3378	34.2447	34.3104	34.1958	34.0998	34.1484	34.2228	34.133	34.2021	34.1714	34.3689	34.2781	34.241	34.2324		0.0682697	0.886307	-0.00959969	-0.188132		FUNCTION: DNA-dependent RNA polymerase catalyzes the transcription of DNA into RNA using the four ribonucleoside triphosphates as substrates. {ECO:0000256|HAMAP-Rule:MF_00059}.	a ribonucleoside 5'-triphosphate + RNA(n)	diphosphate + RNA(n+1)
U5RNW7	CAETHG_0057	Chaperone protein HtpG	34.203	34.003	33.9855	33.9866	34.0323	33.5327	33.9572	34.1982	34.058	33.9339	34.2131	34.1214	34.2375	34.127		0.887934	0.177868	-0.16982	-1.6525		FUNCTION: Molecular chaperone. Has ATPase activity. {ECO:0000256|HAMAP-Rule:MF_00505}.	0
U5RUL4	CAETHG_2095	Heat shock protein Hsp20	33.7931	33.4536	33.7295	34.326	34.046	33.1488	33.7495	34.1811	33.9626	33.8648	34.2977	33.9306	34.2223	34.0765		0.965629	0.154734	-0.326991	-1.7638			0
U5RW54	CAETHG_1571	Inosine-5'-monophosphate dehydrogenase	33.5744	33.9485	34.0473	34.1096	34.1076	34.0949	33.9804	34.0801	34.1119	34.0861	34.12	34.1364	34.1925	34.1212		0.870365	0.182494	-0.140779	-1.62706	PATHWAY: Purine metabolism; XMP biosynthesis via de novo pathway; XMP from IMP: step 1/1. {ECO:0000256|HAMAP-Rule:MF_01964, ECO:0000256|RuleBase:RU003928}.	FUNCTION: Catalyzes the conversion of inosine 5'-phosphate (IMP) to xanthosine 5'-phosphate (XMP), the first committed and rate-limiting step in the de novo synthesis of guanine nucleotides, and therefore plays an important role in the regulation of cell growth. {ECO:0000256|HAMAP-Rule:MF_01964}.	H2O + IMP + NAD(+)	H(+) + NADH + XMP
U5RS38	CAETHG_0104	UBA/THIF-type NAD/FAD binding protein	32.0314	33.4542	33.328	32.4484	33.9326	32.6415	32.9727	34.1424	33.9649	33.892	34.1518	34.1542	34.1904	34.0826	+	2.42355	0.012556	-1.10992	-3.75207			0
U5RX73	CAETHG_1950	Elongation factor G	34.2566	34.2182	34.2134	34.2071	34.2026	34.1436	34.2069	34.1255	34.1094	34.0886	34.1407	34.2669	34.1672	34.1497		1.07423	0.127523	0.0572198	1.91655		FUNCTION: Catalyzes the GTP-dependent ribosomal translocation step during translation elongation. During this step, the ribosome changes from the pre-translocational (PRE) to the post-translocational (POST) state as the newly formed A-site-bound peptidyl-tRNA and P-site-bound deacylated tRNA move to the P and E sites, respectively. Catalyzes the coordinated movement of the two tRNA molecules, the…	0
U5RU17	CAETHG_2006	Ribose-phosphate pyrophosphokinase	34.2769	34.3914	34.3927	34.3947	34.2709	34.3584	34.3475	33.9709	33.7092	33.9418	33.8383	34.0268	34.1237	33.9351		4.1305	0.00202247	0.412386	6.44397	PATHWAY: Metabolic intermediate biosynthesis; 5-phospho-alpha-D-ribose 1-diphosphate biosynthesis; 5-phospho-alpha-D-ribose 1-diphosphate from D-ribose 5-phosphate (route I): step 1/1. {ECO:0000256|HAMAP-Rule:MF_00583}.	FUNCTION: Involved in the biosynthesis of the central metabolite phospho-alpha-D-ribosyl-1-pyrophosphate (PRPP) via the transfer of pyrophosphoryl group from ATP to 1-hydroxyl of ribose-5-phosphate (Rib-5-P). {ECO:0000256|HAMAP-Rule:MF_00583}.	ATP + D-ribose 5-phosphate	5-phospho-alpha-D-ribose 1-diphosphate + AMP + H(+)
U5RX62	CAETHG_1935	50S ribosomal protein L5	34.3277	34.3835	34.3502	34.4861	34.4482	34.3221	34.3863	34.3419	34.4323	34.3258	34.1976	34.2438	34.1198	34.2769		1.17081	0.107448	0.109429	2.05023		FUNCTION: This is 1 of the proteins that binds and probably mediates the attachment of the 5S RNA into the large ribosomal subunit, where it forms part of the central protuberance. In the 70S ribosome it contacts protein S13 of the 30S subunit (bridge B1b), connecting the 2 subunits; this bridge is implicated in subunit movement. Contacts the P site tRNA; the 5S rRNA and some of its associated pr…	0
U5RWJ5	CAETHG_2890	Protein GrpE	33.7108	33.968	33.9034	33.9232	33.985	33.6128	33.8505	34.2274	34.1449	34.0633	34.1098	34.026	34.1189	34.115		2.50702	0.0109798	-0.264522	-3.86952		FUNCTION: Participates actively in the response to hyperosmotic and heat shock by preventing the aggregation of stress-denatured proteins, in association with DnaK and GrpE. It is the nucleotide exchange factor for DnaK and may function as a thermosensor. Unfolded proteins bind initially to DnaJ; upon interaction with the DnaJ-bound protein, DnaK hydrolyzes its bound ATP, resulting in the formati…	0
U5RZ70	CAETHG_2457	Methyl-accepting chemotaxis sensory transducer	33.922	33.8023	33.7876	33.9993	33.9261	33.5582	33.8326	34.0372	34.03	33.8919	34.1336	34.0345	34.101	34.038		1.7538	0.0398389	-0.20544	-2.83736			0
U5RS92	CAETHG_1217	Threonine synthase	33.865	33.8773	33.9402	34.2693	34.0003	33.764	33.9527	33.8597	33.9348	34.0061	33.9712	33.9424	34.0572	33.9619		0.0428962	0.933702	-0.00923665	-0.12118	PATHWAY: Amino-acid biosynthesis; L-threonine biosynthesis; L-threonine from L-aspartate: step 5/5. {ECO:0000256|ARBA:ARBA00004979}.		H2O + O-phospho-L-homoserine	L-threonine + phosphate
U5RSU6	CAETHG_0410	Alcohol dehydrogenase (NADP(+))	34.0921	34.048	34.1445	34.0944	33.9836	33.9873	34.0583	33.9684	34.1524	34.0913	34.2092	33.9986	34.0277	34.0746		0.135456	0.775811	-0.0162989	-0.352122			0
U5RY08	CAETHG_2211	Phosphoglycerate dehydrogenase	34.3616	34.1094	33.7629	34.3095	34.5008	34.8897	34.3223	34.5403	34.5399	34.4992	34.2818	34.1598	34.025	34.341		0.0368401	0.943838	-0.0186755	-0.104717			0
U5RZB6	CAETHG_3704	Indole-3-glycerol phosphate synthase	33.4896	33.5273	33.0198	33.0722	33.7979	33.2568	33.3606	33.8284	33.6348	33.5999	33.8895	33.73	34.0216	33.784		1.91935	0.0290863	-0.423435	-3.06018	PATHWAY: Amino-acid biosynthesis; L-tryptophan biosynthesis; L-tryptophan from chorismate: step 4/5. {ECO:0000256|ARBA:ARBA00004696, ECO:0000256|HAMAP-Rule:MF_00134}.		1-(2-carboxyphenylamino)-1-deoxy-D-ribulose 5-phosphate + H(+)	(1S,2R)-1-C-(indol-3-yl)glycerol 3-phosphate + CO2 + H2O
U5RZ09	CAETHG_2382	Fructose-1,6-bisphosphate aldolase, class II	33.7298	33.8254	33.9982	33.9105	33.7901	33.6118	33.811	33.9183	33.8681	33.9254	34.0118	33.8003	34.0142	33.923		0.940468	0.161254	-0.112066	-1.72796			0
U5RYY3	CAETHG_3707	tryptophan synthase	34.1527	34.0064	33.5474	33.9313	34.3047	34.1535	34.016	34.1321	34.0482	33.9148	34.0184	34.096	34.008	34.0363		0.0653988	0.892321	-0.0202459	-0.180712	PATHWAY: Amino-acid biosynthesis; L-tryptophan biosynthesis; L-tryptophan from chorismate: step 5/5. {ECO:0000256|ARBA:ARBA00004733}.		(1S,2R)-1-C-(indol-3-yl)glycerol 3-phosphate + L-serine	D-glyceraldehyde 3-phosphate + H2O + L-tryptophan
U5RWV0	CAETHG_1810	Probable transaldolase	33.9644	34.1592	34.2015	33.8867	33.8119	33.9734	33.9995	33.9032	34.1015	34.1625	33.9899	33.8753	34.0035	34.006		0.0292427	0.95508	-0.00644684	-0.0837822	PATHWAY: Carbohydrate degradation; pentose phosphate pathway; D-glyceraldehyde 3-phosphate and beta-D-fructose 6-phosphate from D-ribose 5-phosphate and D-xylulose 5-phosphate (non-oxidative stage): step 2/3. {ECO:0000256|ARBA:ARBA00004857, ECO:0000256|HAMAP-Rule:MF_00494}.	FUNCTION: Transaldolase is important for the balance of metabolites in the pentose-phosphate pathway. {ECO:0000256|HAMAP-Rule:MF_00494}.	D-glyceraldehyde 3-phosphate + D-sedoheptulose 7-phosphate	beta-D-fructose 6-phosphate + D-erythrose 4-phosphate
U5S2S0	CAETHG_3903	XshC-Cox1-family protein	34.4188	34.0928	34.6592	33.3536	33.5617	33.8729	33.9932	33.8981	33.9056	33.7892	34.2139	33.9231	33.98	33.9516		0.0713377	0.883124	0.0415223	0.19602			0
U5RW74	CAETHG_2753	Isocitrate dehydrogenase (NAD(+))	34.2814	34.3122	34.3284	34.1705	34.1413	34.0132	34.2079	34.0273	34.0244	34.0072	34.3146	33.8501	33.9557	34.0299		1.29004	0.0866044	0.177972	2.2132			0
U5RRE0	CAETHG_0910	Phospho-2-dehydro-3-deoxyheptonate aldolase	34.0326	33.6584	33.2453	33.6303	34.1869	33.5953	33.7248	33.6954	33.6351	33.4774	34.0232	33.8919	33.8998	33.7704		0.106772	0.821616	-0.045639	-0.284223			0
U5RP91	CAETHG_0319	Phosphoribosylaminoimidazolecarboxamide formyltransferase	34.1251	34.1899	34.7941	34.8719	34.0309	35.2533	34.5442	34.4033	34.3492	34.6271	33.7541	33.8351	33.895	34.144		0.848109	0.189728	0.400203	1.59467			0
U5S0E6	CAETHG_2866	Hydroxylamine reductase	33.7993	33.931	34.0803	33.8496	33.7858	34.0635	33.9183	33.7784	33.9537	34.1786	33.578	33.8043	33.881	33.8623		0.238094	0.633559	0.0559432	0.575042		FUNCTION: Catalyzes the reduction of hydroxylamine to form NH(3) and H(2)O. {ECO:0000256|HAMAP-Rule:MF_00069}.	A + H2O + NH4(+)	AH2 + H(+) + hydroxylamine
U5RZ45	CAETHG_3850	Glutamate synthase (Ferredoxin)	33.5477	33.3862	32.8123	32.7176	33.6397	33.1291	33.2054	33.8495	33.5816	33.4076	33.6263	33.7754	33.8666	33.6845		1.70506	0.0426779	-0.47904	-2.77194	PATHWAY: Amino-acid biosynthesis. {ECO:0000256|ARBA:ARBA00029440}.		0
U5RX57	CAETHG_1930	30S ribosomal protein S5	33.8487	33.9543	34.1644	33.7572	33.6888	34.0348	33.9081	33.6758	33.8571	33.8653	33.7982	33.9666	33.863	33.8377		0.383259	0.475099	0.0703996	0.852756		FUNCTION: Located at the back of the 30S subunit body where it stabilizes the conformation of the head with respect to the body. {ECO:0000256|HAMAP-Rule:MF_01307}.; FUNCTION: With S4 and S12 plays an important role in translational accuracy. {ECO:0000256|HAMAP-Rule:MF_01307}.	0
U5RZL3	CAETHG_2752	Aconitate hydratase A	33.7235	33.579	33.7716	33.8939	33.7933	33.9967	33.793	33.6961	33.6479	33.6885	33.75	33.5615	33.8259	33.695		0.730387	0.234961	0.0980371	1.41993	PATHWAY: Carbohydrate metabolism; tricarboxylic acid cycle; isocitrate from oxaloacetate: step 2/2. {ECO:0000256|ARBA:ARBA00004717}.		citrate	D-threo-isocitrate
U5RUF1	CAETHG_2033	Asparagine--tRNA ligase	33.7681	33.7776	33.6978	33.7809	33.8846	33.4539	33.7272	33.6606	33.6941	33.7288	33.9715	33.711	33.8254	33.7652		0.20214	0.68141	-0.0380694	-0.500056			ATP + L-asparagine + tRNA(Asn)	AMP + diphosphate + H(+) + L-asparaginyl-tRNA(Asn)
U5RP72	CAETHG_0350	Methyl-accepting chemotaxis sensory transducer with Cache sensor	33.2424	33.4467	33.2101	34.188	34.2497	33.1695	33.5844	33.7516	33.6174	33.4659	33.9789	33.7143	33.8062	33.7224		0.269068	0.59492	-0.137976	-0.637397			0
U5RXP1	CAETHG_1914	50S ribosomal protein L13	33.3842	33.5608	33.4615	33.8135	33.6616	33.9442	33.6376	34.5639	34.6138	34.5623	33.7601	33.9412	33.8029	34.2074		1.87744	0.0313447	-0.56975	-3.00366		FUNCTION: This protein is one of the early assembly proteins of the 50S ribosomal subunit, although it is not seen to bind rRNA by itself. It is important during the early stages of 50S assembly. {ECO:0000256|HAMAP-Rule:MF_01366, ECO:0000256|RuleBase:RU003878}.	0
U5RV19	CAETHG_2364	Protein translocase subunit SecA	33.5765	33.453	33.6519	33.561	33.5681	33.4311	33.5403	33.6398	33.5922	33.627	33.6716	33.6593	33.7963	33.6644		1.72078	0.0418151	-0.124085	-2.79304		FUNCTION: Part of the Sec protein translocase complex. Interacts with the SecYEG preprotein conducting channel. Has a central role in coupling the hydrolysis of ATP to the transfer of proteins into and across the cell membrane, serving as an ATP-driven molecular motor driving the stepwise translocation of polypeptide chains across the membrane. {ECO:0000256|HAMAP-Rule:MF_01382}.	ATP + H2O + cellular proteinSide 1	ADP + phosphate + cellular proteinSide 2.
U5RVX4	CAETHG_2558	Cell wall binding repeat 2-containing protein	33.9612	33.6664	33.4913	33.8793	34.0128	34.1651	33.8627	33.361	33.3622	33.3686	33.9195	33.9357	33.7838	33.6218		0.825763	0.197163	0.240875	1.56196			0
U5RSW5	CAETHG_1472	ATP-dependent Clp protease proteolytic subunit	33.9169	34.0572	33.8487	33.8426	33.7987	33.8878	33.892	33.7312	33.8206	33.7491	33.7534	33.8495	33.7628	33.7778		1.68889	0.0437686	0.114227	2.75024		FUNCTION: Cleaves peptides in various proteins in a process that requires ATP hydrolysis. Has a chymotrypsin-like activity. Plays a major role in the degradation of misfolded proteins. {ECO:0000256|HAMAP-Rule:MF_00444}.	Hydrolysis of proteins to small peptides in the presence of ATP and magnesium. alpha-casein is the usual test substrate. In the absence of ATP, only oligopeptides shorter than five residues are hydrolyzed (such as succinyl-Leu-Tyr-|-NHMec, and Leu-Tyr-Leu-|-Tyr-Trp, in which cleavage of the -Tyr-|-Leu- and -Tyr-|-Trp bonds also occurs).
U5RY13	CAETHG_3417	Aminotransferase	33.5874	33.619	33.6132	33.7579	33.6289	33.5732	33.6299	33.6793	33.5876	33.5757	33.5417	33.724	33.7599	33.6447		0.124799	0.79263	-0.0147769	-0.32723			0
U5RSZ9	CAETHG_0240	Arginine biosynthesis bifunctional protein ArgJ	33.353	33.4037	33.71	33.6854	33.5736	34.1059	33.6386	33.8004	33.9646	33.6856	33.8412	33.335	33.7565	33.7305		0.276176	0.587048	-0.0919418	-0.65144	PATHWAY: Amino-acid biosynthesis; L-arginine biosynthesis; L-ornithine and N-acetyl-L-glutamate from L-glutamate and N(2)-acetyl-L-ornithine (cyclic): step 1/1. {ECO:0000256|HAMAP-Rule:MF_01106}.; PATHWAY: Amino-acid biosynthesis; L-arginine biosynthesis; N(2)-acetyl-L-ornithine from L-glutamate: step 1/4. {ECO:0000256|HAMAP-Rule:MF_01106}.	FUNCTION: Catalyzes two activities which are involved in the cyclic version of arginine biosynthesis: the synthesis of N-acetylglutamate from glutamate and acetyl-CoA as the acetyl donor, and of ornithine by transacetylation between N(2)-acetylornithine and glutamate. {ECO:0000256|HAMAP-Rule:MF_01106}.	L-glutamate + N(2)-acetyl-L-ornithine	L-ornithine + N-acetyl-L-glutamate
U5S376	CAETHG_3902	DUF2294 domain-containing protein	33.4905	33.2764	33.4865	33.0096	33.2407	33.6388	33.3571	33.602	33.5837	33.5568	33.9568	33.7265	33.7453	33.6952		1.91722	0.0291139	-0.338118	-3.05731			0
U5RXS4	CAETHG_1954	DNA-directed RNA polymerase subunit beta'	33.6686	33.5076	33.6919	33.6513	33.6121	33.7005	33.6387	33.4191	33.53	33.5373	33.6735	33.6397	33.7289	33.5881		0.423256	0.434814	0.0505708	0.923786		FUNCTION: DNA-dependent RNA polymerase catalyzes the transcription of DNA into RNA using the four ribonucleoside triphosphates as substrates. {ECO:0000256|HAMAP-Rule:MF_01322, ECO:0000256|RuleBase:RU004279}.	a ribonucleoside 5'-triphosphate + RNA(n)	diphosphate + RNA(n+1)
U5RWV1	CAETHG_2850	Uroporphyrinogen decarboxylase (URO-D)	33.6192	33.2852	33.4527	33.1817	33.2349	33.6367	33.4017	33.4306	33.6507	33.5521	33.7164	33.5807	33.7126	33.6072		1.30223	0.0846903	-0.205462	-2.22977			0
U5RTW4	CAETHG_1823	Respiratory-chain NADH dehydrogenase domain 51 kDa subunit	33.1835	32.8452	31.7796	33.9395	34.1391	31.5325	32.9032	34.059	33.8176	32.9671	33.6961	33.3888	33.7022	33.6051		0.785464	0.212244	-0.701884	-1.50245			0
U5RXW4	CAETHG_3418	Phosphocarrier protein HPr	33.5319	33.8223	33.7156	33.7504	33.5032	33.2061	33.5882	33.6485	33.4582	33.6067	33.3675	33.7206	33.6789	33.5801		0.0263699	0.95798	0.00817045	0.0757815		FUNCTION: General (non sugar-specific) component of the phosphoenolpyruvate-dependent sugar phosphotransferase system (sugar PTS). This major carbohydrate active-transport system catalyzes the phosphorylation of incoming sugar substrates concomitantly with their translocation across the cell membrane. The phosphoryl group from phosphoenolpyruvate (PEP) is transferred to the phosphoryl carrier pro…	0
U5S045	CAETHG_2761	argininosuccinate synthase	33.9299	33.7961	34.0538	34.1219	33.8545	34.2121	33.9947	33.4978	33.5635	33.6653	33.8169	33.6204	33.6622	33.6377		2.93958	0.00576087	0.357019	4.49652	PATHWAY: Amino-acid biosynthesis; L-arginine biosynthesis; L-arginine from L-ornithine and carbamoyl phosphate: step 2/3. {ECO:0000256|ARBA:ARBA00004967}.		0
U5RU77	CAETHG_1948	30S ribosomal protein S10	34.0979	34.0171	34.3009	33.7272	33.5847	33.984	33.952	33.6175	33.8543	33.8777	33.4207	33.6355	33.6606	33.6777		1.26253	0.0911624	0.274239	2.17577		FUNCTION: Involved in the binding of tRNA to the ribosomes. {ECO:0000256|HAMAP-Rule:MF_00508}.	0
U5RVI8	CAETHG_2577	Cell wall binding repeat 2-containing protein	33.2783	33.64	33.7149	33.6778	33.7279	33.1083	33.5245	33.3526	33.2344	33.6388	33.3278	33.4955	33.6564	33.4509		0.235837	0.634766	0.0736084	0.57042			0
U5RZ02	CAETHG_2377	Leucine--tRNA ligase	33.7872	33.5859	33.5982	33.6417	33.5873	33.4734	33.6123	33.652	33.6927	33.6429	33.7768	33.5823	33.6557	33.6671		0.532871	0.348797	-0.0547632	-1.10952			ATP + L-leucine + tRNA(Leu)	AMP + diphosphate + L-leucyl-tRNA(Leu)
U5S1B8	CAETHG_3386	Elongation factor Ts	33.8701	33.988	33.8337	33.8109	33.7733	33.8638	33.8566	33.73	33.5723	34.2349	33.7912	33.658	33.6409	33.7712		0.373828	0.481914	0.0854333	0.83571		FUNCTION: Associates with the EF-Tu.GDP complex and induces the exchange of GDP to GTP. It remains bound to the aminoacyl-tRNA.EF-Tu.GTP complex up to the GTP hydrolysis stage on the ribosome. {ECO:0000256|ARBA:ARBA00025453, ECO:0000256|HAMAP-Rule:MF_00050}.	0
U5RTD3	CAETHG_1756	Enolase	33.7348	33.6711	33.7273	33.8072	33.5309	33.6824	33.6923	33.4526	33.4099	33.5963	33.5601	33.6436	33.6175	33.5467		1.6489	0.0468867	0.14558	2.6966	PATHWAY: Carbohydrate degradation; glycolysis; pyruvate from D-glyceraldehyde 3-phosphate: step 4/5. {ECO:0000256|ARBA:ARBA00005031, ECO:0000256|HAMAP-Rule:MF_00318}.	FUNCTION: Catalyzes the reversible conversion of 2-phosphoglycerate into phosphoenolpyruvate. It is essential for the degradation of carbohydrates via glycolysis. {ECO:0000256|HAMAP-Rule:MF_00318}.	(2R)-2-phosphoglycerate	H2O + phosphoenolpyruvate
U5RU54	CAETHG_1923	30S ribosomal protein S13	33.8137	33.6104	33.858	33.561	33.4441	33.8642	33.6919	33.6224	33.632	33.6643	33.865	33.7969	33.6155	33.6993		0.03088	0.953437	-0.00744184	-0.088321		FUNCTION: Located at the top of the head of the 30S subunit, it contacts several helices of the 16S rRNA. In the 70S ribosome it contacts the 23S rRNA (bridge B1a) and protein L5 of the 50S subunit (bridge B1b), connecting the 2 subunits; these bridges are implicated in subunit movement. Contacts the tRNAs in the A and P-sites. {ECO:0000256|HAMAP-Rule:MF_01315}.	0
U5RSE1	CAETHG_0221	Transcriptional regulator, RpiR family	33.3773	33.4727	33.3383	33.3271	33.825	33.3494	33.4483	33.4957	33.5336	33.5227	33.656	33.5983	33.6095	33.5693		0.764293	0.220806	-0.120978	-1.4709			0
U5RTF4	CAETHG_1822	Microcompartments protein	33.0581	33.0967	31.9992	33.8036	34.2908	31.7903	33.0065	33.7598	33.2995	33.0311	33.7888	33.3328	33.5996	33.4686		0.531046	0.35027	-0.462115	-1.10652			0
U5RUD0	CAETHG_2008	Putative septation protein SpoVG	33.0507	33.7079	32.851	33.3464	33.7616	33.0543	33.2953	33.5765	32.4197	33.4785	33.5724	33.7427	33.589	33.3965		0.157918	0.745258	-0.101162	-0.403385		FUNCTION: Could be involved in septation. {ECO:0000256|HAMAP-Rule:MF_00819}.	0
U5RX82	CAETHG_3004	4Fe-4S ferredoxin, iron-sulpur binding domain-containing protein	33.4	33.6308	34.0052	34.2907	33.5919	34.4482	33.8945	33.6703	33.7772	33.9868	33.4859	33.5232	33.5707	33.669		0.588848	0.309651	0.225449	1.2002			0
U5RWD0	CAETHG_1453	Transcription elongation factor GreA	33.2962	33.3394	33.3397	33.5144	33.3279	33.5463	33.394	33.5951	33.7283	33.6715	33.6303	33.5971	33.5611	33.6306		3.07611	0.00462651	-0.236596	-4.70182		FUNCTION: Necessary for efficient RNA polymerase transcription elongation past template-encoded arresting sites. The arresting sites in DNA have the property of trapping a certain fraction of elongating RNA polymerases that pass through, resulting in locked ternary complexes. Cleavage of the nascent transcript by cleavage factors such as GreA or GreB allows the resumption of elongation from the n…	0
U5RXV3	CAETHG_3189	Peptidase M24	33.4701	33.2926	33.5585	33.4255	33.3233	33.2928	33.3938	33.4441	33.4366	33.4451	33.9542	33.5605	33.5578	33.5664		1.03889	0.136129	-0.172598	-1.86716			0
U5RUA1	CAETHG_0897	Fructose-1,6-bisphosphatase class 3	33.6042	33.5464	33.1432	33.3197	33.629	33.3787	33.4369	33.6191	33.3194	33.364	33.7685	33.6988	33.5479	33.5529		0.518836	0.357945	-0.116094	-1.08637	PATHWAY: Carbohydrate biosynthesis; gluconeogenesis. {ECO:0000256|HAMAP-Rule:MF_01854}.		beta-D-fructose 1,6-bisphosphate + H2O	beta-D-fructose 6-phosphate + phosphate
U5RX94	CAETHG_1759	Phosphoglycerate kinase	33.3868	33.3735	33.4686	33.4192	33.3207	33.2163	33.3642	33.3534	33.4058	33.304	33.4921	33.4901	33.5382	33.4306		0.644175	0.276376	-0.0664164	-1.28757	PATHWAY: Carbohydrate degradation; glycolysis; pyruvate from D-glyceraldehyde 3-phosphate: step 2/5. {ECO:0000256|HAMAP-Rule:MF_00145, ECO:0000256|RuleBase:RU000695}.		(2R)-3-phosphoglycerate + ATP	(2R)-3-phospho-glyceroyl phosphate + ADP
U5RXF6	CAETHG_3228	Ion-translocating oxidoreductase complex subunit D	33.6578	33.4853	33.7517	33.156	33.3737	33.4291	33.4756	33.0384	33.4596	33.511	34.1288	33.8249	33.5344	33.5829		0.25992	0.60664	-0.107249	-0.619181		FUNCTION: Part of a membrane-bound complex that couples electron transfer with translocation of ions across the membrane. {ECO:0000256|HAMAP-Rule:MF_00462}.	0
U5RZU9	CAETHG_3916	Yip1 domain-containing protein	33.5069	33.2222	33.3613	33.5187	33.5172	33.4747	33.4335	33.4644	33.7201	33.5235	33.8936	33.6375	33.521	33.6267		1.40538	0.071165	-0.193202	-2.36935			0
U5RUG4	CAETHG_0974	NADPH-dependent FMN reductase	33.4652	33.2718	33.3788	33.3931	33.3129	33.1304	33.3254	33.4244	33.5086	33.5359	33.7637	33.5045	33.5179	33.5425		2.05747	0.0229659	-0.217143	-3.24729			0
U5S1D5	CAETHG_3190	Elongation factor P	33.9217	34.1081	33.9022	34.057	33.8674	33.7392	33.9326	33.5589	33.4793	33.5805	33.6333	33.8286	33.5063	33.5978		2.92662	0.00579459	0.334786	4.47723	PATHWAY: Protein biosynthesis; polypeptide chain elongation. {ECO:0000256|ARBA:ARBA00004815, ECO:0000256|HAMAP-Rule:MF_00141}.	FUNCTION: Involved in peptide bond synthesis. Stimulates efficient translation and peptide-bond synthesis on native or reconstituted 70S ribosomes in vitro. Probably functions indirectly by altering the affinity of the ribosome for aminoacyl-tRNA, thus increasing their reactivity as acceptors for peptidyl transferase. {ECO:0000256|ARBA:ARBA00025469, ECO:0000256|HAMAP-Rule:MF_00141}.	0
U5S1D7	CAETHG_3411	Protein RecA	32.9484	32.3773	32.8888	32.8351	32.8342	32.375	32.7098	33.3601	33.0686	32.9985	33.4994	33.5007	33.5042	33.3219		2.80219	0.0069	-0.612136	-4.29373		FUNCTION: Can catalyze the hydrolysis of ATP in the presence of single-stranded DNA, the ATP-dependent uptake of single-stranded DNA by duplex DNA, and the ATP-dependent hybridization of homologous single-stranded DNAs. It interacts with LexA causing its activation and leading to its autocatalytic cleavage. {ECO:0000256|HAMAP-Rule:MF_00268}.	0
U5RRN1	CAETHG_1130	Cobyric acid synthase	33.5416	33.7767	33.9918	34.0678	33.522	34.0032	33.8172	33.2683	33.4042	33.4738	33.2298	33.4483	33.4988	33.3872		2.56364	0.00982573	0.429976	3.94979	PATHWAY: Cofactor biosynthesis; adenosylcobalamin biosynthesis. {ECO:0000256|ARBA:ARBA00004953, ECO:0000256|HAMAP-Rule:MF_00028}.	FUNCTION: Catalyzes amidations at positions B, D, E, and G on adenosylcobyrinic A,C-diamide. NH(2) groups are provided by glutamine, and one molecule of ATP is hydrogenolyzed for each amidation. {ECO:0000256|HAMAP-Rule:MF_00028}.	0
U5RTV6	CAETHG_1813	Alcohol dehydrogenase	33.2952	33.2049	31.8467	34.0278	34.3665	31.9824	33.1206	33.6259	33.2623	32.9698	33.6373	33.3017	33.4889	33.381		0.250187	0.619563	-0.260402	-0.599619			0
U5RXP5	CAETHG_1919	50S ribosomal protein L17	33.7876	33.5877	33.8586	33.6003	33.4404	33.6126	33.6479	33.3297	33.5734	33.5842	33.7313	33.5858	33.4844	33.5481		0.597023	0.304244	0.0997448	1.21324			0
U5RSY1	CAETHG_1620	Carbon-monoxide dehydrogenase (Acceptor)	31.6232	32.8364	32.2299	31.8073	32.6663	32.5826	32.291	33.948	33.7053	33.7705	34.4046	33.4404	33.4836	33.7921	+	3.92069	0.00209524	-1.5011	-6.07213			0
U5RWQ9	CAETHG_1760	Glyceraldehyde-3-phosphate dehydrogenase	33.2562	33.3115	33.4341	33.6398	33.2552	33.2503	33.3579	33.3437	33.3581	33.5173	33.4815	33.5181	33.4819	33.4501		0.652836	0.272449	-0.0922546	-1.30106			0
U5RX76	CAETHG_1955	DNA-directed RNA polymerase subunit beta	33.1684	33.2326	33.243	33.3397	33.4665	33.1166	33.2611	33.3491	33.2493	33.2743	33.3688	33.084	33.4786	33.3007		0.215674	0.663323	-0.0395489	-0.528634		FUNCTION: DNA-dependent RNA polymerase catalyzes the transcription of DNA into RNA using the four ribonucleoside triphosphates as substrates. {ECO:0000256|HAMAP-Rule:MF_01321, ECO:0000256|RuleBase:RU363031}.	a ribonucleoside 5'-triphosphate + RNA(n)	diphosphate + RNA(n+1)
U5RZK6	CAETHG_4020	Methyl-accepting chemotaxis sensory transducer with Cache sensor	30.1229	29.8881	29.4811	29.614	29.8511	29.4466	29.734	33.2904	33.2863	33.1739	33.4101	33.4635	33.4759	33.35	+	10.4784	0.002	-3.61607	-30.5368			0
U5RPA2	CAETHG_0382	D-lactate dehydrogenase (Cytochrome)	31.5872	31.652	31.0708	31.1776	31.6156	31.2754	31.3964	32.5887	30.4987	31.4228	33.0981	33.4318	33.4616	32.417		1.15429	0.110336	-1.02053	-2.02748			0
U5RZJ2	CAETHG_3954	Alcohol dehydrogenase	33.4968	33.5508	34.0096	34.0118	33.5076	34.1467	33.7872	33.205	33.6635	33.8963	33.2026	33.6867	33.4504	33.5174		0.858661	0.186163	0.269786	1.61005			0
U5RVD6	CAETHG_2346	ATP synthase subunit delta	34.947	35.1889	33.9365	35.0135	36.4466	34.4755	35.0013	35.9953	35.8618	35.6364	33.6462	33.1604	33.4471	34.6245		0.242853	0.628197	0.376823	0.584751		FUNCTION: F(1)F(0) ATP synthase produces ATP from ADP in the presence of a proton or sodium gradient. F-type ATPases consist of two structural domains, F(1) containing the extramembraneous catalytic core and F(0) containing the membrane proton channel, linked together by a central stalk and a peripheral stalk. During catalysis, ATP synthesis in the catalytic domain of F(1) is coupled via a rotary…	0
U5S3G8	CAETHG_4017	Stage 0 sporulation protein A homolog	33.3157	33.3082	33.288	33.2618	33.5334	33.4701	33.3629	33.5681	33.4052	33.3976	33.2771	33.3654	33.4226	33.406		0.313407	0.541769	-0.0431118	-0.723501		FUNCTION: May play the central regulatory role in sporulation. It may be an element of the effector pathway responsible for the activation of sporulation genes in response to nutritional stress. Spo0A may act in concert with spo0H (a sigma factor) to control the expression of some genes that are critical to the sporulation process. {ECO:0000256|ARBA:ARBA00024867}.	0
U5RVJ9	CAETHG_2421	1-deoxy-D-xylulose-5-phosphate synthase	33.2058	33.246	33.2829	33.2211	33.4138	33.2591	33.2714	33.2737	33.2932	33.2245	33.3027	33.3097	33.4189	33.3038		0.356275	0.498802	-0.032355	-0.803665			0
U5RW10	CAETHG_2729	Dihydropteroate synthase	33.446	33.4218	33.5693	33.2462	33.2209	33.6224	33.4211	33.3881	33.3145	33.4022	33.3321	33.4204	33.4174	33.3791		0.253443	0.615228	0.0419884	0.606184	PATHWAY: Cofactor biosynthesis; tetrahydrofolate biosynthesis; 7,8-dihydrofolate from 2-amino-4-hydroxy-6-hydroxymethyl-7,8-dihydropteridine diphosphate and 4-aminobenzoate: step 1/2. {ECO:0000256|ARBA:ARBA00004763, ECO:0000256|RuleBase:RU361205}.	FUNCTION: Catalyzes the condensation of para-aminobenzoate (pABA) with 6-hydroxymethyl-7,8-dihydropterin diphosphate (DHPt-PP) to form 7,8-dihydropteroate (H2Pte), the immediate precursor of folate derivatives. {ECO:0000256|RuleBase:RU361205}.	(7,8-dihydropterin-6-yl)methyl diphosphate + 4-aminobenzoate	7,8-dihydropteroate + diphosphate
U5RWD1	CAETHG_1623	Dinitrogenase iron-molybdenum cofactor biosynthesis protein	31.2039	31.4034	31.2226	33.2878	33.1931	33.47	32.2968	33.2221	33.2196	33.4919	33.1891	33.3293	33.3946	33.3078		1.27468	0.0894294	-1.01096	-2.19232			0
U5RYD5	CAETHG_2358	S-adenosylmethionine synthase	33.3325	33.2263	33.2937	33.0262	33.1447	33.2963	33.2199	33.1889	33.2396	33.2237	33.4994	33.2978	33.385	33.3057		0.636474	0.280476	-0.0858192	-1.27553	PATHWAY: Amino-acid biosynthesis; S-adenosyl-L-methionine biosynthesis; S-adenosyl-L-methionine from L-methionine: step 1/1. {ECO:0000256|ARBA:ARBA00005224, ECO:0000256|HAMAP-Rule:MF_00086}.	FUNCTION: Catalyzes the formation of S-adenosylmethionine (AdoMet) from methionine and ATP. The overall synthetic reaction is composed of two sequential steps, AdoMet formation and the subsequent tripolyphosphate hydrolysis which occurs prior to release of AdoMet from the enzyme. {ECO:0000256|HAMAP-Rule:MF_00086}.	ATP + H2O + L-methionine	diphosphate + phosphate + S-adenosyl-L-methionine
U5S1V3	CAETHG_3385	30S ribosomal protein S2	33.44	33.194	33.4744	33.2515	33.1966	33.3633	33.32	33.117	33.111	33.1143	33.3966	33.2486	33.3539	33.2235		0.666885	0.265163	0.0964273	1.32286			0
U5RUP7	CAETHG_2260	Phage shock protein A, PspA	33.2581	33.4629	33.4397	33.9374	33.6499	33.7322	33.58	33.4856	33.5281	33.4289	33.3388	33.2048	33.3445	33.3885		0.952616	0.157802	0.191577	1.74529			0
U5RTF0	CAETHG_1817	Microcompartments protein	32.6569	32.8812	31.7486	33.9444	34.0863	31.9141	32.8719	33.7267	33.2928	33.1283	32.9643	32.8994	33.3208	33.222		0.372369	0.482188	-0.350125	-0.833064			0
U5RTW5	CAETHG_0574	Molybdenum cofactor synthesis domain containing protein	33.0832	33.294	33.5445	33.6032	33.2253	33.365	33.3525	33.4593	33.4598	33.5659	33.3713	33.3314	33.3188	33.4177		0.318845	0.537144	-0.0652008	-0.733828	PATHWAY: Cofactor biosynthesis; molybdopterin biosynthesis. {ECO:0000256|ARBA:ARBA00005046}.	FUNCTION: May be involved in the biosynthesis of molybdopterin. {ECO:0000256|ARBA:ARBA00003487}.	0
U5RXR5	CAETHG_1944	50S ribosomal protein L2	33.3877	33.3003	33.4841	33.1943	33.1634	33.5157	33.3409	33.1818	33.2507	33.362	33.3815	33.4508	33.314	33.3235		0.0900396	0.850154	0.0174497	0.243213		FUNCTION: Involved in peptide bond synthesis. Stimulates efficient translation and peptide-bond synthesis on native or reconstituted 70S ribosomes in vitro. Probably functions indirectly by altering the affinity of the ribosome for aminoacyl-tRNA, thus increasing their reactivity as acceptors for peptidyl transferase. {ECO:0000256|ARBA:ARBA00025469}.; FUNCTION: One of the primary rRNA binding pro…	0
U5RPB2	CAETHG_0339	biotin synthase	33.3435	33.1215	33.093	33.6927	33.5072	33.175	33.3221	31.6219	32.4213	33.326	32.932	31.6234	33.2935	32.5363		1.3993	0.0718905	0.785796	2.36114	PATHWAY: Cofactor biosynthesis; biotin biosynthesis; biotin from 7,8-diaminononanoate: step 2/2. {ECO:0000256|ARBA:ARBA00004942}.		(4R,5S)-dethiobiotin + [sulfur carrier]-SH + 2 reduced [2Fe-2S]-[ferredoxin] + 2 S-adenosyl-L-methionine	2 5'-deoxyadenosine + [sulfur carrier]-H + biotin + 2 L-methionine + 2 oxidized [2Fe-2S]-[ferredoxin]
U5S0V6	CAETHG_3040	Stage 0 sporulation protein A homolog	33.1097	32.9931	33.0798	33.4377	33.3416	32.994	33.1593	33.2004	33.1733	33.2181	33.3778	33.1883	33.2624	33.2367		0.433003	0.426317	-0.0774034	-0.940805		FUNCTION: May play the central regulatory role in sporulation. It may be an element of the effector pathway responsible for the activation of sporulation genes in response to nutritional stress. Spo0A may act in concert with spo0H (a sigma factor) to control the expression of some genes that are critical to the sporulation process. {ECO:0000256|ARBA:ARBA00024867}.	0
U5RSV4	CAETHG_1457	DUF1858 domain-containing protein	32.686	33.1609	33.0255	33.4323	32.9399	32.8236	33.0113	32.9102	33.2956	33.1627	32.7367	32.9612	33.252	33.0531		0.112814	0.810744	-0.0417302	-0.298768			0
U5RSD7	CAETHG_1267	Beta-lactamase domain protein	32.688	32.6778	32.6204	32.988	32.9685	32.5254	32.7447	33.1074	33.1168	33.121	33.1387	33.0706	33.2499	33.1341		3.12627	0.00450633	-0.389358	-4.77824			0
U5RTW2	CAETHG_1951	30S ribosomal protein S7	33.2511	33.486	33.3666	33.0703	33.3113	33.1365	33.2703	33.0697	32.7695	32.7591	33.2504	33.0289	33.2482	33.021		1.34971	0.0779074	0.24931	2.29413		FUNCTION: One of the primary rRNA binding proteins, it binds directly to 16S rRNA where it nucleates assembly of the head domain of the 30S subunit. Is located at the subunit interface close to the decoding center, probably blocks exit of the E-site tRNA. {ECO:0000256|HAMAP-Rule:MF_00480}.	0
U5RYX9	CAETHG_3702	Glutamine amidotransferase of anthranilate synthase	33.5468	33.2239	32.8084	33.2585	33.7737	33.5296	33.3568	33.1941	33.0295	32.9864	33.5857	33.2322	33.2442	33.212		0.404349	0.453723	0.144812	0.890455			0
U5RY43	CAETHG_2059	Adenylosuccinate synthetase	33.2595	33.2212	33.3468	33.3728	33.2535	33.1375	33.2652	33.5005	33.2561	33.52	33.3307	33.5397	33.2284	33.3959		1.09399	0.123276	-0.130654	-1.94404	PATHWAY: Purine metabolism; AMP biosynthesis via de novo pathway; AMP from IMP: step 1/2. {ECO:0000256|HAMAP-Rule:MF_00011, ECO:0000256|RuleBase:RU000520}.	FUNCTION: Plays an important role in the de novo pathway of purine nucleotide biosynthesis. Catalyzes the first committed step in the biosynthesis of AMP from IMP. {ECO:0000256|HAMAP-Rule:MF_00011}.	GTP + IMP + L-aspartate	GDP + 2 H(+) + N(6)-(1,2-dicarboxyethyl)-AMP + phosphate
U5RPD3	CAETHG_0412	S-ribosylhomocysteine lyase	32.9282	32.9799	32.8994	32.9783	32.8701	32.5715	32.8713	32.8717	32.9129	33.0389	33.3212	33.3385	33.221	33.1174		1.39731	0.0720128	-0.2461	-2.35846		FUNCTION: Involved in the synthesis of autoinducer 2 (AI-2) which is secreted by bacteria and is used to communicate both the cell density and the metabolic potential of the environment. The regulation of gene expression in response to changes in cell density is called quorum sensing. Catalyzes the transformation of S-ribosylhomocysteine (RHC) to homocysteine (HC) and 4,5-dihydroxy-2,3-pentadione…	S-(5-deoxy-D-ribos-5-yl)-L-homocysteine	(S)-4,5-dihydroxypentane-2,3-dione + L-homocysteine
U5RRZ5	CAETHG_1265	Histidine--tRNA ligase	32.8171	33.0166	32.8056	32.946	33.0498	32.7194	32.8924	33.0666	33.0569	32.9475	33.1155	33.0119	33.2206	33.0698		1.65182	0.0468858	-0.17742	-2.70051			ATP + L-histidine + tRNA(His)	AMP + diphosphate + H(+) + L-histidyl-tRNA(His)
U5RNV1	CAETHG_0213	Putative transcriptional regulator, GntR family	33.134	33.1981	32.9528	32.3973	33.0148	32.6484	32.8909	33.3171	33.1777	33.0323	33.0404	33.0558	33.2054	33.1381		1.02058	0.140023	-0.247236	-1.84145			0
U5RXQ9	CAETHG_3312	Cell division protein FtsZ	33.4139	33.3276	33.414	33.2381	33.4288	33.63	33.4087	33.0101	33.4331	33.1202	33.323	33.2253	33.1988	33.2184		1.39632	0.0718912	0.19031	2.35712		FUNCTION: Essential cell division protein that forms a contractile ring structure (Z ring) at the future cell division site. The regulation of the ring assembly controls the timing and the location of cell division. One of the functions of the FtsZ ring is to recruit other cell division proteins to the septum to produce a new cell wall between the dividing cells. Binds GTP and shows GTPase activi…	0
U5RWW6	CAETHG_1830	Acetaldehyde dehydrogenase (Acetylating)	32.7193	32.3964	31.1631	33.4345	33.7289	30.9989	32.4068	33.3339	32.7134	32.6614	33.4151	32.9401	33.1966	33.0434		0.667178	0.265175	-0.63658	-1.32331			0
U5RVE3	CAETHG_2356	Cell shape-determining protein MreB	32.8346	32.8769	32.6414	32.7669	33.0037	32.787	32.8184	33.5163	32.97	32.7896	33.3751	32.9311	33.1786	33.1268		1.48374	0.0627478	-0.308327	-2.47489		FUNCTION: Forms membrane-associated dynamic filaments that are essential for cell shape determination. Acts by regulating cell wall synthesis and cell elongation, and thus cell shape. A feedback loop between cell geometry and MreB localization may maintain elongated cell shape by targeting cell wall growth to regions of negative cell wall curvature. {ECO:0000256|HAMAP-Rule:MF_02207}.	0
U5RXU6	CAETHG_3398	Translation initiation factor IF-2	32.9976	32.8942	32.9259	34.1099	34.4168	34.8619	33.7011	33.1263	33.0636	32.9483	33.337	33.1935	33.1774	33.141		0.825425	0.19713	0.560051	1.56146		FUNCTION: One of the essential components for the initiation of protein synthesis. Protects formylmethionyl-tRNA from spontaneous hydrolysis and promotes its binding to the 30S ribosomal subunits. Also involved in the hydrolysis of GTP during the formation of the 70S ribosomal complex. {ECO:0000256|ARBA:ARBA00025162, ECO:0000256|HAMAP-Rule:MF_00100, ECO:0000256|RuleBase:RU000644}.	0
U5RTX6	CAETHG_0750	Methyl-accepting chemotaxis sensory transducer	32.6667	32.3075	32.6232	32.9126	32.9719	32.4775	32.6599	32.6565	32.6509	32.6352	33.1121	32.9216	33.1767	32.8588		0.704102	0.246815	-0.198926	-1.38002			0
U5RVD2	CAETHG_1264	Aspartate--tRNA ligase	33.4405	33.5275	33.4358	33.6092	33.505	33.0733	33.4319	33.1768	33.0119	33.1339	33.1854	33.13	33.1721	33.135		2.37074	0.0140584	0.296871	3.67827		FUNCTION: Catalyzes the attachment of L-aspartate to tRNA(Asp) in a two-step reaction: L-aspartate is first activated by ATP to form Asp-AMP and then transferred to the acceptor end of tRNA(Asp). {ECO:0000256|HAMAP-Rule:MF_00044}.	ATP + L-aspartate + tRNA(Asp)	AMP + diphosphate + L-aspartyl-tRNA(Asp)
U5RU23	CAETHG_1893	Thioredoxin	32.4138	32.7448	32.7584	32.6434	32.546	32.7295	32.6393	32.9224	33.0675	33.0677	33.1983	33.233	33.1679	33.1095		4.14877	0.00204545	-0.470172	-6.47701			0
U5RSL1	CAETHG_1352	4-hydroxy-tetrahydrodipicolinate synthase	33.2043	32.7507	33.0065	33.2823	32.7586	33.2327	33.0392	32.8748	33.1574	32.9039	33.1345	33.1331	33.1237	33.0545		0.049269	0.920868	-0.0153535	-0.138295	PATHWAY: Amino-acid biosynthesis; L-lysine biosynthesis via DAP pathway; (S)-tetrahydrodipicolinate from L-aspartate: step 3/4. {ECO:0000256|ARBA:ARBA00005120, ECO:0000256|HAMAP-Rule:MF_00418}.	FUNCTION: Catalyzes the condensation of (S)-aspartate-beta-semialdehyde [(S)-ASA] and pyruvate to 4-hydroxy-tetrahydrodipicolinate (HTPA). {ECO:0000256|ARBA:ARBA00003294, ECO:0000256|HAMAP-Rule:MF_00418}.	L-aspartate 4-semialdehyde + pyruvate	(2S,4S)-4-hydroxy-2,3,4,5-tetrahydrodipicolinate + H(+) + H2O
U5RTG1	CAETHG_1832	Microcompartments protein	32.2271	32.5388	30.8308	33.2016	33.8709	31.391	32.3434	33.5728	32.8193	32.6705	33.201	33.0089	33.0588	33.0552		0.77969	0.214541	-0.711825	-1.49387			0
U5RUQ8	CAETHG_2275	Methionine--tRNA ligase	32.0992	32.4077	32.4286	31.6237	32.0183	31.9887	32.0944	32.3492	32.4799	32.6918	31.6745	32.9467	33.0435	32.5309		1.02339	0.139029	-0.436577	-1.84541		FUNCTION: Is required not only for elongation of protein synthesis but also for the initiation of all mRNA translation through initiator tRNA(fMet) aminoacylation. {ECO:0000256|ARBA:ARBA00003314, ECO:0000256|HAMAP-Rule:MF_01228}.	ATP + L-methionine + tRNA(Met)	AMP + diphosphate + L-methionyl-tRNA(Met)
U5RVZ8	CAETHG_2663	Tubulin-like protein	32.7638	32.64	32.77	32.6356	32.8443	32.4455	32.6832	32.8671	32.8399	32.5157	32.9942	32.7927	33.0418	32.8419		0.895115	0.175051	-0.158702	-1.66287			0
U5RSX1	CAETHG_1604	Zinc transporter	33.0252	33.0487	33.0385	33.4885	33.3267	33.0914	33.1698	33.2901	33.1142	33.2435	33.2902	32.9491	33.0372	33.154		0.0580133	0.9014	0.015803	0.161446			0
U5RTV3	CAETHG_1941	30S ribosomal protein S3	33.3173	33.2273	33.3236	33.0608	33.0806	33.1924	33.2003	33.0451	32.9434	32.9691	33.0082	32.9911	33.0282	32.9975		2.72503	0.00769524	0.202805	4.1814		FUNCTION: Binds the lower part of the 30S subunit head. Binds mRNA in the 70S ribosome, positioning it for translation. {ECO:0000256|ARBA:ARBA00024998, ECO:0000256|HAMAP-Rule:MF_01309}.	0
U5RNV7	CAETHG_0155	Uroporphyrinogen decarboxylase (URO-D)	33.3174	33.2878	33.2078	32.5996	32.7432	33.4071	33.0938	32.7695	32.7982	32.9011	33.0046	33.0983	33.0254	32.9329		0.521701	0.356422	0.160954	1.09111			0
U5RSA6	CAETHG_0026	Ferritin	32.6421	33.3657	33.4024	33.6832	33.1002	33.1497	33.2239	33.275	33.2496	33.6956	33.0853	33.1134	33.0065	33.2376		0.0271459	0.957028	-0.0136916	-0.0779471		FUNCTION: Iron-storage protein. {ECO:0000256|ARBA:ARBA00002485, ECO:0000256|RuleBase:RU361145}.	4 Fe(2+) + 6 H2O + O2	12 H(+) + 4 iron(III) oxide-hydroxide
U5RYR7	CAETHG_2292	Isoleucine--tRNA ligase	33.4468	33.3496	33.5652	32.7064	32.6226	32.9629	33.1089	32.8825	33.2124	33.2553	33.0209	32.8301	32.9938	33.0325		0.169898	0.726709	0.0764249	0.430103		FUNCTION: Catalyzes the attachment of isoleucine to tRNA(Ile). As IleRS can inadvertently accommodate and process structurally similar amino acids such as valine, to avoid such errors it has two additional distinct tRNA(Ile)-dependent editing activities. One activity is designated as 'pretransfer' editing and involves the hydrolysis of activated Val-AMP. The other activity is designated 'posttran…	ATP + L-isoleucine + tRNA(Ile)	AMP + diphosphate + L-isoleucyl-tRNA(Ile)
U5RSH1	CAETHG_0083	4Fe-4S ferredoxin, iron-sulpur binding domain-containing protein	32.4602	32.5888	32.8747	33.0196	33.0642	33.4106	32.903	32.9856	33.2346	33.0711	33.1823	33.0141	32.9878	33.0793		0.587622	0.310506	-0.176238	-1.19824			0
U5RYH4	CAETHG_2398	Dihydrodipicolinate synthase	33.124	33.0717	32.5052	33.1045	33.2421	32.5624	32.935	33.0242	32.947	33.0572	32.9994	33.0341	32.98	33.007		0.227279	0.646756	-0.0719986	-0.552795			0
U5RNU8	CAETHG_0145	Methionine synthase	33.1045	33.0435	33.0858	32.7868	32.8239	32.9579	32.9671	32.9073	32.8358	32.9566	33.145	32.9395	32.975	32.9599		0.036444	0.944337	0.00720469	0.103634			0
U5RVH1	CAETHG_2521	Glutamate-1-semialdehyde 2,1-aminomutase	32.6785	32.6035	32.7429	32.986	32.8957	32.5699	32.7461	32.9642	32.9179	32.7374	33.0607	32.9062	32.9455	32.922		1.28008	0.0884226	-0.175881	-2.19966	PATHWAY: Porphyrin-containing compound metabolism; protoporphyrin-IX biosynthesis; 5-aminolevulinate from L-glutamyl-tRNA(Glu): step 2/2. {ECO:0000256|ARBA:ARBA00004819}.		(S)-4-amino-5-oxopentanoate	5-aminolevulinate
U5RXR6	CAETHG_3363	Acyl carrier protein	33.247	33.2003	33.2144	33.0129	32.9419	33.1916	33.1347	32.9487	32.8807	32.7575	33.0186	33.1391	32.9447	32.9482		1.53705	0.0572319	0.186463	2.54652	PATHWAY: Lipid metabolism; fatty acid biosynthesis. {ECO:0000256|HAMAP-Rule:MF_01217, ECO:0000256|RuleBase:RU003545}.	FUNCTION: Carrier of the growing fatty acid chain in fatty acid biosynthesis. {ECO:0000256|HAMAP-Rule:MF_01217, ECO:0000256|RuleBase:RU003545}.	0
U5RQQ9	CAETHG_0848	RNA binding S1 domain protein	32.5929	32.464	32.6425	32.6031	32.5912	32.9218	32.6359	32.2265	32.274	32.2241	32.8785	32.7959	32.9417	32.5568		0.206439	0.675841	0.079148	0.509181			0
U5RYS5	CAETHG_2510	Carbamoyl-phosphate synthase large chain	32.8372	32.8071	32.6667	32.6864	32.6673	32.3407	32.6676	32.6911	32.5297	32.681	32.7484	32.8529	32.9388	32.7403		0.345878	0.508588	-0.0727329	-0.784478	PATHWAY: Amino-acid biosynthesis; L-arginine biosynthesis; carbamoyl phosphate from bicarbonate: step 1/1. {ECO:0000256|HAMAP-Rule:MF_01210}.; PATHWAY: Pyrimidine metabolism; UMP biosynthesis via de novo pathway; (S)-dihydroorotate from bicarbonate: step 1/3. {ECO:0000256|ARBA:ARBA00004812, ECO:0000256|HAMAP-Rule:MF_01210}.		2 ATP + H2O + hydrogencarbonate + L-glutamine	2 ADP + carbamoyl phosphate + 2 H(+) + L-glutamate + phosphate
U5RWZ0	CAETHG_2897	Histidine triad (HIT) protein	32.7208	32.8948	32.9185	32.7772	32.8506	32.8255	32.8312	32.7926	33.001	32.9573	32.807	32.9964	32.9336	32.9147		0.940114	0.161182	-0.0834274	-1.72745			0
U5RQ63	CAETHG_0503	Quinolinate synthase	32.5999	32.7144	32.6674	32.2835	32.5007	32.2494	32.5025	32.8043	32.7748	32.8501	33.1737	32.9913	32.9103	32.9174		2.69077	0.00843192	-0.414887	-4.13187	PATHWAY: Cofactor biosynthesis; NAD(+) biosynthesis; quinolinate from iminoaspartate: step 1/1. {ECO:0000256|ARBA:ARBA00005065, ECO:0000256|HAMAP-Rule:MF_00568}.	FUNCTION: Catalyzes the condensation of iminoaspartate with dihydroxyacetone phosphate to form quinolinate. {ECO:0000256|HAMAP-Rule:MF_00568}.	dihydroxyacetone phosphate + iminosuccinate	H(+) + 2 H2O + phosphate + quinolinate
U5RUN9	CAETHG_2212	Putative conserved protein UCP033563	33.1635	32.789	32.6981	31.8597	32.6868	33.5686	32.7943	32.7622	32.6036	32.7796	32.8527	33.0098	32.9015	32.8182		0.0350369	0.946954	-0.0239305	-0.0997774			0
U5RXQ2	CAETHG_3302	Ribonuclease J	32.8771	32.6582	32.7354	32.9625	33.0033	32.7339	32.8284	32.6463	32.6306	32.6962	32.7972	32.8296	32.8953	32.7492		0.527874	0.35215	0.0791759	1.1013		FUNCTION: An RNase that has 5'-3' exonuclease and possibly endonuclease activity. Involved in maturation of rRNA and in some organisms also mRNA maturation and/or decay. {ECO:0000256|HAMAP-Rule:MF_01491}.	0
U5RSK7	CAETHG_1347	Threonine--tRNA ligase	32.4273	32.6466	32.6629	32.3384	32.7568	32.3718	32.534	32.6153	32.8225	32.8017	32.7739	32.7931	32.8716	32.7797		1.92234	0.0290585	-0.245715	-3.06423			ATP + L-threonine + tRNA(Thr)	AMP + diphosphate + H(+) + L-threonyl-tRNA(Thr)
U5RTZ1	CAETHG_2007	Bifunctional protein GlmU	32.5969	32.7985	32.8471	32.6304	32.6621	32.9372	32.7454	32.7124	32.5893	32.6574	32.6939	32.763	32.8644	32.7134		0.190246	0.697165	0.031992	0.474567	PATHWAY: Bacterial outer membrane biogenesis; LPS lipid A biosynthesis. {ECO:0000256|HAMAP-Rule:MF_01631}.; PATHWAY: Nucleotide-sugar biosynthesis; UDP-N-acetyl-alpha-D-glucosamine biosynthesis; N-acetyl-alpha-D-glucosamine 1-phosphate from alpha-D-glucosamine 6-phosphate (route II): step 2/2. {ECO:0000256|HAMAP-Rule:MF_01631}.; PATHWAY: Nucleotide-sugar biosynthesis; UDP-N-acetyl-alpha-D-glucosa…	FUNCTION: Catalyzes the last two sequential reactions in the de novo biosynthetic pathway for UDP-N-acetylglucosamine (UDP-GlcNAc). The C-terminal domain catalyzes the transfer of acetyl group from acetyl coenzyme A to glucosamine-1-phosphate (GlcN-1-P) to produce N-acetylglucosamine-1-phosphate (GlcNAc-1-P), which is converted into UDP-GlcNAc by the transfer of uridine 5-monophosphate (from urid…	H(+) + N-acetyl-alpha-D-glucosamine 1-phosphate + UTP	diphosphate + UDP-N-acetyl-alpha-D-glucosamine
U5RS12	CAETHG_1122	Nicotinate-nucleotide--dimethylbenzimidazole phosphoribosyltransferase	32.847	33.154	33.5011	33.5117	32.8465	33.4515	33.2186	32.7355	32.9775	33.0986	32.7997	32.825	32.8451	32.8802		1.43844	0.0680605	0.338394	2.41392	PATHWAY: Nucleoside biosynthesis; alpha-ribazole biosynthesis; alpha-ribazole from 5,6-dimethylbenzimidazole: step 1/2. {ECO:0000256|ARBA:ARBA00005049, ECO:0000256|HAMAP-Rule:MF_00230}.	FUNCTION: Catalyzes the synthesis of alpha-ribazole-5'-phosphate from nicotinate mononucleotide (NAMN) and 5,6-dimethylbenzimidazole (DMB). {ECO:0000256|HAMAP-Rule:MF_00230}.	5,6-dimethylbenzimidazole + nicotinate beta-D-ribonucleotide	alpha-ribazole 5'-phosphate + H(+) + nicotinate
U5S1P1	CAETHG_3320	histidine kinase	27.4406	26.5059	27.2292	33.5909	33.352	33.2149	30.2223	26.1648	26.8661	25.6061	33.0175	32.9407	32.8421	29.5729		0.118753	0.802235	0.64937	0.312936			ATP + protein L-histidine	ADP + protein N-phospho-L-histidine.
U5RQH8	CAETHG_0751	AAA domain-containing protein	32.4273	32.4199	32.2063	32.012	32.4464	31.5351	32.1745	32.3307	32.2017	32.2236	32.5638	32.5635	32.8402	32.4539		0.837401	0.193477	-0.279425	-1.57902			0
U5RSN1	CAETHG_0098	Molybdopterin molybdenumtransferase	32.449	32.827	32.5987	32.8434	32.8956	32.7356	32.7249	33.1329	32.2957	32.5783	32.6465	32.8531	32.8276	32.7223		0.00638054	0.990082	0.00253995	0.0187419	PATHWAY: Cofactor biosynthesis; molybdopterin biosynthesis. {ECO:0000256|ARBA:ARBA00005046, ECO:0000256|RuleBase:RU365090}.	FUNCTION: Catalyzes the insertion of molybdate into adenylated molybdopterin with the concomitant release of AMP. {ECO:0000256|ARBA:ARBA00002901, ECO:0000256|RuleBase:RU365090}.; FUNCTION: May be involved in the biosynthesis of molybdopterin. {ECO:0000256|ARBA:ARBA00003487}.	adenylyl-molybdopterin + H(+) + molybdate	AMP + H2O + Mo-molybdopterin
U5RV09	CAETHG_2390	Molybdopterin binding domain-containing protein	32.9208	32.5833	32.1772	32.5835	33.22	32.2664	32.6252	32.6582	32.4392	32.3293	32.8572	32.6739	32.8066	32.6274		0.00413502	0.994257	-0.00220807	-0.012177			0
U5RSF5	CAETHG_1471	ATP-dependent Clp protease ATP-binding subunit ClpX	32.6695	32.3837	32.6977	32.62	32.4673	32.6344	32.5788	32.3321	32.322	32.3608	32.528	32.6202	32.7938	32.4928		0.42479	0.433956	0.0859369	0.926471		FUNCTION: ATP-dependent specificity component of the Clp protease. It directs the protease to specific substrates. Can perform chaperone functions in the absence of ClpP. {ECO:0000256|HAMAP-Rule:MF_00175}.	0
U5RQX8	CAETHG_0738	Glycerol dehydrogenase	32.9503	33.1668	33.6259	33.3593	33.2046	32.9762	33.2138	32.8052	32.7036	32.8874	32.6238	32.8198	32.7887	32.7714		2.61514	0.00927434	0.442424	4.02322			0
U5RSS2	CAETHG_0385	(R,R)-butanediol dehydrogenase	32.4112	32.7695	33.069	32.1439	32.5219	32.22	32.5226	33.0323	31.9764	31.8374	33.089	33.0667	32.786	32.6313		0.155067	0.748122	-0.108711	-0.396964			0
U5RYE0	CAETHG_2363	Ribosome hibernation promoting factor	32.7162	32.4195	32.61	32.2561	32.3036	32.3645	32.445	32.6793	32.5268	32.3748	32.491	32.7324	32.7773	32.5969		0.820685	0.198267	-0.151972	-1.5545		FUNCTION: Required for dimerization of active 70S ribosomes into 100S ribosomes in stationary phase; 100S ribosomes are translationally inactive and sometimes present during exponential growth. {ECO:0000256|HAMAP-Rule:MF_00839}.	0
U5RUW8	CAETHG_2345	ATP synthase subunit b	32.8926	32.8729	33.1117	33.0047	32.899	33.0343	32.9692	32.7245	32.8286	32.8881	32.8635	32.8105	32.7743	32.8149		2.13286	0.0208659	0.154285	3.35007		FUNCTION: Component of the F(0) channel, it forms part of the peripheral stalk, linking F(1) to F(0). {ECO:0000256|HAMAP-Rule:MF_01398}.; FUNCTION: F(1)F(0) ATP synthase produces ATP from ADP in the presence of a proton or sodium gradient. F-type ATPases consist of two structural domains, F(1) containing the extramembraneous catalytic core and F(0) containing the membrane proton channel, linked t…	0
U5RYS6	CAETHG_3708	tryptophan synthase	32.8682	32.7339	32.2177	32.5902	33.0757	32.8307	32.7194	32.8138	32.653	32.6552	33.0378	32.8846	32.773	32.8029		0.26226	0.603249	-0.0834821	-0.623857	PATHWAY: Amino-acid biosynthesis; L-tryptophan biosynthesis; L-tryptophan from chorismate: step 5/5. {ECO:0000256|ARBA:ARBA00004733}.		(1S,2R)-1-C-(indol-3-yl)glycerol 3-phosphate + L-serine	D-glyceraldehyde 3-phosphate + H2O + L-tryptophan
U5RP57	CAETHG_0117	D-lactate dehydrogenase (Cytochrome)	33.1786	32.9992	32.6149	32.636	32.8782	32.5692	32.8127	32.6756	32.7635	32.5786	32.748	32.7948	32.7669	32.7212		0.390382	0.467587	0.0914599	0.865551			0
U5RSW3	CAETHG_1592	Peptidase M16C associated domain protein	32.2996	33.0575	32.3963	32.2391	32.4884	32.0356	32.4194	32.1171	32.8845	32.807	32.816	32.6276	32.7642	32.6694		0.693047	0.252528	-0.249989	-1.36312			0
U5RU73	CAETHG_1943	30S ribosomal protein S19	32.7641	32.7658	33.0495	32.744	32.3372	33.0736	32.789	32.9744	32.7865	32.921	33.2241	32.8636	32.7608	32.9217		0.485105	0.381463	-0.132707	-1.03004		FUNCTION: Protein S19 forms a complex with S13 that binds strongly to the 16S ribosomal RNA. {ECO:0000256|ARBA:ARBA00003239, ECO:0000256|HAMAP-Rule:MF_00531}.	0
U5RT11	CAETHG_0255	Transcriptional regulator, Rrf2 family	32.6681	32.6371	32.6722	32.887	32.8771	32.8359	32.7629	32.8252	32.7438	32.718	32.8082	32.7427	32.7566	32.7658		0.019581	0.968336	-0.00284386	-0.0566829			0
U5RPZ5	CAETHG_0591	Ornithine carbamoyltransferase	32.857	32.7022	33.0222	32.8105	32.6433	33.1039	32.8565	32.7776	32.7591	32.8991	32.9432	32.7679	32.7556	32.8171		0.19784	0.687217	0.039451	0.490881			carbamoyl phosphate + L-ornithine	H(+) + L-citrulline + phosphate
U5RTT2	CAETHG_1921	30S ribosomal protein S4	32.3486	32.5483	32.0851	32.1151	32.3625	32.2834	32.2905	32.8996	32.355	32.5384	32.682	32.7381	32.751	32.6607		2.2711	0.0171058	-0.370191	-3.54001		FUNCTION: One of the primary rRNA binding proteins, it binds directly to 16S rRNA where it nucleates assembly of the body of the 30S subunit. {ECO:0000256|HAMAP-Rule:MF_01306}.; FUNCTION: With S5 and S12 plays an important role in translational accuracy. {ECO:0000256|HAMAP-Rule:MF_01306}.	0
U5RU43	CAETHG_1913	30S ribosomal protein S9	32.8257	32.948	32.8544	32.6412	32.6594	32.7504	32.7798	32.6509	32.4655	32.617	32.5073	33.0129	32.7361	32.665		0.604526	0.298992	0.114894	1.22517			0
U5RUH0	CAETHG_2130	DNA gyrase subunit A	31.967	31.8914	32.0202	31.7888	32.0279	31.7282	31.9039	32.0562	31.9794	32.0442	32.6346	32.5272	32.7263	32.328		1.79384	0.0373056	-0.424071	-2.89115		FUNCTION: A type II topoisomerase that negatively supercoils closed circular double-stranded (ds) DNA in an ATP-dependent manner to modulate DNA topology and maintain chromosomes in an underwound state. Negative supercoiling favors strand separation, and DNA replication, transcription, recombination and repair, all of which involve strand separation. Also able to catalyze the interconversion of o…	ATP-dependent breakage, passage and rejoining of double-stranded DNA.
U5RYW1	CAETHG_2337	Uracil phosphoribosyltransferase	32.9327	32.9578	33.0203	33.0641	32.9581	32.639	32.9287	32.7196	32.7594	32.7101	33.0521	32.61	32.7222	32.7622		1.07573	0.127586	0.166426	1.91863	PATHWAY: Pyrimidine metabolism; UMP biosynthesis via salvage pathway; UMP from uracil: step 1/1. {ECO:0000256|ARBA:ARBA00005180, ECO:0000256|HAMAP-Rule:MF_01218}.	FUNCTION: Catalyzes the conversion of uracil and 5-phospho-alpha-D-ribose 1-diphosphate (PRPP) to UMP and diphosphate. {ECO:0000256|HAMAP-Rule:MF_01218}.	diphosphate + UMP	5-phospho-alpha-D-ribose 1-diphosphate + uracil
U5RZG4	CAETHG_2697	Glutamate 5-kinase	32.5906	32.6421	32.5205	32.5588	32.6776	32.188	32.5296	32.7207	32.5615	32.5121	32.6897	32.4905	32.7209	32.6159		0.482023	0.384599	-0.0863126	-1.02484	PATHWAY: Amino-acid biosynthesis; L-proline biosynthesis; L-glutamate 5-semialdehyde from L-glutamate: step 1/2. {ECO:0000256|HAMAP-Rule:MF_00456}.	FUNCTION: Catalyzes the transfer of a phosphate group to glutamate to form L-glutamate 5-phosphate. {ECO:0000256|HAMAP-Rule:MF_00456}.	ATP + L-glutamate	ADP + L-glutamyl 5-phosphate
U5RP42	CAETHG_0257	Arginine--tRNA ligase	32.8159	32.6192	32.5207	32.892	32.8583	32.638	32.724	32.8204	32.5465	32.491	32.8801	32.6159	32.7171	32.6785		0.209829	0.671481	0.0455246	0.516345			ATP + L-arginine + tRNA(Arg)	AMP + diphosphate + L-arginyl-tRNA(Arg)
U5RV36	CAETHG_2420	Transketolase	32.3127	32.1847	32.3467	32.419	32.3685	32.2283	32.31	32.2514	32.4139	32.3534	32.7593	32.5033	32.7043	32.4976		1.20963	0.0995007	-0.187623	-2.10351			0
U5RTQ5	CAETHG_1758	Triosephosphate isomerase	32.7317	32.8207	32.9078	32.9309	32.6384	32.6246	32.7757	32.9962	32.8314	32.8373	32.7643	32.7066	32.6978	32.8056		0.167841	0.730205	-0.0299225	-0.425545	PATHWAY: Carbohydrate biosynthesis; gluconeogenesis. {ECO:0000256|HAMAP-Rule:MF_00147, ECO:0000256|RuleBase:RU363013}.; PATHWAY: Carbohydrate degradation; glycolysis; D-glyceraldehyde 3-phosphate from glycerone phosphate: step 1/1. {ECO:0000256|HAMAP-Rule:MF_00147, ECO:0000256|RuleBase:RU363013}.	FUNCTION: Involved in the gluconeogenesis. Catalyzes stereospecifically the conversion of dihydroxyacetone phosphate (DHAP) to D-glyceraldehyde-3-phosphate (G3P). {ECO:0000256|HAMAP-Rule:MF_00147}.	D-glyceraldehyde 3-phosphate	dihydroxyacetone phosphate
U5RQA2	CAETHG_0543	NADPH-dependent FMN reductase	32.9261	32.9222	32.7915	32.5756	32.5831	32.1771	32.6626	32.5489	32.6411	32.701	32.6523	32.5863	32.6771	32.6344		0.0880135	0.853052	0.0281588	0.238172			0
U5RS32	CAETHG_1351	4-hydroxy-tetrahydrodipicolinate reductase	32.6245	32.7327	32.5305	32.8367	32.7603	32.5441	32.6715	32.6592	32.5735	32.6834	32.6227	32.6651	32.6667	32.6451		0.199281	0.685324	0.0263596	0.493962	PATHWAY: Amino-acid biosynthesis; L-lysine biosynthesis via DAP pathway; (S)-tetrahydrodipicolinate from L-aspartate: step 4/4. {ECO:0000256|HAMAP-Rule:MF_00102}.	FUNCTION: Catalyzes the conversion of 4-hydroxy-tetrahydrodipicolinate (HTPA) to tetrahydrodipicolinate. {ECO:0000256|HAMAP-Rule:MF_00102}.	(S)-2,3,4,5-tetrahydrodipicolinate + H2O + NAD(+)	(2S,4S)-4-hydroxy-2,3,4,5-tetrahydrodipicolinate + H(+) + NADH
U5RTR1	CAETHG_1932	50S ribosomal protein L6	32.8909	33.0081	32.9497	32.7761	32.7803	33.0535	32.9098	32.6635	32.5044	32.6902	32.632	32.7687	32.6649	32.654		2.83053	0.00653266	0.255808	4.33526		FUNCTION: This protein binds to the 23S rRNA, and is important in its secondary structure. It is located near the subunit interface in the base of the L7/L12 stalk, and near the tRNA binding site of the peptidyltransferase center. {ECO:0000256|HAMAP-Rule:MF_01365, ECO:0000256|RuleBase:RU003870}.	0
U5RS18	CAETHG_1336	L-lactate oxidase	32.2921	32.6335	32.5219	32.3623	32.5567	32.15	32.4194	32.8811	32.7303	32.741	32.5649	32.6916	32.664	32.7121		2.17491	0.0201019	-0.292706	-3.40763			(S)-lactate + O2	H2O2 + pyruvate
U5S388	CAETHG_3917	Efflux transporter, RND family, MFP subunit	32.4638	32.479	32.4544	32.5975	32.5097	32.3917	32.4827	32.5163	32.3374	32.4453	32.4567	32.6569	32.6463	32.5098		0.187504	0.701505	-0.0271111	-0.46864			0
U5RXB8	CAETHG_2000	Foldase protein PrsA	32.432	32.6692	32.6846	32.7326	32.725	32.7049	32.658	32.9331	32.8247	32.8607	32.8314	32.6755	32.6408	32.7943		1.19857	0.101846	-0.136314	-2.08836		FUNCTION: Plays a major role in protein secretion by helping the post-translocational extracellular folding of several secreted proteins. {ECO:0000256|HAMAP-Rule:MF_01145}.	[protein]-peptidylproline (omega	180)
U5RT59	CAETHG_0307	Riboflavin biosynthesis protein RibD	32.5526	32.3603	32.4158	32.3822	32.6822	32.2662	32.4432	32.4504	32.4289	32.3779	32.6921	32.5906	32.6377	32.5296		0.513049	0.360808	-0.0863724	-1.07678	PATHWAY: Cofactor biosynthesis; riboflavin biosynthesis; 5-amino-6-(D-ribitylamino)uracil from GTP: step 2/4. {ECO:0000256|ARBA:ARBA00004882, ECO:0000256|PIRNR:PIRNR006769}.; PATHWAY: Cofactor biosynthesis; riboflavin biosynthesis; 5-amino-6-(D-ribitylamino)uracil from GTP: step 3/4. {ECO:0000256|ARBA:ARBA00004910, ECO:0000256|PIRNR:PIRNR006769}.	FUNCTION: Converts 2,5-diamino-6-(ribosylamino)-4(3h)-pyrimidinone 5'-phosphate into 5-amino-6-(ribosylamino)-2,4(1h,3h)-pyrimidinedione 5'-phosphate. {ECO:0000256|ARBA:ARBA00002151, ECO:0000256|PIRNR:PIRNR006769}.	2,5-diamino-6-hydroxy-4-(5-phosphoribosylamino)-pyrimidine + H(+) + H2O	5-amino-6-(5-phospho-D-ribosylamino)uracil + NH4(+)
U5RNS7	CAETHG_0025	Rubredoxin domain containing protein	32.9418	32.8924	33.1566	33.351	33.0973	33.5289	33.1613	32.7919	32.8882	32.8255	32.9344	32.5725	32.6363	32.7748		2.14016	0.0209288	0.386518	3.36005			0
U5RSK1	CAETHG_1475	Lipoprotein	32.4464	32.3148	32.3473	32.5857	32.3853	32.3503	32.405	32.6116	32.5555	32.5239	32.5145	32.4864	32.6319	32.554		2.01226	0.0252121	-0.149007	-3.1859			0
U5RYZ2	CAETHG_2367	Glutamate dehydrogenase	32.9323	33.0007	33.0515	33.3258	32.9342	32.8132	33.0096	32.7111	32.7296	32.8466	32.6792	32.7155	32.6241	32.7177		2.44221	0.0120941	0.291936	3.77824			0
U5RXI5	CAETHG_2060	Pyridine nucleotide-disulfide oxidoreductase, FAD/NAD(P)-binding domain containing protein	32.5005	32.2049	32.3933	32.2551	32.2188	32.0834	32.276	32.3263	32.3071	32.1131	32.6798	32.4567	32.6179	32.4168		0.674944	0.260979	-0.140829	-1.3353			0
U5RS56	CAETHG_0124	Acetolactate synthase	32.9878	32.6941	32.602	32.2136	32.7088	32.6854	32.6486	32.852	32.509	32.6059	32.674	32.5299	32.6088	32.6299		0.0589189	0.900067	0.0186901	0.163823	PATHWAY: Amino-acid biosynthesis; L-isoleucine biosynthesis; L-isoleucine from 2-oxobutanoate: step 1/4. {ECO:0000256|ARBA:ARBA00004974, ECO:0000256|RuleBase:RU003591}.; PATHWAY: Amino-acid biosynthesis; L-valine biosynthesis; L-valine from pyruvate: step 1/4. {ECO:0000256|ARBA:ARBA00005025, ECO:0000256|RuleBase:RU003591}.		H(+) + 2 pyruvate	(2S)-2-acetolactate + CO2
U5RXS2	CAETHG_3159	DivIVA domain-containing protein	32.8957	32.88	32.9742	32.8299	32.6977	33.3008	32.9297	33.0608	33.1104	33.2136	32.8271	32.6221	32.6051	32.9065		0.0621748	0.89544	0.0232239	0.172334			0
U5RZP7	CAETHG_3851	Glutamate synthase, NADH/NADPH, small subunit	32.2588	32.1006	31.855	31.2782	32.3987	31.6113	31.9171	32.3928	32.3132	32.1464	32.6575	32.4014	32.6015	32.4188		1.62388	0.0492062	-0.501692	-2.66304	PATHWAY: Amino-acid biosynthesis. {ECO:0000256|ARBA:ARBA00029440}.		0
U5RT22	CAETHG_1619	Cobyrinic acid ac-diamide synthase	32.9225	32.7394	32.979	33.0493	32.937	33.0537	32.9468	32.6586	32.7155	32.6427	32.4141	32.6023	32.5978	32.6052		3.5267	0.00322581	0.34164	5.40954			0
U5RNX7	CAETHG_0067	UPF0597 protein CAETHG_0067	32.6528	32.5286	32.4873	32.4819	32.5664	32.9895	32.6177	32.5362	32.5805	32.5511	32.6055	32.4869	32.594	32.559		0.315734	0.539783	0.0587025	0.727926			0
U5RWQ1	CAETHG_1570	GMP synthase [glutamine-hydrolyzing]	32.5592	32.3709	32.7874	32.7405	32.585	32.4913	32.589	32.43	32.2695	32.3086	32.5237	32.4835	32.59	32.4342		1.06669	0.129171	0.154835	1.90602	PATHWAY: Purine metabolism; GMP biosynthesis; GMP from XMP (L-Gln route): step 1/1. {ECO:0000256|ARBA:ARBA00005153, ECO:0000256|HAMAP-Rule:MF_00344}.	FUNCTION: Catalyzes the synthesis of GMP from XMP. {ECO:0000256|ARBA:ARBA00002332, ECO:0000256|HAMAP-Rule:MF_00344}.	ATP + H2O + L-glutamine + XMP	AMP + diphosphate + GMP + 2 H(+) + L-glutamate
U5RU97	CAETHG_1968	Cysteine--tRNA ligase	32.3517	32.423	32.3421	31.9845	31.8703	31.8648	32.1394	32.4072	32.2969	32.3914	32.2902	32.0668	32.5754	32.338		0.831147	0.195271	-0.198555	-1.56986			ATP + L-cysteine + tRNA(Cys)	AMP + diphosphate + L-cysteinyl-tRNA(Cys)
U5RU64	CAETHG_1933	30S ribosomal protein S8	32.706	32.8669	33.1686	32.6376	32.7155	33.0106	32.8509	32.1478	32.4284	32.29	32.3891	32.3602	32.5649	32.3634		3.14334	0.00460131	0.487474	4.80439		FUNCTION: One of the primary rRNA binding proteins, it binds directly to 16S rRNA central domain where it helps coordinate assembly of the platform of the 30S subunit. {ECO:0000256|HAMAP-Rule:MF_01302}.	0
U5RSN7	CAETHG_0103	Thiamine S protein	32.0479	32.0833	32.1495	32.4921	32.6942	31.6898	32.1928	32.7194	31.7577	32.5826	32.8427	32.8481	32.5648	32.5525		0.872485	0.182121	-0.359742	-1.63014			0
U5RW59	CAETHG_2784	Band 7 protein	31.9603	32.2541	31.8716	32.3146	32.7485	32.1964	32.2243	32.2424	32.263	32.3708	32.4178	32.4754	32.5584	32.388		0.592031	0.307474	-0.163686	-1.20528			0
U5RS48	CAETHG_1366	Valine--tRNA ligase	32.6109	32.4635	32.5434	32.2595	32.4476	32.5013	32.471	32.4144	34.2354	32.435	32.5753	32.3879	32.5546	32.7671		0.461033	0.402348	-0.296057	-0.989163		FUNCTION: Catalyzes the attachment of valine to tRNA(Val). As ValRS can inadvertently accommodate and process structurally similar amino acids such as threonine, to avoid such errors, it has a 'posttransfer' editing activity that hydrolyzes mischarged Thr-tRNA(Val) in a tRNA-dependent manner. {ECO:0000256|HAMAP-Rule:MF_02004}.	ATP + L-valine + tRNA(Val)	AMP + diphosphate + L-valyl-tRNA(Val)
U5RTY0	CAETHG_0755	Glutamine--tRNA ligase	32.5999	32.459	32.5363	32.7878	32.7077	32.2993	32.565	32.589	32.4203	32.4312	32.5486	32.4707	32.5399	32.4999		0.378993	0.477548	0.065033	0.845061			ATP + L-glutamine + tRNA(Gln)	AMP + diphosphate + L-glutaminyl-tRNA(Gln)
U5S0B3	CAETHG_3041	CheW protein	31.6585	32.2681	32.0608	32.1765	32.3171	31.5726	32.0089	33.2439	32.5149	32.5224	33.1611	32.3823	32.5304	32.7258		2.29676	0.0161924	-0.716882	-3.57549			0
U5RS24	CAETHG_1341	Phenylalanine--tRNA ligase beta subunit	32.4941	32.3402	32.5124	31.8243	31.8442	32.5082	32.2539	32.2394	32.225	32.2202	32.53	32.3796	32.5162	32.3517		0.281622	0.581224	-0.0978085	-0.662133			ATP + L-phenylalanine + tRNA(Phe)	AMP + diphosphate + H(+) + L-phenylalanyl-tRNA(Phe)
U5RUB0	CAETHG_1983	Transcription elongation factor GreA	32.2739	32.332	31.8441	32.096	32.2321	32.3245	32.1837	32.3763	32.3163	32.6369	32.5417	32.7725	32.5099	32.5256		2.12167	0.020985	-0.341852	-3.33478		FUNCTION: Necessary for efficient RNA polymerase transcription elongation past template-encoded arresting sites. The arresting sites in DNA have the property of trapping a certain fraction of elongating RNA polymerases that pass through, resulting in locked ternary complexes. Cleavage of the nascent transcript by cleavage factors such as GreA or GreB allows the resumption of elongation from the n…	0
U5RXV2	CAETHG_3403	30S ribosomal protein S15	32.8366	32.7706	33.2463	32.7371	32.6783	32.8954	32.8607	32.4764	32.609	32.7007	32.7463	32.4107	32.5019	32.5742		1.79091	0.037515	0.286547	2.88722		FUNCTION: Forms an intersubunit bridge (bridge B4) with the 23S rRNA of the 50S subunit in the ribosome. {ECO:0000256|HAMAP-Rule:MF_01343}.; FUNCTION: One of the primary rRNA binding proteins, it binds directly to 16S rRNA where it helps nucleate assembly of the platform of the 30S subunit by binding and bridging several RNA helices of the 16S rRNA. {ECO:0000256|HAMAP-Rule:MF_01343, ECO:0000256|R…	0
U5RST4	CAETHG_1605	RNA-binding protein	32.4381	32.1272	31.3041	31.3174	32.4427	31.3811	31.8351	32.4794	32.2467	31.858	32.7886	32.6328	32.4827	32.4147		1.27025	0.0897937	-0.579603	-2.18628			0
U5RWU3	CAETHG_2840	Selenocysteine-specific elongation factor	27.9238	27.7027	28.1676	32.5094	32.4077	32.5048	30.2027	26.8459	31.4002	32.4394	32.3993	32.4652	32.4701	31.3367		0.370114	0.484947	-1.13402	-0.828965		FUNCTION: Translation factor necessary for the incorporation of selenocysteine into proteins. It probably replaces EF-Tu for the insertion of selenocysteine directed by the UGA codon. SelB binds GTP and GDP. {ECO:0000256|ARBA:ARBA00025526}.	0
U5RV16	CAETHG_0983	2,4-dienoyl-CoA reductase (NADPH)	32.2394	32.2769	32.4767	32.6065	32.2235	32.694	32.4195	32.1937	32.2759	32.3751	32.3864	32.4502	32.4685	32.3583		0.278836	0.583584	0.0611718	0.656669			0
U5RT96	CAETHG_1606	Ferredoxin	32.294	32.3903	32.6282	32.4755	32.7034	32.7443	32.5393	32.4916	32.6241	32.3762	32.6678	32.1828	32.4607	32.4672		0.301325	0.554536	0.0721029	0.700379			0
U5RY85	CAETHG_3329	GTPase Der	32.1922	32.1758	32.3675	32.3	32.412	32.2238	32.2786	32.3603	32.2889	32.1504	32.4284	32.323	32.4566	32.3346		0.429927	0.429293	-0.0560493	-0.935447		FUNCTION: GTPase that plays an essential role in the late steps of ribosome biogenesis. {ECO:0000256|HAMAP-Rule:MF_00195, ECO:0000256|RuleBase:RU004481}.	0
U5S1A8	CAETHG_3155	Pyridoxal phosphate homeostasis protein	32.3806	32.2628	32.4612	32.451	32.4358	32.2361	32.3713	32.368	32.3843	32.322	32.702	32.3785	32.4565	32.4352		0.423879	0.434444	-0.0639725	-0.924877		FUNCTION: Pyridoxal 5'-phosphate (PLP)-binding protein, which is involved in PLP homeostasis. {ECO:0000256|HAMAP-Rule:MF_02087}.	0
U5RTM0	CAETHG_1892	Thioredoxin-disulfide reductase	32.0268	31.9107	31.8884	31.836	31.8304	32.02	31.9187	32.2555	32.328	32.3855	32.5623	32.5971	32.4505	32.4298		4.87113	0.00162712	-0.511073	-7.87892			0
U5RRK7	CAETHG_1146	Nitroreductase	32.6197	32.3497	32.2433	32.4598	32.4435	31.9903	32.351	32.9887	32.3379	32.5273	32.5897	32.3588	32.4486	32.5419		0.749622	0.226995	-0.190811	-1.44892			0
U5RS29	CAETHG_1147	D-lactate dehydrogenase	32.7475	32.6258	32.6276	32.8966	32.6612	32.52	32.6798	32.4786	32.3654	32.5096	32.6765	32.453	32.4463	32.4883		1.74971	0.04008	0.191531	2.83187			0
U5RWS1	CAETHG_1590	Carbon starvation protein CstA	30.1069	29.8849	30.1066	30.9126	30.5797	30.6776	30.378	30.3422	30.527	30.3997	32.5826	31.9962	32.4339	31.3803		1.24489	0.0943081	-1.00224	-2.15172			0
U5RUC7	CAETHG_0934	Nitroreductase	32.5005	32.3833	32.3975	32.5372	32.6932	32.4863	32.4997	32.422	32.4373	32.437	32.3205	32.5085	32.4312	32.4261		0.726247	0.237281	0.0735842	1.41367			0
U5RR65	CAETHG_0840	Cyclopropane-fatty-acyl-phospholipid synthase	31.8345	31.6601	31.6953	32.1063	32.3472	32.1917	31.9725	32.33	32.3133	32.1442	32.3986	32.3155	32.4267	32.3214		1.76577	0.0391674	-0.348892	-2.85345			0
U5RTR7	CAETHG_1937	50S ribosomal protein L14	32.5391	32.5954	32.9287	32.3991	32.1847	32.402	32.5082	32.6136	32.4433	32.4867	32.4191	32.2891	32.4096	32.4436		0.241436	0.629903	0.0645866	0.581864		FUNCTION: Binds to 23S rRNA. Forms part of two intersubunit bridges in the 70S ribosome. {ECO:0000256|HAMAP-Rule:MF_01367, ECO:0000256|RuleBase:RU003950}.	0
U5RUU8	CAETHG_2284	Iron-sulfur cluster carrier protein	31.5639	31.3803	31.5521	32.3105	32.3134	32.4401	31.9267	32.3593	32.2815	31.9802	32.4191	32.3406	32.3977	32.2964		0.99277	0.146217	-0.36969	-1.80225		FUNCTION: Binds and transfers iron-sulfur (Fe-S) clusters to target apoproteins. Can hydrolyze ATP. {ECO:0000256|HAMAP-Rule:MF_02040}.	0
U5RWA7	CAETHG_2844 CAETHG_2849	Cobalamin-binding protein	31.9513	31.756	31.2812	31.4053	32.1612	32.189	31.7906	32.1653	32.0971	32.0703	32.1279	32.3822	32.3969	32.2066		1.49575	0.061103	-0.415959	-2.49103			0
U5RST3	CAETHG_1432	Nitroreductase	32.1897	32.0873	31.9043	31.7722	32.1238	32.384	32.0769	32.5075	32.4095	32.3844	32.5356	32.4336	32.3963	32.4445		2.60901	0.00927511	-0.367605	-4.01446			0
U5RUX1	CAETHG_2350	ATP synthase epsilon chain	32.3984	32.3222	32.4291	32.5227	32.3028	32.5149	32.415	32.124	32.3479	32.2837	32.2469	32.2412	32.3841	32.2713		1.64924	0.0469323	0.143721	2.69706		FUNCTION: Produces ATP from ADP in the presence of a proton gradient across the membrane. {ECO:0000256|HAMAP-Rule:MF_00530}.	0
U5RVF1	CAETHG_2537	Aminotransferase	32.7	32.763	32.7644	32.7546	32.6404	32.5181	32.6901	32.2573	32.2719	32.5252	32.5141	32.3781	32.3821	32.3881		3.22468	0.004	0.301984	4.92982			0
U5RXX6	CAETHG_3214	NUDIX hydrolase	32.3936	32.1509	32.1956	32.369	32.3962	32.1888	32.2823	32.3941	32.4843	32.3025	32.6823	32.1747	32.3714	32.4016		0.724042	0.2374	-0.119211	-1.41033			0
U5S1U5	CAETHG_3375	50S ribosomal protein L19	32.4296	32.4557	32.6031	32.2531	32.2624	32.5042	32.418	32.2463	32.3356	32.4187	32.4088	32.5269	32.3514	32.3813		0.220599	0.656202	0.0367126	0.538926		FUNCTION: This protein is located at the 30S-50S ribosomal subunit interface and may play a role in the structure and function of the aminoacyl-tRNA binding site. {ECO:0000256|ARBA:ARBA00002349, ECO:0000256|HAMAP-Rule:MF_00402, ECO:0000256|RuleBase:RU000559}.	0
U5RSU8	CAETHG_1577	NADH dehydrogenase (Quinone)	32.6224	32.8213	32.6943	33.5611	33.1835	32.3398	32.8704	32.562	32.3695	32.4184	32.3472	32.2499	32.3473	32.3824		1.62612	0.0490391	0.488012	2.66604			0
U5RPM0	CAETHG_0492	Homoserine O-acetyltransferase	30.5165	30.2202	30.2977	30.2711	30.2178	30.4913	30.3358	29.6217	30.001	29.6069	32.0219	32.1832	32.343	30.963		0.54821	0.337037	-0.627221	-1.13461	PATHWAY: Amino-acid biosynthesis; L-methionine biosynthesis via de novo pathway; O-acetyl-L-homoserine from L-homoserine: step 1/1. {ECO:0000256|HAMAP-Rule:MF_00295}.	FUNCTION: Transfers an acetyl group from acetyl-CoA to L-homoserine, forming acetyl-L-homoserine. {ECO:0000256|HAMAP-Rule:MF_00295}.	acetyl-CoA + L-homoserine	CoA + O-acetyl-L-homoserine
U5RVJ8	CAETHG_1344	50S ribosomal protein L20	32.4872	32.4255	32.6818	32.4013	32.241	32.5614	32.4663	32.2872	32.3332	32.3548	32.3809	32.3667	32.3186	32.3402		1.13901	0.113667	0.126097	2.0064		FUNCTION: Binds directly to 23S ribosomal RNA and is necessary for the in vitro assembly process of the 50S ribosomal subunit. It is not involved in the protein synthesizing functions of that subunit. {ECO:0000256|HAMAP-Rule:MF_00382, ECO:0000256|RuleBase:RU000560}.	0
U5S2J6	CAETHG_3813	Rubrerythrin	32.6024	32.3682	32.4692	32.3671	32.1887	32.0926	32.348	32.338	32.4533	32.3181	32.4449	32.2348	32.3178	32.3512		0.0128996	0.980079	-0.00311661	-0.0376158			0
U5S1H6	CAETHG_3245	Phosphoribosylformylglycinamidine synthase	32.3075	32.533	32.6551	31.9402	32.4856	32.2378	32.3599	31.7102	32.0599	31.8848	32.1548	32.4266	32.3087	32.0908		0.98252	0.148969	0.269022	1.78775			0
U5RSY5	CAETHG_1625	Iron-sulfur cluster carrier protein	31.8124	31.8411	31.8616	31.9562	32.0983	31.6629	31.8721	31.9959	31.9892	31.9833	32.1519	32.1544	32.3076	32.097		1.73466	0.0409386	-0.224948	-2.81167		FUNCTION: Binds and transfers iron-sulfur (Fe-S) clusters to target apoproteins. Can hydrolyze ATP. {ECO:0000256|HAMAP-Rule:MF_02040}.	0
U5RRC9	CAETHG_1065	D-3-phosphoglycerate dehydrogenase	32.09	32.0589	32.2049	32.6488	32.4577	32.4466	32.3178	32.2135	32.036	32.0523	32.11	32.1781	32.3018	32.1486		0.861921	0.185038	0.169209	1.61479	PATHWAY: Amino-acid biosynthesis; L-serine biosynthesis; L-serine from 3-phospho-D-glycerate: step 1/3. {ECO:0000256|ARBA:ARBA00005216}.	FUNCTION: Catalyzes the reversible oxidation of 3-phospho-D-glycerate to 3-phosphonooxypyruvate, the first step of the phosphorylated L-serine biosynthesis pathway. Also catalyzes the reversible oxidation of 2-hydroxyglutarate to 2-oxoglutarate. {ECO:0000256|ARBA:ARBA00003800}.	(2R)-3-phosphoglycerate + NAD(+)	3-phosphooxypyruvate + H(+) + NADH
U5RW58	CAETHG_1576	Hydrogenase, Fe-only	32.8436	32.5696	32.8488	33.4037	33.0096	32.5558	32.8719	32.3276	32.4267	32.3175	32.4192	32.006	32.2976	32.2991		2.60548	0.00919481	0.572748	4.00942			0
U5RPM5	CAETHG_0497	Cysteine synthase	32.1305	32.1809	32.4721	32.2046	31.859	33.8148	32.4436	32.5773	32.7186	32.7923	32.4429	32.206	32.2865	32.5039		0.0729429	0.880499	-0.0602748	-0.20013	PATHWAY: Amino-acid biosynthesis; L-cysteine biosynthesis; L-cysteine from L-serine: step 2/2. {ECO:0000256|ARBA:ARBA00004962}.		hydrogen sulfide + O-acetyl-L-serine	acetate + L-cysteine
U5RQF0	CAETHG_0752	NAD_synthase domain-containing protein	32.3126	32.288	32.3162	32.3541	32.2233	31.9812	32.2459	32.1834	32.1238	32.2841	32.3837	32.2289	32.2863	32.2484		0.012614	0.978871	-0.00246429	-0.0367946			0
U5RNL1	CAETHG_0101	Sigma54 specific transcriptional regulator, Fis family	32.0322	31.9109	32.1491	32.0556	32.1353	32.1227	32.0676	32.1915	32.2347	32.1535	32.473	32.1138	32.2799	32.2411		1.66719	0.0455223	-0.173442	-2.72114			0
U5RQM6	CAETHG_0849	Peptidase S58 DmpA	32.2141	32.4454	32.56	32.5702	32.2068	32.3245	32.3868	32.4305	32.3755	32.4045	32.2541	32.3703	32.2775	32.3521		0.192337	0.694632	0.0347811	0.479075			0
U5RQT1	CAETHG_0904	Shikimate dehydrogenase (NADP(+))	32.9353	32.7801	32.5005	32.7208	33.3283	32.6925	32.8263	32.1958	32.1085	31.9695	32.54	32.6023	32.2598	32.2793		2.28964	0.0163836	0.546953	3.56563	PATHWAY: Metabolic intermediate biosynthesis; chorismate biosynthesis; chorismate from D-erythrose 4-phosphate and phosphoenolpyruvate: step 4/7. {ECO:0000256|HAMAP-Rule:MF_00222}.	FUNCTION: Involved in the biosynthesis of the chorismate, which leads to the biosynthesis of aromatic amino acids. Catalyzes the reversible NADPH linked reduction of 3-dehydroshikimate (DHSA) to yield shikimate (SA). {ECO:0000256|HAMAP-Rule:MF_00222}.	NADP(+) + shikimate	3-dehydroshikimate + H(+) + NADPH
U5RSL2	CAETHG_0093	PAS modulated sigma54 specific transcriptional regulator, Fis family	31.8963	32.1701	32.1531	32.6153	32.3435	32.8168	32.3325	32.2199	32.283	32.4225	32.2397	32.0909	32.2391	32.2492		0.240248	0.631217	0.0833464	0.579441			0
U5RXW0	CAETHG_3413	Stage V sporulation protein S	32.2354	32.3822	32.5697	32.3103	32.1775	32.6529	32.388	32.1682	32.2861	32.2549	32.3619	32.3836	32.2384	32.2822		0.631158	0.283635	0.105807	1.2672			0
U5RXB9	CAETHG_3142	Ribosome-binding ATPase YchF	32.1595	32.0949	32.1421	32.2006	32.2013	31.8589	32.1095	32.0066	32.0465	32.018	32.2052	32.2255	32.2353	32.1229		0.0699632	0.884153	-0.0133184	-0.192492		FUNCTION: ATPase that binds to both the 70S ribosome and the 50S ribosomal subunit in a nucleotide-independent manner. {ECO:0000256|HAMAP-Rule:MF_00944}.	0
U5RT84	CAETHG_1689	ACT domain-containing protein	32.219	31.9219	31.8176	31.7342	32.1996	32.0871	31.9966	32.2153	32.1659	32.0235	32.5478	32.3104	32.2352	32.2497		1.36783	0.0751215	-0.253103	-2.31864	PATHWAY: Amino-acid biosynthesis; L-methionine biosynthesis via de novo pathway; L-homoserine from L-aspartate: step 1/3. {ECO:0000256|ARBA:ARBA00004986}.; PATHWAY: Amino-acid biosynthesis; L-threonine biosynthesis; L-threonine from L-aspartate: step 1/5. {ECO:0000256|ARBA:ARBA00005139}.		0
U5RZ08	CAETHG_2585	ResB family protein	31.9358	32.099	32.2824	32.4085	32.1433	32.093	32.1604	32.1554	32.0787	32.0692	31.8342	31.9914	32.2318	32.0601		0.553947	0.33281	0.100222	1.14395			0
U5RVZ9	CAETHG_1308	Nucleotide sugar dehydrogenase	32.4706	32.5828	32.6549	32.5121	32.5435	32.243	32.5011	32.1887	32.2249	32.1881	32.0312	32.0891	32.231	32.1588		3.36794	0.00385075	0.342312	5.15454			0
U5RVS5	CAETHG_2508	Carbamoyl-phosphate synthase (Glutamine-hydrolyzing)	32.5868	32.5669	32.5788	32.3589	32.2356	32.695	32.5037	32.2396	32.3028	32.3041	32.4451	32.2666	32.2147	32.2955		1.64793	0.0469365	0.208172	2.6953			0
U5RNF1	CAETHG_0028	NAD(+) diphosphatase	32.3605	32.0472	32.1795	31.0911	30.8116	30.385	31.4791	32.1195	32.0951	31.8575	32.1215	31.9318	32.2139	32.0566		0.918867	0.168096	-0.577415	-1.69704			0
U5RP77	CAETHG_0304	6,7-dimethyl-8-ribityllumazine synthase	31.5138	32.3045	31.7341	31.615	31.8381	31.564	31.7616	32.4982	32.6498	32.588	32.7229	32.0447	32.2132	32.4528		2.79856	0.00693069	-0.691192	-4.28842	PATHWAY: Cofactor biosynthesis; riboflavin biosynthesis; riboflavin from 2-hydroxy-3-oxobutyl phosphate and 5-amino-6-(D-ribitylamino)uracil: step 1/2. {ECO:0000256|ARBA:ARBA00004917, ECO:0000256|HAMAP-Rule:MF_00178}.	FUNCTION: Catalyzes the formation of 6,7-dimethyl-8-ribityllumazine by condensation of 5-amino-6-(D-ribitylamino)uracil with 3,4-dihydroxy-2-butanone 4-phosphate. This is the penultimate step in the biosynthesis of riboflavin. {ECO:0000256|HAMAP-Rule:MF_00178}.	(2S)-2-hydroxy-3-oxobutyl phosphate + 5-amino-6-(D-ribitylamino)uracil	6,7-dimethyl-8-(1-D-ribityl)lumazine + H(+) + 2 H2O + phosphate
U5RXT6	CAETHG_3388	Ribosome-recycling factor	32.5826	32.6786	32.6639	32.7999	32.5511	32.5237	32.6333	32.5342	32.4318	32.5499	32.411	32.5268	32.1987	32.4421		1.72813	0.0414957	0.191252	2.8029		FUNCTION: Responsible for the release of ribosomes from messenger RNA at the termination of protein biosynthesis. May increase the efficiency of translation by recycling ribosomes from one round of translation to another. {ECO:0000256|HAMAP-Rule:MF_00040}.	0
U5RXI2	CAETHG_3212	Stage 0 sporulation protein A homolog	31.7723	31.7524	31.7395	30.5214	31.3169	31.9256	31.5047	32.1274	31.8409	31.8515	32.2923	32.3018	32.1981	32.102		1.57627	0.0533682	-0.597315	-2.59916		FUNCTION: May play the central regulatory role in sporulation. It may be an element of the effector pathway responsible for the activation of sporulation genes in response to nutritional stress. Spo0A may act in concert with spo0H (a sigma factor) to control the expression of some genes that are critical to the sporulation process. {ECO:0000256|ARBA:ARBA00024867, ECO:0000256|PIRNR:PIRNR002937}.	0
U5S0R2	CAETHG_3000	3-isopropylmalate dehydratase large subunit	32.4214	31.9864	31.8041	31.5149	32.1683	32.0894	31.9974	32.3894	32.475	32.055	32.5259	32.0948	32.1895	32.2883		1.07425	0.12768	-0.290843	-1.91657	PATHWAY: Amino-acid biosynthesis; L-leucine biosynthesis; L-leucine from 3-methyl-2-oxobutanoate: step 2/4. {ECO:0000256|HAMAP-Rule:MF_01027}.	FUNCTION: Catalyzes the isomerization between 2-isopropylmalate and 3-isopropylmalate, via the formation of 2-isopropylmaleate. {ECO:0000256|HAMAP-Rule:MF_01027}.	(2R,3S)-3-isopropylmalate	(2S)-2-isopropylmalate
U5RUM6	CAETHG_2235	Periplasmic binding protein domain containing protein	32.3481	32.12	32.1417	32.4108	32.5722	32.5467	32.3566	32.249	32.2448	32.1399	31.963	32.4165	32.1811	32.199		0.836462	0.193653	0.157557	1.57765			0
U5RSJ0	CAETHG_1508	Aminotransferase class IV	32.4983	32.5702	32.8012	32.5784	32.3784	31.9541	32.4634	31.8698	31.7306	32.2452	32.1017	32.2652	32.1798	32.0654		1.66464	0.0456646	0.398063	2.71772			0
U5RXZ6	CAETHG_3448	Extradiol ring-cleavage dioxygenase class III protein subunit B	31.7422	31.6689	31.7956	32.1057	32.17	32.2209	31.9506	32.1639	32.3983	32.2009	32.0248	31.9727	32.1777	32.1564		0.972439	0.151996	-0.205825	-1.77346			0
U5S0Y2	CAETHG_3065	Flagellin	32.17	32.5883	32.6144	32.4154	32.2063	32.507	32.4169	32.7892	32.6518	32.8486	32.1127	32.3004	32.1767	32.4799		0.161752	0.738532	-0.0630169	-0.41198		FUNCTION: Flagellin is the subunit protein which polymerizes to form the filaments of bacterial flagella. {ECO:0000256|RuleBase:RU362073}.	0
U5S0G6	CAETHG_3096	Cell wall binding repeat 2-containing protein	32.311	32.0282	32.2462	31.8612	31.9136	31.9829	32.0572	32.127	32.1023	31.8671	32.0407	32.095	32.164	32.066		0.0362244	0.944403	-0.00884787	-0.103033			0
U5S005	CAETHG_2711	DUF1232 domain-containing protein	31.8463	32.2654	32.406	31.8895	32.4232	31.7843	32.1025	31.8461	31.893	31.8973	31.8961	32.2244	32.1563	31.9855		0.383319	0.475381	0.116911	0.852864			0
U5RXP2	CAETHG_3333	Putative regulatory protein CAETHG_3333	32.1123	32.1119	32.0097	31.9936	32.0773	32.1135	32.0697	31.9427	31.9884	31.9549	32.0738	32.2183	32.1489	32.0545		0.112759	0.810411	0.0152165	0.298636			0
U5RY09	CAETHG_3249	Phosphoglycerate dehydrogenase	31.8166	31.6978	31.9038	32.6176	32.4074	32.9513	32.2324	31.9794	32.272	32.3485	32.166	32.1481	32.1452	32.1765		0.0985361	0.83559	0.0558701	0.264174			0
U5RV44	CAETHG_2389	Quinolinate phosphoribosyl transferase	30.8371	31.0233	30.4954	30.7103	32.1675	30.4213	30.9425	31.9368	31.7942	31.6541	32.1578	31.7301	32.1436	31.9028		2.23486	0.0182724	-0.960287	-3.49001			0
U5RUP8	CAETHG_2224	Serine--pyruvate transaminase	32.1694	32.2492	31.9635	31.8782	31.8991	31.8451	32.0008	32.0947	31.8012	31.9907	31.7813	32.1727	32.141	31.9969		0.013429	0.979128	0.00382932	0.0391367			0
U5RVL5	CAETHG_2441	Pyruvate kinase	32.051	32.0137	32.1194	32.5793	32.422	32.248	32.2389	32.4291	32.4666	32.3826	31.9954	32.118	32.138	32.255		0.0469879	0.925189	-0.0160268	-0.132193	PATHWAY: Carbohydrate degradation; glycolysis; pyruvate from D-glyceraldehyde 3-phosphate: step 5/5. {ECO:0000256|ARBA:ARBA00004997, ECO:0000256|RuleBase:RU000504}.		ATP + pyruvate	ADP + H(+) + phosphoenolpyruvate
U5RTS3	CAETHG_1942	50S ribosomal protein L22	32.6545	32.4496	32.5515	32.4815	32.3149	32.585	32.5061	32.1011	31.9793	32.2677	32.3027	32.264	32.1243	32.1732		3.08277	0.00465455	0.332956	4.71193		FUNCTION: The globular domain of the protein is located near the polypeptide exit tunnel on the outside of the subunit, while an extended beta-hairpin is found that lines the wall of the exit tunnel in the center of the 70S ribosome. {ECO:0000256|HAMAP-Rule:MF_01331}.; FUNCTION: This protein binds specifically to 23S rRNA; its binding is stimulated by other ribosomal proteins, e.g. L4, L17, and L…	0
U5S1Q0	CAETHG_3330	Glycerol-3-phosphate dehydrogenase [NAD(P)+]	31.4231	31.8881	31.799	31.6034	31.7886	31.345	31.6412	31.7925	32.0276	32.0152	32.1398	31.9924	32.122	32.0149		2.32151	0.0154667	-0.373692	-3.6098	PATHWAY: Membrane lipid metabolism; glycerophospholipid metabolism. {ECO:0000256|HAMAP-Rule:MF_00394, ECO:0000256|RuleBase:RU004280}.		NAD(+) + sn-glycerol 3-phosphate	dihydroxyacetone phosphate + H(+) + NADH
U5RVC0	CAETHG_2331	Peptide chain release factor 1	32.1289	31.8593	32.0178	32.4574	32.2903	32.0192	32.1288	32.2019	32.0534	32.1328	32.2711	32.0453	32.1089	32.1356		0.0248197	0.959106	-0.00676982	-0.0714441		FUNCTION: Peptide chain release factor 1 directs the termination of translation in response to the peptide chain termination codons UAG and UAA. {ECO:0000256|ARBA:ARBA00002986, ECO:0000256|HAMAP-Rule:MF_00093}.	0
U5RWU8	CAETHG_1805	Pyridoxal 5'-phosphate synthase subunit PdxT	31.8708	32.0095	31.9092	31.606	31.6192	31.6862	31.7835	31.7382	31.7256	31.8788	32.0067	32.2103	32.102	31.9436		0.79154	0.20951	-0.160094	-1.51147	PATHWAY: Cofactor biosynthesis; pyridoxal 5'-phosphate biosynthesis. {ECO:0000256|HAMAP-Rule:MF_01615}.	FUNCTION: Catalyzes the hydrolysis of glutamine to glutamate and ammonia as part of the biosynthesis of pyridoxal 5'-phosphate. The resulting ammonia molecule is channeled to the active site of PdxS. {ECO:0000256|HAMAP-Rule:MF_01615}.	H2O + L-glutamine	L-glutamate + NH4(+)
U5S026	CAETHG_2949	Phosphoribosylaminoimidazole-succinocarboxamide synthase	32.1338	31.9302	32.1429	31.6861	31.494	31.9666	31.8923	31.9248	31.854	31.8652	32.1545	31.9195	32.0964	31.9691		0.279693	0.582858	-0.0768061	-0.658352	PATHWAY: Purine metabolism; IMP biosynthesis via de novo pathway; 5-amino-1-(5-phospho-D-ribosyl)imidazole-4-carboxamide from 5-amino-1-(5-phospho-D-ribosyl)imidazole-4-carboxylate: step 1/2. {ECO:0000256|ARBA:ARBA00004672, ECO:0000256|HAMAP-Rule:MF_00137}.		5-amino-1-(5-phospho-D-ribosyl)imidazole-4-carboxylate + ATP + L-aspartate	(2S)-2-[5-amino-1-(5-phospho-beta-D-ribosyl)imidazole-4-carboxamido]succinate + ADP + 2 H(+) + phosphate
U5RZL7	CAETHG_2757	ABC-type transporter, periplasmic subunit family 3	32.0933	32.159	32.2641	32.2243	32.1848	32.6469	32.2621	32.114	31.9592	32.1713	31.8383	32.0502	32.0886	32.0369		1.41829	0.0701716	0.225127	2.38677			0
U5RZ23	CAETHG_2397	NAD_synthase domain-containing protein	31.3462	31.4135	31.3452	31.794	31.7695	31.8896	31.593	32.1162	32.1124	32.2161	32.058	31.9626	32.082	32.0912		3.02414	0.00489655	-0.498228	-4.62322			0
U5RTN9	CAETHG_0504	Methyl-accepting chemotaxis sensory transducer	31.9449	31.7875	31.8907	32.2342	32.0065	31.9109	31.9624	31.8987	31.9276	31.9286	32.0301	31.7703	32.0669	31.937		0.129394	0.785227	0.025404	0.338008			0
U5S1Y5	CAETHG_3611	L-threonine dehydratase catabolic TdcB	31.7072	32.1322	32.1809	31.4151	31.4542	32.5151	31.9008	31.8961	32.0653	32.0544	31.9118	32.2238	32.0648	32.036		0.312278	0.542865	-0.13524	-0.721351	PATHWAY: Amino-acid biosynthesis; L-isoleucine biosynthesis; 2-oxobutanoate from L-threonine: step 1/1. {ECO:0000256|ARBA:ARBA00004810}.; PATHWAY: Amino-acid degradation; L-threonine degradation via propanoate pathway; propanoate from L-threonine: step 1/4. {ECO:0000256|ARBA:ARBA00004958}.		L-threonine	2-oxobutanoate + NH4(+)
U5RYF0	CAETHG_2133	UPF0182 protein CAETHG_2133	31.8861	30.9905	32.2278	31.5762	31.3771	31.6813	31.6232	31.532	31.7824	31.6414	32.2057	31.7072	32.0638	31.8221		0.4551	0.407226	-0.198898	-0.978997			0
U5RZ12	CAETHG_2387	1-(5-phosphoribosyl)-5-amino-4-imidazole-carboxylate (AIR) carboxylase	32.1088	31.9461	32.0395	32.1212	32.014	32.0834	32.0522	31.9655	32.0548	32.0056	32.3475	31.9006	32.0339	32.0513		0.00410753	0.993824	0.00083224	0.0120964			0
U5RNY8	CAETHG_0077	Methyl-accepting chemotaxis sensory transducer with Cache sensor	31.7471	31.3771	31.7806	32.6874	32.4095	32.1324	32.0223	32.0135	32.1124	32.0726	32.5442	31.9996	32.0298	32.1287		0.200928	0.683317	-0.106334	-0.497474			0
U5RST2	CAETHG_0395	NAD(+) ADP-ribosyltransferase	31.5925	31.5663	31.6255	31.3587	31.672	31.7444	31.5932	31.7128	31.8507	31.86	32.0476	31.8984	32.0189	31.8981		2.71339	0.00783019	-0.304842	-4.16454			0
U5RY81	CAETHG_2293	Transcriptional regulator, LacI family	31.5531	31.5718	31.6342	31.985	31.8753	31.9192	31.7564	31.7582	31.6668	31.7305	31.7164	31.8517	32.0176	31.7902		0.138816	0.771656	-0.0337566	-0.35989			0
U5RZM1	CAETHG_2762	Argininosuccinate lyase	32.1291	31.9169	32.1613	32.1516	32.1025	32.4335	32.1491	32.1146	31.8982	31.7713	31.8677	31.9244	32.0076	31.9306		1.59635	0.0516038	0.218513	2.6261	PATHWAY: Amino-acid biosynthesis; L-arginine biosynthesis; L-arginine from L-ornithine and carbamoyl phosphate: step 3/3. {ECO:0000256|ARBA:ARBA00004941, ECO:0000256|HAMAP-Rule:MF_00006}.		2-(N(omega)-L-arginino)succinate	fumarate + L-arginine
U5RWX7	CAETHG_3032	Aminotransferase class IV	32.0226	31.7112	31.5766	32.11	31.9293	31.8028	31.8587	31.7976	31.7943	31.6587	31.9386	31.7784	32.0052	31.8288		0.118319	0.802713	0.0299304	0.311905			0
U5RUR0	CAETHG_2239	NAD-dependent protein deacetylase	31.9317	31.8802	32.0086	32.0342	31.8282	31.7764	31.9099	31.664	32.1412	31.7904	32.0044	31.9117	32.0007	31.9187		0.0384947	0.941004	-0.00883007	-0.109234		FUNCTION: NAD-dependent protein deacetylase which modulates the activities of several enzymes which are inactive in their acetylated form. {ECO:0000256|HAMAP-Rule:MF_01968}.	H2O + N(6)-acetyl-L-lysyl-[protein] + NAD(+)	2''-O-acetyl-ADP-D-ribose + L-lysyl-[protein] + nicotinamide
U5RTX1	CAETHG_1987	ATP-dependent zinc metalloprotease FtsH	31.9788	31.8817	32.0133	32.0344	31.8123	31.9109	31.9386	31.7966	31.8356	31.8998	31.8616	31.8596	31.9986	31.8753		0.724471	0.237576	0.0632722	1.41098		FUNCTION: Acts as a processive, ATP-dependent zinc metallopeptidase for both cytoplasmic and membrane proteins. Plays a role in the quality control of integral membrane proteins. {ECO:0000256|HAMAP-Rule:MF_01458}.	0
U5RW34	CAETHG_2754	O-acetylhomoserine/O-acetylserine sulfhydrylase	32.1163	32.2767	32.1818	31.8472	31.8351	32.5782	32.1392	31.847	32.0961	32.1695	32.1521	32.2555	31.9949	32.0859		0.162826	0.737314	0.0533546	0.41438			0
U5RRN0	CAETHG_1176	Phosphoglycerate dehydrogenase	31.4249	31.5463	31.5853	31.4035	31.7219	31.7956	31.5796	31.85	31.9841	31.9343	31.9509	31.8031	31.9649	31.9145		3.11309	0.00446914	-0.334967	-4.75812			0
U5RX66	CAETHG_1940	50S ribosomal protein L16	32.0139	32.1135	32.2012	31.8124	31.8428	31.8944	31.9797	31.8422	31.6703	31.9029	31.8356	32.1296	31.948	31.8881		0.48614	0.381138	0.091629	1.03178		FUNCTION: Binds 23S rRNA and is also seen to make contacts with the A and possibly P site tRNAs. {ECO:0000256|HAMAP-Rule:MF_01342, ECO:0000256|RuleBase:RU004414}.	0
U5RYA0	CAETHG_3344	non-specific serine/threonine protein kinase	31.6913	31.5332	31.5356	31.6239	31.533	31.221	31.523	31.4138	31.7776	31.4862	31.7591	31.597	31.9448	31.6631		0.67563	0.260689	-0.140064	-1.33636			ATP + L-seryl-[protein]	ADP + H(+) + O-phospho-L-seryl-[protein]
U5RZY4	CAETHG_2899	Aspartyl-tRNA amidotransferase	31.9173	31.8182	31.9018	32.3464	31.912	31.3207	31.8694	31.6412	31.7364	31.6241	32.1224	31.5852	31.9342	31.7739		0.25027	0.619814	0.095499	0.599787			0
U5S202	CAETHG_3445	Shikimate kinase	31.8314	31.6436	31.2693	31.6336	31.6375	31.2334	31.5415	31.5696	31.5001	31.3893	31.7437	31.904	31.9242	31.6718		0.459466	0.403149	-0.130329	-0.986482			0
U5RZF9	CAETHG_2692	Efflux transporter, RND family, MFP subunit	31.8431	32.0755	31.8767	31.7367	31.8518	31.5442	31.8213	31.8773	31.6892	31.7441	31.7041	32.0083	31.9153	31.8231		0.00666752	0.989781	-0.00174046	-0.0195785			0
U5RX16	CAETHG_2922	Pyridoxal-5'-phosphate-dependent protein beta subunit	31.6951	31.6668	31.5894	31.1649	31.2783	31.5584	31.4921	32.289	31.8963	31.9483	32.1446	32.0873	31.9141	32.0466		3.31713	0.00405755	-0.554455	-5.07428			0
U5RWJ1	CAETHG_1688	Diaminopimelate decarboxylase	31.1039	30.888	31.03	31.2942	31.5347	31.8886	31.2899	31.7838	31.8762	31.8178	32.1123	31.8778	31.9112	31.8965		2.48645	0.011136	-0.606603	-3.84049	PATHWAY: Amino-acid biosynthesis; L-lysine biosynthesis via DAP pathway; L-lysine from DL-2,6-diaminopimelate: step 1/1. {ECO:0000256|HAMAP-Rule:MF_02120, ECO:0000256|RuleBase:RU003738}.	FUNCTION: Specifically catalyzes the decarboxylation of meso-diaminopimelate (meso-DAP) to L-lysine. {ECO:0000256|HAMAP-Rule:MF_02120}.	H(+) + meso-2,6-diaminoheptanedioate	CO2 + L-lysine
U5RNQ1	CAETHG_0156	Ferredoxin	32.0444	31.8243	32.2044	32.0204	32.1256	32.6177	32.1395	31.0039	31.006	31.0543	32.2769	31.5011	31.8987	31.4568		1.71869	0.0417228	0.682662	2.79024			0
U5RVM8	CAETHG_2576	Cell wall binding repeat 2-containing protein	32.6104	32.4859	32.2145	32.0713	32.2678	32.5054	32.3592	31.9607	31.7395	32.1252	31.8036	32.0893	31.8918	31.935		2.62721	0.00910222	0.424191	4.04049			0
U5S1B3	CAETHG_3160	adenosylhomocysteine nucleosidase	31.9546	31.6825	31.8095	32.1186	31.9688	31.8526	31.8978	32.2259	31.9648	31.8208	32.2651	31.7351	31.8782	31.9816		0.341051	0.513008	-0.0838731	-0.775516	PATHWAY: Amino-acid biosynthesis; L-methionine biosynthesis via salvage pathway; S-methyl-5-thio-alpha-D-ribose 1-phosphate from S-methyl-5'-thioadenosine (hydrolase route): step 1/2. {ECO:0000256|ARBA:ARBA00004945}.		0
U5RU88	CAETHG_1958	50S ribosomal protein L1	32.349	32.7408	32.4605	32.3562	32.3064	32.2819	32.4158	31.7149	31.5584	31.709	31.5357	31.8258	31.877	31.7035		4.91258	0.00168421	0.712326	7.96544		FUNCTION: Binds directly to 23S rRNA. The L1 stalk is quite mobile in the ribosome, and is involved in E site tRNA release. {ECO:0000256|HAMAP-Rule:MF_01318}.; FUNCTION: Protein L1 is also a translational repressor protein, it controls the translation of the L11 operon by binding to its mRNA. {ECO:0000256|HAMAP-Rule:MF_01318}.	0
U5RWE8	CAETHG_2843	Dihydropteroate synthase DHPS	32.215	32.3629	32.0785	32.3902	32.5068	32.1628	32.286	32.0083	31.6654	31.8819	31.0785	31.9038	31.8764	31.7357		2.29901	0.0162076	0.550316	3.5786			0
U5RW88	CAETHG_2819	Septum site-determining protein MinD	31.6983	31.764	31.71	31.652	31.7903	31.6631	31.713	31.7635	31.6562	31.5886	31.6993	31.8261	31.8672	31.7335		0.166844	0.731744	-0.0205193	-0.42333		FUNCTION: ATPase required for the correct placement of the division site. Cell division inhibitors MinC and MinD act in concert to form an inhibitor capable of blocking formation of the polar Z ring septums. Rapidly oscillates between the poles of the cell to destabilize FtsZ filaments that have formed before they mature into polar Z rings. {ECO:0000256|ARBA:ARBA00025436}.	0
U5RYI8	CAETHG_2185	Type III effector Hrp-dependent outer protein	30.7958	31.1777	31.3356	31.452	31.7382	31.3814	31.3135	31.5002	31.647	31.5699	31.6315	31.5985	31.8657	31.6355		1.38348	0.0730599	-0.32202	-2.33979			0
U5S0Z2	CAETHG_3241	Serine hydroxymethyltransferase	31.6011	31.9214	31.8378	31.8229	31.766	31.9825	31.8219	31.8221	31.6717	32.2792	32.2066	31.4866	31.8594	31.8876		0.193969	0.692401	-0.0656637	-0.482583	PATHWAY: Amino-acid biosynthesis; glycine biosynthesis; glycine from L-serine: step 1/1. {ECO:0000256|HAMAP-Rule:MF_00051}.; PATHWAY: One-carbon metabolism; tetrahydrofolate interconversion. {ECO:0000256|HAMAP-Rule:MF_00051}.	FUNCTION: Catalyzes the reversible interconversion of serine and glycine with tetrahydrofolate (THF) serving as the one-carbon carrier. This reaction serves as the major source of one-carbon groups required for the biosynthesis of purines, thymidylate, methionine, and other important biomolecules. Also exhibits THF-independent aldolase activity toward beta-hydroxyamino acids, producing glycine an…	(6R)-5,10-methylene-5,6,7,8-tetrahydrofolate + glycine + H2O	(6S)-5,6,7,8-tetrahydrofolate + L-serine
U5RWS4	CAETHG_2970	RDD domain containing protein	31.2811	31.3231	31.4833	31.57	31.4206	31.2807	31.3931	32.0728	31.9119	31.7536	31.7688	31.4157	31.8493	31.7954		2.56726	0.00976667	-0.402228	-3.95494			0
U5S0S4	CAETHG_3166	Diaminopimelate epimerase	31.4468	31.5926	31.4655	31.4102	31.505	31.2364	31.4428	31.6957	31.463	31.6089	31.7081	31.7307	31.8492	31.6759		2.05674	0.0229802	-0.233177	-3.2463	PATHWAY: Amino-acid biosynthesis; L-lysine biosynthesis via DAP pathway; DL-2,6-diaminopimelate from LL-2,6-diaminopimelate: step 1/1. {ECO:0000256|ARBA:ARBA00005196, ECO:0000256|HAMAP-Rule:MF_00197}.	FUNCTION: Catalyzes the stereoinversion of LL-2,6-diaminoheptanedioate (L,L-DAP) to meso-diaminoheptanedioate (meso-DAP), a precursor of L-lysine and an essential component of the bacterial peptidoglycan. {ECO:0000256|HAMAP-Rule:MF_00197}.	(2S,6S)-2,6-diaminoheptanedioate	meso-2,6-diaminoheptanedioate
U5RT88	CAETHG_1694	Proline--tRNA ligase	31.898	32.0116	31.9213	31.6535	31.6477	31.62	31.792	31.7733	31.8724	31.8453	32.049	31.9588	31.8481	31.8911		0.610466	0.295602	-0.0991392	-1.23459		FUNCTION: Catalyzes the attachment of proline to tRNA(Pro) in a two-step reaction: proline is first activated by ATP to form Pro-AMP and then transferred to the acceptor end of tRNA(Pro). {ECO:0000256|HAMAP-Rule:MF_01571}.	ATP + L-proline + tRNA(Pro)	AMP + diphosphate + L-prolyl-tRNA(Pro)
U5RW50	CAETHG_1566	Pyridoxamine 5-phosphate oxidase-related FMN-binding protein	32.1238	32.1514	32.5097	32.2678	31.6946	32.5636	32.2185	31.7449	31.8444	32.0506	32.0184	31.9657	31.8417	31.911		1.31026	0.083283	0.307524	2.24068			0
U5RUX9	CAETHG_0943	CoA-disulfide reductase	30.9628	30.6479	30.5465	30.9268	31.2083	30.8219	30.8524	31.6839	31.5524	31.3062	31.8311	31.5506	31.836	31.6267		3.93607	0.00213592	-0.774343	-6.09891			0
U5RW98	CAETHG_2834	Endoribonuclease L-PSP	31.989	32.2173	32.2155	32.4821	32.0411	31.9432	32.148	32.0324	32.1354	32.1195	31.9439	31.9386	31.8222	31.9987		0.830691	0.195272	0.14936	1.56919			0
U5RR17	CAETHG_0780	DUF362 domain-containing protein	31.4712	31.4503	31.1238	31.271	31.6338	31.44	31.3983	31.8349	31.8464	31.8242	31.8483	31.672	31.8171	31.8072		3.45003	0.00362791	-0.408806	-5.28559			0
U5RSH6	CAETHG_1307	Oxidoreductase domain protein	31.693	31.9323	31.9935	32.2033	31.9198	31.5303	31.8787	31.8837	31.7703	31.87	31.7775	31.8457	31.8151	31.8271		0.213923	0.665661	0.0516303	0.524961			0
U5RTQ9	CAETHG_1896	Phosphoenolpyruvate-protein phosphotransferase	31.688	31.7283	31.6602	32.1583	32.2399	30.9618	31.7394	31.8655	31.6588	31.6634	31.6643	31.5774	31.8049	31.7057		0.0636593	0.89351	0.0336955	0.176198		FUNCTION: General (non sugar-specific) component of the phosphoenolpyruvate-dependent sugar phosphotransferase system (sugar PTS). This major carbohydrate active-transport system catalyzes the phosphorylation of incoming sugar substrates concomitantly with their translocation across the cell membrane. Enzyme I transfers the phosphoryl group from phosphoenolpyruvate (PEP) to the phosphoryl carrier…	L-histidyl-[protein] + phosphoenolpyruvate	N(pros)-phospho-L-histidyl-[protein] + pyruvate
U5RTI9	CAETHG_1686	Tryptophan--tRNA ligase	32.3616	32.2546	31.9079	32.3193	32.4408	31.4224	32.1178	31.9951	31.9035	31.5532	31.9244	31.7279	31.8035	31.8179		0.957143	0.15632	0.299872	1.75173		FUNCTION: Catalyzes the attachment of tryptophan to tRNA(Trp). {ECO:0000256|HAMAP-Rule:MF_00140}.	ATP + L-tryptophan + tRNA(Trp)	AMP + diphosphate + H(+) + L-tryptophanyl-tRNA(Trp)
U5RTS8	CAETHG_1947	50S ribosomal protein L3	31.7768	31.9798	31.8995	31.975	31.8315	32.106	31.9281	31.8495	31.4428	31.6551	31.7984	31.5472	31.8008	31.6823		1.87469	0.0314537	0.245784	2.99996		FUNCTION: One of the primary rRNA binding proteins, it binds directly near the 3'-end of the 23S rRNA, where it nucleates assembly of the 50S subunit. {ECO:0000256|HAMAP-Rule:MF_01325, ECO:0000256|RuleBase:RU003906}.	0
U5RQ57	CAETHG_0498	Cys/Met metabolism pyridoxal-phosphate-dependent protein	32.0082	32.6177	32.725	32.3075	32.0932	33.8039	32.5926	32.1881	32.5531	32.6958	31.838	31.9697	31.7968	32.1736		0.687399	0.2554	0.419005	1.35446			0
U5RVD8	CAETHG_1269	GTP diphosphokinase	31.8003	31.8156	31.8254	31.9288	32.1302	31.5291	31.8382	31.7489	31.7808	31.6916	31.5969	31.6863	31.7922	31.7161		0.739038	0.231174	0.122122	1.43299	PATHWAY: Purine metabolism; ppGpp biosynthesis; ppGpp from GTP: step 1/2. {ECO:0000256|ARBA:ARBA00004976}.	FUNCTION: In eubacteria ppGpp (guanosine 3'-diphosphate 5'-diphosphate) is a mediator of the stringent response that coordinates a variety of cellular activities in response to changes in nutritional abundance. {ECO:0000256|RuleBase:RU003847}.	ATP + GTP	AMP + guanosine 3'-diphosphate 5'-triphosphate
U5S1W2	CAETHG_3395	Transcription termination/antitermination protein NusA	31.7752	31.6891	31.832	31.7352	31.8541	31.671	31.7594	31.6594	31.6861	31.531	31.7344	31.7217	31.791	31.6873		0.80078	0.205525	0.0721788	1.52515		FUNCTION: Participates in both transcription termination and antitermination. {ECO:0000256|HAMAP-Rule:MF_00945}.	0
U5RUU6	CAETHG_0906	Chorismate synthase	31.9075	32.125	31.4087	31.6055	32.2645	31.5334	31.8074	31.9974	31.454	31.418	31.9664	31.8435	31.7875	31.7445		0.13949	0.770699	0.0629663	0.361444	PATHWAY: Metabolic intermediate biosynthesis; chorismate biosynthesis; chorismate from D-erythrose 4-phosphate and phosphoenolpyruvate: step 7/7. {ECO:0000256|ARBA:ARBA00005044, ECO:0000256|HAMAP-Rule:MF_00300}.	FUNCTION: Catalyzes the anti-1,4-elimination of the C-3 phosphate and the C-6 proR hydrogen from 5-enolpyruvylshikimate-3-phosphate (EPSP) to yield chorismate, which is the branch point compound that serves as the starting substrate for the three terminal pathways of aromatic amino acid biosynthesis. This reaction introduces a second double bond into the aromatic ring system. {ECO:0000256|HAMAP-R…	5-O-(1-carboxyvinyl)-3-phosphoshikimate	chorismate + phosphate
U5S154	CAETHG_3311	Cell division protein FtsA	31.2941	31.235	31.2433	30.9967	31.3904	31.3709	31.255	31.7542	31.6826	31.5499	31.8178	31.669	31.774	31.7079		4.15384	0.002	-0.452875	-6.4862		FUNCTION: Cell division protein that is involved in the assembly of the Z ring. May serve as a membrane anchor for the Z ring. {ECO:0000256|HAMAP-Rule:MF_02033, ECO:0000256|PIRNR:PIRNR003101}.	0
U5RZ26	CAETHG_3825	ABC-type transporter, integral membrane subunit	21.3214	22.0499	21.4286	21.08	22.5108	20.5204	21.4852	31.5555	31.709	31.6863	31.7036	31.7988	31.7712	31.7041	+	11.0875	0.004	-10.2189	-35.1766			0
U5RRR0	CAETHG_1211	ABC-type transporter, periplasmic subunit family 3	31.6815	31.6412	31.4501	31.589	31.6786	31.9121	31.6588	31.6348	31.7056	31.7477	31.6077	31.7916	31.7696	31.7095		0.321397	0.534439	-0.0507396	-0.738659			0
U5RSY0	CAETHG_0215	Aminotransferase	31.5708	31.2169	30.9689	30.9576	31.1829	31.5598	31.2428	30.9355	31.0656	30.9094	31.104	31.7187	31.7675	31.2501		0.0128539	0.979699	-0.00726318	-0.0374844			0
U5RNT0	CAETHG_0125	Acetolactate synthase small subunit	31.9487	31.5559	31.3904	31.2632	31.5477	31.6654	31.5619	31.7597	31.6636	31.7487	31.8686	32.1503	31.7647	31.8259		1.29077	0.0866764	-0.264046	-2.21419	PATHWAY: Amino-acid biosynthesis; L-isoleucine biosynthesis; L-isoleucine from 2-oxobutanoate: step 1/4. {ECO:0000256|ARBA:ARBA00004974, ECO:0000256|RuleBase:RU368092}.; PATHWAY: Amino-acid biosynthesis; L-valine biosynthesis; L-valine from pyruvate: step 1/4. {ECO:0000256|ARBA:ARBA00005025, ECO:0000256|RuleBase:RU368092}.	FUNCTION: Catalyzes the conversion of 2 pyruvate molecules into acetolactate in the first common step of the biosynthetic pathway of the branched-amino acids such as leucine, isoleucine, and valine. {ECO:0000256|RuleBase:RU368092}.	H(+) + 2 pyruvate	(2S)-2-acetolactate + CO2
U5RNZ5	CAETHG_0258	UDP-glucose 4-epimerase	31.7862	31.8449	31.8722	31.9476	31.7234	31.7835	31.8263	31.7872	31.8502	31.9892	31.8294	31.8375	31.762	31.8426		0.137721	0.772329	-0.0163132	-0.357361	PATHWAY: Carbohydrate metabolism; galactose metabolism. {ECO:0000256|ARBA:ARBA00004947, ECO:0000256|RuleBase:RU366046}.		UDP-alpha-D-glucose	UDP-alpha-D-galactose
U5S1Y2	CAETHG_3420	Adenylosuccinate lyase	31.9497	31.9637	32.0654	31.8891	31.8387	32.0791	31.9643	31.7128	31.7902	31.8277	31.9658	31.6792	31.7545	31.7884		1.94566	0.0280521	0.175909	3.09572	PATHWAY: Purine metabolism; AMP biosynthesis via de novo pathway; AMP from IMP: step 2/2. {ECO:0000256|ARBA:ARBA00004734, ECO:0000256|RuleBase:RU361172}.; PATHWAY: Purine metabolism; IMP biosynthesis via de novo pathway; 5-amino-1-(5-phospho-D-ribosyl)imidazole-4-carboxamide from 5-amino-1-(5-phospho-D-ribosyl)imidazole-4-carboxylate: step 2/2. {ECO:0000256|ARBA:ARBA00004706, ECO:0000256|RuleBase…		(2S)-2-[5-amino-1-(5-phospho-beta-D-ribosyl)imidazole-4-carboxamido]succinate	5-amino-1-(5-phospho-beta-D-ribosyl)imidazole-4-carboxamide + fumarate
U5RVL8	CAETHG_2566	DNA binding domain protein, excisionase family	31.2409	31.5292	31.117	31.5737	31.9219	31.9849	31.5613	31.7085	31.7927	31.7681	31.6471	31.6212	31.751	31.7148		0.500353	0.370088	-0.153503	-1.05564			0
U5RXP8	CAETHG_3297	Alanine--tRNA ligase	31.5471	31.1115	31.2785	30.8514	30.9961	31.1652	31.1583	31.2644	31.2163	31.1355	31.7437	31.6275	31.7509	31.4564		1.1152	0.119237	-0.298086	-1.97346		FUNCTION: Catalyzes the attachment of alanine to tRNA(Ala) in a two-step reaction: alanine is first activated by ATP to form Ala-AMP and then transferred to the acceptor end of tRNA(Ala). Also edits incorrectly charged Ser-tRNA(Ala) and Gly-tRNA(Ala) via its editing domain. {ECO:0000256|ARBA:ARBA00024779, ECO:0000256|HAMAP-Rule:MF_00036}.	ATP + L-alanine + tRNA(Ala)	AMP + diphosphate + L-alanyl-tRNA(Ala)
U5RWY5	CAETHG_2892	Chaperone protein DnaJ	31.8027	31.7373	31.7818	31.9819	32.0597	31.8579	31.8702	31.7875	31.6691	31.6712	31.7476	31.7058	31.7368	31.7197		1.69491	0.0433514	0.150535	2.75832		FUNCTION: Participates actively in the response to hyperosmotic and heat shock by preventing the aggregation of stress-denatured proteins and by disaggregating proteins, also in an autonomous, DnaK-independent fashion. Unfolded proteins bind initially to DnaJ; upon interaction with the DnaJ-bound protein, DnaK hydrolyzes its bound ATP, resulting in the formation of a stable complex. GrpE releases…	0
U5RZS1	CAETHG_2822	Methylglyoxal synthase	31.801	31.6664	31.6558	31.4998	31.6201	31.5404	31.6306	31.4973	31.3551	31.3495	31.5505	31.6699	31.7153	31.5229		0.724552	0.237717	0.107643	1.4111		FUNCTION: Catalyzes the formation of methylglyoxal from dihydroxyacetone phosphate. {ECO:0000256|HAMAP-Rule:MF_00549}.	dihydroxyacetone phosphate	methylglyoxal + phosphate
U5S2Z7	CAETHG_3802	PemK family protein	31.8454	31.9045	31.659	32.0624	31.9448	31.4427	31.8098	31.9083	31.7719	31.9869	31.7635	31.8887	31.7051	31.8374		0.102009	0.829822	-0.0275866	-0.272659			0
U5RSB3	CAETHG_1431	Beta-lactamase	32.4855	32.1781	31.8676	31.5133	31.6808	31.2924	31.8363	30.824	30.9202	31.152	30.9945	31.2354	31.701	31.1378		2.00013	0.0256349	0.698455	3.16946			0
U5RSG1	CAETHG_1476	Orotate phosphoribosyltransferase	31.1371	31.1768	31.3159	31.1381	32.7413	31.6009	31.5184	31.5051	31.6922	32.2344	31.998	32.0638	31.7	31.8656		0.61763	0.291329	-0.347226	-1.24591	PATHWAY: Pyrimidine metabolism; UMP biosynthesis via de novo pathway; UMP from orotate: step 1/2. {ECO:0000256|ARBA:ARBA00004889, ECO:0000256|HAMAP-Rule:MF_01208}.	FUNCTION: Catalyzes the transfer of a ribosyl phosphate group from 5-phosphoribose 1-diphosphate to orotate, leading to the formation of orotidine monophosphate (OMP). {ECO:0000256|HAMAP-Rule:MF_01208}.	diphosphate + orotidine 5'-phosphate	5-phospho-alpha-D-ribose 1-diphosphate + orotate
U5RUV6	CAETHG_0918	UPF0210 protein CAETHG_0918	32.0259	32.1838	32.2787	32.3532	31.9149	32.2849	32.1736	31.6847	31.7989	31.8745	31.663	31.9674	31.6975	31.781		3.00877	0.00488636	0.392567	4.60007			0
U5S2S9	CAETHG_3705	N-(5'-phosphoribosyl)anthranilate isomerase	31.7567	31.5814	31.1093	31.5736	31.7445	31.0559	31.4702	32.0879	31.6224	31.4593	32.1807	31.5897	31.6938	31.7723		0.945781	0.15973	-0.302054	-1.73554	PATHWAY: Amino-acid biosynthesis; L-tryptophan biosynthesis; L-tryptophan from chorismate: step 3/5. {ECO:0000256|ARBA:ARBA00004664, ECO:0000256|HAMAP-Rule:MF_00135}.		N-(5-phospho-beta-D-ribosyl)anthranilate	1-(2-carboxyphenylamino)-1-deoxy-D-ribulose 5-phosphate
U5RX93	CAETHG_1975	Protein-arginine kinase	31.6438	31.6187	31.6048	31.9461	31.9176	31.4247	31.6926	31.6406	31.4898	31.3594	31.6399	31.5412	31.6934	31.5607		0.6971	0.250357	0.131903	1.36933		FUNCTION: Catalyzes the specific phosphorylation of arginine residues in proteins. {ECO:0000256|HAMAP-Rule:MF_00602}.	ATP + L-arginyl-[protein]	ADP + H(+) + N(omega)-phospho-L-arginyl-[protein]
U5RRA1	CAETHG_1076	RelA_SpoT domain-containing protein	31.941	31.8921	32.1402	32.6022	32.1647	32.2346	32.1625	31.9082	31.9859	32.0729	31.7854	31.6405	31.6927	31.8476		1.52317	0.0585617	0.314879	2.52788			0
U5RV14	CAETHG_2395	Nickel pincer cofactor biosynthesis protein LarC	30.8682	30.7998	30.5706	31.422	31.7025	31.4776	31.1401	31.3719	31.3559	31.4237	31.6201	31.4613	31.6898	31.4871		0.989569	0.147029	-0.346988	-1.79773			0
U5RVQ0	CAETHG_1399	CRISPR-associated protein	31.8698	31.3763	31.7021	31.9035	32.0161	32.0554	31.8205	31.8794	31.8459	31.8465	31.8739	31.7769	31.6828	31.8176		0.00951296	0.983922	0.00297546	0.0278448			0
U5RP92	CAETHG_0372	Carbamoyltransferase	24.59	25.1902	25.1188	26.3117	25.863	26.4215	25.5825	25.6412	25.6722	25.3881	33.0665	26.7067	31.6744	28.0248		0.92679	0.165374	-2.44232	-1.7084	PATHWAY: Protein modification; [NiFe] hydrogenase maturation. {ECO:0000256|ARBA:ARBA00004711}.		ATP + C-terminal L-cysteinyl-[HypE protein] + carbamoyl phosphate + H2O	AMP + C-terminal S-carboxamide-L-cysteinyl-[HypE protein] + diphosphate + H(+) + phosphate
U5RX69	CAETHG_1945	50S ribosomal protein L23	31.5743	31.9513	31.8866	31.7204	31.6449	31.9334	31.7852	31.3529	31.2517	31.3484	31.8749	31.7083	31.6708	31.5345		1.18432	0.104652	0.250677	2.0688		FUNCTION: One of the early assembly proteins it binds 23S rRNA. One of the proteins that surrounds the polypeptide exit tunnel on the outside of the ribosome. Forms the main docking site for trigger factor binding to the ribosome. {ECO:0000256|HAMAP-Rule:MF_01369}.	0
U5RUI5	CAETHG_0786	Radical SAM domain protein	32.1641	31.8197	31.9924	31.9704	32.0705	32.215	32.0387	31.8124	31.7589	31.6937	32.0094	31.744	31.6687	31.7812		2.12876	0.0209362	0.257493	3.34448			0
U5RYE8	CAETHG_3404	Polyribonucleotide nucleotidyltransferase	31.5922	31.5249	31.5203	31.438	31.3141	31.7338	31.5205	31.4641	31.6232	31.488	31.8585	31.4829	31.661	31.5963		0.405817	0.453032	-0.0757389	-0.893059		FUNCTION: Involved in mRNA degradation. Catalyzes the phosphorolysis of single-stranded polyribonucleotides processively in the 3'- to 5'-direction. {ECO:0000256|HAMAP-Rule:MF_01595}.	phosphate + RNA(n+1)	a ribonucleoside 5'-diphosphate + RNA(n)
U5RYX2	CAETHG_2555	Cell wall binding repeat 2-containing protein	31.8913	32.0271	32.1028	31.7543	31.4227	30.9781	31.696	30.8563	30.6273	31.1864	31.3012	31.7858	31.6485	31.2342		1.01585	0.141516	0.461816	1.83479			0
U5RPN8	CAETHG_0466	XshC-Cox1-family protein	31.7979	31.6863	31.7717	31.7406	31.9332	31.873	31.8004	31.4063	31.7725	31.7298	31.963	31.5364	31.6466	31.6758		0.737178	0.231937	0.124678	1.43019			0
U5S394	CAETHG_3922	Deoxyribose-phosphate aldolase	31.4834	31.8731	31.6085	32.1678	31.8716	31.7239	31.788	31.8213	31.9378	31.8931	31.5731	31.6072	31.6413	31.7457		0.13964	0.770816	0.0423857	0.36179	PATHWAY: Carbohydrate degradation; 2-deoxy-D-ribose 1-phosphate degradation; D-glyceraldehyde 3-phosphate and acetaldehyde from 2-deoxy-alpha-D-ribose 1-phosphate: step 2/2. {ECO:0000256|HAMAP-Rule:MF_00114}.	FUNCTION: Catalyzes a reversible aldol reaction between acetaldehyde and D-glyceraldehyde 3-phosphate to generate 2-deoxy-D-ribose 5-phosphate. {ECO:0000256|HAMAP-Rule:MF_00114}.	2-deoxy-D-ribose 5-phosphate	acetaldehyde + D-glyceraldehyde 3-phosphate
U5RTG3	CAETHG_1796	Stage 0 sporulation protein A homolog	26.2952	26.7649	27.036	27.2501	26.0752	26.2559	26.6129	26.7309	27.2128	27.2748	31.6665	31.7098	31.6395	29.3724		1.59908	0.0513881	-2.75951	-2.62976		FUNCTION: May play the central regulatory role in sporulation. It may be an element of the effector pathway responsible for the activation of sporulation genes in response to nutritional stress. Spo0A may act in concert with spo0H (a sigma factor) to control the expression of some genes that are critical to the sporulation process. {ECO:0000256|ARBA:ARBA00024867}.	0
U5RQB1	CAETHG_0553	Alcohol dehydrogenase zinc-binding domain protein	31.6277	31.8303	31.9829	30.8573	31.2079	31.9731	31.5799	31.743	31.4203	31.2239	31.9121	31.7781	31.6204	31.6163		0.0615849	0.8954	-0.0364281	-0.170796			0
U5RTZ3	CAETHG_1981	Glycine--tRNA ligase	31.9722	31.7492	31.9166	31.5859	31.4817	31.6919	31.7329	31.6546	31.6772	31.8014	31.8676	31.6628	31.619	31.7138		0.0810554	0.865833	0.0191345	0.220729		FUNCTION: Catalyzes the attachment of glycine to tRNA(Gly). {ECO:0000256|HAMAP-Rule:MF_00253}.	ATP + glycine + tRNA(Gly)	AMP + diphosphate + glycyl-tRNA(Gly)
U5RU59	CAETHG_2046	3-oxoacyl-[acyl-carrier-protein] reductase	31.3755	31.614	31.4434	31.8511	31.8147	31.3017	31.5667	31.1564	31.1046	31.1581	31.6586	31.5606	31.6173	31.3759		0.678151	0.259169	0.190817	1.34024	PATHWAY: Lipid metabolism; fatty acid biosynthesis. {ECO:0000256|ARBA:ARBA00005194, ECO:0000256|RuleBase:RU366074}.	FUNCTION: Catalyzes the NADPH-dependent reduction of beta-ketoacyl-ACP substrates to beta-hydroxyacyl-ACP products, the first reductive step in the elongation cycle of fatty acid biosynthesis. {ECO:0000256|RuleBase:RU366074}.	a (3R)-hydroxyacyl-[ACP] + NADP(+)	a 3-oxoacyl-[ACP] + H(+) + NADPH
U5RWD3	CAETHG_2828	50S ribosomal protein L21	31.9185	33.0408	32.1945	32.0994	31.915	32.2518	32.2367	31.6223	31.4921	31.6249	31.1793	30.8303	31.6073	31.3927		2.53672	0.0103045	0.843966	3.91156		FUNCTION: This protein binds to 23S rRNA in the presence of protein L20. {ECO:0000256|HAMAP-Rule:MF_01363, ECO:0000256|RuleBase:RU000562}.	0
U5RYV2	CAETHG_2327	Transcription termination factor Rho	32.4269	32.2776	32.4318	32.6111	32.5389	32.219	32.4176	31.598	31.4656	31.4204	31.6422	31.501	31.6015	31.5382		6.67488	0.00278261	0.879407	12.4191		FUNCTION: Facilitates transcription termination by a mechanism that involves Rho binding to the nascent RNA, activation of Rho's RNA-dependent ATPase activity, and release of the mRNA from the DNA template. {ECO:0000256|HAMAP-Rule:MF_01884}.	0
U5RV17	CAETHG_1139	D-alanine--D-alanine ligase	31.5618	31.4353	31.2291	31.0717	31.5702	31.4354	31.3839	31.5312	31.2639	31.049	31.6007	31.5519	31.5979	31.4324		0.155085	0.748483	-0.048529	-0.397005	PATHWAY: Cell wall biogenesis; peptidoglycan biosynthesis. {ECO:0000256|HAMAP-Rule:MF_00047}.	FUNCTION: Cell wall formation. {ECO:0000256|HAMAP-Rule:MF_00047}.	ATP + 2 D-alanine	ADP + D-alanyl-D-alanine + H(+) + phosphate
U5RZP4	CAETHG_4004	Deoxyribose-phosphate aldolase/phospho-2-dehydro-3-deoxyheptonate aldolase	31.3401	31.4296	31.6755	31.52	31.4092	32.2292	31.6006	31.7689	31.5549	31.8384	31.9969	31.8173	31.5972	31.7623		0.513577	0.360614	-0.161674	-1.07766			0
U5RXM1	CAETHG_2097	endopeptidase La	31.8359	31.6597	31.8761	31.7275	31.6335	31.7779	31.7518	31.8205	31.7638	31.6476	31.6289	31.4798	31.5886	31.6549		0.799771	0.205699	0.0969019	1.52366			Hydrolysis of proteins in presence of ATP.
U5RXS9	CAETHG_1959	50S ribosomal protein L11	31.8116	31.9708	32.1347	31.8972	31.6174	32.0696	31.9169	32.0096	31.5512	31.7811	31.6439	31.7361	31.5843	31.7177		1.09323	0.123401	0.199207	1.94299		FUNCTION: Forms part of the ribosomal stalk which helps the ribosome interact with GTP-bound translation factors. {ECO:0000256|HAMAP-Rule:MF_00736, ECO:0000256|RuleBase:RU003979}.	0
U5RU58	CAETHG_1928	50S ribosomal protein L15	32.7117	32.4713	32.6725	32.4581	32.3886	32.6783	32.5634	31.9081	31.9652	32.0986	31.6398	31.6017	31.5803	31.799		4.53183	0.00158904	0.764476	7.19635		FUNCTION: Binds to the 23S rRNA. {ECO:0000256|HAMAP-Rule:MF_01341}.	0
U5RXI1	CAETHG_3099	Homoserine dehydrogenase	31.4389	31.4154	31.2633	31.4269	31.4642	31.4485	31.4095	31.4488	31.3899	31.4613	31.4954	31.5496	31.5791	31.4873		1.05178	0.132708	-0.0778068	-1.8852	PATHWAY: Amino-acid biosynthesis; L-methionine biosynthesis via de novo pathway; L-homoserine from L-aspartate: step 3/3. {ECO:0000256|ARBA:ARBA00005062, ECO:0000256|RuleBase:RU000579}.; PATHWAY: Amino-acid biosynthesis; L-threonine biosynthesis; L-threonine from L-aspartate: step 3/5. {ECO:0000256|ARBA:ARBA00005056, ECO:0000256|RuleBase:RU000579}.		L-homoserine + NAD(+)	H(+) + L-aspartate 4-semialdehyde + NADH
U5RTY1	CAETHG_0589	Carbamoyl-phosphate synthase large chain	31.7929	31.7389	31.8411	31.9255	31.7942	32.0429	31.8559	31.8029	31.788	31.8036	31.9439	31.6911	31.5778	31.7679		0.652832	0.272212	0.0880537	1.30106	PATHWAY: Amino-acid biosynthesis; L-arginine biosynthesis; carbamoyl phosphate from bicarbonate: step 1/1. {ECO:0000256|HAMAP-Rule:MF_01210}.; PATHWAY: Pyrimidine metabolism; UMP biosynthesis via de novo pathway; (S)-dihydroorotate from bicarbonate: step 1/3. {ECO:0000256|HAMAP-Rule:MF_01210}.		2 ATP + H2O + hydrogencarbonate + L-glutamine	2 ADP + carbamoyl phosphate + 2 H(+) + L-glutamate + phosphate
U5RSQ2	CAETHG_0118	2-dehydropantoate 2-reductase	32.1236	31.7596	31.7299	31.6395	31.7206	31.3551	31.7214	31.822	31.7449	31.6692	31.8838	31.643	31.572	31.7225		0.00338045	0.994341	-0.00111008	-0.00996342	PATHWAY: Cofactor biosynthesis; (R)-pantothenate biosynthesis; (R)-pantoate from 3-methyl-2-oxobutanoate: step 2/2. {ECO:0000256|RuleBase:RU362068}.	FUNCTION: Catalyzes the NADPH-dependent reduction of ketopantoate into pantoic acid. {ECO:0000256|RuleBase:RU362068}.	(R)-pantoate + NADP(+)	2-dehydropantoate + H(+) + NADPH
U5RT08	CAETHG_0485	Calcineurin-like phosphoesterase superfamily domain containing protein	22.5267	20.5839	22.7838	21.8531	22.4603	22.6246	22.1387	21.1038	20.096	21.9071	31.6199	31.3333	31.572	26.272		0.947708	0.159133	-4.1333	-1.73829			0
U5RTR9	CAETHG_1773	Phospholipid/glycerol acyltransferase	31.3698	31.268	31.4161	31.657	31.4811	31.4836	31.4459	31.5945	31.6006	31.1756	31.566	31.4509	31.546	31.4889		0.204236	0.67736	-0.0430002	-0.50451			0
U5RPR5	CAETHG_0351	Peptidyl-prolyl cis-trans isomerase	30.8621	30.9533	30.9543	31.2672	31.1367	31.0969	31.0451	31.2813	31.0532	31.2033	31.3683	31.5444	31.5385	31.3315		1.78633	0.0376239	-0.286413	-2.88106		FUNCTION: PPIases accelerate the folding of proteins. It catalyzes the cis-trans isomerization of proline imidic peptide bonds in oligopeptides. {ECO:0000256|ARBA:ARBA00002388, ECO:0000256|RuleBase:RU363019}.	[protein]-peptidylproline (omega	180)
U5RSE5	CAETHG_1277	Preprotein translocase, YajC subunit	31.7381	31.598	31.8649	31.7638	31.7104	31.8773	31.7587	31.675	31.6599	31.644	31.9445	31.7172	31.5307	31.6952		0.412226	0.446363	0.063509	0.904394			0
U5RRM4	CAETHG_1125	uroporphyrinogen-III C-methyltransferase	31.8153	32.1492	32.4763	32.6887	31.9915	32.1796	32.2168	32.0446	31.8943	32.0607	31.809	31.7249	31.5286	31.8437		1.44335	0.0676425	0.373066	2.42053			0
U5RXP6	CAETHG_3292	Transcriptional regulator, BadM/Rrf2 family	31.9156	32.1182	31.8827	32.0504	32.1238	31.3422	31.9055	31.6586	31.1822	31.3223	31.3257	31.6565	31.5203	31.4443		2.0169	0.0250387	0.461185	3.19219			0
U5RY67	CAETHG_2079	Amidohydrolase 2	30.296	30.7255	31.3928	31.6082	30.5791	30.9709	30.9287	31.0168	30.9098	30.9421	31.4317	30.9115	31.5185	31.1217		0.369774	0.484686	-0.193004	-0.828346			0
U5RY95	CAETHG_3339	Methionyl-tRNA formyltransferase	31.0463	31.5338	31.4545	31.7021	31.4982	31.5711	31.4677	31.7202	31.6344	31.3815	31.472	31.3484	31.51	31.5111		0.156741	0.747206	-0.0434348	-0.400737		FUNCTION: Attaches a formyl group to the free amino group of methionyl-tRNA(fMet). The formyl group appears to play a dual role in the initiator identity of N-formylmethionyl-tRNA by promoting its recognition by IF2 and preventing the misappropriation of this tRNA by the elongation apparatus. {ECO:0000256|ARBA:ARBA00002606, ECO:0000256|HAMAP-Rule:MF_00182}.	(6S)-10-formyltetrahydrofolate + L-methionyl-tRNA(fMet)	(6S)-5,6,7,8-tetrahydrofolate + H(+) + N-formyl-L-methionyl-tRNA(fMet)
U5RW72	CAETHG_2799	4Fe-4S ferredoxin, iron-sulpur binding domain-containing protein	30.9381	31.2323	31.4285	31.5866	31.1941	31.7817	31.3602	31.5938	31.4198	31.5122	31.0257	31.3911	31.5094	31.4087		0.124848	0.792957	-0.0484765	-0.327345			0
U5RUU9	CAETHG_2325	CTP synthase	31.3738	31.6088	31.7551	31.2919	31.4182	31.3665	31.4691	31.5679	31.4622	31.571	31.5573	31.3813	31.4969	31.5061		0.189956	0.697352	-0.0370331	-0.473942	PATHWAY: Pyrimidine metabolism; CTP biosynthesis via de novo pathway; CTP from UDP: step 2/2. {ECO:0000256|ARBA:ARBA00005171, ECO:0000256|HAMAP-Rule:MF_01227}.	FUNCTION: Catalyzes the ATP-dependent amination of UTP to CTP with either L-glutamine or ammonia as the source of nitrogen. Regulates intracellular CTP levels through interactions with the four ribonucleotide triphosphates. {ECO:0000256|HAMAP-Rule:MF_01227}.	ATP + H2O + L-glutamine + UTP	ADP + CTP + 2 H(+) + L-glutamate + phosphate
U5RSL5	CAETHG_1357	2,3,4,5-tetrahydropyridine-2,6-dicarboxylate N-acetyltransferase	31.5296	31.5217	31.4403	31.527	31.5328	31.5215	31.5122	31.3157	31.1435	31.2152	31.1152	31.4804	31.492	31.2937		2.00885	0.0252055	0.218519	3.18127	PATHWAY: Amino-acid biosynthesis; L-lysine biosynthesis via DAP pathway; LL-2,6-diaminopimelate from (S)-tetrahydrodipicolinate (acetylase route): step 1/3. {ECO:0000256|HAMAP-Rule:MF_01691}.	FUNCTION: Catalyzes the transfer of an acetyl group from acetyl-CoA to tetrahydrodipicolinate. {ECO:0000256|HAMAP-Rule:MF_01691}.	(S)-2,3,4,5-tetrahydrodipicolinate + acetyl-CoA + H2O	CoA + L-2-acetamido-6-oxoheptanedioate
U5RWI5	CAETHG_2730	GTP cyclohydrolase 1	31.6387	31.63	31.8072	31.5491	31.4717	31.8245	31.6535	31.5953	31.4677	31.5361	31.6142	31.5874	31.4795	31.5467		0.928354	0.165199	0.106838	1.71064	PATHWAY: Cofactor biosynthesis; 7,8-dihydroneopterin triphosphate biosynthesis; 7,8-dihydroneopterin triphosphate from GTP: step 1/1. {ECO:0000256|ARBA:ARBA00005080, ECO:0000256|HAMAP-Rule:MF_00223}.		GTP + H2O	7,8-dihydroneopterin 3'-triphosphate + formate + H(+)
U5RRD5	CAETHG_0905	Bifunctional chorismate mutase/prephenate dehydratase	31.2284	30.9893	30.6893	31.2114	32.1562	31.053	31.2213	31.4769	31.3863	30.9655	31.31	31.3993	31.4585	31.3327		0.208048	0.674097	-0.111466	-0.512585	PATHWAY: Amino-acid biosynthesis; L-phenylalanine biosynthesis; phenylpyruvate from prephenate: step 1/1. {ECO:0000256|ARBA:ARBA00004741}.; PATHWAY: Metabolic intermediate biosynthesis; prephenate biosynthesis; prephenate from chorismate: step 1/1. {ECO:0000256|ARBA:ARBA00004817}.	FUNCTION: Catalyzes the Claisen rearrangement of chorismate to prephenate and the decarboxylation/dehydration of prephenate to phenylpyruvate. {ECO:0000256|ARBA:ARBA00002364}.	H(+) + prephenate	3-phenylpyruvate + CO2 + H2O
U5RRZ9	CAETHG_1270	Adenine phosphoribosyltransferase	31.9106	31.8593	31.9322	31.7327	31.7692	31.9085	31.8521	31.3224	31.3023	31.4333	31.5049	31.5625	31.4563	31.4303		4.87242	0.00165517	0.421804	7.88158	PATHWAY: Purine metabolism; AMP biosynthesis via salvage pathway; AMP from adenine: step 1/1. {ECO:0000256|ARBA:ARBA00004659, ECO:0000256|HAMAP-Rule:MF_00004}.	FUNCTION: Catalyzes a salvage reaction resulting in the formation of AMP, that is energically less costly than de novo synthesis. {ECO:0000256|HAMAP-Rule:MF_00004}.	AMP + diphosphate	5-phospho-alpha-D-ribose 1-diphosphate + adenine
U5S0L9	CAETHG_2953	Bifunctional purine biosynthesis protein PurH	31.555	31.5708	31.4953	31.0301	31.2009	30.999	31.3085	31.0134	31.1023	31.028	31.4484	31.6558	31.4279	31.2793		0.069097	0.885192	0.0292072	0.190263	PATHWAY: Purine metabolism; IMP biosynthesis via de novo pathway; 5-formamido-1-(5-phospho-D-ribosyl)imidazole-4-carboxamide from 5-amino-1-(5-phospho-D-ribosyl)imidazole-4-carboxamide (10-formyl THF route): step 1/1. {ECO:0000256|ARBA:ARBA00004954, ECO:0000256|HAMAP-Rule:MF_00139}.; PATHWAY: Purine metabolism; IMP biosynthesis via de novo pathway; IMP from 5-formamido-1-(5-phospho-D-ribosyl)imid…		(6S)-10-formyltetrahydrofolate + 5-amino-1-(5-phospho-beta-D-ribosyl)imidazole-4-carboxamide	(6S)-5,6,7,8-tetrahydrofolate + 5-formamido-1-(5-phospho-D-ribosyl)imidazole-4-carboxamide
U5S1S1	CAETHG_3350	DAK2 domain fusion protein YloV	31.7107	31.645	31.7636	31.2787	31.4917	31.3635	31.5422	31.3706	31.3536	31.3324	31.4849	31.3939	31.423	31.3931		0.987902	0.147177	0.149132	1.79537			0
U5RY60	CAETHG_3304	50S ribosomal subunit assembly factor BipA	31.6955	31.5682	31.6495	31.6415	31.5615	31.5742	31.6151	31.4599	31.4887	31.4923	31.6754	31.5752	31.4184	31.5183		1.28133	0.0883541	0.096736	2.20136		FUNCTION: A 50S ribosomal subunit assembly protein with GTPase activity, required for 50S subunit assembly at low temperatures, may also play a role in translation. Binds GTP and analogs. Binds the 70S ribosome between the 30S and 50S subunits, in a similar position as ribosome-bound EF-G; it contacts a number of ribosomal proteins, both rRNAs and the A-site tRNA. {ECO:0000256|HAMAP-Rule:MF_00849…	GTP + H2O	GDP + H(+) + phosphate
U5RXP0	CAETHG_1826 CAETHG_3282	Chaperone protein DnaK	30.5595	30.7353	29.2908	31.6614	32.0984	28.8235	30.5282	31.5254	30.9696	30.5557	31.3846	31.3231	31.4158	31.1957		0.604765	0.299265	-0.667542	-1.22555			0
U5RU95	CAETHG_2081	Carbamate kinase	29.61	30.3676	31.4399	31.64	30.21	31.295	30.7604	31.3165	31.215	31.4358	31.1724	31.1082	31.4157	31.2773		0.808989	0.202424	-0.516858	-1.53727	PATHWAY: Metabolic intermediate metabolism; carbamoyl phosphate degradation; CO(2) and NH(3) from carbamoyl phosphate: step 1/1. {ECO:0000256|ARBA:ARBA00005118}.		ATP + hydrogencarbonate + NH4(+)	ADP + carbamoyl phosphate + H(+) + H2O
U5RPE8	CAETHG_0224	Selenium metabolism protein YedF	31.1914	31.4381	31.1855	31.3274	31.3125	31.018	31.2455	31.336	30.8756	31.4909	31.0147	31.47	31.4112	31.2664		0.0621724	0.894963	-0.0208782	-0.172328			0
U5RXC3	CAETHG_3147	UDP-N-acetylmuramoyl-L-alanyl-D-glutamate--2,6-diaminopimelate ligase	31.4651	31.5403	31.5257	31.0799	31.3012	31.3123	31.3708	31.4772	31.3625	31.5276	31.1437	31.4323	31.4044	31.3913		0.0836736	0.860516	-0.0205196	-0.227316	PATHWAY: Cell wall biogenesis; peptidoglycan biosynthesis. {ECO:0000256|HAMAP-Rule:MF_00208, ECO:0000256|RuleBase:RU004135}.	FUNCTION: Catalyzes the addition of meso-diaminopimelic acid to the nucleotide precursor UDP-N-acetylmuramoyl-L-alanyl-D-glutamate (UMAG) in the biosynthesis of bacterial cell-wall peptidoglycan. {ECO:0000256|HAMAP-Rule:MF_00208}.	ATP + meso-2,6-diaminoheptanedioate + UDP-N-acetyl-alpha-D-muramoyl-L-alanyl-D-glutamate	ADP + H(+) + phosphate + UDP-N-acetyl-alpha-D-muramoyl-L-alanyl-gamma-D-glutamyl-meso-2,6-diaminoheptanedioate
U5RSK4	CAETHG_1342	Phenylalanine--tRNA ligase alpha subunit	31.1005	31.163	31.1118	30.5474	30.7731	31.1725	30.9781	31.1497	30.9816	30.8731	31.6738	31.3032	31.3986	31.23		0.841095	0.192477	-0.251962	-1.58442			ATP + L-phenylalanine + tRNA(Phe)	AMP + diphosphate + H(+) + L-phenylalanyl-tRNA(Phe)
U5RYC5	CAETHG_2348	ATP synthase gamma chain	31.5323	31.423	31.5811	31.5929	31.4959	31.8138	31.5732	31.3413	31.4808	31.2935	31.5606	31.4002	31.3959	31.412		1.43102	0.0688614	0.161139	2.40392		FUNCTION: Produces ATP from ADP in the presence of a proton gradient across the membrane. The gamma chain is believed to be important in regulating ATPase activity and the flow of protons through the CF(0) complex. {ECO:0000256|ARBA:ARBA00003456, ECO:0000256|HAMAP-Rule:MF_00815}.	0
U5S336	CAETHG_3852	Dipeptidase	31.8547	31.8711	31.7531	31.8058	31.6476	31.6344	31.7611	31.7426	31.61	31.5842	31.2723	31.4882	31.3909	31.5147		1.93114	0.0286256	0.246407	3.0761			0
U5RTT7	CAETHG_1926	Adenylate kinase	31.4782	31.5039	31.6325	31.6129	31.2858	31.2935	31.4678	31.2871	31.3841	31.4893	31.429	31.3826	31.3771	31.3915		0.548642	0.337269	0.0762539	1.13532	PATHWAY: Purine metabolism; AMP biosynthesis via salvage pathway; AMP from ADP: step 1/1. {ECO:0000256|HAMAP-Rule:MF_00235}.	FUNCTION: Catalyzes the reversible transfer of the terminal phosphate group between ATP and AMP. Plays an important role in cellular energy homeostasis and in adenine nucleotide metabolism. {ECO:0000256|HAMAP-Rule:MF_00235}.	AMP + ATP	2 ADP
U5RRE3	CAETHG_0917	UPF0237 protein CAETHG_0917	31.919	31.8755	32.0842	32.0127	31.6087	31.9321	31.9054	31.4318	31.7173	31.6642	31.5128	31.3502	31.3716	31.508		2.83777	0.00634694	0.397393	4.3459			0
U5RX12	CAETHG_2917	RNA polymerase sigma factor SigA	30.9221	31.3914	31.3464	31.1053	31.5232	31.5976	31.3143	31.0809	31.2855	31.2605	31.1695	31.2658	31.3694	31.2386		0.287887	0.57288	0.0757612	0.674369		FUNCTION: Sigma factors are initiation factors that promote the attachment of RNA polymerase to specific initiation sites and are then released. This sigma factor is the primary sigma factor during exponential growth. {ECO:0000256|HAMAP-Rule:MF_00963}.	0
U5RX15	CAETHG_1885	Glutamine--fructose-6-phosphate aminotransferase [isomerizing]	31.211	31.0819	31.2542	31.3521	31.4843	31.8137	31.3662	31.3623	31.6191	31.3358	31.4092	31.3369	31.3546	31.403		0.12264	0.794974	-0.0367991	-0.322141		FUNCTION: Catalyzes the first step in hexosamine metabolism, converting fructose-6P into glucosamine-6P using glutamine as a nitrogen source. {ECO:0000256|HAMAP-Rule:MF_00164}.	D-fructose 6-phosphate + L-glutamine	D-glucosamine 6-phosphate + L-glutamate
U5RZ46	CAETHG_2427	UvrABC system protein A	30.8579	30.9065	31.0442	31.2795	31.014	30.812	30.9857	31.2597	31.2928	31.2675	31.2241	31.2142	31.3507	31.2682		2.54377	0.0102314	-0.282464	-3.92156		FUNCTION: The UvrABC repair system catalyzes the recognition and processing of DNA lesions. UvrA is an ATPase and a DNA-binding protein. A damage recognition complex composed of 2 UvrA and 2 UvrB subunits scans DNA for abnormalities. When the presence of a lesion has been verified by UvrB, the UvrA molecules dissociate. {ECO:0000256|HAMAP-Rule:MF_00205}.	0
U5RRI6	CAETHG_1121	Precorrin-8X methylmutase	31.5434	32.0055	32.329	32.3873	31.6202	32.0481	31.9889	31.2362	31.4047	31.6098	31.1776	31.3699	31.3453	31.3573		2.64139	0.00897738	0.631647	4.06082	PATHWAY: Cofactor biosynthesis; adenosylcobalamin biosynthesis. {ECO:0000256|ARBA:ARBA00004953}.		0
U5RTJ3	CAETHG_1831	Microcompartments protein	30.2508	30.5699	29.006	31.3722	31.8351	29.3393	30.3955	31.6912	30.8316	30.6453	31.1102	31.1264	31.3446	31.1249		0.804664	0.20441	-0.729343	-1.53089			0
U5RTL3	CAETHG_1887	Phosphoglucosamine mutase	30.9767	30.5673	30.995	31.134	31.0979	31.1718	30.9905	31.4865	31.2367	31.1918	31.5428	31.1812	31.3441	31.3305		1.93861	0.0283307	-0.340031	-3.0862		FUNCTION: Catalyzes the conversion of glucosamine-6-phosphate to glucosamine-1-phosphate. {ECO:0000256|HAMAP-Rule:MF_01554, ECO:0000256|RuleBase:RU004327}.	alpha-D-glucosamine 1-phosphate	D-glucosamine 6-phosphate
U5RRJ5	CAETHG_1131	Sulfate-transporting ATPase	31.4279	31.273	31.6831	31.7469	31.9266	31.918	31.6626	31.5546	31.7718	31.7751	31.7397	31.2813	31.338	31.5768		0.254289	0.614523	0.0858275	0.607887			0
U5S1E4	CAETHG_3205	1-deoxy-D-xylulose-5-phosphate synthase	31.4278	31.5307	31.689	31.3984	31.5197	30.8205	31.3977	31.0991	31.2394	31.2756	31.4035	31.3739	31.3335	31.2875		0.377841	0.478547	0.110181	0.842978	PATHWAY: Metabolic intermediate biosynthesis; 1-deoxy-D-xylulose 5-phosphate biosynthesis; 1-deoxy-D-xylulose 5-phosphate from D-glyceraldehyde 3-phosphate and pyruvate: step 1/1. {ECO:0000256|ARBA:ARBA00004980, ECO:0000256|HAMAP-Rule:MF_00315}.	FUNCTION: Catalyzes the acyloin condensation reaction between C atoms 2 and 3 of pyruvate and glyceraldehyde 3-phosphate to yield 1-deoxy-D-xylulose-5-phosphate (DXP). {ECO:0000256|HAMAP-Rule:MF_00315}.	D-glyceraldehyde 3-phosphate + H(+) + pyruvate	1-deoxy-D-xylulose 5-phosphate + CO2
U5RZ41	CAETHG_2422	Cell division ATP-binding protein FtsE	31.3433	31.4136	31.5634	31.7276	31.4879	31.0309	31.4278	31.2706	31.286	31.3781	31.2995	31.2806	31.331	31.3076		0.609453	0.295909	0.120148	1.23298		FUNCTION: Part of the ABC transporter FtsEX involved in cellular division. {ECO:0000256|RuleBase:RU365094}.	0
U5S347	CAETHG_4058	Cytosine deaminase	30.8049	30.7717	30.3946	30.3283	30.5636	30.1145	30.4963	31.1491	31.1731	30.4479	31.0316	31.0861	31.323	31.0351		2.063	0.0228309	-0.538856	-3.25481			0
U5RRP1	CAETHG_1140	Alanine racemase	30.9186	31.0309	30.8056	31.1341	30.8956	31.0513	30.9727	31.2896	31.0144	31.2011	31.1136	31.3328	31.322	31.2123		2.12873	0.0208727	-0.239597	-3.34443	PATHWAY: Amino-acid biosynthesis; D-alanine biosynthesis; D-alanine from L-alanine: step 1/1. {ECO:0000256|HAMAP-Rule:MF_01201}.	FUNCTION: Catalyzes the interconversion of L-alanine and D-alanine. May also act on other amino acids. {ECO:0000256|HAMAP-Rule:MF_01201}.	L-alanine	D-alanine
U5RUM7	CAETHG_0831	HesB-related (Seleno)protein	30.7704	30.6305	30.7649	30.8055	30.7792	30.9552	30.7843	31.3887	31.6541	31.4218	31.6267	31.0323	31.3203	31.4073		3.94349	0.00207843	-0.623037	-6.11187			0
U5RTV9	CAETHG_0569	ABC-type transporter, periplasmic subunit family 3	31.3972	31.2344	31.3626	31.4475	31.5255	31.764	31.4552	31.3596	31.2765	31.2966	31.3546	31.3139	31.3153	31.3194		1.00808	0.142933	0.135795	1.82385			0
U5RWV7	CAETHG_1820	Microcompartments protein	30.6942	30.925	29.5055	31.8477	32.1203	29.1984	30.7152	31.4953	30.826	30.6529	31.6103	31.2036	31.3113	31.1832		0.420869	0.437562	-0.468028	-0.919601			0
U5RYK8	CAETHG_3469	Methyl-accepting chemotaxis sensory transducer	30.7447	30.9283	31.0113	31.2453	31.17	31.1987	31.0497	31.2504	31.2689	31.2444	31.2893	31.0614	31.3005	31.2358		1.24991	0.0931573	-0.186107	-2.15856			0
U5RW62	CAETHG_1581	Redox-sensing transcriptional repressor Rex	31.2099	31.304	31.0896	31.3211	31.4859	31.1567	31.2612	31.2269	31.1966	31.4282	31.3574	31.3045	31.2906	31.3007		0.245305	0.62467	-0.039525	-0.589733		FUNCTION: Modulates transcription in response to changes in cellular NADH/NAD(+) redox state. {ECO:0000256|HAMAP-Rule:MF_01131}.	0
U5RPR6	CAETHG_0501	nicotinate-nucleotide diphosphorylase (carboxylating)	31.203	31.3091	31.3578	31.1121	30.9722	31.3028	31.2095	31.4795	31.3225	31.3558	31.6519	31.645	31.29	31.4575		1.72055	0.0417425	-0.247978	-2.79272	PATHWAY: Cofactor biosynthesis; NAD(+) biosynthesis; nicotinate D-ribonucleotide from quinolinate: step 1/1. {ECO:0000256|ARBA:ARBA00004893}.	FUNCTION: Involved in the catabolism of quinolinic acid (QA). {ECO:0000256|ARBA:ARBA00003237}.	0
U5RS69	CAETHG_1192	ATP-dependent Clp protease proteolytic subunit	31.5559	31.3356	31.285	31.2257	31.262	30.9332	31.2662	31.292	31.522	31.3717	31.361	30.6437	31.284	31.2457		0.0487072	0.921394	0.0204903	0.136795		FUNCTION: Cleaves peptides in various proteins in a process that requires ATP hydrolysis. Has a chymotrypsin-like activity. Plays a major role in the degradation of misfolded proteins. {ECO:0000256|HAMAP-Rule:MF_00444, ECO:0000256|RuleBase:RU000550}.	Hydrolysis of proteins to small peptides in the presence of ATP and magnesium. alpha-casein is the usual test substrate. In the absence of ATP, only oligopeptides shorter than five residues are hydrolyzed (such as succinyl-Leu-Tyr-|-NHMec, and Leu-Tyr-Leu-|-Tyr-Trp, in which cleavage of the -Tyr-|-Leu- and -Tyr-|-Trp bonds also occurs).
U5RX36	CAETHG_1905	Glutamate mutase epsilon subunit	31.1623	31.1086	31.3022	31.2075	31.0063	31.2052	31.1653	30.7688	31.0154	31.0204	31.043	31.2213	31.2783	31.0579		0.636584	0.280645	0.107463	1.27571	PATHWAY: Amino-acid degradation; L-glutamate degradation via mesaconate pathway; acetate and pyruvate from L-glutamate: step 1/4. {ECO:0000256|HAMAP-Rule:MF_01923}.	FUNCTION: Catalyzes the carbon skeleton rearrangement of L-glutamate to L-threo-3-methylaspartate ((2S,3S)-3-methylaspartate). {ECO:0000256|HAMAP-Rule:MF_01923}.	(2S,3S)-3-methyl-L-aspartate	L-glutamate
U5RXD0	CAETHG_2010	UDP-N-acetylmuramate--L-alanine ligase	31.2209	31.1101	30.8952	30.1603	30.7549	30.7221	30.8106	31.2255	31.2026	30.9929	31.4594	31.1232	31.2711	31.2125		1.4511	0.0666576	-0.401865	-2.43097	PATHWAY: Cell wall biogenesis; peptidoglycan biosynthesis. {ECO:0000256|ARBA:ARBA00004752, ECO:0000256|HAMAP-Rule:MF_00046}.	FUNCTION: Cell wall formation. {ECO:0000256|HAMAP-Rule:MF_00046}.	ATP + L-alanine + UDP-N-acetyl-alpha-D-muramate	ADP + H(+) + phosphate + UDP-N-acetyl-alpha-D-muramoyl-L-alanine
U5S0G2	CAETHG_3091	dTDP-glucose 4,6-dehydratase	31.3752	31.2939	31.3772	31.2619	31.378	31.4304	31.3528	31.2322	31.3434	31.1608	31.3784	31.0938	31.2639	31.2454		1.21682	0.0984952	0.107377	2.11335			0
U5RTU2	CAETHG_1931	50S ribosomal protein L18	31.6165	31.6928	31.782	31.5219	31.418	31.9115	31.6571	31.2491	31.2364	31.2748	31.3876	31.5753	31.259	31.3304		2.32283	0.0153944	0.326753	3.61163		FUNCTION: This is one of the proteins that binds and probably mediates the attachment of the 5S RNA into the large ribosomal subunit, where it forms part of the central protuberance. {ECO:0000256|HAMAP-Rule:MF_01337}.	0
U5RXZ3	CAETHG_3443	2-dehydro-3-deoxyphosphogluconate aldolase/4-hydroxy-2-oxoglutarate aldolase	31.2477	31.8612	31.2178	31.2716	31.2147	30.8415	31.2758	31.3782	31.0504	31.5055	30.7567	31.3537	31.2552	31.2166		0.130202	0.783982	0.0591415	0.339897			0
U5RUD5	CAETHG_0734	Lipoprotein	31.3021	31.3374	31.4774	31.4954	31.4332	31.5418	31.4312	31.2036	31.2384	31.2153	31.3168	31.1852	31.2515	31.2351		3.00058	0.00485876	0.196075	4.58777			0
U5RP41	CAETHG_0315	Molybdenum ABC transporter, periplasmic molybdate-binding protein	30.2984	30.9223	31.6538	32.4858	30.7054	34.6086	31.7791	30.5483	32.4703	33.2017	30.4004	31.1506	31.2452	31.5027		0.134391	0.777862	0.276343	0.349649			0
U5RRY0	CAETHG_1286	YigZ family protein	31.1615	30.9143	30.9704	31.044	31.2069	30.8211	31.0197	31.2529	31.2944	31.0177	31.4391	30.9699	31.2424	31.2027		1.09521	0.123224	-0.183039	-1.94574			0
U5RZ15	CAETHG_2590	DUF2140 family protein	31.2773	31.0771	31.2118	31.3154	31.3657	31.2403	31.2479	31.2695	31.2928	31.2907	31.1088	31.0263	31.2395	31.2046		0.3069	0.549128	0.0433324	0.711078			0
U5RQD2	CAETHG_0573	Cyclic pyranopterin monophosphate synthase	31.5669	31.6006	31.5424	31.7313	31.6769	31.6904	31.6348	31.5154	31.5544	31.5433	31.6446	31.188	31.2391	31.4475		1.33574	0.079769	0.1873	2.27521	PATHWAY: Cofactor biosynthesis; molybdopterin biosynthesis. {ECO:0000256|ARBA:ARBA00005046, ECO:0000256|HAMAP-Rule:MF_01224}.	FUNCTION: Catalyzes the conversion of (8S)-3',8-cyclo-7,8-dihydroguanosine 5'-triphosphate to cyclic pyranopterin monophosphate (cPMP). {ECO:0000256|HAMAP-Rule:MF_01224}.	(8S)-3',8-cyclo-7,8-dihydroguanosine 5'-triphosphate	cyclic pyranopterin phosphate + diphosphate
U5S071	CAETHG_3001	3-isopropylmalate dehydratase small subunit	31.3871	30.7688	30.6866	30.6705	31.1526	30.9664	30.9387	31.2658	31.3412	31.1467	31.4347	31.3519	31.2389	31.2965		1.78665	0.0377103	-0.357872	-2.8815	PATHWAY: Amino-acid biosynthesis; L-leucine biosynthesis; L-leucine from 3-methyl-2-oxobutanoate: step 2/4. {ECO:0000256|HAMAP-Rule:MF_01032}.	FUNCTION: Catalyzes the isomerization between 2-isopropylmalate and 3-isopropylmalate, via the formation of 2-isopropylmaleate. {ECO:0000256|HAMAP-Rule:MF_01032}.	(2R,3S)-3-isopropylmalate	(2S)-2-isopropylmalate
U5RVF2	CAETHG_1289	GTPase HflX	28.1917	27.6472	27.8276	30.4641	25.8836	31.8652	28.6466	26.5116	26.2845	26.221	30.559	31.3188	31.2281	28.6872		0.0101034	0.983407	-0.0406106	-0.0295536		FUNCTION: GTPase that associates with the 50S ribosomal subunit and may have a role during protein synthesis or ribosome biogenesis. {ECO:0000256|HAMAP-Rule:MF_00900}.	0
U5RNM1	CAETHG_0116	Electron transfer flavoprotein alpha/beta-subunit	31.8205	31.5496	31.4766	31.4803	31.5486	31.2585	31.5224	31.4321	31.2772	30.9341	31.3889	31.1138	31.2236	31.2283		1.71879	0.041812	0.29408	2.79037			0
U5RWU9	CAETHG_3002	3-isopropylmalate dehydrogenase	31.7246	30.8616	30.6017	30.8194	31.2036	31.0034	31.0357	31.2898	31.3166	30.7958	31.237	31.2081	31.2184	31.1776		0.352117	0.502776	-0.141882	-0.796009	PATHWAY: Amino-acid biosynthesis; L-leucine biosynthesis; L-leucine from 3-methyl-2-oxobutanoate: step 3/4. {ECO:0000256|ARBA:ARBA00004762, ECO:0000256|HAMAP-Rule:MF_01033, ECO:0000256|RuleBase:RU004445}.	FUNCTION: Catalyzes the oxidation of 3-carboxy-2-hydroxy-4-methylpentanoate (3-isopropylmalate) to 3-carboxy-4-methyl-2-oxopentanoate. The product decarboxylates to 4-methyl-2 oxopentanoate. {ECO:0000256|HAMAP-Rule:MF_01033, ECO:0000256|RuleBase:RU004445}.	(2R,3S)-3-isopropylmalate + NAD(+)	4-methyl-2-oxopentanoate + CO2 + NADH
U5RTT9	CAETHG_1957	50S ribosomal protein L10	31.1855	31.1425	31.1186	31.0802	31.0413	31.2547	31.1371	31.1107	30.9676	30.9632	31.1988	31.0916	31.2145	31.091		0.382923	0.474881	0.0460965	0.85215		FUNCTION: Forms part of the ribosomal stalk, playing a central role in the interaction of the ribosome with GTP-bound translation factors. {ECO:0000256|HAMAP-Rule:MF_00362}.	0
U5RVZ0	CAETHG_1298	Transcriptional regulator, BadM/Rrf2 family	30.8188	31.0243	31.1304	31.1308	31.135	31.1497	31.0648	31.2978	30.7538	30.8785	30.8743	31.123	31.2042	31.0219		0.16427	0.735351	0.0429125	0.417603			0
U5RZK2	CAETHG_3801	Uncharacterized protein	31.8255	32.0357	31.9818	32.2974	32.0441	31.698	31.9804	31.4567	31.6336	31.6713	31.3363	31.2354	31.2018	31.4225		3.12175	0.00447799	0.557877	4.77133			0
U5RTW9	CAETHG_1828	Choline trimethylamine-lyase activating enzyme	30.5401	30.2844	29.1596	31.6344	31.7166	28.8779	30.3688	31.1719	30.8562	30.3695	31.3783	30.7834	31.1997	30.9598		0.56289	0.327056	-0.590991	-1.15845	PATHWAY: Amine and polyamine metabolism; choline degradation. {ECO:0000256|HAMAP-Rule:MF_02059}.	FUNCTION: Catalyzes activation of the choline trimethylamine-lyase CutC under anaerobic conditions by generation of an organic free radical on a glycine residue, via an homolytic cleavage of S-adenosyl-L-methionine (SAM). {ECO:0000256|HAMAP-Rule:MF_02059}.	glycyl-[protein] + reduced [flavodoxin] + S-adenosyl-L-methionine	5'-deoxyadenosine + glycin-2-yl radical-[protein] + H(+) + L-methionine + semiquinone [flavodoxin]
U5S0H1	CAETHG_3101	DUF3867 domain-containing protein	31.2854	31.1654	31.1891	30.9116	31.0023	31.2486	31.1337	31.2428	31.1813	31.1579	31.3822	31.1976	31.1957	31.2263		0.687719	0.255665	-0.0925341	-1.35495			0
U5RYL3	CAETHG_2222	Cellulase	29.3554	30.8955	30.7168	29.8876	31.0972	30.146	30.3498	31.2663	31.3643	31.3058	31.2276	31.3043	31.1941	31.2771		2.1571	0.0204138	-0.927319	-3.38322			0
U5RVA5	CAETHG_1234	Sporulation protein YtfJ	31.3548	31.4713	31.4709	31.4192	31.4663	31.3407	31.4205	31.2787	31.1401	31.3202	31.3446	31.3118	31.1896	31.2642		2.4537	0.0118898	0.156357	3.79438			0
U5RT31	CAETHG_1629	Nitrite and sulfite reductase 4Fe-4S region	31.1468	31.4149	31.4959	31.5293	31.1856	31.3741	31.3578	31.1812	31.0957	31.3978	31.0645	31.2534	31.1847	31.1962		1.12665	0.116435	0.161574	1.98932			0
U5RU20	CAETHG_2042	Biotin carboxylase	31.7537	31.5715	31.7005	32.0149	31.8242	31.5048	31.7283	31.2499	31.2668	31.3073	30.9372	30.8455	31.164	31.1284		3.60911	0.00282353	0.599812	5.54453	PATHWAY: Lipid metabolism; malonyl-CoA biosynthesis; malonyl-CoA from acetyl-CoA: step 1/1. {ECO:0000256|RuleBase:RU365063}.	FUNCTION: This protein is a component of the acetyl coenzyme A carboxylase complex; first, biotin carboxylase catalyzes the carboxylation of the carrier protein and then the transcarboxylase transfers the carboxyl group to form malonyl-CoA. {ECO:0000256|ARBA:ARBA00003761, ECO:0000256|RuleBase:RU365063}.	ATP + hydrogencarbonate + N(6)-biotinyl-L-lysyl-[protein]	ADP + H(+) + N(6)-carboxybiotinyl-L-lysyl-[protein] + phosphate
U5RVK1	CAETHG_2587	SLAP domain-containing protein	31.4112	31.2183	31.269	30.9317	30.9608	31.2595	31.1751	31.1154	31.1195	31.0346	31.2843	31.0457	31.1566	31.126		0.237236	0.633159	0.0490557	0.573287			0
U5RPI1	CAETHG_0457	Selenium-dependent molybdenum hydroxylase 1	30.612	30.8601	30.616	30.3763	30.3749	30.397	30.5394	31.1898	31.0207	31.0306	31.196	30.9376	31.1449	31.0866		3.92092	0.00211538	-0.54722	-6.07254			0
U5RTC4	CAETHG_0590	Carbamoyl-phosphate synthase small chain	31.1863	30.9897	31.223	31.0713	30.9865	31.2601	31.1195	30.9789	30.9832	31.0421	31.2135	31.0704	31.1234	31.0686		0.372615	0.482077	0.0508938	0.83351	PATHWAY: Amino-acid biosynthesis; L-arginine biosynthesis; carbamoyl phosphate from bicarbonate: step 1/1. {ECO:0000256|HAMAP-Rule:MF_01209}.; PATHWAY: Pyrimidine metabolism; UMP biosynthesis via de novo pathway; (S)-dihydroorotate from bicarbonate: step 1/3. {ECO:0000256|HAMAP-Rule:MF_01209}.		2 ATP + H2O + hydrogencarbonate + L-glutamine	2 ADP + carbamoyl phosphate + 2 H(+) + L-glutamate + phosphate
U5RRY6	CAETHG_1250	Probable phosphatase CAETHG_1250	31.2428	31.4443	31.1843	31.6538	31.5499	31.2161	31.3819	31.0567	31.0373	30.9809	30.8933	31.0075	31.1174	31.0155		2.78712	0.00707843	0.366353	4.2717			0
U5RNS0	CAETHG_0115	Electron transfer flavoprotein alpha/beta-subunit	31.9396	31.6995	31.5447	31.4147	31.5746	31.253	31.571	31.14	31.1698	31.1282	31.3205	31.3529	31.1158	31.2045		2.22592	0.0183529	0.366492	3.4777			0
U5RZ64	CAETHG_3819	NADP-dependent oxidoreductase domain containing protein	29.8985	29.8528	29.8615	30.0532	30.0344	29.9721	29.9454	29.8806	29.9236	29.8405	31.1429	30.8749	31.1138	30.4627		1.09834	0.122724	-0.517294	-1.95008			0
U5S114	CAETHG_3266	Phosphoribosyl-ATP pyrophosphatase	29.8417	29.3983	28.9711	28.9866	29.121	29.0108	29.2216	29.1399	29.0078	29.3282	29.1528	32.1255	31.1108	29.9775		0.692907	0.252361	-0.755966	-1.36291	PATHWAY: Amino-acid biosynthesis; L-histidine biosynthesis; L-histidine from 5-phospho-alpha-D-ribose 1-diphosphate: step 2/9. {ECO:0000256|ARBA:ARBA00005204, ECO:0000256|HAMAP-Rule:MF_01020}.		1-(5-phospho-beta-D-ribosyl)-ATP + H2O	1-(5-phospho-beta-D-ribosyl)-5'-AMP + diphosphate + H(+)
U5RXS5	CAETHG_3332	YicC family protein	31.4866	31.3236	31.3132	31.3645	31.2319	31.2233	31.3239	30.9558	31.0445	31.0396	30.9983	30.9942	31.1059	31.0231		4.27248	0.00215	0.300802	6.70373			0
U5RP32	CAETHG_0305	Riboflavin biosynthesis protein RibBA	31.4305	31.2891	31.4408	31.274	31.129	31.3384	31.317	30.7051	30.9845	31.0099	31.2642	31.0719	31.0953	31.0218		2.12094	0.0208597	0.295151	3.33379	PATHWAY: Cofactor biosynthesis; riboflavin biosynthesis; 2-hydroxy-3-oxobutyl phosphate from D-ribulose 5-phosphate: step 1/1. {ECO:0000256|ARBA:ARBA00004904, ECO:0000256|HAMAP-Rule:MF_01283}.; PATHWAY: Cofactor biosynthesis; riboflavin biosynthesis; 5-amino-6-(D-ribitylamino)uracil from GTP: step 1/4. {ECO:0000256|ARBA:ARBA00004853, ECO:0000256|HAMAP-Rule:MF_01283}.	FUNCTION: Catalyzes the conversion of D-ribulose 5-phosphate to formate and 3,4-dihydroxy-2-butanone 4-phosphate. {ECO:0000256|ARBA:ARBA00002284, ECO:0000256|HAMAP-Rule:MF_01283}.; FUNCTION: Catalyzes the conversion of GTP to 2,5-diamino-6-ribosylamino-4(3H)-pyrimidinone 5'-phosphate (DARP), formate and pyrophosphate. {ECO:0000256|HAMAP-Rule:MF_01283}.	D-ribulose 5-phosphate	(2S)-2-hydroxy-3-oxobutyl phosphate + formate + H(+)
U5RS70	CAETHG_0139	Cobalamin B12-binding domain protein	23.5014	21.8668	20.1774	23.0225	21.3339	24.9171	22.4698	30.668	30.5123	30.4731	30.3546	30.8095	31.0895	30.6512	+	6.43736	0.00246154	-8.18131	-11.7178			0
U5RNK3	CAETHG_0085	Nitrate reductase	31.1351	31.0084	31.075	31.2323	31.3581	31.6089	31.2363	31.0762	31.0143	31.1083	31.3675	30.7631	31.085	31.0691		0.715653	0.241131	0.167201	1.39761			0
U5RY16	CAETHG_3468	Pyridoxamine 5-phosphate oxidase-related FMN-binding protein	30.3584	30.8452	30.9092	31.1066	30.3554	31.4443	30.8365	31.0899	31.0374	31.0407	30.9661	30.6987	31.0832	30.986		0.36085	0.49474	-0.149485	-0.812059			0
U5RNN7	CAETHG_0136	DUF2284 domain-containing protein	31.1741	31.0166	31.1838	31.3913	31.1329	31.609	31.2513	30.6987	30.9274	31.1072	30.9647	30.9732	31.0719	30.9572		1.72628	0.0415152	0.294069	2.80042			0
U5RVS3	CAETHG_1218	cysteine desulfurase	30.9903	31.1382	31.3549	31.2264	30.7907	31.1083	31.1015	30.8256	30.8684	31.0771	31.101	31.0567	31.0698	30.9998		0.520081	0.357742	0.101733	1.08844			[sulfur carrier]-H + L-cysteine	[sulfur carrier]-SH + L-alanine
U5RY07	CAETHG_3412	Ribonuclease Y	30.9839	31.1274	31.1681	31.1601	31.2439	31.0075	31.1151	30.8312	31.0166	30.7966	30.9544	30.8105	31.0663	30.9126		2.05378	0.0230508	0.202522	3.24228		FUNCTION: Endoribonuclease that initiates mRNA decay. {ECO:0000256|HAMAP-Rule:MF_00335}.	0
U5RXW1	CAETHG_1989	tRNA(Ile)-lysidine synthase	30.6685	31.6463	31.577	30.8754	31.1674	29.4869	30.9036	30.0992	30.0184	29.9936	32.2868	31.5783	31.0631	30.8399		0.0443561	0.930512	0.063659	0.125119		FUNCTION: Ligates lysine onto the cytidine present at position 34 of the AUA codon-specific tRNA(Ile) that contains the anticodon CAU, in an ATP-dependent manner. Cytidine is converted to lysidine, thus changing the amino acid specificity of the tRNA from methionine to isoleucine. {ECO:0000256|HAMAP-Rule:MF_01161}.	ATP + cytidine(34) in tRNA(Ile2) + L-lysine	AMP + diphosphate + H(+) + lysidine(34) in tRNA(Ile2)
U5RW20	CAETHG_2688	D-lactate dehydrogenase (Cytochrome)	31.1592	30.9824	30.5999	31.221	31.4868	31.48	31.1549	30.8511	30.597	30.638	30.6003	31.0738	31.0593	30.8032		1.23619	0.0952067	0.351649	2.13983			0
U5RYJ7	CAETHG_2423	Cell division protein FtsX	30.4263	30.4123	30.6276	30.8306	30.6832	30.3008	30.5468	30.6745	30.7786	30.689	30.7339	30.8588	31.0505	30.7976		1.51469	0.0594448	-0.250765	-2.51649		FUNCTION: Part of the ABC transporter FtsEX involved in asymmetric cellular division facilitating the initiation of sporulation. {ECO:0000256|PIRNR:PIRNR003097}.	0
U5RS73	CAETHG_1350	Aminotransferase	31.4262	31.2849	31.3695	31.4789	31.32	31.2933	31.3621	31.0075	31.1131	31.0324	31.0873	31.0152	31.0427	31.0497		5.23472	0.00173913	0.312441	8.66291			0
U5RWJ3	CAETHG_1515	Signal peptide protein, YSIRK family	28.7612	28.2637	28.4764	30.5285	31.0897	32.3933	29.9188	26.4218	26.3605	26.1942	29.389	31.4631	31.0404	28.4781		0.580032	0.315228	1.44064	1.18608			0
U5RXM4	CAETHG_3262	1-(5-phosphoribosyl)-5-[(5-phosphoribosylamino)methylideneamino] imidazole-4-carboxamide isomerase	30.8502	30.9895	31.0939	30.6525	31.0765	30.7976	30.91	30.8398	30.8265	30.7812	31.0609	30.9738	31.0376	30.92		0.0408572	0.937285	-0.00993633	-0.115659	PATHWAY: Amino-acid biosynthesis; L-histidine biosynthesis; L-histidine from 5-phospho-alpha-D-ribose 1-diphosphate: step 4/9. {ECO:0000256|ARBA:ARBA00005133, ECO:0000256|HAMAP-Rule:MF_01014, ECO:0000256|RuleBase:RU003658}.		1-(5-phospho-beta-D-ribosyl)-5-[(5-phospho-beta-D-ribosylamino)methylideneamino]imidazole-4-carboxamide	5-[(5-phospho-1-deoxy-D-ribulos-1-ylimino)methylamino]-1-(5-phospho-beta-D-ribosyl)imidazole-4-carboxamide
U5RXN5	CAETHG_1904	methylaspartate ammonia-lyase	31.1099	31.1134	31.3448	30.949	31.0668	30.7732	31.0595	30.959	31.0035	30.9794	31.1805	31.54	31.0355	31.1163		0.190927	0.696202	-0.056824	-0.476036	PATHWAY: Amino-acid degradation; L-glutamate degradation via mesaconate pathway; acetate and pyruvate from L-glutamate: step 2/4. {ECO:0000256|ARBA:ARBA00004675}.		(2S,3S)-3-methyl-L-aspartate	mesaconate + NH4(+)
U5RSG6	CAETHG_1481	Aspartate carbamoyltransferase	31.3765	31.2095	31.2141	31.524	31.2431	31.2047	31.2953	31.2913	31.1378	31.2173	31.2369	30.9748	31.0306	31.1481		1.1417	0.113275	0.147206	2.01012	PATHWAY: Pyrimidine metabolism; UMP biosynthesis via de novo pathway; (S)-dihydroorotate from bicarbonate: step 2/3. {ECO:0000256|ARBA:ARBA00004852, ECO:0000256|HAMAP-Rule:MF_00001}.		carbamoyl phosphate + L-aspartate	H(+) + N-carbamoyl-L-aspartate + phosphate
U5RXW8	CAETHG_3204	Polyprenyl synthetase	32.0284	31.5967	31.4685	31.2689	31.2447	31.0259	31.4389	31.0162	30.8043	30.986	31.183	31.255	31.0242	31.0448		1.51391	0.0594103	0.394085	2.51543			0
U5RTV7	CAETHG_1946	50S ribosomal protein L4	29.8205	31.4409	31.5036	29.7309	31.3972	29.7441	30.6062	30.9208	31.0774	30.9869	30.9507	31.015	31.0238	30.9958		0.486619	0.380866	-0.389565	-1.03259		FUNCTION: Forms part of the polypeptide exit tunnel. {ECO:0000256|HAMAP-Rule:MF_01328}.; FUNCTION: One of the primary rRNA binding proteins, this protein initially binds near the 5'-end of the 23S rRNA. It is important during the early stages of 50S assembly. It makes multiple contacts with different domains of the 23S rRNA in the assembled 50S subunit and ribosome. {ECO:0000256|HAMAP-Rule:MF_013…	0
U5RPU9	CAETHG_0572	MOSC domain containing protein	29.9863	30.4641	30.5809	30.4649	30.5664	30.842	30.4841	31.7652	30.8967	31.1368	31.1442	31.0257	31.0232	31.1653		2.60603	0.00923478	-0.681216	-4.0102			0
U5RWU1	CAETHG_3033	Jag_N domain-containing protein	30.6224	30.4664	30.3583	30.3717	30.6127	30.8621	30.5489	30.8327	30.4366	30.3298	30.978	30.9579	31.0194	30.7591		0.749546	0.226849	-0.210122	-1.4488			0
U5S1V5	CAETHG_3581	Methyl-accepting chemotaxis sensory transducer	30.6815	30.5389	30.5837	30.8573	31.0338	30.7832	30.7464	30.9135	30.8837	30.8219	31.067	31.2193	31.0145	30.9867		1.51146	0.059477	-0.24027	-2.51214			0
U5RNQ8	CAETHG_0100	MOSC domain containing protein	30.4118	30.626	30.7609	30.1204	30.6003	30.2568	30.4627	31.2793	30.9815	30.9183	30.918	30.9023	31.0114	31.0018		3.06175	0.0047381	-0.539122	-4.68005			0
U5RZP0	CAETHG_2782	Glutamine-dependent NAD(+) synthetase	30.744	30.7439	30.6009	30.6951	31.0241	30.5537	30.727	30.6702	30.7195	30.6327	31.0733	30.7449	31.0107	30.8085		0.356535	0.498762	-0.081583	-0.804142	PATHWAY: Cofactor biosynthesis; NAD(+) biosynthesis; NAD(+) from deamido-NAD(+) (L-Gln route): step 1/1. {ECO:0000256|ARBA:ARBA00005188, ECO:0000256|HAMAP-Rule:MF_02090, ECO:0000256|PIRNR:PIRNR006630}.	FUNCTION: Catalyzes the ATP-dependent amidation of deamido-NAD to form NAD. Uses L-glutamine as a nitrogen source. {ECO:0000256|HAMAP-Rule:MF_02090}.	ATP + deamido-NAD(+) + H2O + L-glutamine	AMP + diphosphate + H(+) + L-glutamate + NAD(+)
U5RTZ9	CAETHG_1863	Flavoprotein	30.85	31.1262	31.4428	31.071	30.9911	31.5389	31.17	31.2249	31.123	31.2361	30.8318	31.1032	31.006	31.0875		0.279761	0.583102	0.082517	0.658486			0
U5RZS3	CAETHG_4039	Oligoendopeptidase F	30.8693	30.6963	30.8575	30.908	30.5966	30.8745	30.8004	31.0743	31.1351	31.1044	31.1052	31.0724	31.0054	31.0828		3.41841	0.00375573	-0.282426	-5.23492		FUNCTION: Has oligopeptidase activity and degrades a variety of small bioactive peptides. {ECO:0000256|RuleBase:RU368091}.	0
U5RVW7	CAETHG_1273	Protein translocase subunit SecD	30.7279	30.7192	30.7878	30.8039	30.6235	30.4223	30.6808	30.7385	30.8178	30.7277	30.4326	29.8519	30.9979	30.5944		0.197751	0.686932	0.0863584	0.490693		FUNCTION: Part of the Sec protein translocase complex. Interacts with the SecYEG preprotein conducting channel. SecDF uses the proton motive force (PMF) to complete protein translocation after the ATP-dependent function of SecA. {ECO:0000256|HAMAP-Rule:MF_01463}.	0
U5RW42	CAETHG_2764	Transcriptional regulator, AsnC family	31.3294	31.1139	31.3094	31.6753	31.5193	31.6735	31.4368	31.055	31.1655	30.8003	31.3779	30.7657	30.9946	31.0265		1.97088	0.0266561	0.410317	3.12983			0
U5RQB7	CAETHG_0686	Threonine aldolase	30.4945	30.7989	30.1672	29.986	30.8461	29.858	30.3585	30.8229	30.4425	30.6396	30.8761	31.1773	30.9946	30.8255		1.37142	0.0748652	-0.467039	-2.3235			0
U5RZ27	CAETHG_2402	Methyl-accepting chemotaxis sensory transducer with Cache sensor	31.0592	30.8532	30.8023	30.8775	31.1477	30.8039	30.924	30.9713	30.9754	31.0042	30.9259	30.9962	30.9878	30.9768		0.397186	0.460826	-0.0528056	-0.877713			0
U5RYK0	CAETHG_2200	Nucleoid-associated protein CAETHG_2200	31.5535	31.8574	31.6287	31.5438	31.7963	31.0367	31.5694	30.8233	30.9394	30.9459	30.9481	30.8843	30.9841	30.9208		3.4961	0.00349606	0.64855	5.3599		FUNCTION: Binds to DNA and alters its conformation. May be involved in regulation of gene expression, nucleoid organization and DNA protection. {ECO:0000256|HAMAP-Rule:MF_00274}.	0
U5RW08	CAETHG_1318	UTP--glucose-1-phosphate uridylyltransferase	32.7055	32.5324	32.7101	30.8742	30.9351	30.7029	31.7434	30.8372	30.8766	30.7587	30.968	30.834	30.9801	30.8758		1.22382	0.0975372	0.867587	2.12293			alpha-D-glucose 1-phosphate + H(+) + UTP	diphosphate + UDP-alpha-D-glucose
U5RYK7	CAETHG_2433	UDP-N-acetylenolpyruvoylglucosamine reductase	30.4405	30.8813	31.0755	30.7323	31.0917	30.4219	30.7739	30.9708	31.0458	30.9772	31.13	31.0485	30.9784	31.0251		1.15602	0.110209	-0.251262	-2.02986	PATHWAY: Cell wall biogenesis; peptidoglycan biosynthesis. {ECO:0000256|ARBA:ARBA00004752, ECO:0000256|HAMAP-Rule:MF_00037}.	FUNCTION: Cell wall formation. {ECO:0000256|ARBA:ARBA00003921, ECO:0000256|HAMAP-Rule:MF_00037}.	NADP(+) + UDP-N-acetyl-alpha-D-muramate	H(+) + NADPH + UDP-N-acetyl-3-O-(1-carboxyvinyl)-alpha-D-glucosamine
U5RY23	CAETHG_3427	Nicotinate phosphoribosyltransferase	31.1368	30.9606	30.8002	30.9742	31.0445	30.8011	30.9529	30.7443	30.5307	30.6331	31.1464	30.936	30.9696	30.8267		0.563336	0.32701	0.126201	1.15917	PATHWAY: Cofactor biosynthesis; NAD(+) biosynthesis; nicotinate D-ribonucleotide from nicotinate: step 1/1. {ECO:0000256|ARBA:ARBA00004952, ECO:0000256|RuleBase:RU365100}.	FUNCTION: Catalyzes the first step in the biosynthesis of NAD from nicotinic acid, the ATP-dependent synthesis of beta-nicotinate D-ribonucleotide from nicotinate and 5-phospho-D-ribose 1-phosphate. {ECO:0000256|RuleBase:RU365100}.	5-phospho-alpha-D-ribose 1-diphosphate + ATP + H2O + nicotinate	ADP + diphosphate + nicotinate beta-D-ribonucleotide + phosphate
U5RYG4	CAETHG_2388	Benzoate membrane transport protein	29.9494	30.0342	30.7619	30.8792	30.5037	30.6282	30.4594	30.8562	30.9166	30.8817	31.0856	30.9461	30.9652	30.9419		1.88041	0.0313022	-0.482468	-3.00766			0
U5RYA4	CAETHG_3349	Alkaline-shock protein	31.091	31.0261	30.943	31.0599	31.2698	31.2033	31.0988	30.9803	31.0112	30.9264	31.1519	30.8935	30.9635	30.9878		1.00303	0.143654	0.111037	1.81673			0
U5RNL0	CAETHG_0090	ABC-type transporter, periplasmic subunit	30.9597	30.8583	31.0416	31.413	31.3238	32.4266	31.3372	31.0976	31.2117	31.1719	31.0503	31.0769	30.9625	31.0951		0.478773	0.387612	0.24203	1.01934			0
U5RYH5	CAETHG_3429	Stage 0 sporulation protein A homolog	30.1149	30.6089	30.7338	30.394	30.9109	30.4216	30.5307	30.6774	30.6444	30.759	30.5743	30.826	30.9545	30.7393		0.874211	0.181889	-0.208567	-1.63264		FUNCTION: May play the central regulatory role in sporulation. It may be an element of the effector pathway responsible for the activation of sporulation genes in response to nutritional stress. Spo0A may act in concert with spo0H (a sigma factor) to control the expression of some genes that are critical to the sporulation process. {ECO:0000256|ARBA:ARBA00024867}.	0
U5RUI2	CAETHG_2063	(FeFe)-hydrogenase H-cluster maturation GTPase HydF	30.6485	30.7483	30.7931	30.5648	31.1408	31.0356	30.8218	30.9447	30.9913	30.9022	30.9823	30.991	30.9477	30.9599		0.780241	0.214619	-0.138052	-1.49469			0
U5RX97	CAETHG_1980	UDP-N-acetylmuramoylalanine--D-glutamate ligase	31.3075	31.2697	31.2786	31.1713	31.3405	31.2105	31.263	31.0394	31.0294	31.0354	30.841	30.883	30.946	30.9624		4.39201	0.00184211	0.300647	6.92779	PATHWAY: Cell wall biogenesis; peptidoglycan biosynthesis. {ECO:0000256|ARBA:ARBA00004752, ECO:0000256|HAMAP-Rule:MF_00639}.	FUNCTION: Cell wall formation. Catalyzes the addition of glutamate to the nucleotide precursor UDP-N-acetylmuramoyl-L-alanine (UMA). {ECO:0000256|HAMAP-Rule:MF_00639}.	ATP + D-glutamate + UDP-N-acetyl-alpha-D-muramoyl-L-alanine	ADP + H(+) + phosphate + UDP-N-acetyl-alpha-D-muramoyl-L-alanyl-D-glutamate
U5RWS2	CAETHG_1775	Serine acetyltransferase	31.5337	31.6867	31.7525	31.255	31.2048	32.3357	31.6281	31.1268	30.9173	31.0359	30.7104	31.2143	30.9416	30.991		2.22937	0.0182295	0.637015	3.48245	PATHWAY: Amino-acid biosynthesis; L-cysteine biosynthesis; L-cysteine from L-serine: step 1/2. {ECO:0000256|ARBA:ARBA00004876}.		acetyl-CoA + L-serine	CoA + O-acetyl-L-serine
U5RXB6	CAETHG_3039	CheC, phosphatase, inhibitor of MCP methylation	30.5777	30.6591	30.7855	31.5134	31.3947	31.0813	31.0019	30.5578	30.6391	30.6455	30.8093	31.2261	30.939	30.8028		0.497922	0.372142	0.199135	1.05157			0
U5RS90	CAETHG_1365	FolC bifunctional protein	30.7669	30.9794	31.1268	30.1271	30.8414	30.6279	30.7449	30.6138	30.6087	30.4914	31.093	30.9413	30.9367	30.7808		0.0760043	0.874454	-0.0359119	-0.207937			0
U5RU15	CAETHG_1883	Endoribonuclease L-PSP	30.9346	30.8131	30.7965	30.8011	26.7671	30.9611	30.1789	25.5863	27.2761	27.5772	31.028	30.8622	30.9318	28.8769		0.528384	0.351898	1.30198	1.10214			0
U5RX43	CAETHG_3097	Ig domain protein	30.8782	30.0376	29.9489	30.5918	31.1983	31.0379	30.6155	29.7544	29.6488	29.7936	30.6847	30.775	30.9259	30.2637		0.523368	0.355539	0.351721	1.09387			0
U5RZ86	CAETHG_3905	Diguanylate cyclase	30.9216	30.6516	30.7633	30.4889	30.7644	30.9038	30.7489	30.4305	30.4814	30.4377	31.0371	30.8626	30.92	30.6949		0.16308	0.737305	0.0540441	0.414949			0
U5RYA7	CAETHG_3354	ATPase	30.0341	30.5255	30.5166	30.6553	30.2527	30.4982	30.4137	30.8532	31.066	30.9484	30.9688	30.7955	30.8909	30.9205		3.29185	0.004	-0.506722	-5.03458			0
U5RWY2	CAETHG_3037	protein-glutamate O-methyltransferase	30.8019	30.5618	30.6101	31.1005	30.969	30.5083	30.7586	30.2833	30.911	30.9085	31.1201	30.8666	30.8848	30.829		0.1861	0.702313	-0.0704339	-0.465598			L-glutamyl-[protein] + S-adenosyl-L-methionine	[protein]-L-glutamate 5-O-methyl ester + S-adenosyl-L-homocysteine
U5RXX0	CAETHG_3423	Glutamate--tRNA ligase	31.2976	31.1515	31.2295	31.4692	31.1243	31.1519	31.2373	30.6932	30.877	30.8925	30.8101	30.8472	30.88	30.8333		4.2098	0.00209756	0.404004	6.58822		FUNCTION: Catalyzes the attachment of glutamate to tRNA(Glu) in a two-step reaction: glutamate is first activated by ATP to form Glu-AMP and then transferred to the acceptor end of tRNA(Glu). {ECO:0000256|HAMAP-Rule:MF_00022}.	ATP + L-glutamate + tRNA(Glu)	AMP + diphosphate + L-glutamyl-tRNA(Glu)
U5RSB8	CAETHG_0036	Putative transcriptional regulator, GntR family	30.5118	30.3256	30.2835	30.7942	30.9027	30.5705	30.5647	30.7643	30.7385	30.8142	30.7839	30.6857	30.8762	30.7771		1.15913	0.109564	-0.212446	-2.03416			0
U5RU02	CAETHG_1991	RNA binding S1 domain protein	30.8566	30.716	30.7095	30.7226	30.9578	30.8393	30.8003	30.8401	30.7699	30.8697	31.0797	31.0763	30.8723	30.918		0.961592	0.155544	-0.117712	-1.75806			0
U5RZD2	CAETHG_2662	von Willebrand factor type A	30.1755	30.198	30.5792	30.5554	30.5471	30.3257	30.3968	30.7093	30.5711	30.5191	30.8554	30.9157	30.8701	30.7401		2.13667	0.0209846	-0.343293	-3.35528			0
U5RTH7	CAETHG_0444	Dihydropyrimidinase	30.5803	30.543	30.6766	30.9211	30.7124	31.0305	30.744	30.8345	30.779	30.8122	30.9786	30.6065	30.8629	30.8123		0.31849	0.537323	-0.0682964	-0.733155			0
U5RTE6	CAETHG_1626	GTP-binding protein	29.7312	30.7797	30.4505	30.2546	30.5654	28.9382	30.1199	30.6798	30.9553	30.9047	30.8034	30.6765	30.8564	30.8127		1.47392	0.0637241	-0.69275	-2.46167			0
U5RTF7	CAETHG_1827	Ethanolamine utilization cobalamin adenosyltransferase	30.4213	30.2596	28.9383	31.4525	31.7737	28.6932	30.2564	31.3493	30.0827	30.0236	31.0093	30.7009	30.8564	30.6704		0.323582	0.533446	-0.41392	-0.742786			0
U5RT36	CAETHG_1685	Peptide chain release factor 3	31.1606	31.0598	31.0996	30.975	31.2422	30.8574	31.0658	30.7386	30.4958	30.4281	30.8882	30.6441	30.8563	30.6752		2.68394	0.00850467	0.390588	4.12201		FUNCTION: Increases the formation of ribosomal termination complexes and stimulates activities of RF-1 and RF-2. It binds guanine nucleotides and has strong preference for UGA stop codons. It may interact directly with the ribosome. The stimulation of RF-1 and RF-2 is significantly reduced by GTP and GDP, but not by GMP. {ECO:0000256|HAMAP-Rule:MF_00072}.	0
U5RW67	CAETHG_1586	3-hydroxybutyryl-CoA dehydrogenase	30.8102	30.8524	30.961	31.5085	31.1392	30.8973	31.0281	30.9265	30.9001	30.9627	31.0779	30.7469	30.8428	30.9095		0.479232	0.3873	0.118608	1.02012	PATHWAY: Lipid metabolism; butanoate metabolism. {ECO:0000256|ARBA:ARBA00005086}.		0
U5RS07	CAETHG_1117	Cobalt-precorrin-2 C(20)-methyltransferase	30.8882	31.2397	31.6811	31.8038	31.0944	31.7032	31.4017	30.5618	30.8461	30.9706	30.7873	30.9226	30.8422	30.8218		2.2523	0.0180068	0.579963	3.51405	PATHWAY: Cofactor biosynthesis; adenosylcobalamin biosynthesis. {ECO:0000256|ARBA:ARBA00004953}.	FUNCTION: Methylates cobalt-precorrin-2 at the C-20 position to produce cobalt-precorrin-3A in the anaerobic cobalamin biosynthesis pathway. {ECO:0000256|PIRNR:PIRNR036427}.	Co-precorrin-2 + S-adenosyl-L-methionine	Co-precorrin-3 + H(+) + S-adenosyl-L-homocysteine
U5RX80	CAETHG_1960	Transcription termination/antitermination protein NusG	31.0581	31.0128	31.1819	30.9615	30.853	30.9569	31.004	30.8883	30.7331	31.1053	30.9093	31.0037	30.8365	30.9127		0.659609	0.26863	0.0913528	1.31159		FUNCTION: Participates in transcription elongation, termination and antitermination. {ECO:0000256|HAMAP-Rule:MF_00948, ECO:0000256|RuleBase:RU000538}.	0
U5RVK3	CAETHG_2426	UvrABC system protein B	29.8129	29.8709	30.0117	29.8072	29.9782	29.6836	29.8607	30.1672	30.0532	29.8445	30.0402	30.3659	30.8316	30.2171		1.41326	0.0708995	-0.35635	-2.37998		FUNCTION: The UvrABC repair system catalyzes the recognition and processing of DNA lesions. A damage recognition complex composed of 2 UvrA and 2 UvrB subunits scans DNA for abnormalities. Upon binding of the UvrA(2)B(2) complex to a putative damaged site, the DNA wraps around one UvrB monomer. DNA wrap is dependent on ATP binding by UvrB and probably causes local melting of the DNA helix, facili…	0
U5RX38	CAETHG_1677	Tyrosine--tRNA ligase	30.7617	30.6896	30.5482	30.7323	30.9465	30.3907	30.6782	30.6387	30.5578	30.6249	30.6765	30.6609	30.8203	30.6632		0.0632552	0.893593	0.014986	0.175147		FUNCTION: Catalyzes the attachment of tyrosine to tRNA(Tyr) in a two-step reaction: tyrosine is first activated by ATP to form Tyr-AMP and then transferred to the acceptor end of tRNA(Tyr). {ECO:0000256|HAMAP-Rule:MF_02006}.	ATP + L-tyrosine + tRNA(Tyr)	AMP + diphosphate + H(+) + L-tyrosyl-tRNA(Tyr)
U5RRK2	CAETHG_1110	Cob(I)alamin adenosyltransferase	31.0031	31.2292	31.2791	31.5713	31.1377	31.3956	31.2693	30.8251	30.6291	30.0285	30.6486	30.656	30.8039	30.5985		3.04701	0.00482353	0.670783	4.65774			0
U5RXT9	CAETHG_2129	DNA gyrase subunit B	34.9235	35.827	34.5339	34.6109	35.9683	34.3615	35.0375	35.9693	36.1629	35.8342	30.8113	30.8411	30.7993	33.403		0.698936	0.24912	1.63448	1.37213		FUNCTION: A type II topoisomerase that negatively supercoils closed circular double-stranded (ds) DNA in an ATP-dependent manner to modulate DNA topology and maintain chromosomes in an underwound state. Negative supercoiling favors strand separation, and DNA replication, transcription, recombination and repair, all of which involve strand separation. Also able to catalyze the interconversion of o…	ATP-dependent breakage, passage and rejoining of double-stranded DNA.
U5RR57	CAETHG_0830	DUF4317 family protein	31.0836	30.5702	30.9441	30.9805	30.7419	31.1207	30.9068	30.8342	30.8476	30.7769	30.8401	30.662	30.7981	30.7932		0.619458	0.290766	0.113691	1.24879			0
U5RXR1	CAETHG_1939	50S ribosomal protein L29	31.6686	31.6015	32.074	31.7471	31.3342	32.0516	31.7462	31.1546	31.2111	31.3316	31.2748	31.1879	30.7973	31.1596		2.76333	0.00732039	0.586612	4.23702			0
U5RU30	CAETHG_2052	2-nitropropane dioxygenase NPD	30.4753	30.5545	30.9088	30.7938	30.9926	30.9599	30.7808	30.7782	30.6281	30.3194	30.2177	30.8248	30.7924	30.5934		0.680973	0.257918	0.18741	1.34459			0
U5RNT6	CAETHG_0130	Urea carboxylase	25.2404	26.2572	25.3582	27.3307	27.4783	27.715	26.5633	26.4135	26.173	25.7052	31.0346	30.6406	30.7921	28.4598		0.882714	0.179354	-1.89652	-1.64496			0
U5S2N5	CAETHG_3863	Methyl-accepting chemotaxis sensory transducer	30.8904	30.8728	30.8764	30.9321	30.7846	31.2499	30.9344	30.6712	30.8328	30.8882	30.8541	30.5739	30.7898	30.7683		1.14186	0.113323	0.166051	2.01033			0
U5S0H4	CAETHG_2898	30S ribosomal protein S21	30.8507	30.9496	31.2669	30.9703	30.6971	31.2606	30.9992	30.6032	30.7472	30.7446	30.5383	30.7511	30.7879	30.6954		1.87862	0.0313529	0.303783	3.00525			0
U5RZR6	CAETHG_2817	Penicillin-binding protein dimerization domain-containing protein	30.7008	30.7148	30.8289	30.7213	30.5189	30.7786	30.7106	30.8515	31.0123	31.1149	30.4667	31.2085	30.7855	30.9066		0.901091	0.173369	-0.196003	-1.67149			0
U5RT45	CAETHG_1559	ATP-dependent DNA helicase	29.9264	29.8463	29.8828	29.9139	29.8284	28.9849	29.7304	29.9669	29.9335	29.831	30.6606	30.6425	30.7843	30.3031		1.47541	0.0636615	-0.572711	-2.46368			ATP + H2O	ADP + H(+) + phosphate
U5RV95	CAETHG_2439	ATP-dependent 6-phosphofructokinase	30.6851	30.4562	30.9369	31.0528	30.7172	31.1766	30.8375	30.5083	30.6882	30.7586	30.7636	30.7194	30.7779	30.7027		0.563878	0.3268	0.134797	1.16005	PATHWAY: Carbohydrate degradation; glycolysis; D-glyceraldehyde 3-phosphate and glycerone phosphate from D-glucose: step 3/4. {ECO:0000256|ARBA:ARBA00004679, ECO:0000256|HAMAP-Rule:MF_00339}.	FUNCTION: Catalyzes the phosphorylation of D-fructose 6-phosphate to fructose 1,6-bisphosphate by ATP, the first committing step of glycolysis. {ECO:0000256|HAMAP-Rule:MF_00339}.	ATP + beta-D-fructose 6-phosphate	ADP + beta-D-fructose 1,6-bisphosphate + H(+)
U5RYQ4	CAETHG_3683	Macrocin-O-methyltransferase	30.8231	30.8174	30.7623	30.892	30.6714	30.9052	30.8119	30.8928	30.8936	30.7026	30.6923	30.7246	30.7735	30.7799		0.260184	0.606519	0.0319783	0.619709			0
U5RX05	CAETHG_3103	Peptidase_C25 domain-containing protein	30.7746	30.6384	30.5207	30.6398	30.7136	30.3837	30.6118	30.6777	30.5391	30.537	30.7438	30.8281	30.7727	30.6831		0.430847	0.428285	-0.071269	-0.93705			0
U5RSV8	CAETHG_1587	Thiamine_BP domain-containing protein	30.7909	30.8721	30.6538	31.5219	31.0947	31.1924	31.0209	30.6443	30.7725	31.006	30.7061	30.7893	30.7683	30.7811		0.948038	0.159123	0.239856	1.73876			0
U5RSW9	CAETHG_0200	General substrate transporter	30.7817	30.5373	30.8234	30.1539	30.2869	30.4983	30.5136	30.8	30.7912	30.7191	31.0536	30.9007	30.7662	30.8385		1.67864	0.0447951	-0.324866	-2.7365			0
U5RX17	CAETHG_1652	Fn3 associated repeat containing protein	31.0896	30.9439	30.9144	30.9058	31.3933	30.9862	31.0389	30.7698	30.7455	30.7045	31.5407	30.9075	30.7572	30.9042		0.405536	0.453167	0.134683	0.89256			0
U5RZF6	CAETHG_3919	MacB-like periplasmic core domain containing protein	30.5603	30.5819	30.6517	30.6194	30.8598	30.7155	30.6648	30.5368	30.6805	30.6227	30.8412	30.8959	30.7567	30.7223		0.358389	0.497207	-0.0575129	-0.807546			0
U5RY48	CAETHG_2258	Metal dependent phosphohydrolase	31.2225	30.7589	30.8516	30.9655	31.0012	30.9801	30.9633	30.7959	30.8357	30.6436	30.9776	30.9974	30.7557	30.8343		0.801679	0.205565	0.129019	1.52648			0
U5RNX5	CAETHG_0238	Acetylornithine aminotransferase	30.7744	31.1515	30.9513	31.0315	30.8758	30.827	30.9353	30.8771	30.3995	30.9865	29.5383	30.8575	30.7443	30.5672		0.857225	0.186639	0.36805	1.60796	PATHWAY: Amino-acid biosynthesis; L-arginine biosynthesis; N(2)-acetyl-L-ornithine from L-glutamate: step 4/4. {ECO:0000256|HAMAP-Rule:MF_01107}.		2-oxoglutarate + N(2)-acetyl-L-ornithine	L-glutamate + N-acetyl-L-glutamate 5-semialdehyde
U5RXR9	CAETHG_3368	Signal recognition particle receptor FtsY	30.8036	30.7596	30.6686	30.9298	30.7659	30.2437	30.6952	31.0004	30.6606	30.8325	30.6338	30.7642	30.7442	30.7726		0.300316	0.555323	-0.0774288	-0.698437		FUNCTION: Involved in targeting and insertion of nascent membrane proteins into the cytoplasmic membrane. Acts as a receptor for the complex formed by the signal recognition particle (SRP) and the ribosome-nascent chain (RNC). {ECO:0000256|HAMAP-Rule:MF_00920}.	0
U5RXY7	CAETHG_2186	2-hydroxy-3-oxopropionate reductase	30.1439	30.4173	30.4161	30.9355	30.7602	30.7411	30.569	30.6817	30.4974	30.5881	30.503	30.5392	30.7404	30.5916		0.0649242	0.891412	-0.0226396	-0.179482			0
U5RZ63	CAETHG_3639	Nitroreductase	30.7038	30.8237	30.5912	27.1748	26.1903	25.4399	28.4873	30.6648	30.6676	30.8509	30.7212	30.5272	30.7375	30.6949		1.25596	0.0919099	-2.20757	-2.16681			0
U5S1J7	CAETHG_3270	DUF4125 family protein	30.9155	30.7954	30.9417	31.0511	30.9944	31.1719	30.9783	30.7925	31.0727	30.8906	31.1683	30.6798	30.7365	30.8901		0.427242	0.431604	0.0882788	0.930759			0
U5RUQ7	CAETHG_2117	tRNA uridine 5-carboxymethylaminomethyl modification enzyme MnmG	31.2293	31.227	31.4095	31.0555	31.1288	31.0862	31.1894	31.0084	31.229	31.6069	30.9086	30.8151	30.7254	31.0489		0.459592	0.403341	0.140488	0.986697		FUNCTION: NAD-binding protein involved in the addition of a carboxymethylaminomethyl (cmnm) group at the wobble position (U34) of certain tRNAs, forming tRNA-cmnm(5)s(2)U34. {ECO:0000256|ARBA:ARBA00003717, ECO:0000256|HAMAP-Rule:MF_00129}.	0
U5RPR9	CAETHG_0542	Methyl-accepting chemotaxis sensory transducer with Cache sensor	31.1883	31.0533	31.0663	32.1353	31.4132	31.391	31.3746	30.8283	30.6965	30.7434	31.0999	32.3205	30.7248	31.0689		0.467507	0.397124	0.305667	1.00021			0
U5RYP5	CAETHG_2267	Mannosyl-glycoprotein endo-beta-N-acetylglucosaminidase	30.9847	30.6788	30.5665	30.9167	31.1569	31.0744	30.8963	30.244	30.0526	30.4058	30.6478	30.7894	30.7171	30.4761		1.70758	0.0425793	0.420209	2.77532			0
U5RUQ1	CAETHG_1059	NADP-dependent oxidoreductase domain containing protein	31.314	30.7867	31.1032	30.9032	30.8766	30.876	30.9766	30.8546	30.7713	30.619	30.8762	30.7603	30.7168	30.7664		1.40798	0.0709659	0.210239	2.37287			0
U5RU25	CAETHG_2047	[Acyl-carrier-protein] S-malonyltransferase	31.0444	30.7842	31.0186	31.1475	30.8421	30.7753	30.9354	30.6437	31.4893	31.5089	30.8122	31.0309	30.6988	31.0306		0.230856	0.641348	-0.0952663	-0.560182			0
U5RYL4	CAETHG_3479	FeoA family protein	30.8749	30.8903	31.0401	31.1201	30.8046	31.0707	30.9668	30.5865	30.5954	30.7091	30.9658	30.6378	30.6971	30.6986		2.22392	0.0183713	0.268179	3.47494			0
U5RUZ8	CAETHG_1119	Precorrin-6y C5,15-methyltransferase (Decarboxylating), CbiE subunit	30.7434	31.0186	31.513	31.6674	30.8805	31.3788	31.2003	30.6104	30.9167	30.9817	30.7008	30.809	30.6919	30.7851		1.54058	0.0570419	0.415233	2.55126	PATHWAY: Cofactor biosynthesis; adenosylcobalamin biosynthesis. {ECO:0000256|ARBA:ARBA00004953}.		0
U5RSY8	CAETHG_0225	Nitrilase/cyanide hydratase and apolipoprotein N-acyltransferase	30.256	29.9014	30.0928	30.5462	30.5807	29.8889	30.211	31.0151	30.401	30.3635	30.8884	30.4531	30.682	30.6338		1.52562	0.0584201	-0.422829	-2.53117			0
U5RVQ6	CAETHG_1409	Nitroreductase	30.8625	30.8831	30.8166	31.2935	31.1383	30.5039	30.9163	30.9036	30.7658	30.8411	30.8873	30.7409	30.6803	30.8032		0.445657	0.415336	0.113169	0.962742			0
U5RUA7	CAETHG_0907	3-phosphoshikimate 1-carboxyvinyltransferase	30.1593	30.4992	29.9616	29.858	30.8178	29.9976	30.2156	30.679	30.5115	30.6977	30.1801	30.5218	30.6703	30.5434		1.07417	0.127396	-0.327849	-1.91646	PATHWAY: Metabolic intermediate biosynthesis; chorismate biosynthesis; chorismate from D-erythrose 4-phosphate and phosphoenolpyruvate: step 6/7. {ECO:0000256|ARBA:ARBA00004811, ECO:0000256|HAMAP-Rule:MF_00210}.	FUNCTION: Catalyzes the transfer of the enolpyruvyl moiety of phosphoenolpyruvate (PEP) to the 5-hydroxyl of shikimate-3-phosphate (S3P) to produce enolpyruvyl shikimate-3-phosphate and inorganic phosphate. {ECO:0000256|HAMAP-Rule:MF_00210}.	3-phosphoshikimate + phosphoenolpyruvate	5-O-(1-carboxyvinyl)-3-phosphoshikimate + phosphate
U5RPL6	CAETHG_0446	Putative selenium metabolism hydrolase	29.7317	29.6617	29.3839	29.9961	30.2804	30.3844	29.9064	30.4742	30.5307	30.5557	30.7316	30.817	30.6524	30.6269		2.83681	0.00631472	-0.72055	-4.34449			0
U5RVW3	CAETHG_1268	D-aminoacyl-tRNA deacylase	30.8772	30.4895	30.8308	31.0166	30.8557	30.7755	30.8075	30.6647	30.6414	30.7528	30.7277	30.5363	30.6495	30.6621		1.03721	0.136507	0.14547	1.8648		FUNCTION: An aminoacyl-tRNA editing enzyme that deacylates mischarged D-aminoacyl-tRNAs. Also deacylates mischarged glycyl-tRNA(Ala), protecting cells against glycine mischarging by AlaRS. Acts via tRNA-based rather than protein-based catalysis; rejects L-amino acids rather than detecting D-amino acids in the active site. By recycling D-aminoacyl-tRNA to D-amino acids and free tRNA molecules, thi…	a D-aminoacyl-tRNA + H2O	a D-alpha-amino acid + a tRNA + H(+)
U5RSS3	CAETHG_1593	Pyrroline-5-carboxylate reductase	30.8828	30.8039	30.7372	30.7717	30.7493	30.6088	30.759	30.6975	30.8101	30.7407	30.6701	30.5804	30.6411	30.69		0.719318	0.239263	0.0689615	1.40317	PATHWAY: Amino-acid biosynthesis; L-proline biosynthesis; L-proline from L-glutamate 5-semialdehyde: step 1/1. {ECO:0000256|HAMAP-Rule:MF_01925}.	FUNCTION: Catalyzes the reduction of 1-pyrroline-5-carboxylate (PCA) to L-proline. {ECO:0000256|HAMAP-Rule:MF_01925}.	L-proline + NAD(+)	1-pyrroline-5-carboxylate + 2 H(+) + NADH
U5RWX5	CAETHG_1840	Transcriptional regulator, TetR family	30.906	30.8267	30.9508	30.8217	30.7376	30.3225	30.7609	30.561	30.6639	30.6758	30.8168	30.6432	30.6321	30.6655		0.447027	0.414817	0.0954421	0.965107			0
U5RX78	CAETHG_2999	2-isopropylmalate synthase	31.0029	30.5641	30.1362	29.9456	30.4601	30.7005	30.4682	30.4978	30.6594	30.3611	30.6462	30.5586	30.6255	30.5581		0.22646	0.647214	-0.0898511	-0.551101	PATHWAY: Amino-acid biosynthesis; L-leucine biosynthesis; L-leucine from 3-methyl-2-oxobutanoate: step 1/4. {ECO:0000256|ARBA:ARBA00004689, ECO:0000256|HAMAP-Rule:MF_01025}.	FUNCTION: Catalyzes the condensation of the acetyl group of acetyl-CoA with 3-methyl-2-oxobutanoate (2-oxoisovalerate) to form 3-carboxy-3-hydroxy-4-methylpentanoate (2-isopropylmalate). {ECO:0000256|HAMAP-Rule:MF_01025}.	3-methyl-2-oxobutanoate + acetyl-CoA + H2O	(2S)-2-isopropylmalate + CoA + H(+)
U5RTY2	CAETHG_1997	MazG family protein	30.4429	30.1964	30.285	30.899	30.8776	30.5959	30.5495	30.6107	30.5566	30.599	30.7217	30.607	30.6251	30.62		0.237617	0.633248	-0.0705471	-0.574066			0
U5RUM1	CAETHG_2230	Carbohydrate kinase, FGGY	30.1806	29.6706	29.7457	30.7169	30.6423	30.3412	30.2162	29.9004	30.161	30.2194	30.739	30.5775	30.6191	30.3694		0.293812	0.564176	-0.153185	-0.685877			0
U5RWT7	CAETHG_3028	UDP-N-acetylglucosamine--N-acetylmuramyl-(pentapeptide) pyrophosphoryl-undecaprenol N-acetylglucosamine transferase	29.996	30.0083	29.9108	29.8569	30.1032	29.6533	29.9214	30.3507	30.4048	30.2658	30.4282	30.5016	30.6175	30.4281		4.02793	0.00206186	-0.506694	-6.26045	PATHWAY: Cell wall biogenesis; peptidoglycan biosynthesis. {ECO:0000256|HAMAP-Rule:MF_00033}.	FUNCTION: Cell wall formation. Catalyzes the transfer of a GlcNAc subunit on undecaprenyl-pyrophosphoryl-MurNAc-pentapeptide (lipid intermediate I) to form undecaprenyl-pyrophosphoryl-MurNAc-(pentapeptide)GlcNAc (lipid intermediate II). {ECO:0000256|HAMAP-Rule:MF_00033}.	di-trans-octa-cis-undecaprenyl diphospho-N-acetyl-alpha-D-muramoyl-L-alanyl-D-glutamyl-meso-2,6-diaminopimeloyl-D-alanyl-D-alanine + UDP-N-acetyl-alpha-D-glucosamine	di-trans-octa-cis-undecaprenyl diphospho-[N-acetyl-alpha-D-glucosaminyl-(1->4)]-N-acetyl-alpha-D-muramoyl-L-alanyl-D-glutamyl-meso-2,6-diaminopimeloyl-D-alanyl-D-alanine + H(+) + UDP
U5RXL3	CAETHG_3247	L-threonine 3-dehydrogenase	29.8555	29.8926	30.0124	30.7121	30.5862	31.0408	30.3499	30.3113	30.8413	30.869	30.7831	30.5464	30.6172	30.6614		0.724991	0.237649	-0.311447	-1.41177			0
U5S0Q2	CAETHG_2990	Methyl-accepting chemotaxis sensory transducer	31.0941	30.6041	30.6311	30.5874	30.789	31.072	30.7963	30.4075	30.4917	30.617	30.4866	30.7568	30.6116	30.5619		1.25704	0.0920113	0.234397	2.16829			0
U5S1X3	CAETHG_3410	CDP-diacylglycerol--glycerol-3-phosphate 3-phosphatidyltransferase	30.7076	30.4738	30.8268	31.0228	30.5725	30.4347	30.673	30.177	30.7269	30.7615	30.8473	30.3971	30.608	30.5863		0.263155	0.602539	0.0867046	0.625641	PATHWAY: Phospholipid metabolism; phosphatidylglycerol biosynthesis; phosphatidylglycerol from CDP-diacylglycerol: step 1/2. {ECO:0000256|ARBA:ARBA00005042}.	FUNCTION: This protein catalyzes the committed step to the synthesis of the acidic phospholipids. {ECO:0000256|ARBA:ARBA00003973}.	a CDP-1,2-diacyl-sn-glycerol + sn-glycerol 3-phosphate	1,2-diacyl-sn-glycero-3-phospho-(1'-sn-glycero-3'-phosphate) + CMP + H(+)
U5RVJ6	CAETHG_1123	Cobyrinate a,c-diamide synthase	30.8463	31.0517	31.2904	31.5945	30.808	31.3202	31.1518	30.5474	30.6015	30.8132	30.1263	30.5387	30.6011	30.538		2.57538	0.00966387	0.613827	3.96649	PATHWAY: Cofactor biosynthesis; adenosylcobalamin biosynthesis; cob(II)yrinate a,c-diamide from sirohydrochlorin (anaerobic route): step 10/10. {ECO:0000256|HAMAP-Rule:MF_00027}.	FUNCTION: Catalyzes the ATP-dependent amidation of the two carboxylate groups at positions a and c of cobyrinate, using either L-glutamine or ammonia as the nitrogen source. {ECO:0000256|HAMAP-Rule:MF_00027}.	2 ATP + cob(II)yrinate + 2 H2O + 2 L-glutamine	2 ADP + cob(II)yrinate a,c diamide + 2 H(+) + 2 L-glutamate + 2 phosphate
U5RZ72	CAETHG_3890	Methylglyoxal reductase (NADPH-dependent)	30.5399	30.3729	30.4959	30.3591	30.3919	29.8447	30.3341	30.4336	30.4616	30.281	30.6388	30.4777	30.6	30.4821		0.645745	0.275554	-0.148053	-1.29002			0
U5RU41	CAETHG_2062	Fumarate hydratase	30.4602	30.2994	30.5851	30.7709	30.7753	31.0658	30.6595	30.82	30.6381	30.6001	30.3644	30.3373	30.5857	30.5576		0.33621	0.518295	0.101846	0.766492			0
U5RUZ3	CAETHG_1114	Precorrin-3B C17-methyltransferase	29.3664	31.0508	31.1521	29.5217	30.1043	29.1393	30.0558	30.5624	30.6854	30.8922	30.0925	30.5312	30.5784	30.557		0.684023	0.256089	-0.501275	-1.34928	PATHWAY: Cofactor biosynthesis; adenosylcobalamin biosynthesis. {ECO:0000256|ARBA:ARBA00004953}.		0
U5S0G9	CAETHG_2893	Ribosomal protein L11 methyltransferase	29.7726	29.7926	29.9137	29.8755	29.8805	29.6888	29.8206	29.9704	29.993	29.578	29.8222	30.0661	30.5663	29.9993		0.648946	0.274229	-0.178727	-1.29501		FUNCTION: Methylates ribosomal protein L11. {ECO:0000256|HAMAP-Rule:MF_00735}.	L-lysyl-[protein] + 3 S-adenosyl-L-methionine	3 H(+) + N(6),N(6),N(6)-trimethyl-L-lysyl-[protein] + 3 S-adenosyl-L-homocysteine
U5RWP7	CAETHG_2988	Formate dehydrogenase, alpha subunit	29.9716	30.4115	30.7341	30.1004	30.0884	30.46	30.2943	30.8173	30.8379	31.0942	30.4894	30.4995	30.5519	30.715		1.67448	0.0450225	-0.420708	-2.73091			0
U5RS37	CAETHG_1356	33 kDa chaperonin	30.7653	30.1661	30.542	30.5896	30.6126	30.7862	30.577	30.5008	30.4518	30.3232	30.7663	30.3971	30.5511	30.4984		0.305967	0.549613	0.0786012	0.709292		FUNCTION: Redox regulated molecular chaperone. Protects both thermally unfolding and oxidatively damaged proteins from irreversible aggregation. Plays an important role in the bacterial defense system toward oxidative stress. {ECO:0000256|HAMAP-Rule:MF_00117}.	0
U5RXP7	CAETHG_3343	Protein serine/threonine phosphatase	30.3492	30.469	30.4325	30.4179	30.5015	30.3774	30.4246	30.704	30.4719	30.5709	30.4593	30.5381	30.5496	30.549		1.81371	0.0355618	-0.124379	-2.91787			0
U5S0H5	CAETHG_3106	Methyl-accepting chemotaxis sensory transducer with Cache sensor	28.4107	28.7419	29.1068	27.782	28.2661	28.1604	28.4113	30.4405	30.5902	30.2927	30.6542	30.5958	30.5485	30.5203	+	6.07815	0.00206452	-2.10904	-10.723			0
U5RSH3	CAETHG_1486	Methionine aminopeptidase	30.5108	30.5003	29.9747	30.6563	30.6297	30.2	30.412	30.3358	30.2494	30.5045	30.1245	30.7129	30.5469	30.4123		0.000900378	0.99828	-0.000374158	-0.00266128		FUNCTION: Removes the N-terminal methionine from nascent proteins. The N-terminal methionine is often cleaved when the second residue in the primary sequence is small and uncharged (Met-Ala-, Cys, Gly, Pro, Ser, Thr, or Val). Requires deformylation of the N(alpha)-formylated initiator methionine before it can be hydrolyzed. {ECO:0000256|ARBA:ARBA00002521, ECO:0000256|HAMAP-Rule:MF_01974}.	Release of N-terminal amino acids, preferentially methionine, from peptides and arylamides.
U5RXR2	CAETHG_2114	Cobyrinic acid ac-diamide synthase	30.2304	29.733	30.1584	30.2642	30.435	30.1372	30.1597	30.3541	30.3419	30.296	30.434	30.3815	30.5439	30.3919		1.33603	0.0797869	-0.232215	-2.27561			0
U5RV25	CAETHG_2236	Monosaccharide-transporting ATPase	29.7971	29.4141	29.4969	29.4658	30.1348	29.8991	29.7013	30.4675	30.4428	30.17	31.3172	30.7015	30.543	30.607		2.99859	0.00483146	-0.9057	-4.58477			0
U5RXC5	CAETHG_2005	Stage 0 sporulation protein A homolog	30.5454	30.8617	30.4488	30.4	30.3434	29.7539	30.3922	30.5591	30.3889	30.4654	30.4798	30.5505	30.5409	30.4975		0.300991	0.554592	-0.105241	-0.699737		FUNCTION: May play the central regulatory role in sporulation. It may be an element of the effector pathway responsible for the activation of sporulation genes in response to nutritional stress. Spo0A may act in concert with spo0H (a sigma factor) to control the expression of some genes that are critical to the sporulation process. {ECO:0000256|ARBA:ARBA00024867}.	0
U5RVZ5	CAETHG_2714	Tetratricopeptide repeat-containing protein	29.2681	29.1244	29.2592	30.1088	29.5185	30.4098	29.6148	29.2528	28.9949	29.1138	30.7768	30.7176	30.5367	29.8988		0.296271	0.560826	-0.283953	-0.690634			0
U5RVR9	CAETHG_2498	4-hydroxy-tetrahydrodipicolinate synthase	25.3898	21.4267	21.8065	23.9978	25.9523	21.6342	23.3679	25.2736	25.0458	22.1011	30.6076	30.7927	30.5363	27.3928		1.37019	0.0749546	-4.02496	-2.32184	PATHWAY: Amino-acid biosynthesis; L-lysine biosynthesis via DAP pathway; (S)-tetrahydrodipicolinate from L-aspartate: step 3/4. {ECO:0000256|ARBA:ARBA00005120, ECO:0000256|HAMAP-Rule:MF_00418}.	FUNCTION: Catalyzes the condensation of (S)-aspartate-beta-semialdehyde [(S)-ASA] and pyruvate to 4-hydroxy-tetrahydrodipicolinate (HTPA). {ECO:0000256|ARBA:ARBA00003294, ECO:0000256|HAMAP-Rule:MF_00418}.	L-aspartate 4-semialdehyde + pyruvate	(2S,4S)-4-hydroxy-2,3,4,5-tetrahydrodipicolinate + H(+) + H2O
U5RVY2	CAETHG_1288	DNA polymerase beta domain protein region	30.795	30.2163	30.1608	30.0819	30.4451	30.3127	30.3353	30.3701	30.5262	30.4538	30.794	30.5106	30.5351	30.5316		0.873827	0.181828	-0.196335	-1.63208			0
U5RVH4	CAETHG_1314	Glyco_trans_4-like_N domain-containing protein	30.2678	30.3999	30.5341	30.5837	30.4311	30.2798	30.4161	30.4842	30.6406	30.6259	30.6493	30.1815	30.533	30.5191		0.556492	0.331477	-0.103021	-1.14808			0
U5RPX1	CAETHG_0592	Ureidoglycolate lyase	30.2577	30.1329	30.0232	30.6313	30.6153	30.268	30.3214	29.968	30.3509	30.2711	30.4699	30.4902	30.5329	30.3472		0.0702979	0.885159	-0.0257816	-0.193351			0
U5RUF6	CAETHG_2158	Phage tail tape measure protein, TP901 family	22.0858	22.7774	20.7802	20.1156	21.0129	21.7254	21.4162	30.5938	29.3207	30.3097	30.6279	30.1892	30.5327	30.2623	+	8.66929	0.00266667	-8.84615	-20.0044			0
U5RWZ2	CAETHG_1622	UspA domain-containing protein	30.3005	30.0972	30.3224	30.1255	30.2204	30.4382	30.2507	30.5436	30.6863	30.3154	31.0195	30.6015	30.5253	30.6153		2.13478	0.0209693	-0.36456	-3.3527			0
U5RXL9	CAETHG_3298	UPF0297 protein CAETHG_3298	30.3423	30.5244	30.5192	30.4302	30.2913	30.5602	30.4446	30.3878	30.5787	30.7057	30.4523	30.5361	30.4979	30.5264		0.648467	0.274121	-0.0818338	-1.29426			0
U5RU70	CAETHG_2056	CoA-binding domain protein	30.4797	31.9722	30.2483	30.2731	31.8326	32.559	31.2275	30.3917	30.5276	30.2034	30.7007	30.371	30.4977	30.4487		1.03328	0.137074	0.778834	1.85929			0
U5RY04	CAETHG_2206	Hydrolase	30.3191	30.4558	30.1098	30.3569	30.6147	30.3657	30.3703	30.3873	30.1792	30.0843	30.338	30.3812	30.495	30.3108		0.275189	0.587493	0.0595051	0.649494			0
U5RTV5	CAETHG_1972	DNA integrity scanning protein DisA	30.5018	30.3866	30.4982	30.7717	30.7706	30.4662	30.5658	30.3783	30.311	30.3633	30.5554	30.2104	30.4914	30.385		1.24543	0.0942721	0.180869	2.15245		FUNCTION: Has also diadenylate cyclase activity, catalyzing the condensation of 2 ATP molecules into cyclic di-AMP (c-di-AMP). c-di-AMP acts as a signaling molecule that couples DNA integrity with progression of sporulation. The rise in c-di-AMP level generated by DisA while scanning the chromosome, operates as a positive signal that advances sporulation; upon encountering a lesion, the DisA focu…	2 ATP	3',3'-c-di-AMP + 2 diphosphate
U5RSK8	CAETHG_1528	TGc domain-containing protein	30.5884	30.3323	30.1851	31.1405	31.0612	30.7489	30.676	30.6864	30.3441	30.4622	30.7679	30.2864	30.48	30.5045		0.457155	0.40533	0.171531	0.982523			0
U5RTT3	CAETHG_1952	30S ribosomal protein S12	30.4726	30.3783	30.9532	30.5414	30.2187	30.9698	30.589	30.2128	30.3714	30.3851	29.8485	30.206	30.4776	30.2502		1.26576	0.0904822	0.338754	2.18017		FUNCTION: Interacts with and stabilizes bases of the 16S rRNA that are involved in tRNA selection in the A site and with the mRNA backbone. Located at the interface of the 30S and 50S subunits, it traverses the body of the 30S subunit contacting proteins on the other side and probably holding the rRNA structure together. The combined cluster of proteins S8, S12 and S17 appears to hold together th…	0
U5RXQ4	CAETHG_3139	50S ribosomal protein L24	30.697	30.5318	30.6044	30.8403	30.7977	30.806	30.7129	31.2999	31.3043	31.2261	30.7441	30.5565	30.4694	30.9334		0.669942	0.263866	-0.220518	-1.32758			0
U5RWW2	CAETHG_1825 CAETHG_3283	Microcompartments protein	29.2398	29.827	28.5147	30.4114	31.1418	28.0579	29.5321	30.5893	30.511	30.1763	30.392	29.5738	30.4632	30.2843		0.790139	0.209837	-0.752154	-1.50939			0
U5RPP5	CAETHG_0476	Aminomethyltransferase	29.6178	28.249	27.7274	28.2656	29.1336	26.7913	28.2974	30.5092	30.5012	30.1141	30.4539	30.1653	30.4617	30.3676	+	3.25244	0.004	-2.07012	-4.97299		FUNCTION: The glycine cleavage system catalyzes the degradation of glycine. {ECO:0000256|HAMAP-Rule:MF_00259}.	(6S)-5,6,7,8-tetrahydrofolate + (R)-N(6)-(S(8)-aminomethyldihydrolipoyl)-L-lysyl-[protein]	(6R)-5,10-methylene-5,6,7,8-tetrahydrofolate + (R)-N(6)-dihydrolipoyl-L-lysyl-[protein] + NH4(+)
U5S182	CAETHG_3130	Type IV pilus assembly PilZ	30.4716	30.4269	30.3766	30.5486	30.6962	30.3328	30.4754	30.4717	30.2415	30.638	30.56	30.4421	30.4612	30.4691		0.0290147	0.955125	0.00636768	0.083149			0
U5RYI6	CAETHG_3444	Major facilitator superfamily MFS_1	29.9022	30.3398	29.8106	29.3305	29.7322	29.375	29.7484	30.3276	30.3489	30.2956	30.1286	30.4548	30.4492	30.3341		2.36613	0.0141818	-0.585747	-3.67185			0
U5RZJ5	CAETHG_2732	Bifunctional folate synthesis protein	30.4422	30.267	30.6224	30.3855	30.2905	30.3222	30.3883	30.4394	30.5342	30.537	30.6608	30.3868	30.4442	30.5004		0.903964	0.17218	-0.112134	-1.67562	PATHWAY: Cofactor biosynthesis; tetrahydrofolate biosynthesis; 2-amino-4-hydroxy-6-hydroxymethyl-7,8-dihydropteridine diphosphate from 7,8-dihydroneopterin triphosphate: step 3/4. {ECO:0000256|ARBA:ARBA00005013, ECO:0000256|RuleBase:RU362079}.; PATHWAY: Cofactor biosynthesis; tetrahydrofolate biosynthesis; 2-amino-4-hydroxy-6-hydroxymethyl-7,8-dihydropteridine diphosphate from 7,8-dihydroneopteri…	FUNCTION: Catalyzes the conversion of 7,8-dihydroneopterin to 6-hydroxymethyl-7,8-dihydropterin. {ECO:0000256|RuleBase:RU362079}.	7,8-dihydroneopterin	6-hydroxymethyl-7,8-dihydropterin + glycolaldehyde
U5RZ99	CAETHG_3684	Peptidase M29 aminopeptidase II	28.534	30.2858	29.6658	28.3695	29.3425	27.1335	28.8885	30.5592	30.5122	30.4509	30.8864	30.2479	30.444	30.5168	+	2.24889	0.0180606	-1.62826	-3.50934			0
U5RVH6	CAETHG_2396	Transcriptional regulator, IclR family	29.9866	29.8286	29.7992	30.5218	30.4683	30.4948	30.1832	30.6353	30.2822	30.2886	30.7998	30.0923	30.4396	30.423		0.687492	0.25559	-0.239713	-1.3546			0
U5RZF2	CAETHG_2682	DUF1861 family protein	30.6184	30.2478	30.2704	30.3083	30.4454	30.5113	30.4003	30.2156	30.4342	30.3513	30.7736	30.4147	30.4377	30.4378		0.151402	0.754037	-0.0375935	-0.388675			0
U5RVU2	CAETHG_1243	Phosphoglycerate dehydrogenase	29.9939	29.5709	29.9821	29.8096	29.5242	30.2699	29.8584	29.3913	30.0911	30.0386	30.5632	30.443	30.4363	30.1606		0.740702	0.230558	-0.302137	-1.4355			0
U5RSF8	CAETHG_0241	N-acetyl-gamma-glutamyl-phosphate reductase	30.2593	30.7421	30.5178	30.2045	30.1465	30.3775	30.3746	32.3224	32.1296	32.2954	30.4039	30.7546	30.4361	31.3903		1.53724	0.0572995	-1.01573	-2.54677	PATHWAY: Amino-acid biosynthesis; L-arginine biosynthesis; N(2)-acetyl-L-ornithine from L-glutamate: step 3/4. {ECO:0000256|HAMAP-Rule:MF_00150}.	FUNCTION: Catalyzes the NADPH-dependent reduction of N-acetyl-5-glutamyl phosphate to yield N-acetyl-L-glutamate 5-semialdehyde. {ECO:0000256|HAMAP-Rule:MF_00150}.	N-acetyl-L-glutamate 5-semialdehyde + NADP(+) + phosphate	H(+) + N-acetyl-L-glutamyl 5-phosphate + NADPH
U5RVJ1	CAETHG_1118	Precorrin-6Y C5,15-methyltransferase (Decarboxylating), CbiT subunit	30.5286	30.8896	31.1937	31.3581	30.6899	31.1793	30.9732	30.7928	30.5999	30.521	30.8343	30.5274	30.4334	30.6181		1.43241	0.0687224	0.355086	2.4058	PATHWAY: Cofactor biosynthesis; adenosylcobalamin biosynthesis. {ECO:0000256|ARBA:ARBA00004953}.		0
U5S038	CAETHG_2751	(R)-citramalate synthase	30.3414	30.1867	29.9087	29.8357	30.304	30.3204	30.1495	30.0912	29.9122	30.2173	29.9855	30.3554	30.4319	30.1656		0.046195	0.926592	-0.016099	-0.130065			0
U5RWY0	CAETHG_1612	Cobyrinic acid ac-diamide synthase	30.1939	30.4371	30.2901	30.0076	30.6344	30.8599	30.4038	30.593	30.2049	30.5418	29.9372	30.3095	30.413	30.3332		0.174996	0.7193	0.0705919	0.441349			0
U5RW86	CAETHG_2768	XshC-Cox1-family protein	30.4318	30.2587	30.4206	29.9077	30.0742	30.7182	30.3019	30.4777	30.4263	30.3579	30.6072	30.5022	30.4026	30.4623		0.656699	0.270024	-0.160422	-1.30707			0
U5RWM9	CAETHG_2775	Vitamin B12-dependent ribonucleotide reductase	30.8747	30.5209	30.7274	30.041	30.133	30.4465	30.4572	30.7968	30.444	30.6728	30.3502	30.4465	30.3947	30.5175		0.155825	0.748312	-0.0602665	-0.398674		FUNCTION: Catalyzes the reduction of ribonucleotides to deoxyribonucleotides. May function to provide a pool of deoxyribonucleotide precursors for DNA repair during oxygen limitation and/or for immediate growth after restoration of oxygen. {ECO:0000256|ARBA:ARBA00025437, ECO:0000256|RuleBase:RU364064}.	[thioredoxin]-disulfide + a 2'-deoxyribonucleoside 5'-diphosphate + H2O	[thioredoxin]-dithiol + a ribonucleoside 5'-diphosphate
U5RWH8	CAETHG_1673	Metal dependent phosphohydrolase	30.6721	30.4168	30.5335	30.5934	30.6347	30.7975	30.608	30.6837	30.4952	30.2416	30.6569	30.715	30.3879	30.53		0.373397	0.48172	0.0779603	0.83493			0
S5ZZ51	CAETHG_2797	4Fe-4S ferredoxin, iron-sulpur binding domain-containing protein	30.8725	31.1786	31.2419	31.7124	31.1266	31.849	31.3302	30.5766	30.5302	30.8706	29.9622	30.1505	30.3863	30.4127		2.97526	0.0050929	0.917423	4.54979			0
U5RVU9	CAETHG_2659	GOLD domain-containing protein	30.2134	30.0507	30.4994	30.2246	30.274	30.2058	30.2446	30.4172	30.4639	30.1822	30.7471	29.8766	30.3762	30.3439		0.323962	0.533225	-0.0992104	-0.743503			0
U5RUB4	CAETHG_2116	Ribosomal RNA small subunit methyltransferase G	29.9259	29.6285	29.6978	22.1174	20.6703	20.628	25.4446	21.0234	20.072	21.6397	30.3303	30.2275	30.3751	25.6113		0.0200988	0.967463	-0.16669	-0.0581492		FUNCTION: Specifically methylates the N7 position of a guanine in 16S rRNA. {ECO:0000256|HAMAP-Rule:MF_00074}.	0
U5RRI2	CAETHG_1116	Precorrin-4 C11-methyltransferase	30.6527	30.8714	31.0957	31.1653	30.5169	31.1375	30.9066	30.275	30.4878	30.6674	30.4024	30.4068	30.359	30.4331		2.46435	0.0118088	0.473516	3.80935	PATHWAY: Cofactor biosynthesis; adenosylcobalamin biosynthesis. {ECO:0000256|ARBA:ARBA00004953}.		0
U5RPF1	CAETHG_0381	Na+/solute symporter	29.3987	29.5138	29.818	28.5778	28.4166	30.0592	29.2973	29.9135	30.1408	30.0925	30.363	30.6364	30.3586	30.2508		2.08575	0.0218382	-0.953421	-3.28578			0
U5RXE1	CAETHG_1809	Basic membrane lipoprotein	30.753	30.6549	30.65	30.5038	30.6468	30.6878	30.6494	30.5178	30.3587	30.4661	30.2847	30.4255	30.3574	30.4017		3.37082	0.00390909	0.24769	5.15912			0
U5RXS7	CAETHG_3164	Bifunctional protein PyrR	30.3454	30.3478	30.6	30.4317	30.289	30.0046	30.3364	30.5303	30.2056	30.42	30.4235	30.3535	30.357	30.3816		0.200553	0.68325	-0.0452321	-0.496675		FUNCTION: Also displays a weak uracil phosphoribosyltransferase activity which is not physiologically significant. {ECO:0000256|HAMAP-Rule:MF_01219}.; FUNCTION: Regulates transcriptional attenuation of the pyrimidine nucleotide (pyr) operon by binding in a uridine-dependent manner to specific sites on pyr mRNA. This disrupts an antiterminator hairpin in the RNA and favors formation of a downstrea…	diphosphate + UMP	5-phospho-alpha-D-ribose 1-diphosphate + uracil
U5RSC4	CAETHG_0201	YbaK/prolyl-tRNA synthetase associated region	30.5826	30.686	31.0611	30.3375	31.0984	31.2451	30.8351	31.3206	31.133	30.1127	30.4982	30.3519	30.3514	30.628		0.380391	0.476988	0.207153	0.847585			0
S5Z058	CAETHG_2793	Protein FdhD	30.1673	30.0971	30.2574	30.2496	30.3186	30.6424	30.2887	30.4505	30.6084	30.6256	30.6026	30.3709	30.3458	30.5006		1.33365	0.08017	-0.211908	-2.27239		FUNCTION: Required for formate dehydrogenase (FDH) activity. {ECO:0000256|HAMAP-Rule:MF_00187}.	0
U5S0X9	CAETHG_3226	Positive regulator of sigma E, RseC/MucC	30.1969	30.9635	30.3663	30.6989	29.3402	30.6847	30.3751	30.3703	29.8944	29.8467	29.9908	32.0271	30.3348	30.4107		0.0303549	0.954206	-0.0355727	-0.0868672			0
U5RXX4	CAETHG_2171	Uncharacterized protein	30.0472	29.6901	29.9244	29.5564	29.7347	30.5059	29.9098	30.0243	30.0243	29.9927	30.5655	30.3828	30.3302	30.22		1.0104	0.142594	-0.310162	-1.82713			0
U5RTA1	CAETHG_1757	2,3-bisphosphoglycerate-independent phosphoglycerate mutase	30.214	31.0186	31.2377	30.0331	29.8465	29.8357	30.3643	29.9722	30.0975	30.178	30.2741	30.2505	30.3228	30.1825		0.307346	0.548688	0.181736	0.711932	PATHWAY: Carbohydrate degradation; glycolysis; pyruvate from D-glyceraldehyde 3-phosphate: step 3/5. {ECO:0000256|ARBA:ARBA00004798, ECO:0000256|HAMAP-Rule:MF_01038}.	FUNCTION: Catalyzes the interconversion of 2-phosphoglycerate and 3-phosphoglycerate. {ECO:0000256|HAMAP-Rule:MF_01038}.	(2R)-2-phosphoglycerate	(2R)-3-phosphoglycerate
U5RZL0	CAETHG_2589	Cell wall binding repeat 2-containing protein	29.7938	30.4653	30.3463	29.9734	30.6944	29.85	30.1872	29.9187	29.8234	30.1208	29.9615	29.8525	30.3183	29.9992		0.537041	0.346495	0.188019	1.11636			0
U5S007	CAETHG_3981	Methyl-accepting chemotaxis sensory transducer with Cache sensor	29.6519	29.9728	30.1762	32.1588	32.0374	31.5414	30.9231	29.5541	29.8589	29.5784	30.5031	30.3138	30.3134	30.0203		1.03342	0.137213	0.902805	1.85948			0
U5S043	CAETHG_2756	Hydrolase	30.2074	30.1084	30.0568	30.0757	30.1668	30.0321	30.1079	30.1861	30.2014	30.1475	30.3576	30.2219	30.3026	30.2362		1.89905	0.0301855	-0.128314	-3.03279			0
U5S0Q7	CAETHG_2995	DUF1002 domain-containing protein	30.2477	30.2025	30.3786	30.255	30.1684	29.6949	30.1579	30.2708	30.1619	30.2422	29.9111	30.2615	30.2977	30.1909		0.109351	0.816243	-0.0329971	-0.290448			0
U5RPK9	CAETHG_0482	NADPH dehydrogenase	30.48	30.7595	30.5035	31.8681	31.4315	29.6239	30.7777	30.4269	30.2235	30.1224	30.1145	30.2071	30.2975	30.232		0.904291	0.172408	0.545759	1.67609			0
U5RNW1	CAETHG_0160	Purine nucleoside phosphorylase	30.6321	30.6947	30.7925	30.8316	30.4566	30.6948	30.6837	30.449	30.5179	30.6362	30.0058	30.4023	30.29	30.3835		1.78475	0.0377117	0.300198	2.87894	PATHWAY: Purine metabolism; purine nucleoside salvage. {ECO:0000256|ARBA:ARBA00005058, ECO:0000256|PIRNR:PIRNR000477}.	FUNCTION: The purine nucleoside phosphorylases catalyze the phosphorolytic breakdown of the N-glycosidic bond in the beta-(deoxy)ribonucleoside molecules, with the formation of the corresponding free purine bases and pentose-1-phosphate. {ECO:0000256|PIRNR:PIRNR000477}.	0
U5RPM6	CAETHG_0456	Xanthine dehydrogenase	30.5895	30.7272	30.7477	30.6887	30.3622	30.6616	30.6295	30.8471	30.603	30.7256	30.3808	29.8573	30.2865	30.4501		0.552581	0.333778	0.17942	1.14173			0
U5RN85	CAETHG_0004	Glyoxylate reductase	30.6857	30.5258	30.1656	29.5891	29.5474	29.6547	30.0281	29.8792	30.6055	30.6104	30.3981	30.454	30.2719	30.3699		0.760063	0.222784	-0.341781	-1.46457			0
U5RXS6	CAETHG_2119	Single-stranded nucleic acid binding R3H domain-containing protein	29.5945	30.3435	30.3692	29.7287	30.3384	29.8824	30.0428	30.2348	30.2674	30.4214	30.3158	30.4142	30.2663	30.32		1.05891	0.131233	-0.277195	-1.89518			0
U5RWJ7	CAETHG_2936	PDZ/DHR/GLGF domain protein	30.1131	30.0709	30.0805	29.4499	30.0265	29.202	29.8238	30.403	30.082	29.7041	30.1322	29.8527	30.2538	30.0713		0.644317	0.276497	-0.247494	-1.28779			0
U5RWM5	CAETHG_2920	GTP cyclohydrolase 1 type 2 homolog	30.2152	30.1134	30.3369	30.7736	30.7881	30.2916	30.4198	30.4477	30.3071	30.5521	30.2233	30.1065	30.2387	30.3126		0.349412	0.504972	0.107248	0.791016			0
U5RQV8	CAETHG_0898	Phosphoglucomutase/phosphomannomutase alpha/beta/alpha domain I	30.2217	30.2073	30.3144	30.2536	30.3109	30.1883	30.2494	30.1642	30.4877	30.2548	30.4212	30.2852	30.2385	30.3086		0.521793	0.356902	-0.0591901	-1.09127			0
U5RVK5	CAETHG_1133	NUDIX hydrolase	30.113	30.2496	30.0428	30.5919	30.4866	30.252	30.2893	30.0664	30.0325	30.4494	29.8179	30.2749	30.2309	30.1454		0.559254	0.329661	0.143957	1.15257			0
U5RSD2	CAETHG_0211	tRNA-2-methylthio-N(6)-dimethylallyladenosine synthase	30.4546	30.1598	30.2858	30.4495	30.3733	30.1931	30.3193	30.2008	30.2861	30.208	30.4814	30.2932	30.2294	30.2832		0.220298	0.655926	0.036164	0.538298		FUNCTION: Catalyzes the methylthiolation of N6-(dimethylallyl)adenosine (i(6)A), leading to the formation of 2-methylthio-N6-(dimethylallyl)adenosine (ms(2)i(6)A) at position 37 in tRNAs that read codons beginning with uridine. {ECO:0000256|ARBA:ARBA00003234, ECO:0000256|HAMAP-Rule:MF_01864}.	[sulfur carrier]-SH + AH2 + N(6)-dimethylallyladenosine(37) in tRNA + 2 S-adenosyl-L-methionine	2-methylsulfanyl-N(6)-dimethylallyladenosine(37) in tRNA + 5'-deoxyadenosine + [sulfur carrier]-H + A + 2 H(+) + L-methionine + S-adenosyl-L-homocysteine
U5RTX8	CAETHG_1966	RNA methyltransferase, TrmH family, group 3	30.2618	30.2125	30.3064	30.3062	30.1903	30.1716	30.2415	30.207	30.3984	30.3742	30.4488	30.1466	30.2213	30.2994		0.491697	0.376801	-0.0579252	-1.04113			0
U5RRV6	CAETHG_1215	ATP-dependent helicase/nuclease subunit A	30.3389	30.2052	30.3349	29.9672	29.6978	29.8521	30.066	29.8518	29.7683	29.674	30.2244	29.9622	30.2195	29.95		0.356573	0.499064	0.116002	0.804213		FUNCTION: The heterodimer acts as both an ATP-dependent DNA helicase and an ATP-dependent, dual-direction single-stranded exonuclease. Recognizes the chi site generating a DNA molecule suitable for the initiation of homologous recombination. The AddA nuclease domain is required for chi fragment generation; this subunit has the helicase and 3' -> 5' nuclease activities. {ECO:0000256|HAMAP-Rule:MF_…	ATP + H2O	ADP + H(+) + phosphate
U5RNF6	CAETHG_0081	Molybdopterin-guanine dinucleotide biosynthesis protein B	29.4969	29.8108	29.6331	30.1893	30.18	30.2174	29.9213	30.3999	29.7801	29.8619	29.7465	29.7465	30.2171	29.9587		0.0794043	0.868322	-0.0373964	-0.21656			0
S5Z7W5	CAETHG_2791	Molybdopterin molybdenumtransferase	30.2188	30.2185	30.1007	30.4737	30.3951	30.4565	30.3106	30.2599	30.2498	30.4246	30.3451	30.1648	30.2067	30.2751		0.194375	0.692068	0.0354112	0.483455	PATHWAY: Cofactor biosynthesis; molybdopterin biosynthesis. {ECO:0000256|ARBA:ARBA00005046, ECO:0000256|RuleBase:RU365090}.	FUNCTION: Catalyzes the insertion of molybdate into adenylated molybdopterin with the concomitant release of AMP. {ECO:0000256|ARBA:ARBA00002901, ECO:0000256|RuleBase:RU365090}.; FUNCTION: May be involved in the biosynthesis of molybdopterin. {ECO:0000256|ARBA:ARBA00003487}.	adenylyl-molybdopterin + H(+) + molybdate	AMP + H2O + Mo-molybdopterin
U5RUY6	CAETHG_2334	Threonylcarbamoyl-AMP synthase	29.7738	30.0305	30.1556	30.3417	30.2804	29.8264	30.0681	29.6627	29.6477	29.7502	30.1273	30.2304	30.2021	29.9367		0.401297	0.456536	0.131316	0.885033		FUNCTION: Required for the formation of a threonylcarbamoyl group on adenosine at position 37 (t(6)A37) in tRNAs that read codons beginning with adenine. {ECO:0000256|PIRNR:PIRNR004930}.	ATP + hydrogencarbonate + L-threonine	diphosphate + H2O + L-threonylcarbamoyladenylate
U5RWA3	CAETHG_2839	L-seryl-tRNA(Sec) selenium transferase	30.278	30.0675	30.18	30.6288	30.5048	30.6723	30.3886	30.3986	30.2416	30.4039	30.2385	30.0355	30.2012	30.2532		0.567018	0.325211	0.13534	1.16513	PATHWAY: Aminoacyl-tRNA biosynthesis; selenocysteinyl-tRNA(Sec) biosynthesis; selenocysteinyl-tRNA(Sec) from L-seryl-tRNA(Sec) (bacterial route): step 1/1. {ECO:0000256|HAMAP-Rule:MF_00423}.	FUNCTION: Converts seryl-tRNA(Sec) to selenocysteinyl-tRNA(Sec) required for selenoprotein biosynthesis. {ECO:0000256|HAMAP-Rule:MF_00423}.	H(+) + L-seryl-tRNA(Sec) + selenophosphate	L-selenocysteinyl-tRNA(Sec) + phosphate
U5RUY1	CAETHG_2189	Transcriptional regulator, TetR family	30.2473	30.0273	30.2987	30.2559	29.8623	29.4821	30.0289	29.2941	31.2393	29.5407	29.1564	29.934	30.1988	29.8939		0.156089	0.748186	0.135039	0.399269			0
U5S2T4	CAETHG_3918	Phosphonate-transporting ATPase	29.7634	30.0805	29.8913	30.3505	30.1205	30.1829	30.0648	30.0769	29.9915	29.8342	30.0135	30.0529	30.1915	30.0268		0.151205	0.75394	0.0380828	0.388227			0
U5RVX3	CAETHG_2689	Malate dehydrogenase	29.9342	30.1389	29.7531	28.9027	29.6954	29.8278	29.7087	30.3441	30.1378	29.9579	29.298	28.7561	30.1804	29.779		0.0845105	0.85913	-0.0703478	-0.229416			0
U5S164	CAETHG_3326	Putative phosphate transport regulator	30.3882	30.5289	30.5984	29.4782	29.4588	29.3561	29.9681	30.6368	29.5455	30.3026	29.4907	29.1384	30.1799	29.8823		0.0944853	0.841248	0.0857929	0.254217			0
U5RU53	CAETHG_2041	Acetyl-coenzyme A carboxylase carboxyl transferase subunit beta	30.3196	30.1445	30.1246	30.4156	30.343	29.9634	30.2184	30.2682	30.2096	30.2948	29.9002	30.1414	30.1752	30.1649		0.247082	0.623063	0.0535361	0.593337	PATHWAY: Lipid metabolism; malonyl-CoA biosynthesis; malonyl-CoA from acetyl-CoA: step 1/1. {ECO:0000256|HAMAP-Rule:MF_01395}.	FUNCTION: Component of the acetyl coenzyme A carboxylase (ACC) complex. Biotin carboxylase (BC) catalyzes the carboxylation of biotin on its carrier protein (BCCP) and then the CO(2) group is transferred by the transcarboxylase to acetyl-CoA to form malonyl-CoA. {ECO:0000256|ARBA:ARBA00025280, ECO:0000256|HAMAP-Rule:MF_01395}.	acetyl-CoA + N(6)-carboxybiotinyl-L-lysyl-[protein]	malonyl-CoA + N(6)-biotinyl-L-lysyl-[protein]
U5S0N6	CAETHG_2975	NMT1 domain-containing protein	30.3191	30.6237	30.5488	30.3189	30.1994	30.2662	30.3793	29.6093	29.7967	29.7509	29.7581	30.0433	30.1721	29.8551		3.12775	0.00453503	0.524268	4.7805			0
U5RUS8	CAETHG_2300	Radical SAM domain protein	30.4742	30.2349	30.5045	30.3579	31.3275	30.7447	30.6073	30.5031	30.8377	30.7555	30.2581	30.0468	30.1713	30.4287		0.388332	0.470162	0.178554	0.861875			0
U5RXI9	CAETHG_3263	Histidinol-phosphate aminotransferase	29.8474	29.6319	29.8263	29.957	29.8727	29.9964	29.8553	29.8524	29.8823	29.9242	30.6378	29.966	30.1599	30.0704		0.868184	0.183052	-0.215121	-1.6239	PATHWAY: Amino-acid biosynthesis; L-histidine biosynthesis; L-histidine from 5-phospho-alpha-D-ribose 1-diphosphate: step 7/9. {ECO:0000256|HAMAP-Rule:MF_01023}.		2-oxoglutarate + L-histidinol phosphate	3-(imidazol-4-yl)-2-oxopropyl phosphate + L-glutamate
U5RUA8	CAETHG_2098	50S ribosomal protein L9	30.448	30.359	30.2026	30.7261	30.7183	30.3675	30.4703	31.0565	30.586	30.5241	31.2025	30.4061	30.1572	30.6554		0.471284	0.394686	-0.185133	-1.00664		FUNCTION: Binds to the 23S rRNA. {ECO:0000256|HAMAP-Rule:MF_00503}.	0
U5RWS0	CAETHG_2815	Cell shape-determining protein MreC	29.5391	30.1745	29.7398	30.1246	30.1296	29.8414	29.9248	29.5301	29.4988	29.4772	30.1756	30.3194	30.152	29.8589		0.131159	0.782743	0.0659847	0.34213		FUNCTION: Involved in formation and maintenance of cell shape. {ECO:0000256|PIRNR:PIRNR038471}.	0
U5RVR6	CAETHG_2616	dTDP-glucose 4,6-dehydratase	30.3005	30.2951	30.4436	30.4702	30.3667	30.1576	30.339	29.506	30.2596	30.382	30.3056	30.1865	30.1416	30.1302		0.794455	0.208055	0.208762	1.51579			dTDP-alpha-D-glucose	dTDP-4-dehydro-6-deoxy-alpha-D-glucose + H2O
U5RUG5	CAETHG_2125	Beta sliding clamp	30.3255	29.964	29.943	30.287	30.45	30.6096	30.2632	30.3983	30.4087	30.4141	30.567	30.2295	30.1404	30.3597		0.340348	0.512954	-0.096515	-0.774207		FUNCTION: Confers DNA tethering and processivity to DNA polymerases and other proteins. Acts as a clamp, forming a ring around DNA (a reaction catalyzed by the clamp-loading complex) which diffuses in an ATP-independent manner freely and bidirectionally along dsDNA. Initially characterized for its ability to contact the catalytic subunit of DNA polymerase III (Pol III), a complex, multichain enzy…	0
U5RXG7	CAETHG_2045	3-oxoacyl-[acyl-carrier-protein] synthase 2	30.0042	30.3232	30.2244	30.1626	29.8831	30.1739	30.1286	30.901	30.2053	30.3298	30.2279	30.1699	30.1362	30.3284		0.77537	0.216412	-0.199785	-1.48743	PATHWAY: Lipid metabolism; fatty acid biosynthesis. {ECO:0000256|ARBA:ARBA00005194, ECO:0000256|PIRNR:PIRNR000447}.	FUNCTION: Involved in the type II fatty acid elongation cycle. Catalyzes the elongation of a wide range of acyl-ACP by the addition of two carbons from malonyl-ACP to an acyl acceptor. Can efficiently catalyze the conversion of palmitoleoyl-ACP (cis-hexadec-9-enoyl-ACP) to cis-vaccenoyl-ACP (cis-octadec-11-enoyl-ACP), an essential step in the thermal regulation of fatty acid composition. {ECO:000…	(9Z)-hexadecenoyl-[ACP] + H(+) + malonyl-[ACP]	3-oxo-(11Z)-octadecenoyl-[ACP] + CO2 + holo-[ACP]
U5RR49	CAETHG_0820	Polyamine aminopropyltransferase	28.7526	30.2281	29.723	29.0499	29.6971	28.322	29.2954	30.1275	30.2472	30.4517	29.7829	30.0497	30.1352	30.1324		1.69538	0.0433583	-0.836945	-2.75896	PATHWAY: Amine and polyamine biosynthesis; spermidine biosynthesis; spermidine from putrescine: step 1/1. {ECO:0000256|HAMAP-Rule:MF_00198}.	FUNCTION: Catalyzes the irreversible transfer of a propylamine group from the amino donor S-adenosylmethioninamine (decarboxy-AdoMet) to putrescine (1,4-diaminobutane) to yield spermidine. {ECO:0000256|HAMAP-Rule:MF_00198}.	putrescine + S-adenosyl 3-(methylsulfanyl)propylamine	H(+) + S-methyl-5'-thioadenosine + spermidine
U5RXT8	CAETHG_3347	thiamine diphosphokinase	29.91	29.6999	30.1527	30.2801	30.0542	29.7202	29.9695	30.4969	30.3749	30.2338	30.3165	29.8866	30.1335	30.2404		1.20285	0.101012	-0.270866	-2.09422			0
U5S314	CAETHG_4018	Putative chemotaxis phosphatase, CheX	30.1128	30.0444	30.0353	30.076	30.1809	30.1333	30.0971	30.1541	30.2155	30.2501	30.1617	30.1648	30.1331	30.1799		1.76715	0.0390113	-0.0827754	-2.8553			0
U5RYB6	CAETHG_2113	ParB-like partition protein	30.2149	29.8614	30.1545	29.7623	29.7553	29.8445	29.9321	29.7663	29.8991	29.5973	30.1243	30.1609	30.1302	29.9464		0.0401467	0.938636	-0.0142384	-0.11373			0
U5RU79	CAETHG_2066	M18 family aminopeptidase	30.7484	30.5887	30.5798	30.8885	30.6587	30.638	30.6837	30.2022	30.3468	30.467	30.073	30.1893	30.1208	30.2332		3.79617	0.00231193	0.450515	5.85789			0
U5RXB1	CAETHG_3034	CheW protein	30.1389	30.0147	29.8345	30.1593	30.2789	30.187	30.1022	30.7063	30.2897	30.4914	30.6971	30.0522	30.1171	30.3923		1.27416	0.0894158	-0.290073	-2.1916			0
U5RWJ6	CAETHG_1693	ATP-dependent zinc metalloprotease FtsH	29.311	29.2922	29.2774	29.4862	29.5379	29.3922	29.3828	29.7012	29.7761	29.6863	29.8484	29.8284	30.1096	29.825		3.7289	0.00232143	-0.442173	-5.74406		FUNCTION: Acts as a processive, ATP-dependent zinc metallopeptidase for both cytoplasmic and membrane proteins. Plays a role in the quality control of integral membrane proteins. {ECO:0000256|HAMAP-Rule:MF_01458}.	0
U5RQ34	CAETHG_0473	Probable glycine dehydrogenase (decarboxylating) subunit 2	28.9236	28.9417	28.3699	29.1649	29.8043	28.1494	28.8923	30.2494	30.1389	29.849	30.4145	29.8379	30.1048	30.0991	+	3.06645	0.00474251	-1.2068	-4.68716		FUNCTION: The glycine cleavage system catalyzes the degradation of glycine. The P protein binds the alpha-amino group of glycine through its pyridoxal phosphate cofactor; CO(2) is released and the remaining methylamine moiety is then transferred to the lipoamide cofactor of the H protein. {ECO:0000256|ARBA:ARBA00003788, ECO:0000256|HAMAP-Rule:MF_00713}.	(R)-N(6)-lipoyl-L-lysyl-[glycine-cleavage complex H protein] + glycine + H(+)	(R)-N(6)-(S(8)-aminomethyldihydrolipoyl)-L-lysyl-[glycine-cleavage complex H protein] + CO2
U5RXE9	CAETHG_1814	Histidine kinase	29.7824	29.8415	29.7528	30.9694	30.8016	29.9444	30.182	30.2743	30.1834	30.1937	30.0931	29.6255	30.1041	30.079		0.166172	0.732804	0.103005	0.421838			0
U5RSI4	CAETHG_1317	Polysaccharide biosynthesis protein CapD	29.9859	30.4822	30.4541	30.5999	30.6951	30.4823	30.4499	30.4883	30.1329	30.3032	30.0949	30.4238	30.1019	30.2575		0.832825	0.195215	0.192411	1.57232			0
U5RT91	CAETHG_0342	L-aspartate oxidase	31.0125	31.0837	31.0064	30.0344	30.0814	30.428	30.6077	29.8635	29.9348	29.7275	29.9548	29.8964	30.1011	29.913		2.15981	0.0202893	0.694731	3.38695			0
U5RW15	CAETHG_2593	non-specific protein-tyrosine kinase	30.2463	30.2484	30.3551	30.6249	30.41	30.2505	30.3559	30.0128	30.0237	29.9175	30.0964	30.0753	30.1005	30.0377		3.11443	0.00449689	0.318172	4.76015			ATP + L-tyrosyl-[protein]	ADP + H(+) + O-phospho-L-tyrosyl-[protein]
U5RV64	CAETHG_2409	DAGKc domain-containing protein	29.6406	29.7325	29.7917	30.0968	30.2305	30.123	29.9359	28.9935	29.542	29.5182	29.3177	29.4655	30.0949	29.4886		1.51899	0.0588021	0.447226	2.52227			0
U5RSM5	CAETHG_1548	AIR synthase related protein domain protein	30.5534	30.2864	30.5207	30.0599	30.0568	30.4279	30.3175	30.2569	30.3543	30.1513	30.1499	29.9922	30.0947	30.1666		0.752034	0.225543	0.150933	1.45254			0
U5RS27	CAETHG_1305	UDP-N-acetylglucosamine 2-epimerase	30.6328	30.4416	30.7225	30.774	30.5859	30.2471	30.5673	30.5227	30.4818	30.4504	30.2309	30.2228	30.0935	30.3337		1.27274	0.0895402	0.233663	2.18968			0
U5RXV6	CAETHG_2151	Uncharacterized protein	30.4821	30.3715	30.3653	30.6105	30.5696	30.2774	30.4461	30.1058	30.1208	30.1891	30.0204	30.082	30.0926	30.1018		3.87118	0.00220561	0.344266	5.9864			0
U5S1X9	CAETHG_3606	NUDIX hydrolase	30.2596	31.1403	31.1886	30.5302	30.2248	30.2798	30.6039	29.9632	29.9147	29.9908	30.0128	29.9701	30.0819	29.9889		2.12444	0.0209668	0.615002	3.33856			0
U5RU33	CAETHG_1903	Hydro-lyase, Fe-S type, tartrate/fumarate subfamily, alpha subunit	29.9396	30.2605	30.1274	29.5018	29.4835	29.8291	29.857	30.4021	30.2306	30.1885	30.1545	30.0798	30.0733	30.1881		1.41	0.0708431	-0.331121	-2.37558			0
U5RRJ1	CAETHG_1126	Porphobilinogen deaminase	30.8023	31.3567	31.5805	31.7171	31.1387	31.4167	31.3353	29.4897	29.6777	30.0426	29.7632	29.5947	30.06	29.7713	+	5.59819	0.00189474	1.56402	9.50663		FUNCTION: Tetrapolymerization of the monopyrrole PBG into the hydroxymethylbilane pre-uroporphyrinogen in several discrete steps. {ECO:0000256|ARBA:ARBA00002869, ECO:0000256|HAMAP-Rule:MF_00260}.	H2O + 4 porphobilinogen	hydroxymethylbilane + 4 NH4(+)
U5RRW1	CAETHG_1220	Lipoyl synthase	29.4432	30.2321	30.4288	29.4408	30.1778	30.6742	30.0661	30.1298	30.0618	30.2505	29.8754	29.7957	30.0586	30.0286		0.0613348	0.895541	0.0375277	0.170143	PATHWAY: Protein modification; protein lipoylation via endogenous pathway; protein N(6)-(lipoyl)lysine from octanoyl-[acyl-carrier-protein]: step 2/2. {ECO:0000256|HAMAP-Rule:MF_00206}.	FUNCTION: Catalyzes the radical-mediated insertion of two sulfur atoms into the C-6 and C-8 positions of the octanoyl moiety bound to the lipoyl domains of lipoate-dependent enzymes, thereby converting the octanoylated domains into lipoylated derivatives. {ECO:0000256|HAMAP-Rule:MF_00206}.	[[Fe-S] cluster scaffold protein carrying a second [4Fe-4S](2+) cluster] + 4 H(+) + N(6)-octanoyl-L-lysyl-[protein] + 2 oxidized [2Fe-2S]-[ferredoxin] + 2 S-adenosyl-L-methionine	(R)-N(6)-dihydrolipoyl-L-lysyl-[protein] + 2 5'-deoxyadenosine + [[Fe-S] cluster scaffold protein] + 4 Fe(3+) + 2 hydrogen sulfide + 2 L-methionine + 2 reduced [2Fe-2S]-[ferredoxin]
U5RVP0	CAETHG_2468	Nitrogen regulatory protein P-II	29.8036	29.8042	29.6617	29.8498	29.9163	29.6435	29.7799	29.9251	29.5572	29.9061	29.8789	30.0471	30.0585	29.8955		0.6797	0.258459	-0.115617	-1.34263			0
U5RTC2	CAETHG_1741	4-hydroxybutyrate dehydrogenase	29.9225	29.7896	29.9272	29.9764	29.99	29.4342	29.84	29.6931	29.5304	29.4166	29.9337	30.0924	30.0557	29.787		0.142442	0.766582	0.0530068	0.368235			0
U5RRQ3	CAETHG_1201	UspA domain-containing protein	29.8236	29.6648	29.579	29.7117	30.0813	29.1273	29.6646	29.9911	29.8762	29.509	30.1356	29.8916	30.0542	29.9096		0.826052	0.197371	-0.244988	-1.56238			0
U5RUR5	CAETHG_1074	Peptidase S51 dipeptidase E	29.3598	29.5885	29.5478	30.0612	30.0662	29.7982	29.7369	29.9026	30.1622	30.2378	30.2436	29.9573	30.0529	30.0927		1.64934	0.0470259	-0.355783	-2.69719			0
U5RSU3	CAETHG_1442	CoA-substrate-specific enzyme activase	30.1158	30.0386	30.1494	30.0475	29.8755	30.098	30.0541	30.4257	30.1557	30.0812	29.7521	29.8555	30.0437	30.0523		0.0059953	0.990142	0.001839	0.017618			0
U5S0U7	CAETHG_3191	Zinc ribbon domain-containing protein	30.7625	30.9481	31.0372	30.841	30.6818	29.7049	30.6626	30.0385	30.1681	30.0468	30.3196	29.8719	30.0337	30.0798		1.73011	0.0413537	0.582808	2.80556			0
U5RTP7	CAETHG_0665	Transaldolase	29.2086	29.5872	29.4426	30.0434	29.3375	28.9282	29.4246	28.7458	28.5118	28.898	28.7708	28.4615	30.0336	28.9036		1.02679	0.138283	0.520983	1.85017			0
U5RX89	CAETHG_1970	PilT protein domain protein	29.6581	29.513	29.5299	29.3058	29.4889	29.0876	29.4305	29.5271	29.711	29.4664	29.7119	29.2273	30.0333	29.6128		0.660145	0.26874	-0.182287	-1.31242			0
U5RW49	CAETHG_1358	Single-strand binding protein/Primosomal replication protein n	29.2793	28.4979	28.1921	29.2692	29.5553	29.7765	29.095	29.7617	29.5885	29.8054	30.1087	30.0398	30.033	29.8895		1.86754	0.0318647	-0.794483	-2.99032			0
U5RVG7	CAETHG_1309	Maltodextrin-binding protein	30.5164	30.5943	30.7174	30.58	30.6405	30.6926	30.6235	30.5257	30.6198	30.5617	30.0182	29.9579	30.0323	30.2859		1.55616	0.0558367	0.337599	2.57218			0
U5RXM0	CAETHG_3257	ATP phosphoribosyltransferase regulatory subunit	30.3861	30.245	30.3458	30.5722	29.7575	30.2424	30.2582	30.0167	30.0107	30.1579	29.9807	30.0649	30.031	30.0437		1.04366	0.135231	0.214515	1.87383	PATHWAY: Amino-acid biosynthesis; L-histidine biosynthesis; L-histidine from 5-phospho-alpha-D-ribose 1-diphosphate: step 1/9. {ECO:0000256|ARBA:ARBA00004667, ECO:0000256|HAMAP-Rule:MF_00125}.	FUNCTION: Required for the first step of histidine biosynthesis. May allow the feedback regulation of ATP phosphoribosyltransferase activity by histidine. {ECO:0000256|ARBA:ARBA00025246, ECO:0000256|HAMAP-Rule:MF_00125}.	0
U5RY20	CAETHG_2039	Phosphoglycerate dehydrogenase	30.2419	29.872	30.3686	30.2704	29.9397	30.2469	30.1566	30.5017	30.2122	30.1744	30.5187	29.9545	30.0194	30.2301		0.240636	0.630804	-0.0735655	-0.580233			0
U5RW25	CAETHG_2693	HlyD family secretion protein	29.678	30.0636	28.7496	29.5914	29.8957	29.1196	29.5163	29.7971	29.2216	29.5839	29.923	30.6321	30.018	29.8626		0.61505	0.292649	-0.346317	-1.24184			0
U5RSI3	CAETHG_0273	Hemerythrin-like metal-binding protein	29.9003	29.7356	29.9121	30.0688	29.9518	29.9191	29.9146	30.0039	30.0719	30.0999	30.0231	29.8817	30.0155	30.016		1.05882	0.131098	-0.10137	-1.89504			0
U5RW73	CAETHG_1591	Carbon starvation protein CstA	31.3636	31.3877	31.9261	31.7896	31.5871	32.4418	31.7493	29.9763	30.2367	30.2546	30.2737	29.7771	30.0123	30.0885	+	5.39113	0.00186047	1.66088	9.01828			0
U5RNQ5	CAETHG_0161	Translation initiation factor IF-3	30.605	30.1844	30.6707	30.6682	30.3572	30.46	30.4909	30.708	30.1267	30.3711	30.3245	29.7115	30.0089	30.2084		0.963047	0.155462	0.282456	1.76013		FUNCTION: IF-3 binds to the 30S ribosomal subunit and shifts the equilibrum between 70S ribosomes and their 50S and 30S subunits in favor of the free subunits, thus enhancing the availability of 30S subunits on which protein synthesis initiation begins. {ECO:0000256|HAMAP-Rule:MF_00080, ECO:0000256|RuleBase:RU000646}.	0
U5RXW6	CAETHG_3372	RNA-binding protein KhpA	29.8674	30.5858	30.4691	30.4149	30.2821	30.2211	30.3067	30.3212	30.1338	30.3418	30.1116	30.2802	29.9993	30.198		0.426652	0.431994	0.108761	0.929729		FUNCTION: A probable RNA chaperone. Forms a complex with KhpB which binds to cellular RNA and controls its expression. Plays a role in peptidoglycan (PG) homeostasis and cell length regulation. {ECO:0000256|HAMAP-Rule:MF_00088}.	0
U5RP01	CAETHG_0207	RNA-binding protein Hfq	29.2721	28.6997	28.3681	28.9239	28.7715	28.72	28.7926	26.6168	26.5567	27.0848	28.8311	28.6903	29.9983	27.963		0.721881	0.238064	0.829572	1.40706		FUNCTION: RNA chaperone that binds small regulatory RNA (sRNAs) and mRNAs to facilitate mRNA translational regulation in response to envelope stress, environmental stress and changes in metabolite concentrations. Also binds with high specificity to tRNAs. {ECO:0000256|HAMAP-Rule:MF_00436}.	0
U5RX72	CAETHG_2989	D-galactose/methyl-galactoside binding periplasmic protein MglB	29.969	29.5412	29.6431	29.5348	29.7974	30.6143	29.8499	29.096	29.1556	29.4028	30.0468	30.0198	29.9878	29.6181		0.428341	0.430703	0.231807	0.932679			0
U5S0A8	CAETHG_3036	Protein-glutamate methylesterase/protein-glutamine glutaminase	29.6578	29.8797	29.6806	30.374	30.408	29.745	29.9575	29.8708	29.9336	30.0458	30.0067	29.9013	29.9795	29.9563		0.0029452	0.993958	0.00124454	0.00868488		FUNCTION: Involved in chemotaxis. Part of a chemotaxis signal transduction system that modulates chemotaxis in response to various stimuli. Catalyzes the demethylation of specific methylglutamate residues introduced into the chemoreceptors (methyl-accepting chemotaxis proteins or MCP) by CheR. Also mediates the irreversible deamidation of specific glutamine residues to glutamic acid. {ECO:0000256…	H2O + L-glutaminyl-[protein]	L-glutamyl-[protein] + NH4(+)
U5RX49	CAETHG_1692	DNA helicase	29.8066	29.6972	29.6826	29.984	30.0446	29.9192	29.8557	30.1116	30.1607	30.331	29.9591	29.8634	29.9642	30.065		1.32307	0.0814153	-0.209302	-2.25805			ATP + H2O	ADP + H(+) + phosphate
U5RZ39	CAETHG_2615	mannose-1-phosphate guanylyltransferase	29.7408	29.0388	29.1234	29.5085	29.8574	29.3014	29.4284	30.0534	30.0567	30.0132	30.4981	29.7458	29.9593	30.0544		2.3973	0.0132285	-0.626058	-3.71535			alpha-D-mannose 1-phosphate + GTP + H(+)	diphosphate + GDP-alpha-D-mannose
U5S331	CAETHG_3847	Amidohydrolase	30.2068	29.8993	30.3221	30.0876	30.1187	29.9884	30.1038	29.9713	29.8645	29.7562	29.9531	29.8943	29.9452	29.8974		1.8457	0.0332792	0.206384	2.96091			0
U5S1U0	CAETHG_3370	Signal recognition particle protein	29.8784	29.8238	29.9011	29.5347	29.6744	29.5268	29.7232	29.6731	29.7264	29.8184	29.8103	29.866	29.9414	29.8059		0.493289	0.375651	-0.0827367	-1.0438		FUNCTION: Involved in targeting and insertion of nascent membrane proteins into the cytoplasmic membrane. Binds to the hydrophobic signal sequence of the ribosome-nascent chain (RNC) as it emerges from the ribosomes. The SRP-RNC complex is then targeted to the cytoplasmic membrane where it interacts with the SRP receptor FtsY. {ECO:0000256|HAMAP-Rule:MF_00306}.	0
U5RYD2	CAETHG_3384	GTP-sensing transcriptional pleiotropic repressor CodY	30.2418	30.3173	30.6196	30.3966	30.148	30.5202	30.3739	29.8424	29.7058	29.8294	29.7318	29.8834	29.9403	29.8222		4.3577	0.00187013	0.551732	6.86296		FUNCTION: DNA-binding protein that represses the expression of many genes that are induced as cells make the transition from rapid exponential growth to stationary phase. It is a GTP-binding protein that senses the intracellular GTP concentration as an indicator of nutritional limitations. At low GTP concentration it no longer binds GTP and stop to act as a transcriptional repressor. {ECO:0000256…	0
U5RZU0	CAETHG_2847	Putative transcriptional regulator, PucR family	23.6934	21.2123	22.8743	21.5015	22.2472	22.1288	22.2762	22.3075	22.328	21.3122	29.5965	29.8803	29.9399	25.8941		1.14559	0.11239	-3.61783	-2.01549			0
U5RZN4	CAETHG_4045	Cobalamin B12-binding domain protein	28.8155	28.9053	28.6785	28.8371	29.4953	29.5325	29.044	30.2336	29.7151	30.0121	30.3966	30.0796	29.9284	30.0609	+	3.67136	0.00232479	-1.01687	-5.64771			0
U5RQE5	CAETHG_0747	Bifunctional ligase/repressor BirA	29.7944	29.5695	29.6895	29.8524	30.0032	29.8029	29.7853	29.8517	29.7589	29.9075	30.073	30.2508	29.9181	29.96		1.04004	0.13612	-0.174698	-1.86877		FUNCTION: Acts both as a biotin--[acetyl-CoA-carboxylase] ligase and a repressor. {ECO:0000256|HAMAP-Rule:MF_00978}.	ATP + biotin + L-lysyl-[protein]	AMP + diphosphate + H(+) + N(6)-biotinyl-L-lysyl-[protein]
U5RZI4	CAETHG_2564	Phosphoesterase	29.4423	29.5242	29.4345	29.7518	29.9047	29.3696	29.5712	30.2365	29.7601	29.8454	29.4869	29.8674	29.9167	29.8522		1.23818	0.0951266	-0.281	-2.14256			0
U5RY72	CAETHG_2283	Lipoprotein	30.0072	29.9909	30.2568	30.1007	30.1881	30.1825	30.121	29.7832	29.9823	30.1824	30.0857	30.0091	29.9135	29.9927		0.992406	0.146183	0.128333	1.80174			0
U5RUB7	CAETHG_0919	Putative metal dependent phosphohydrolase	29.6507	29.5408	29.7667	29.6389	29.7155	29.8827	29.6992	29.8345	29.881	29.7409	29.9795	29.8688	29.912	29.8695		1.8215	0.0348009	-0.170224	-2.92835			0
U5RUS5	CAETHG_2259	DUF1292 domain-containing protein	29.5327	29.5079	29.7203	30.37	30.0954	29.8976	29.854	29.6547	29.8242	29.7814	29.9025	29.8058	29.8965	29.8108		0.114547	0.810231	0.0431417	0.302916			0
U5RX96	CAETHG_3019	Arginine repressor	29.48	29.4966	29.558	29.7856	29.6945	29.3541	29.5615	29.9914	29.7716	29.7757	29.6618	29.8511	29.8939	29.8243		2.11795	0.0208284	-0.262785	-3.32971	PATHWAY: Amino-acid biosynthesis; L-arginine biosynthesis [regulation]. {ECO:0000256|HAMAP-Rule:MF_00173}.	FUNCTION: Regulates arginine biosynthesis genes. {ECO:0000256|HAMAP-Rule:MF_00173}.	0
U5RSC8	CAETHG_0206	Aluminum resistance family protein	29.0542	28.7855	29.0725	29.4406	28.8379	28.7921	28.9971	28.9889	28.636	28.4541	30.3425	30.3609	29.8857	29.4447		0.604725	0.299088	-0.447529	-1.22549			0
U5RPM4	CAETHG_0306	Riboflavin synthase, alpha subunit	29.8328	29.9985	29.9419	29.7262	29.899	29.6981	29.8494	29.6753	29.5618	29.3863	29.5031	29.8022	29.8842	29.6355		1.3936	0.0719873	0.213942	2.35345			0
U5RT92	CAETHG_1599	Pyridine nucleotide-disulfide oxidoreductase, FAD/NAD(P)-binding domain containing protein	29.5268	29.673	29.7824	29.6249	29.9213	29.8268	29.7259	29.8222	29.8686	29.7627	29.97	29.8864	29.8764	29.8644		1.22159	0.0979037	-0.138519	-2.11989			0
U5RY25	CAETHG_2044	Biotin carboxyl carrier protein of acetyl-CoA carboxylase	29.9634	29.9318	29.7999	30.0777	29.872	29.9433	29.9313	29.8567	29.7082	29.9397	29.6127	29.9803	29.871	29.8281		0.782745	0.213562	0.103234	1.49841	PATHWAY: Lipid metabolism; fatty acid biosynthesis. {ECO:0000256|ARBA:ARBA00005194, ECO:0000256|RuleBase:RU364072}.	FUNCTION: This protein is a component of the acetyl coenzyme A carboxylase complex; first, biotin carboxylase catalyzes the carboxylation of the carrier protein and then the transcarboxylase transfers the carboxyl group to form malonyl-CoA. {ECO:0000256|RuleBase:RU364072}.	0
U5RZW4	CAETHG_2656	Beta-lactamase domain protein	29.5866	29.667	29.8662	29.5861	29.2467	28.9489	29.4836	30.1421	29.91	29.7766	30.0281	29.8309	29.8657	29.9256		1.90188	0.0301106	-0.441962	-3.0366			0
U5RQH2	CAETHG_0779	Threonylcarbamoyl-AMP synthase	30.2414	29.9357	29.8799	29.7263	29.8561	29.6803	29.8866	29.968	30.0545	29.8428	30.1212	29.6986	29.8619	29.9245		0.142621	0.766699	-0.0378742	-0.368644		FUNCTION: Required for the formation of a threonylcarbamoyl group on adenosine at position 37 (t(6)A37) in tRNAs that read codons beginning with adenine. {ECO:0000256|PIRNR:PIRNR004930}.	ATP + hydrogencarbonate + L-threonine	diphosphate + H2O + L-threonylcarbamoyladenylate
U5RVE8	CAETHG_1284	Endolytic murein transglycosylase	29.6092	30.0861	29.9304	29.7889	29.9542	30.1785	29.9246	29.7419	29.7515	29.8401	29.8023	30.0809	29.8492	29.8443		0.366129	0.488321	0.0802571	0.821707		FUNCTION: Functions as a peptidoglycan terminase that cleaves nascent peptidoglycan strands endolytically to terminate their elongation. {ECO:0000256|HAMAP-Rule:MF_02065}.	0
U5RZ84	CAETHG_3844	Stage 0 sporulation protein A homolog	27.5835	27.277	27.457	29.6572	32.7346	29.9144	29.104	27.5914	27.6415	27.367	30.2411	26.657	29.8433	28.2236		0.37499	0.481167	0.880396	0.837818		FUNCTION: May play the central regulatory role in sporulation. It may be an element of the effector pathway responsible for the activation of sporulation genes in response to nutritional stress. Spo0A may act in concert with spo0H (a sigma factor) to control the expression of some genes that are critical to the sporulation process. {ECO:0000256|ARBA:ARBA00024867}.	0
U5S086	CAETHG_3016	DJ-1 family protein	29.7853	29.9879	30.0075	30.3639	29.9891	29.7549	29.9814	29.9235	29.7999	29.2994	29.5851	29.6565	29.8432	29.6846		1.36829	0.0751825	0.296836	2.31926			0
U5RXT1	CAETHG_3383	DNA topoisomerase 1	30.0308	29.7736	29.8395	29.6996	29.678	29.7174	29.7898	29.9695	30.0991	29.9899	29.8906	29.8978	29.8416	29.9481		1.43848	0.0681751	-0.15824	-2.41398		FUNCTION: Releases the supercoiling and torsional tension of DNA, which is introduced during the DNA replication and transcription, by transiently cleaving and rejoining one strand of the DNA duplex. Introduces a single-strand break via transesterification at a target site in duplex DNA. The scissile phosphodiester is attacked by the catalytic tyrosine of the enzyme, resulting in the formation of…	ATP-independent breakage of single-stranded DNA, followed by passage and rejoining.
U5RPN0	CAETHG_0502	L-aspartate oxidase	29.8182	29.7401	29.9388	29.221	29.5801	29.2812	29.5966	29.7631	29.6901	29.6322	30.0404	29.3231	29.8303	29.7132		0.331639	0.523384	-0.116616	-0.75794	PATHWAY: Cofactor biosynthesis; NAD(+) biosynthesis; iminoaspartate from L-aspartate (oxidase route): step 1/1. {ECO:0000256|ARBA:ARBA00004950, ECO:0000256|RuleBase:RU362049}.	FUNCTION: Catalyzes the oxidation of L-aspartate to iminoaspartate. {ECO:0000256|RuleBase:RU362049}.	L-aspartate + O2	H2O2 + iminosuccinate
U5RTB2	CAETHG_0369	Hydrogenase expression/formation protein HypE	29.9203	29.8427	30.1047	29.87	29.9273	30.0099	29.9458	29.7273	29.8397	29.873	29.5397	29.7849	29.8271	29.7653		1.76305	0.0393153	0.180531	2.84978			0
U5S0V1	CAETHG_3035	Probable chemoreceptor glutamine deamidase CheD	30.0803	30.0668	29.883	30.4982	30.4694	29.4048	30.0671	29.6631	29.5885	29.6226	29.5371	29.6116	29.8208	29.6406		1.50785	0.0596907	0.426455	2.50729		FUNCTION: Probably deamidates glutamine residues to glutamate on methyl-accepting chemotaxis receptors (MCPs), playing an important role in chemotaxis. {ECO:0000256|HAMAP-Rule:MF_01440}.	H2O + L-glutaminyl-[protein]	L-glutamyl-[protein] + NH4(+)
U5RPA3	CAETHG_0172	HutD-family protein	30.0118	30.0008	29.9512	30.4676	30.2278	30.1431	30.1337	29.9367	29.9633	30.019	29.2812	30.0174	29.8157	29.8389		1.21265	0.0989333	0.294863	2.10765			0
U5RVN5	CAETHG_2617	Glucose-1-phosphate thymidylyltransferase	29.8602	29.8689	30.2822	29.7097	29.8325	30.0256	29.9299	29.9844	29.7869	29.8308	29.6798	29.5271	29.8148	29.7706		0.813859	0.201352	0.159233	1.54445		FUNCTION: Catalyzes the formation of dTDP-glucose, from dTTP and glucose 1-phosphate, as well as its pyrophosphorolysis. {ECO:0000256|RuleBase:RU003706}.	alpha-D-glucose 1-phosphate + dTTP + H(+)	diphosphate + dTDP-alpha-D-glucose
U5RS03	CAETHG_1112	Precorrin-6x reductase	30.1122	30.53	30.7292	30.9203	30.3994	30.742	30.5722	29.8155	29.8908	30.1889	29.5051	29.5052	29.8057	29.7852		3.25471	0.00402778	0.786964	4.97653	PATHWAY: Cofactor biosynthesis; adenosylcobalamin biosynthesis. {ECO:0000256|ARBA:ARBA00004953}.		0
U5RV02	CAETHG_1124	Delta-aminolevulinic acid dehydratase	30.1421	30.4999	30.6433	31.2269	30.3985	30.5979	30.5848	29.8273	30.2693	30.3737	29.5202	29.9013	29.8036	29.9492		2.04741	0.0231573	0.635532	3.23362	PATHWAY: Porphyrin-containing compound metabolism; protoporphyrin-IX biosynthesis; coproporphyrinogen-III from 5-aminolevulinate: step 1/4. {ECO:0000256|ARBA:ARBA00004694}.	FUNCTION: Catalyzes an early step in the biosynthesis of tetrapyrroles. Binds two molecules of 5-aminolevulinate per subunit, each at a distinct site, and catalyzes their condensation to form porphobilinogen. {ECO:0000256|ARBA:ARBA00025628}.	2 5-aminolevulinate	H(+) + 2 H2O + porphobilinogen
U5RU19	CAETHG_1888	HI0933 family protein	29.9742	29.9978	30.0664	29.5604	29.402	29.2456	29.7077	29.8818	30.139	30.1063	29.91	30.0857	29.8035	29.9877		1.00485	0.14357	-0.27995	-1.8193			0
U5RP90	CAETHG_0157	Ferredoxin	29.6804	29.6418	29.7528	29.5338	29.4459	30.4186	29.7456	29.3352	29.2827	29.2779	29.7896	29.6918	29.7984	29.5293		0.606157	0.298578	0.216272	1.22776			0
U5RQY0	CAETHG_0920	Methyl-accepting chemotaxis sensory transducer	34.2441	32.011	34.8503	28.7831	29.8275	29.8994	31.6026	29.7678	29.4844	29.5723	30.036	29.9534	29.7871	29.7668		0.97684	0.150772	1.83574	1.7797			0
U5RSQ6	CAETHG_1578	NADH dehydrogenase (Ubiquinone) 24 kDa subunit	31.0436	31.0543	31.6292	32.0387	31.2747	31.0282	31.3448	30.1228	30.1563	30.367	29.8843	29.6281	29.783	29.9903	+	4.28702	0.00217722	1.35452	6.73072			0
U5S1A2	CAETHG_3371	30S ribosomal protein S16	29.7647	29.8747	29.865	29.8289	29.6649	29.8639	29.8103	29.5317	29.0609	29.6109	28.9194	29.7391	29.7768	29.4398		1.46177	0.0655685	0.370553	2.44533			0
U5RT29	CAETHG_0277	PHP domain protein	29.6486	29.6812	29.7096	29.9766	30.0607	29.5479	29.7708	29.59	29.5352	29.4698	29.8756	29.5825	29.7754	29.6381		0.639503	0.279113	0.132708	1.28027			0
U5RUC5	CAETHG_2003	HtrA2 peptidase	29.5455	29.5625	29.7918	29.9112	29.4926	28.9842	29.5479	29.6272	29.7384	29.5297	29.6092	29.6476	29.7565	29.6514		0.335632	0.518729	-0.103482	-0.765412			0
U5RSE0	CAETHG_1272	Protein-export membrane protein SecF	29.576	29.5536	29.6429	29.6923	29.5844	29.5819	29.6052	29.349	29.4609	29.5177	29.5446	29.7651	29.7554	29.5654		0.231863	0.640249	0.0397498	0.562257		FUNCTION: Part of the Sec protein translocase complex. Interacts with the SecYEG preprotein conducting channel. SecDF uses the proton motive force (PMF) to complete protein translocation after the ATP-dependent function of SecA. {ECO:0000256|HAMAP-Rule:MF_01464}.	0
U5RV04	CAETHG_2385	Phosphoribulokinase/uridine kinase	30.1746	29.2919	29.9215	28.4501	29.0415	29.5164	29.3993	29.144	29.5504	29.3228	29.1931	29.6136	29.7541	29.4297		0.0392303	0.940039	-0.0303338	-0.111238			0
U5RRM8	CAETHG_1012	Glyoxylate reductase (NADP(+))	29.8971	29.8363	29.6686	29.2685	29.2502	28.4013	29.387	30.0006	29.6397	30.0123	30.2739	30.1135	29.7515	29.9653		1.39021	0.0721838	-0.57824	-2.34889			0
U5RSY4	CAETHG_0220	HI0933 family protein	29.5553	29.7621	29.6383	29.6649	29.7069	29.393	29.6201	30.2688	29.474	29.6092	29.5658	29.8289	29.7511	29.7496		0.474712	0.391142	-0.129535	-1.01246			0
U5RRF4	CAETHG_0932	Transcriptional regulator, IclR family	29.483	29.373	29.4218	29.7167	29.807	29.52	29.5536	29.5674	29.4989	29.4366	29.6333	29.6608	29.7509	29.5913		0.178528	0.713604	-0.037756	-0.449099			0
U5RQC2	CAETHG_0563	DegV family protein	20.9697	20.9218	21.7715	20.5624	22.8205	21.9803	21.5044	29.3011	28.5385	31.092	24.6441	25.0581	29.7488	28.0638	+	3.77705	0.00227027	-6.5594	-5.82539			0
U5RRC4	CAETHG_1096	Uncharacterized protein	29.8506	29.7327	29.7972	29.4183	29.9156	29.7499	29.744	29.8044	30.0533	29.8861	30.0661	29.6635	29.742	29.8692		0.641408	0.277811	-0.125182	-1.28325			0
U5RUG2	CAETHG_2168	Cytosolic protein	30.0675	29.8138	29.872	29.5858	29.815	30.6107	29.9608	29.888	29.8747	30.166	29.8284	29.8816	29.7409	29.8966		0.161894	0.73876	0.0641994	0.412299			0
U5RT05	CAETHG_0480	Transcriptional regulator, DeoR family	29.9841	29.8789	29.9956	29.8886	29.8158	29.618	29.8635	29.7446	29.6251	29.7987	30.1258	29.759	29.7381	29.7985		0.314308	0.541176	0.0649576	0.725215			0
U5RSS7	CAETHG_0390	Efflux transporter, RND family, MFP subunit	30.1452	29.1616	30.1382	29.6758	29.216	30.1622	29.7498	30.075	30.1167	30.1955	29.7396	30.0629	29.7338	29.9873		0.548498	0.337074	-0.237452	-1.13508			0
U5RVA4	CAETHG_2316	4-diphosphocytidyl-2-C-methyl-D-erythritol kinase	29.4174	29.8286	29.288	29.3975	29.7528	28.929	29.4355	29.7858	29.6754	29.6742	30.008	29.847	29.7289	29.7865		1.46446	0.0651595	-0.350996	-2.44895	PATHWAY: Isoprenoid biosynthesis; isopentenyl diphosphate biosynthesis via DXP pathway; isopentenyl diphosphate from 1-deoxy-D-xylulose 5-phosphate: step 3/6. {ECO:0000256|HAMAP-Rule:MF_00061}.	FUNCTION: Catalyzes the phosphorylation of the position 2 hydroxy group of 4-diphosphocytidyl-2C-methyl-D-erythritol. {ECO:0000256|HAMAP-Rule:MF_00061}.	4-CDP-2-C-methyl-D-erythritol + ATP	4-CDP-2-C-methyl-D-erythritol 2-phosphate + ADP + H(+)
U5RPC8	CAETHG_0407	Amino acid permease	33.0962	33.3167	32.2779	32.2098	33.0428	30.0113	32.3258	32.7771	29.9454	32.3159	29.1282	32.2093	29.7284	31.0174		0.852205	0.188707	1.30838	1.60065			0
U5S301	CAETHG_4003	Autoinducer 2-binding protein LsrB	29.0537	28.8933	29.2209	28.7838	28.8901	30.18	29.1703	29.4502	28.9438	28.729	29.3928	29.6597	29.7256	29.3169		0.225744	0.647268	-0.14656	-0.549618		FUNCTION: Part of the ABC transporter complex LsrABCD involved in autoinducer 2 (AI-2) import. Binds AI-2 and delivers it to the LsrC and LsrD permeases. {ECO:0000256|ARBA:ARBA00025060}.	0
U5RS11	CAETHG_0094	Sigma54 specific transcriptional regulator with PAS/PAC sensor, Fis family	29.7813	29.3861	29.7023	29.8806	29.9993	30.7112	29.9101	30.2346	30.0666	30.0114	29.9256	29.7409	29.7249	29.9507		0.0746578	0.877429	-0.0405308	-0.204509			0
U5RZT1	CAETHG_4049	DUF2179 domain-containing protein	28.5562	28.8459	28.8158	29.203	29.2324	28.9235	28.9295	29.2066	29.7403	29.4988	29.7667	29.4456	29.7234	29.5636		3.01034	0.00491429	-0.634098	-4.60244			0
U5RZN7	CAETHG_2609	Glutamine--scyllo-inositol transaminase	30.1766	30.2635	30.4088	30.5313	30.1932	30.6508	30.3707	30.3291	30.3341	30.2864	29.4137	29.6084	29.7089	29.9468		1.32642	0.0808662	0.423941	2.26258			0
U5RST8	CAETHG_1437	ABC transporter related protein	28.8931	29.1442	28.761	29.1683	29.5447	29.179	29.1151	29.5428	29.5145	29.4748	29.9919	29.7009	29.7014	29.6544		2.58802	0.00946383	-0.539303	-3.9845			0
U5S1G9	CAETHG_3446	Peptide deformylase	29.4872	29.342	29.5126	29.7702	29.6777	29.0941	29.4807	29.5404	29.4079	29.3287	29.532	29.508	29.6992	29.5027		0.0720661	0.881764	-0.0220524	-0.197887		FUNCTION: Removes the formyl group from the N-terminal Met of newly synthesized proteins. Requires at least a dipeptide for an efficient rate of reaction. N-terminal L-methionine is a prerequisite for activity but the enzyme has broad specificity at other positions. {ECO:0000256|HAMAP-Rule:MF_00163}.	H2O + N-terminal N-formyl-L-methionyl-[peptide]	formate + N-terminal L-methionyl-[peptide]
U5RNN4	CAETHG_0095	PBP domain containing protein	29.5639	29.6635	29.5506	30.1505	30.2564	30.6532	29.973	29.824	29.7228	30.1158	29.9242	29.5274	29.6958	29.8017		0.380966	0.476952	0.171338	0.848622			0
U5RNB4	CAETHG_0034	Flavodoxin-like domain-containing protein	29.4455	29.4306	29.4042	29.9489	30.1773	29.7957	29.7004	29.5282	29.499	29.3648	29.8559	29.7742	29.6876	29.6183		0.220584	0.655842	0.0820799	0.538894			0
U5RNW9	CAETHG_0170	Cysteine--tRNA ligase	29.2399	29.0117	29.1061	28.6887	28.9465	29.0775	29.0118	29.0734	29.4745	29.1963	30.0491	28.7278	29.6852	29.3677		0.93907	0.161379	-0.355946	-1.72596			ATP + L-cysteine + tRNA(Cys)	AMP + diphosphate + L-cysteinyl-tRNA(Cys)
U5RTL2	CAETHG_0630	Peptidase_S9 domain-containing protein	29.9376	29.6658	29.8601	30.242	29.9846	29.916	29.9344	29.4415	29.4531	29.4957	29.4108	29.4649	29.68	29.491		3.36825	0.0038797	0.443337	5.15504			0
U5RT38	CAETHG_1690	Aspartokinase	29.4869	29.3537	29.058	29.1391	29.4305	29.3049	29.2955	29.5864	29.315	29.3495	29.645	29.6139	29.6743	29.5307		1.5134	0.0593475	-0.235144	-2.51475	PATHWAY: Amino-acid biosynthesis; L-lysine biosynthesis via DAP pathway; (S)-tetrahydrodipicolinate from L-aspartate: step 1/4. {ECO:0000256|ARBA:ARBA00004766, ECO:0000256|RuleBase:RU004249}.; PATHWAY: Amino-acid biosynthesis; L-methionine biosynthesis via de novo pathway; L-homoserine from L-aspartate: step 1/3. {ECO:0000256|ARBA:ARBA00004986, ECO:0000256|RuleBase:RU004249}.; PATHWAY: Amino-acid…	FUNCTION: Catalyzes the phosphorylation of the beta-carboxyl group of aspartic acid with ATP to yield 4-phospho-L-aspartate, which is involved in the branched biosynthetic pathway leading to the biosynthesis of amino acids threonine, isoleucine and methionine. {ECO:0000256|ARBA:ARBA00003121}.	ATP + L-aspartate	4-phospho-L-aspartate + ADP
U5RPS7	CAETHG_0368	Nitrogenase	32.5915	32.5216	32.4397	32.4187	32.3317	32.2211	32.4207	29.5924	29.835	29.6271	29.7135	29.5943	29.6716	29.6723	+	11.8242	0	2.74839	41.7243			0
U5RYT8	CAETHG_3657	Pentapeptide repeat-containing protein	29.647	29.5397	29.6973	29.5947	29.7749	29.6936	29.6579	29.5745	29.6194	29.4545	29.6224	29.6701	29.6655	29.6011		0.592705	0.307147	0.0568047	1.20636			0
U5S3J8	CAETHG_4047	Ferredoxin	29.2303	29.4715	29.3853	29.7082	29.6502	29.2747	29.4534	30.0359	29.343	29.0824	29.769	29.5746	29.6615	29.5778		0.348738	0.505268	-0.124397	-0.78977			0
U5RTY5	CAETHG_0760	Glutamine--scyllo-inositol transaminase	29.1704	29.7082	29.6592	29.7126	29.4894	29.5575	29.5495	29.5363	29.504	29.7513	29.6198	29.6253	29.6585	29.6159		0.314835	0.540759	-0.0663347	-0.726217			0
U5S0B2	CAETHG_2831	GTPase Obg	29.9862	29.8714	30.2521	29.8876	29.5819	29.8648	29.9073	29.0238	29.5082	29.6904	29.7014	29.59	29.6579	29.5286		1.69354	0.0434108	0.378704	2.75648		FUNCTION: An essential GTPase which binds GTP, GDP and possibly (p)ppGpp with moderate affinity, with high nucleotide exchange rates and a fairly low GTP hydrolysis rate. Plays a role in control of the cell cycle, stress response, ribosome biogenesis and in those bacteria that undergo differentiation, in morphogenesis control. {ECO:0000256|HAMAP-Rule:MF_01454}.	0
U5RY42	CAETHG_1824 CAETHG_3284	Ethanolamine utilization protein EutN/carboxysome structural protein Ccml	28.7962	28.6836	27.3802	29.6283	30.1638	27.0168	28.6115	29.8536	29.3324	29.0233	30.0817	29.4513	29.6491	29.5652		1.0037	0.143622	-0.95376	-1.81768			0
U5RW29	CAETHG_1338	Endonuclease MutS2	28.4751	27.5033	28.1851	28.2322	28.271	28.4786	28.1909	28.6282	29.1517	28.8917	29.6272	29.3616	29.6491	29.2183	+	3.02869	0.00493023	-1.02736	-4.63007		FUNCTION: Endonuclease that is involved in the suppression of homologous recombination and may therefore have a key role in the control of bacterial genetic diversity. {ECO:0000256|HAMAP-Rule:MF_00092}.	0
U5RUX0	CAETHG_2314	Cyanophycinase	29.4324	29.2464	29.4342	30.0985	29.8207	29.8769	29.6515	29.5809	29.9189	29.7068	29.627	29.3674	29.6488	29.6416		0.022455	0.9636	0.00989056	0.0648011		FUNCTION: Exopeptidase that catalyzes the hydrolytic cleavage of multi-L-arginyl-poly-L-aspartic acid (cyanophycin; a water-insoluble reserve polymer) into aspartate-arginine dipeptides. {ECO:0000256|ARBA:ARBA00002039}.	[L-4-(L-arginin-2-N-yl)aspartate](n) + H2O	[L-4-(L-arginin-2-N-yl)aspartate](n-1) + L-4-(L-arginin-2-N-yl)aspartate
U5RXN3	CAETHG_3272	Histidinol-phosphatase	29.798	29.7813	29.793	29.9489	29.6752	29.5155	29.752	29.602	29.6982	29.684	29.6573	29.4381	29.6447	29.6207		1.02769	0.138191	0.131278	1.85144	PATHWAY: Amino-acid biosynthesis; L-histidine biosynthesis; L-histidine from 5-phospho-alpha-D-ribose 1-diphosphate: step 8/9. {ECO:0000256|ARBA:ARBA00004970, ECO:0000256|RuleBase:RU366003}.		H2O + L-histidinol phosphate	L-histidinol + phosphate
U5RSN8	CAETHG_1517	DUF3786 domain-containing protein	29.2876	29.4186	29.4396	29.7878	29.7728	29.8176	29.5873	28.688	29.5613	29.7136	29.7449	29.457	29.6433	29.468		0.268915	0.594741	0.119341	0.637093			0
U5RSK5	CAETHG_1480	Aspartate carbamoyltransferase regulatory chain	29.368	29.6637	29.8469	29.8008	29.5522	29.6533	29.6475	29.9828	29.6094	29.5764	29.84	29.728	29.6345	29.7285		0.380833	0.476781	-0.0810722	-0.848383		FUNCTION: Involved in allosteric regulation of aspartate carbamoyltransferase. {ECO:0000256|ARBA:ARBA00002565}.	0
U5S384	CAETHG_3912	Cell wall binding repeat 2-containing protein	23.4522	24.833	23.9972	22.4452	24.0694	23.3677	23.6941	23.1824	24.278	19.9377	23.2068	29.6015	29.6308	24.9729		0.349039	0.50514	-1.27874	-0.790328			0
U5RQU6	CAETHG_0921	2'-5' RNA ligase family protein	29.4408	29.3221	29.2811	29.6181	29.5748	29.0863	29.3872	29.4052	29.4345	29.5722	29.9784	29.4258	29.616	29.572		0.810253	0.201945	-0.184832	-1.53914			0
U5RZB5	CAETHG_3879	Asparagine synthase (Glutamine-hydrolyzing)	29.3009	29.2229	29.1882	29.2455	29.3044	29.3887	29.2751	29.3203	29.354	29.2405	29.4405	29.5877	29.6129	29.426		1.3007	0.0847953	-0.150887	-2.22769			0
U5S179	CAETHG_3346	Ribulose-phosphate 3-epimerase	28.9893	29.434	29.4096	30.1773	29.6656	29.1052	29.4635	30.4197	30.0062	29.7119	29.7434	29.5054	29.6052	29.832		0.898902	0.173874	-0.368491	-1.66833	PATHWAY: Carbohydrate degradation. {ECO:0000256|HAMAP-Rule:MF_02227}.	FUNCTION: Catalyzes the reversible epimerization of D-ribulose 5-phosphate to D-xylulose 5-phosphate. {ECO:0000256|HAMAP-Rule:MF_02227}.	D-ribulose 5-phosphate	D-xylulose 5-phosphate
U5S0K2	CAETHG_2933	ABC transporter related protein	30.7539	30.6984	30.7817	30.6826	30.5692	30.9406	30.7377	33.4263	29.5288	29.3292	29.6866	30.5664	29.6001	30.3562		0.248219	0.621483	0.381478	0.59564			0
U5RZM3	CAETHG_3984	Peptidase_M78 domain-containing protein	30.535	29.831	30.2026	29.2928	29.702	30.0969	29.9434	29.6925	29.7368	29.8893	30.1194	29.9864	29.5942	29.8364		0.226558	0.647432	0.106979	0.551303			0
U5RT32	CAETHG_1680	Putative zinc-binding domain containing protein	29.9009	29.9149	27.9499	29.609	29.6087	28.3089	29.2154	29.5115	28.1075	29.9631	27.8734	30.0543	29.5928	29.1838		0.0209006	0.966271	0.0316013	0.0604166			0
U5RNP8	CAETHG_0151	Uroporphyrinogen decarboxylase (URO-D)	21.3779	22.9861	21.3922	20.9876	22.5114	21.598	21.8089	22.2889	21.1465	22.2788	29.2615	30.8183	29.5871	25.8969		1.30261	0.0847445	-4.08798	-2.23029			0
U5S1C1	CAETHG_3391	1-deoxy-D-xylulose 5-phosphate reductoisomerase	30.3497	30.2835	30.1363	29.3053	29.3415	29.1577	29.7624	30.061	29.7025	29.8863	29.733	29.7998	29.5855	29.7947		0.0492066	0.920577	-0.0323292	-0.138129	PATHWAY: Isoprenoid biosynthesis; isopentenyl diphosphate biosynthesis via DXP pathway; isopentenyl diphosphate from 1-deoxy-D-xylulose 5-phosphate: step 1/6. {ECO:0000256|ARBA:ARBA00005094, ECO:0000256|HAMAP-Rule:MF_00183}.	FUNCTION: Catalyzes the NADPH-dependent rearrangement and reduction of 1-deoxy-D-xylulose-5-phosphate (DXP) to 2-C-methyl-D-erythritol 4-phosphate (MEP). {ECO:0000256|HAMAP-Rule:MF_00183}.	2-C-methyl-D-erythritol 4-phosphate + NADP(+)	1-deoxy-D-xylulose 5-phosphate + H(+) + NADPH
U5RWR8	CAETHG_1770	Putative competence-damage inducible protein	29.824	29.8377	29.7561	29.341	29.5021	28.8407	29.5169	29.4506	29.5395	29.3126	29.4814	29.3718	29.5854	29.4569		0.142705	0.766914	0.0600357	0.368837			0
U5RPH0	CAETHG_0447	Selenium metabolism protein SsnA	29.507	29.1489	29.0573	28.7124	29.0583	29.1364	29.1034	31.6009	30.5908	29.4316	29.7932	29.1516	29.5791	30.0245		1.41321	0.0707961	-0.921158	-2.37991			0
U5RRM0	CAETHG_1120	Cobalt-precorrin-5B C(1)-methyltransferase	30.0928	30.22	30.3676	30.8063	30.3136	30.7511	30.4253	30.2007	30.2226	30.2095	29.4948	29.6484	29.5781	29.8924		1.77139	0.0387882	0.532908	2.86099	PATHWAY: Cofactor biosynthesis; adenosylcobalamin biosynthesis; cob(II)yrinate a,c-diamide from sirohydrochlorin (anaerobic route): step 6/10. {ECO:0000256|HAMAP-Rule:MF_00787}.	FUNCTION: Catalyzes the methylation of C-1 in cobalt-precorrin-5B to form cobalt-precorrin-6A. {ECO:0000256|HAMAP-Rule:MF_00787}.	Co-precorrin-5B + S-adenosyl-L-methionine	Co-precorrin-6A + S-adenosyl-L-homocysteine
U5S2Z6	CAETHG_3998	Xylulokinase	28.6978	28.7269	29.0863	29.0466	29.083	29.8752	29.086	29.7219	29.5399	29.3488	29.8377	29.1674	29.5733	29.5315		1.2994	0.0848399	-0.445539	-2.22592			0
U5RUN0	CAETHG_2112	DUF4446 family protein	29.3463	29.4427	29.4044	29.3629	29.4	29.2018	29.3597	29.5979	29.4559	29.4057	29.7231	29.5766	29.5683	29.5546		2.17084	0.0202032	-0.194912	-3.40205			0
U5RSW7	CAETHG_1597	DUF1836 domain-containing protein	30.0376	29.8688	29.9148	30.0912	30.021	29.6409	29.9291	29.5453	29.4917	29.511	29.9204	29.6065	29.5666	29.6069		2.21558	0.0185548	0.322158	3.46348			0
U5RX75	CAETHG_2994	Formylmethanofuran dehydrogenase subunit E region	26.4453	29.3801	29.4438	26.6413	29.5588	20.4645	26.989	29.2811	29.4674	29.4688	28.1283	29.4053	29.5654	29.2194		0.81187	0.201481	-2.23043	-1.54152			0
U5RWV2	CAETHG_3043	CheC, phosphatase, inhibitor of MCP methylation / FliN fusion protein	29.8897	30.2403	29.9009	30.936	30.8229	30.4787	30.3781	29.7913	29.5658	29.7174	29.175	29.6145	29.5573	29.5702		2.58788	0.00942373	0.807854	3.9843			0
U5RWE0	CAETHG_1463	Ferric uptake regulator, Fur family	29.582	29.4592	29.5176	29.8881	29.6527	29.7999	29.6499	29.4669	29.1438	29.3629	29.2409	29.4033	29.557	29.3624		1.98178	0.0261925	0.287486	3.14459			0
U5RX52	CAETHG_1925	Translation initiation factor IF-1	29.6853	30.0695	30.0328	29.9982	29.6731	29.7465	29.8676	29.5511	29.4327	29.7463	29.518	29.7104	29.554	29.5854		1.97766	0.0262766	0.28214	3.13901		FUNCTION: One of the essential components for the initiation of protein synthesis. Stabilizes the binding of IF-2 and IF-3 on the 30S subunit to which N-formylmethionyl-tRNA(fMet) subsequently binds. Helps modulate mRNA selection, yielding the 30S pre-initiation complex (PIC). Upon addition of the 50S ribosomal subunit IF-1, IF-2 and IF-3 are released leaving the mature 70S translation initiation…	0
U5S1E3	CAETHG_3200	Alkaline-shock protein	28.9804	29.6298	29.3038	29.5547	29.4752	29.7424	29.4477	29.4726	28.7655	29.2969	27.9691	29.4891	29.5496	29.0905		0.647189	0.27464	0.357238	1.29227			0
U5RTI1	CAETHG_0449	Carbamoyltransferase YgeW	30.039	29.898	29.8414	29.505	29.4094	29.5051	29.6996	29.8599	29.6868	29.7601	29.8528	29.8589	29.5469	29.7609		0.212351	0.667831	-0.0612609	-0.521658			0
U5RV90	CAETHG_2434	Nucleotide-binding protein CAETHG_2434	29.0467	28.8756	28.8551	29.0588	29.3164	28.856	29.0014	29.1135	29.1946	29.2796	29.4272	29.4208	29.5366	29.3287		2.11319	0.0208118	-0.327297	-3.3232		FUNCTION: Displays ATPase and GTPase activities. {ECO:0000256|HAMAP-Rule:MF_00636}.	0
U5RVY1	CAETHG_2699	Putative conserved protein UCP037246	29.4939	29.8164	29.7678	29.1881	28.5405	28.9316	29.2897	29.513	29.3646	29.7059	29.5597	29.4053	29.5364	29.5141		0.508648	0.363203	-0.224427	-1.06947			0
U5RVA9	CAETHG_2454	Methyl-accepting chemotaxis sensory transducer	29.9471	29.373	29.8165	30.1036	29.9262	30.3575	29.9206	29.4971	29.706	29.8201	29.9908	29.5089	29.5342	29.6762		0.824426	0.197421	0.244451	1.56			0
U5RX29	CAETHG_3082	DNA polymerase beta domain protein region	29.4889	29.3948	29.4567	29.6754	29.5656	29.477	29.5098	29.4833	29.5334	29.4634	29.7543	29.4932	29.5313	29.5432		0.232578	0.639335	-0.0334047	-0.563728			0
U5RQ11	CAETHG_0448	Selenate reductase YgfK	29.7546	29.402	29.2982	29.1454	29.522	29.5451	29.4445	29.5315	29.4697	29.3658	29.8635	29.5639	29.5248	29.5532		0.458857	0.403639	-0.108657	-0.985438			0
U5RUF0	CAETHG_0749	4Fe-4S ferredoxin iron-sulfur binding domain-containing protein	29.0125	29.0368	29.3643	28.4054	28.6054	29.1666	28.9318	29.4102	29.4784	29.6497	29.3496	29.3675	29.5247	29.4634		2.2149	0.0185852	-0.531538	-3.46254			0
U5RVD0	CAETHG_2341	UDP-N-acetylglucosamine 2-epimerase	30.021	30.0423	29.909	30.2829	30.084	29.5728	29.9853	29.5196	29.1884	29.3647	29.4451	29.5197	29.5149	29.4254		3.31904	0.00408696	0.559917	5.07728			0
U5RXG2	CAETHG_2040	Acetyl-coenzyme A carboxylase carboxyl transferase subunit alpha	29.58	29.2266	29.4226	29.7968	29.4822	29.0353	29.4239	29.4405	29.1792	29.3138	29.547	29.3116	29.5096	29.3836		0.1249	0.793279	0.0402985	0.327467	PATHWAY: Lipid metabolism; malonyl-CoA biosynthesis; malonyl-CoA from acetyl-CoA: step 1/1. {ECO:0000256|ARBA:ARBA00004956, ECO:0000256|HAMAP-Rule:MF_00823}.	FUNCTION: Component of the acetyl coenzyme A carboxylase (ACC) complex. First, biotin carboxylase catalyzes the carboxylation of biotin on its carrier protein (BCCP) and then the CO(2) group is transferred by the carboxyltransferase to acetyl-CoA to form malonyl-CoA. {ECO:0000256|HAMAP-Rule:MF_00823}.	acetyl-CoA + N(6)-carboxybiotinyl-L-lysyl-[protein]	malonyl-CoA + N(6)-biotinyl-L-lysyl-[protein]
U5RY53	CAETHG_2263	2-C-methyl-D-erythritol 2,4-cyclodiphosphate synthase	29.4287	29.5732	29.5046	30.1598	29.8849	29.5389	29.6817	29.5261	29.5856	29.5096	29.4273	29.2178	29.5069	29.4622		0.943045	0.160414	0.219478	1.73164	PATHWAY: Isoprenoid biosynthesis; isopentenyl diphosphate biosynthesis via DXP pathway; isopentenyl diphosphate from 1-deoxy-D-xylulose 5-phosphate: step 4/6. {ECO:0000256|ARBA:ARBA00004709, ECO:0000256|HAMAP-Rule:MF_00107}.	FUNCTION: Involved in the biosynthesis of isopentenyl diphosphate (IPP) and dimethylallyl diphosphate (DMAPP), two major building blocks of isoprenoid compounds. Catalyzes the conversion of 4-diphosphocytidyl-2-C-methyl-D-erythritol 2-phosphate (CDP-ME2P) to 2-C-methyl-D-erythritol 2,4-cyclodiphosphate (ME-CPP) with a corresponding release of cytidine 5-monophosphate (CMP). {ECO:0000256|HAMAP-Rul…	4-CDP-2-C-methyl-D-erythritol 2-phosphate	2-C-methyl-D-erythritol 2,4-cyclic diphosphate + CMP
U5RSN4	CAETHG_1558	DNA ligase	29.9766	29.7148	29.8097	29.7676	29.6895	29.5974	29.7593	26.9058	26.0769	26.7984	29.402	29.427	29.5027	28.0188	+	1.63439	0.0483851	1.7405	2.67713		FUNCTION: DNA ligase that catalyzes the formation of phosphodiester linkages between 5'-phosphoryl and 3'-hydroxyl groups in double-stranded DNA using NAD as a coenzyme and as the energy source for the reaction. It is essential for DNA replication and repair of damaged DNA. {ECO:0000256|HAMAP-Rule:MF_01588}.	NAD(+) + (deoxyribonucleotide)n-3'-hydroxyl + 5'-phospho-(deoxyribonucleotide)m	(deoxyribonucleotide)n+m + AMP + beta-nicotinamide D-nucleotide.
U5RZY1	CAETHG_2894	16S rRNA (uracil(1498)-N(3))-methyltransferase	29.7716	29.4155	29.7219	29.8791	29.7103	29.4849	29.6639	29.3947	29.5291	29.3363	29.9012	29.488	29.5011	29.5251		0.639017	0.279254	0.138843	1.27951		FUNCTION: Specifically methylates the N3 position of the uracil ring of uridine 1498 (m3U1498) in 16S rRNA. Acts on the fully assembled 30S ribosomal subunit. {ECO:0000256|ARBA:ARBA00025699}.	S-adenosyl-L-methionine + uridine(1498) in 16S rRNA	H(+) + N(3)-methyluridine(1498) in 16S rRNA + S-adenosyl-L-homocysteine
U5RXT5	CAETHG_2124	Chromosomal replication initiator protein DnaA	29.4986	29.3756	29.3918	29.2616	29.2982	29.2665	29.3487	30.1353	29.6379	29.5631	29.9394	29.375	29.4973	29.6913		1.7065	0.0426329	-0.342601	-2.77387		FUNCTION: Plays an important role in the initiation and regulation of chromosomal replication. Binds to the origin of replication; it binds specifically double-stranded DNA at a 9 bp consensus (dnaA box): 5'-TTATC[CA]A[CA]A-3'. DnaA binds to ATP and to acidic phospholipids. {ECO:0000256|HAMAP-Rule:MF_00377, ECO:0000256|RuleBase:RU000577}.	0
U5S2X3	CAETHG_3767	RNA-dependent RNA polymerase	20.9081	20.3811	21.3157	21.0844	21.6071	20.7662	21.0104	26.5389	20.4305	21.4018	29.6594	29.4292	29.4969	26.1594	+	1.84719	0.0333717	-5.149	-2.96291			0
U5RPG4	CAETHG_0396	DUF166 domain-containing protein	29.3647	29.2811	29.6142	29.9468	30.3114	30.1234	29.7736	29.4748	29.5681	29.5568	29.2437	29.1561	29.496	29.4159		1.08624	0.125118	0.357681	1.93327			0
U5S058	CAETHG_2776	Transferase hexapeptide repeat containing protein	30.0015	29.5908	29.7057	29.8617	29.7414	29.7788	29.78	29.2829	29.4712	29.4482	29.9206	29.4669	29.4825	29.512		1.55286	0.0560739	0.267937	2.56775			0
U5RW38	CAETHG_2759	Phosphonate-transporting ATPase	29.423	29.4996	29.6956	29.5749	29.6747	29.6779	29.591	29.5474	29.3193	29.1959	29.3932	29.5933	29.4669	29.4193		1.33038	0.0807273	0.171649	2.26795			0
U5RPH2	CAETHG_0249	Regulatory protein GntR HTH	29.509	29.4089	29.4893	29.526	29.4232	29.2445	29.4335	29.2868	29.2601	29.2171	29.5432	29.4102	29.452	29.3616		0.512096	0.361254	0.0718851	1.0752			0
U5RZX7	CAETHG_2889	Heat-inducible transcription repressor HrcA	28.5027	28.3876	28.4101	29.4153	29.3202	28.3256	28.7269	29.3679	29.2794	29.0668	29.635	29.1199	29.4516	29.3201		1.63133	0.0486275	-0.593175	-2.67303		FUNCTION: Negative regulator of class I heat shock genes (grpE-dnaK-dnaJ and groELS operons). Prevents heat-shock induction of these operons. {ECO:0000256|HAMAP-Rule:MF_00081}.	0
U5RSJ5	CAETHG_0293	Peptide deformylase	29.2944	29.4422	29.3702	29.6012	29.632	29.1626	29.4171	28.9022	28.8198	28.7286	29.079	29.0935	29.4444	29.0113		2.00436	0.025388	0.405815	3.17519		FUNCTION: Removes the formyl group from the N-terminal Met of newly synthesized proteins. Requires at least a dipeptide for an efficient rate of reaction. N-terminal L-methionine is a prerequisite for activity but the enzyme has broad specificity at other positions. {ECO:0000256|HAMAP-Rule:MF_00163}.	H2O + N-terminal N-formyl-L-methionyl-[peptide]	formate + N-terminal L-methionyl-[peptide]
U5RUL1	CAETHG_2220	Cellulase	29.8013	29.6146	29.8499	30.2028	30.2304	29.8781	29.9295	30.2867	30.011	29.7664	29.8799	29.7807	29.4406	29.8609		0.180727	0.709586	0.0686378	0.453906			0
U5RUT8	CAETHG_2132	3H domain-containing protein	29.8469	29.8773	29.9704	30.3333	30.0478	30.1928	30.0448	29.7123	29.3392	29.1245	29.4761	29.9767	29.4358	29.5107		2.39438	0.0132491	0.534006	3.71126			0
U5RSI5	CAETHG_0278	M18 family aminopeptidase	30.1198	30.1692	30.1867	30.2559	30.048	29.916	30.1159	29.3621	28.8178	29.2705	29.3499	29.205	29.4343	29.2399		5.16992	0.00163265	0.875975	8.51895			0
U5RZH7	CAETHG_2712	Ribonuclease H	29.0769	29.2199	29.1035	28.6489	29.1243	28.5642	28.9563	29.0238	29.2572	28.9919	29.053	29.0855	29.4326	29.1407		0.710983	0.243515	-0.184378	-1.3905			0
U5RTI7	CAETHG_0454	Molybdopterin dehydrogenase FAD-binding protein	29.5276	29.9306	29.7466	29.9559	29.6152	30.0457	29.8036	29.384	29.2602	29.7143	29.2001	29.4785	29.4282	29.4109		2.24239	0.0181867	0.392741	3.50039			0
U5RPD4	CAETHG_0209	DNA mismatch repair protein MutL	29.4686	29.0853	29.3779	29.8172	29.9351	29.2138	29.483	29.3226	29.2753	29.1598	29.1161	29.2512	29.4271	29.2587		0.82392	0.1975	0.224315	1.55925		FUNCTION: This protein is involved in the repair of mismatches in DNA. It is required for dam-dependent methyl-directed DNA mismatch repair. May act as a 'molecular matchmaker', a protein that promotes the formation of a stable complex between two or more DNA-binding proteins in an ATP-dependent manner without itself being part of a final effector complex. {ECO:0000256|HAMAP-Rule:MF_00149}.	0
U5RVT7	CAETHG_1238	GTP 3',8-cyclase	29.6549	29.4079	29.5126	28.5048	29.0642	29.5762	29.2868	30.0887	29.6375	29.0557	30.0522	29.4761	29.4188	29.6215		0.712654	0.242823	-0.334743	-1.39305	PATHWAY: Cofactor biosynthesis; molybdopterin biosynthesis. {ECO:0000256|ARBA:ARBA00005046, ECO:0000256|HAMAP-Rule:MF_01225}.	FUNCTION: Catalyzes the cyclization of GTP to (8S)-3',8-cyclo-7,8-dihydroguanosine 5'-triphosphate. {ECO:0000256|HAMAP-Rule:MF_01225}.	AH2 + GTP + S-adenosyl-L-methionine	(8S)-3',8-cyclo-7,8-dihydroguanosine 5'-triphosphate + 5'-deoxyadenosine + A + H(+) + L-methionine
U5RQ25	CAETHG_0463	Sigma54 specific transcriptional regulator with PAS/PAC sensor, Fis family	27.8857	29.1287	27.0063	28.0504	29.4579	28.6237	28.3588	28.1377	28.2395	28.1766	28.8004	28.9721	29.416	28.6237		0.263041	0.602355	-0.264926	-0.625414			0
U5RWP1	CAETHG_1740	Acetolactate synthase	29.3717	29.5229	29.4178	29.5979	29.1513	28.9093	29.3285	29.4499	29.2186	28.5802	29.247	29.2266	29.4129	29.1892		0.377	0.479035	0.139264	0.841456			0
U5RVP8	CAETHG_2478	Malate dehydrogenase (Oxaloacetate-decarboxylating) (NADP(+))	29.3829	29.868	29.8534	29.3418	29.52	29.2538	29.5367	29.2852	29.1406	29.2901	29.2007	29.4147	29.4075	29.2898		1.21257	0.0988315	0.246874	2.10753			0
U5RUD8	CAETHG_2115	ParB-like partition protein	29.5635	29.4523	29.5607	29.4487	29.47	29.4815	29.4961	29.0933	29.2765	29.1966	29.4392	29.3356	29.396	29.2895		2.33914	0.0149964	0.206589	3.63428			0
U5RYF5	CAETHG_3409	Ribosomal protein S12 methylthiotransferase RimO	29.3029	29.0748	29.3228	29.2647	29.3657	29.708	29.3398	29.188	29.2525	29.529	29.2958	30.297	29.3911	29.4922		0.359873	0.495388	-0.152423	-0.810269		FUNCTION: Catalyzes the methylthiolation of an aspartic acid residue of ribosomal protein S12. {ECO:0000256|HAMAP-Rule:MF_01865}.	[sulfur carrier]-SH + AH2 + L-aspartate(89)-[ribosomal protein uS12]-hydrogen + 2 S-adenosyl-L-methionine	3-methylsulfanyl-L-aspartate(89)-[ribosomal protein uS12]-hydrogen + 5'-deoxyadenosine + [sulfur carrier]-H + A + 2 H(+) + L-methionine + S-adenosyl-L-homocysteine
U5RUL7	CAETHG_0821	Methylglyoxal reductase (NADPH-dependent)	29.4105	29.3837	29.4617	29.5843	29.4552	29.1772	29.4121	29.1679	29.1483	29.0832	29.1702	29.0907	29.3834	29.174		2.14847	0.0206604	0.238153	3.37142			0
U5RWC0	CAETHG_2660	Zinc ribbon domain-containing protein	29.1706	29.0168	29.0429	29.6211	29.5602	29.306	29.2862	28.8313	29.6887	28.9053	29.5101	29.3912	29.3783	29.2841		0.00409922	0.99332	0.00210985	0.012072			0
U5RS58	CAETHG_1376	Amidohydrolase	28.9335	29.0991	29.0729	28.9557	28.8698	28.6878	28.9365	29.6005	29.2886	29.1747	29.8613	29.5575	29.3775	29.4767		2.9934	0.00488889	-0.540195	-4.57698			0
U5RUB3	CAETHG_2105	30S ribosomal protein S6	29.2662	29.6086	28.7895	28.6839	28.6329	28.5634	28.9241	29.0399	28.3562	28.9807	28.3775	29.5414	29.3671	28.9438		0.0259874	0.958119	-0.0197153	-0.0747125		FUNCTION: Binds together with S18 to 16S ribosomal RNA. {ECO:0000256|HAMAP-Rule:MF_00360}.	0
U5RNB7	CAETHG_0039	Vesicle tethering protein	29.3224	30.0185	29.5569	29.8023	30.2149	29.6493	29.7607	29.5093	29.8138	29.5628	29.9103	29.5112	29.3654	29.6121		0.438137	0.421565	0.148578	0.949727			0
U5RXD1	CAETHG_3054	Flagellar export chaperone	24.6647	25.2092	24.7737	27.1286	29.4633	24.2463	25.9143	21.0512	21.6357	21.9743	23.5862	24.2383	29.3597	23.6409		0.799828	0.205884	2.27342	1.52374			0
U5RVU5	CAETHG_1248	Methyl-accepting chemotaxis sensory transducer	30.5653	30.0808	30.2495	29.5372	29.7421	29.9317	30.0178	30.0101	29.6415	30.0716	29.6615	29.8611	29.3588	29.7674		0.686825	0.255361	0.250316	1.35358			0
U5RYU8	CAETHG_3667	Roadblock/LC7 domain-containing protein	28.9887	29.0302	29.0621	28.8148	28.9221	29.2585	29.0128	28.9852	29.3799	28.9249	29.7214	29.0707	29.3563	29.2397		0.88499	0.178574	-0.22696	-1.64825			0
U5RX32	CAETHG_1900	Citryl-CoA lyase	28.7325	28.755	28.6542	27.6862	28.1141	28.3465	28.3814	26.6638	27.3779	27.2847	29.0558	29.031	29.3556	28.1281		0.205316	0.677178	0.253299	0.506802			0
U5RZY3	CAETHG_2681	Ig domain protein	29.7745	29.3418	29.2793	27.9582	29.0185	29.7877	29.1933	27.6793	25.8034	25.3644	29.3019	29.4952	29.3517	27.8327		0.905173	0.172215	1.36066	1.67736			0
U5RUJ0	CAETHG_0999	Basic membrane lipoprotein	28.1331	27.6237	26.464	26.0797	27.9646	26.9267	27.1986	29.3344	28.9251	28.2417	29.4625	29.2779	29.3498	29.0986	+	3.19026	0.00408054	-1.89994	-4.87656			0
U5RVC8	CAETHG_1259	DNA polymerase I	29.6598	29.3896	29.5292	28.8413	29.0196	29.2235	29.2772	29.441	29.4609	29.4148	29.63	29.579	29.3387	29.4774		0.778562	0.214755	-0.200229	-1.49219		FUNCTION: In addition to polymerase activity, this DNA polymerase exhibits 5'-3' exonuclease activity. {ECO:0000256|RuleBase:RU004460}.	a 2'-deoxyribonucleoside 5'-triphosphate + DNA(n)	diphosphate + DNA(n+1)
U5RQ74	CAETHG_0682	Spermidine/putrescine ABC transporter substrate-binding protein	29.8321	29.6256	29.35	29.2116	29.3086	29.3249	29.4421	29.6364	28.7499	28.7631	29.1452	29.3583	29.3353	29.1647		0.851947	0.188414	0.277459	1.60027			0
U5RSC1	CAETHG_1395	CRISPR-associated endonuclease Cas1	29.5495	29.137	29.1503	29.5022	29.4304	29.3374	29.3511	29.3587	29.4795	29.5835	29.8505	29.315	29.3291	29.486		0.600865	0.301656	-0.134916	-1.21936		FUNCTION: CRISPR (clustered regularly interspaced short palindromic repeat), is an adaptive immune system that provides protection against mobile genetic elements (viruses, transposable elements and conjugative plasmids). CRISPR clusters contain spacers, sequences complementary to antecedent mobile elements, and target invading nucleic acids. CRISPR clusters are transcribed and processed into CRI…	0
U5RUH7	CAETHG_2058	Acyl-ACP thioesterase	29.3744	29.2126	29.1719	29.3086	29.1694	29.9162	29.3589	29.2141	29.2375	29.0985	29.7282	29.4609	29.3256	29.3441		0.0350286	0.946463	0.0147479	0.0997545			0
U5RX98	CAETHG_1764	Putative tRNA (cytidine(34)-2'-O)-methyltransferase	29.1749	29.4643	29.2256	29.2934	29.3078	28.8319	29.2163	29.0648	29.0359	29.1244	29.2811	29.0353	29.3119	29.1422		0.320955	0.534728	0.0740906	0.737823		FUNCTION: Could methylate the ribose at the nucleotide 34 wobble position in tRNA. {ECO:0000256|HAMAP-Rule:MF_01885}.	5-carboxymethylaminomethyluridine(34) in tRNA(Leu) + S-adenosyl-L-methionine	5-carboxymethylaminomethyl-2'-O-methyluridine(34) in tRNA(Leu) + H(+) + S-adenosyl-L-homocysteine
U5RWD4	CAETHG_1458	DUF1858 domain-containing protein	29.3595	29.6822	29.6808	29.793	29.2717	29.3573	29.5241	29.2514	29.5577	29.5687	29.5192	29.3954	29.3023	29.4324		0.392407	0.466906	0.0916198	0.869177			0
U5RZZ5	CAETHG_2696	Signal peptidase I	30.4939	30.1917	30.1488	29.8737	30.1992	29.8353	30.1238	30.1053	30.3858	30.2358	29.5118	30.0476	29.298	29.9307		0.443876	0.416851	0.193042	0.959666			Cleavage of hydrophobic, N-terminal signal or leader sequences from secreted and periplasmic proteins.
U5RY19	CAETHG_3259	Histidinol dehydrogenase	29.5041	29.9314	30.0199	29.2793	29.9733	29.4877	29.6993	29.4618	29.4682	29.4661	29.4775	29.7163	29.2919	29.4803		0.831935	0.195298	0.218971	1.57101	PATHWAY: Amino-acid biosynthesis; L-histidine biosynthesis; L-histidine from 5-phospho-alpha-D-ribose 1-diphosphate: step 9/9. {ECO:0000256|HAMAP-Rule:MF_01024}.	FUNCTION: Catalyzes the sequential NAD-dependent oxidations of L-histidinol to L-histidinaldehyde and then to L-histidine. {ECO:0000256|HAMAP-Rule:MF_01024}.	H2O + L-histidinol + 2 NAD(+)	3 H(+) + L-histidine + 2 NADH
U5RZP1	CAETHG_3846	Cell division protein FtsA	29.5443	30.3806	30.3192	29.5997	30.4903	29.834	30.028	30.4835	29.2198	29.2501	28.698	29.0658	29.2913	29.3347		1.36291	0.0757143	0.693269	2.31199			0
U5RV35	CAETHG_2246	Transcriptional regulator	29.1544	29.0348	28.9707	28.9368	29.2449	29.4036	29.1242	29.1142	29.3601	29.1507	29.5475	29.0611	29.2844	29.253		0.611149	0.295312	-0.128807	-1.23567			0
U5RWM0	CAETHG_2765	tRNA synthetase class II (D K and N)	29.6803	29.3898	29.2183	29.0657	29.2971	29.9146	29.4276	28.7858	28.6086	28.7336	28.9461	29.3076	29.2811	28.9438		1.69622	0.0433975	0.483848	2.76008			0
U5RS20	CAETHG_1132	ABC-type transporter, integral membrane subunit	29.3741	29.1742	29.6211	29.7209	29.2869	29.8152	29.4987	29.3035	29.4416	29.3415	29.6893	29.2196	29.279	29.3791		0.439999	0.420906	0.119648	0.952955			0
U5S018	CAETHG_2726	NLPA lipoprotein	30.1081	30.0094	30.3937	29.8225	29.6815	31.5454	30.2601	29.8169	29.861	30.1586	29.4185	29.4064	29.2763	29.6562		1.10108	0.1223	0.603858	1.95388			0
U5RUF8	CAETHG_0759	DegT/DnrJ/EryC1/StrS aminotransferase	29.4538	29.5383	29.6646	29.6222	29.3046	29.2666	29.475	29.3316	29.0918	29.5167	29.3974	29.3877	29.2677	29.3321		0.854882	0.187497	0.142874	1.60455			0
U5RXN1	CAETHG_1899	Citrate lyase alpha chain	30.1104	30.73	30.6088	30.1127	30.1609	30.9057	30.4381	28.7131	28.3764	28.6029	29.3778	29.3804	29.2652	28.9526	+	4.12816	0.002	1.48548	6.43975			acetyl-CoA + citrate	(3S)-citryl-CoA + acetate
U5RTN0	CAETHG_1902	Hydro-lyase, Fe-S type, tartrate/fumarate subfamily, beta subunit	29.239	29.3044	29.2635	29.1974	29.3689	29.1569	29.255	28.8555	28.8898	29.0098	28.5934	29.3601	29.2645	28.9955		1.2625	0.0910498	0.259472	2.17573			0
U5RSC6	CAETHG_1400	Cadherin domain-containing protein	29.1539	28.9484	28.761	29.2444	29.4927	29.6175	29.203	29.2259	28.8745	28.7634	29.5431	28.4917	29.2632	29.027		0.386469	0.47174	0.176022	0.858531			0
U5RX56	CAETHG_3128	Flagellar biosynthesis protein FlhF	29.0116	28.5128	29.1487	29.2534	29.5161	29.4189	29.1436	29.2762	29.2592	29.1362	29.2625	29.3976	29.2567	29.2647		0.357927	0.497512	-0.121135	-0.8067		FUNCTION: Necessary for flagellar biosynthesis. May be involved in translocation of the flagellum. {ECO:0000256|ARBA:ARBA00025337}.	0
U5S044	CAETHG_2969	RNA methyltransferase, TrmA family	28.8051	28.7135	29.2736	29.5804	29.2018	29.6339	29.2014	29.127	29.384	29.4518	28.9648	29.1075	29.2449	29.2133		0.0239139	0.960371	-0.0119238	-0.0689035			0
U5RZE6	CAETHG_2677	ABC-type transporter, periplasmic subunit	29.9297	30.0826	30.4573	30.4825	29.9828	30.282	30.2028	29.5297	29.3429	29.3794	29.106	29.4302	29.2384	29.3378		4.69352	0.001625	0.865022	7.51601			0
U5RZT6	CAETHG_3901	Microcompartments protein	29.422	29.6941	29.4388	31.2585	30.5886	29.6043	30.0011	29.4514	29.2373	29.3839	29.1706	29.2092	29.2343	29.2811		1.3684	0.0752875	0.719946	2.31941			0
U5RPT3	CAETHG_0373	Oxidoreductase/nitrogenase component 1	27.4839	27.798	27.7792	28.1043	28.3049	27.9426	27.9021	27.6166	27.2476	27.7086	28.8715	29.3241	29.2339	28.3337		0.530493	0.350508	-0.431555	-1.10561			0
U5RQZ5	CAETHG_0935	MaoC-like domain-containing protein	29.2754	29.0998	29.2444	29.1995	29.112	29.265	29.1993	29.0552	29.1615	29.11	29.1696	28.9627	29.2254	29.1141		0.934367	0.163224	0.0852664	1.71924			0
U5RW07	CAETHG_2673	GTP1/OBG protein	28.9439	29.1367	28.8695	28.7155	28.8736	28.2874	28.8044	28.4486	28.6928	28.1287	28.8473	28.6587	29.225	28.6668		0.311423	0.543731	0.137576	0.719722			0
U5RV24	CAETHG_2369	Tex-like protein	28.4756	28.6167	28.4377	28.2186	28.5605	28.4577	28.4611	29.0931	28.7847	28.8629	29.4659	29.3035	29.2186	29.1215		3.56882	0.00306667	-0.660345	-5.4783			0
U5RVC5	CAETHG_2336	Sugar-phosphate isomerase, RpiB/LacA/LacB family	29.2303	29.1714	29.3501	29.425	29.1736	28.7168	29.1779	29.7	29.2464	28.9218	29.0784	28.9814	29.2186	29.1911		0.0303297	0.953768	-0.0132405	-0.0867972			0
U5RZA9	CAETHG_3930	Radical SAM protein	29.065	29.2297	29.1827	29.2784	29.1801	29.4276	29.2272	29.1972	29.2061	29.3483	29.2045	29.1787	29.2186	29.2256		0.0103273	0.983268	0.00167465	0.0302011			0
U5RWD8	CAETHG_2833	bis(5'-nucleosyl)-tetraphosphatase (symmetrical)	28.8083	28.839	28.9054	29.3366	29.0208	29.7046	29.1024	29.6088	29.6694	29.5047	29.4059	28.6707	29.2158	29.3459		0.571358	0.322136	-0.243453	-1.17213			H2O + P(1),P(4)-bis(5'-adenosyl) tetraphosphate	2 ADP + 2 H(+)
U5RZ94	CAETHG_3915	TrkA-C domain protein	28.6909	29.0081	28.9793	27.9926	27.9267	27.4423	28.34	28.0914	28.3168	28.3159	29.0917	28.9918	29.2154	28.6705		0.47085	0.394821	-0.33054	-1.0059			0
U5RP95	CAETHG_0162	Stage 0 sporulation protein A homolog	28.3818	28.8844	28.976	28.9685	29.0945	28.6398	28.8242	29.0439	29.0973	29.0583	29.0163	29.1478	29.209	29.0954		1.44465	0.0676616	-0.271263	-2.42229		FUNCTION: May play the central regulatory role in sporulation. It may be an element of the effector pathway responsible for the activation of sporulation genes in response to nutritional stress. Spo0A may act in concert with spo0H (a sigma factor) to control the expression of some genes that are critical to the sporulation process. {ECO:0000256|ARBA:ARBA00024867}.	0
U5RX23	CAETHG_3118	Basal-body rod modification protein FlgD	29.2684	29.3985	29.3444	29.2514	29.2322	29.727	29.3703	29.5435	29.3093	29.4685	30.1837	29.3448	29.1915	29.5069		0.374815	0.48102	-0.136594	-0.837499		FUNCTION: Required for flagellar hook formation. May act as a scaffolding protein. {ECO:0000256|RuleBase:RU362076}.	0
U5RT54	CAETHG_0302	Rubrerythrin domain-containing protein	27.7928	28.6234	24.147	29.7073	29.0348	26.8082	27.6856	28.5199	27.1692	27.5203	29.3227	28.3718	29.1819	28.3476		0.323509	0.533191	-0.66203	-0.742648			0
S5ZZ49	CAETHG_2792	Molybdopterin-guanine dinucleotide biosynthesis protein B	29.0896	29.0129	29.0538	29.2683	28.9765	29.3491	29.1251	28.9253	29.1662	29.1437	29.3624	29.2552	29.1812	29.1723		0.228947	0.644037	-0.0472685	-0.556243			0
U5RXY0	CAETHG_3387	Uridylate kinase	29.5509	29.6101	29.5747	29.5751	29.3082	29.3835	29.5004	29.2888	29.0798	29.2869	29.1024	29.1266	29.1807	29.1775		3.35792	0.00388148	0.322885	5.13867	PATHWAY: Pyrimidine metabolism; CTP biosynthesis via de novo pathway; UDP from UMP (UMPK route): step 1/1. {ECO:0000256|ARBA:ARBA00004791, ECO:0000256|HAMAP-Rule:MF_01220}.	FUNCTION: Catalyzes the reversible phosphorylation of UMP to UDP. {ECO:0000256|HAMAP-Rule:MF_01220}.	ATP + UMP	ADP + UDP
U5RVG6	CAETHG_2381	Adenylate cyclase	29.2763	29.1018	29.0183	29.2551	29.2833	29.1635	29.183	29.0252	29.0484	29.0898	29.3974	29.1758	29.1789	29.1526		0.170136	0.726596	0.0304743	0.43063			0
U5RRZ4	CAETHG_1306	Transferase hexapeptide repeat containing protein	28.86	29.2477	29.0922	28.9106	28.7459	28.5611	28.9029	28.9523	29.1107	28.9853	28.5881	29.0579	29.1726	28.9778		0.237038	0.633221	-0.0748914	-0.572882			0
U5RPY2	CAETHG_0576	Sulfatase	28.1573	28.8315	28.1765	27.9646	29.0663	28.5517	28.458	30.4563	30.4634	30.2191	29.3863	28.948	29.1685	29.7736	+	2.58847	0.00947009	-1.31562	-3.98514			0
U5RWL1	CAETHG_2951	Phosphoribosylformylglycinamidine cyclo-ligase	30.1454	30.0105	30.1285	30.0201	29.892	30.099	30.0492	29.9315	29.6124	29.3619	29.1732	29.4082	29.1641	29.4419		3.1721	0.00415894	0.607362	4.84855	PATHWAY: Purine metabolism; IMP biosynthesis via de novo pathway; 5-amino-1-(5-phospho-D-ribosyl)imidazole from N(2)-formyl-N(1)-(5-phospho-D-ribosyl)glycinamide: step 2/2. {ECO:0000256|ARBA:ARBA00004686, ECO:0000256|HAMAP-Rule:MF_00741}.		2-formamido-N(1)-(5-O-phospho-beta-D-ribosyl)acetamidine + ATP	5-amino-1-(5-phospho-beta-D-ribosyl)imidazole + ADP + H(+) + phosphate
U5RXJ0	CAETHG_2065	FAD:protein FMN transferase	28.026	27.0992	28.1756	29.4415	28.9527	29.4275	28.5204	29.0565	29.1362	28.6942	28.7907	28.3012	29.1634	28.857		0.377391	0.47889	-0.336606	-0.842164		FUNCTION: Flavin transferase that catalyzes the transfer of the FMN moiety of FAD and its covalent binding to the hydroxyl group of a threonine residue in a target flavoprotein. {ECO:0000256|RuleBase:RU363002}.	FAD + L-threonyl-[protein]	AMP + FMN-L-threonyl-[protein] + H(+)
U5RVW1	CAETHG_2543	DUF2089 domain-containing protein	29.1043	29.2259	29.158	29.1287	29.0168	29.4698	29.1839	29.1647	29.2984	29.3035	29.1788	29.2988	29.1631	29.2346		0.31265	0.542699	-0.0506293	-0.722059			0
U5RT73	CAETHG_0322	Xylose isomerase domain-containing protein TIM barrel	29.0233	28.7376	28.4864	28.0203	28.5926	28.3084	28.5281	28.5192	28.5293	28.4774	29.5629	29.0459	29.162	28.8828		0.81124	0.20165	-0.354642	-1.54059			0
U5RWY1	CAETHG_2887	Elongation factor 4	29.2261	29.3732	29.2071	29.1674	29.2674	28.2522	29.0822	29.4176	29.1389	29.1853	28.932	28.7678	29.1613	29.1005		0.0333043	0.949117	-0.0182219	-0.0950139		FUNCTION: Required for accurate and efficient protein synthesis under certain stress conditions. May act as a fidelity factor of the translation reaction, by catalyzing a one-codon backward translocation of tRNAs on improperly translocated ribosomes. Back-translocation proceeds from a post-translocation (POST) complex to a pre-translocation (PRE) complex, thus giving elongation factor G a second …	GTP + H2O	GDP + H(+) + phosphate
U5S1N8	CAETHG_3521	ATPase_AAA_core domain-containing protein	29.3709	29.2795	29.2872	29.4555	29.4882	29.4255	29.3845	29.1651	28.9859	29.1637	29.1471	29.4591	29.1602	29.1802		1.75265	0.0399643	0.204304	2.83582			0
U5S2Q1	CAETHG_3883	DUF916 domain-containing protein	28.9013	29.332	29.0802	28.5239	28.6262	28.1346	28.7664	28.9726	28.9263	28.8216	28.7823	29.1336	29.16	28.9661		0.511619	0.361528	-0.199675	-1.07441			0
U5RR11	CAETHG_0775	ABC transporter related protein	28.4295	27.5474	28.1251	28.422	28.9366	29.6527	28.5189	28.9942	28.6596	28.7883	29.6168	29.3489	29.1589	29.0944		0.962491	0.155445	-0.575571	-1.75934			0
U5RU69	CAETHG_1938	30S ribosomal protein S17	28.3221	29.0068	29.1332	29.0435	28.8412	29.4167	28.9606	29.2069	29.297	29.8416	29.3941	29.2386	29.1511	29.3549		1.26073	0.0911603	-0.394303	-2.17331		FUNCTION: One of the primary rRNA binding proteins, it binds specifically to the 5'-end of 16S ribosomal RNA. {ECO:0000256|HAMAP-Rule:MF_01345}.	0
U5RVR3	CAETHG_2493	HAD-superfamily hydrolase, subfamily IA, variant 1	29.4032	29.1221	29.1492	29.1472	29.2721	29.0956	29.1982	29.1981	29.1685	29.2372	29.1834	29.2822	29.151	29.2034		0.0349694	0.946111	-0.00516065	-0.099592			0
U5RU50	CAETHG_0629	Antibiotic biosynthesis monooxygenase	29.2705	29.369	29.4271	29.9122	29.6364	29.0467	29.4436	29.1788	29.3572	29.2435	29.3055	29.1803	29.1481	29.2356		0.878234	0.180543	0.208074	1.63847			0
U5RXQ3	CAETHG_1929	50S ribosomal protein L30	29.4093	29.8127	29.5141	29.8652	29.2713	29.9237	29.6327	29.2146	28.9215	29.3609	28.9474	29.1634	29.1472	29.1258		2.53505	0.0102531	0.50688	3.9092			0
U5RRG0	CAETHG_1106	Antitoxin	28.6824	28.4592	28.5692	28.7525	28.7549	28.8117	28.6716	29.6169	29.7561	29.6685	29.1759	29.1152	29.1435	29.4127		3.62479	0.00277966	-0.74105	-5.57041			0
U5RU74	CAETHG_2094	Heat shock protein Hsp20	29.4039	29.5827	29.589	29.6774	29.255	28.938	29.4077	29.8001	29.6102	29.7128	28.8236	29.6123	29.1413	29.4501		0.0808688	0.865786	-0.0423946	-0.220258			0
U5RVG4	CAETHG_2511	Amidohydrolase	27.7419	28.4909	27.3788	28.7349	29.3523	29.7496	28.5747	29.0491	28.1956	28.4532	28.4589	28.8267	29.136	28.6866		0.104381	0.825285	-0.111855	-0.27843			0
U5RUH2	CAETHG_2053	Primosome, DnaD subunit	28.7417	28.5085	28.7334	28.5691	28.5464	28.3783	28.5796	30.5191	30.5704	30.5362	28.9077	28.2999	29.1282	29.6603		1.58685	0.0521883	-1.08067	-2.61336			0
U5RYS4	CAETHG_3544	AAA-ATPase-like protein	29.0475	29.1817	28.9978	29.2387	28.9058	29.4952	29.1445	29.9993	29.924	29.7997	29.4958	29.3987	29.1142	29.6219		1.80488	0.036232	-0.477487	-2.906			0
U5RXP4	CAETHG_3338	Peptide deformylase	28.0044	29.0425	29.0082	29.4722	29.0999	28.6949	28.887	28.7962	28.8862	28.9347	28.3487	28.4229	29.1078	28.7494		0.24009	0.631094	0.137585	0.579119		FUNCTION: Removes the formyl group from the N-terminal Met of newly synthesized proteins. Requires at least a dipeptide for an efficient rate of reaction. N-terminal L-methionine is a prerequisite for activity but the enzyme has broad specificity at other positions. {ECO:0000256|HAMAP-Rule:MF_00163}.	H2O + N-terminal N-formyl-L-methionyl-[peptide]	formate + N-terminal L-methionyl-[peptide]
U5RW32	CAETHG_2608	WxcM-like domain-containing protein	29.4221	29.3727	29.502	29.8171	29.6266	29.9778	29.6197	29.4297	29.5353	29.5494	29.4595	28.863	29.1076	29.3241		1.12347	0.117284	0.295626	1.98492			0
U5RX00	CAETHG_1632	MOSC domain containing protein	28.9975	29.0798	29.2172	28.467	28.386	29.2581	28.9009	29.2351	29.3017	29.516	29.4911	29.0907	29.1024	29.2895		1.31983	0.0817493	-0.388593	-2.25365			0
U5RR82	CAETHG_1056	Transcriptional regulator, GntR family	28.5169	28.8603	28.8338	29.488	28.8209	28.7809	28.8835	28.7374	29.0451	29.0328	28.9795	28.8321	29.1009	28.9546		0.200585	0.683628	-0.0711673	-0.496744			0
U5RZT3	CAETHG_3896	DNA alkylation repair enzyme	29.4453	28.8946	29.2481	29.2828	29.2445	29.1022	29.2029	28.188	28.3783	28.1526	28.9724	28.1685	29.0994	28.4932		2.39221	0.0132444	0.709731	3.70823			0
U5RRW2	CAETHG_1266	Coproporphyrinogen III oxidase	29.2368	29.2806	29.0199	29.6373	29.4531	29.7236	29.3919	28.7365	28.6803	28.3338	29.117	28.7672	29.0925	28.7879		2.43517	0.0121245	0.604	3.76836			0
U5RXG9	CAETHG_1834	Multidrug resistance efflux transporter family protein	21.412	27.5157	23.7825	19.9706	19.8335	22.8891	22.5672	29.0655	24.8311	24.9586	29.0331	28.7342	29.0908	27.6189	+	2.21263	0.0186795	-5.05164	-3.45942			0
U5RYC1	CAETHG_3578	Phospho-2-dehydro-3-deoxyheptonate aldolase	29.3124	28.9348	28.7778	29.2208	29.2974	29.1506	29.1156	29.5669	28.872	28.9477	28.9506	28.9372	29.0832	29.0596		0.160389	0.740991	0.0560401	0.408931	PATHWAY: Metabolic intermediate biosynthesis; chorismate biosynthesis; chorismate from D-erythrose 4-phosphate and phosphoenolpyruvate: step 1/7. {ECO:0000256|ARBA:ARBA00004688, ECO:0000256|PIRNR:PIRNR001361}.	FUNCTION: Stereospecific condensation of phosphoenolpyruvate (PEP) and D-erythrose-4-phosphate (E4P) giving rise to 3-deoxy-D-arabino-heptulosonate-7-phosphate (DAHP). {ECO:0000256|ARBA:ARBA00003726, ECO:0000256|PIRNR:PIRNR001361}.	D-erythrose 4-phosphate + H2O + phosphoenolpyruvate	7-phospho-2-dehydro-3-deoxy-D-arabino-heptonate + phosphate
U5RUB5	CAETHG_1988	Hypoxanthine phosphoribosyltransferase	29.285	29.266	29.4891	28.9883	29.0896	28.7326	29.1418	28.7679	28.3114	28.7589	28.8317	29.0027	29.0828	28.7926		1.32776	0.0807831	0.349214	2.2644	PATHWAY: Purine metabolism; IMP biosynthesis via salvage pathway; IMP from hypoxanthine: step 1/1. {ECO:0000256|RuleBase:RU364099}.		diphosphate + IMP	5-phospho-alpha-D-ribose 1-diphosphate + hypoxanthine
U5RVI6	CAETHG_1113	Sirohydrochlorin cobaltochelatase	29.7169	30.0979	30.6223	29.8133	28.9417	30.0873	29.8799	28.9683	29.2485	29.3563	28.8701	29.1269	29.0811	29.1085		2.04434	0.0233296	0.771356	3.22944			0
U5S0I3	CAETHG_2908	Transcriptional regulator, CBS sensor domains and BirA family winged HTH	29.0693	29.035	29.3222	29.3517	29.1941	29.3887	29.2268	29.2022	29.0409	29.1216	28.5566	29.1178	29.0799	29.0198		1.0098	0.142684	0.207001	1.82628			0
U5S171	CAETHG_3336	Coenzyme A biosynthesis bifunctional protein CoaBC	30.1544	30.0526	29.9721	29.4943	29.5144	29.7467	29.8224	29.2382	29.3966	29.3985	28.9036	29.0404	29.0682	29.1742		2.99758	0.00480447	0.64819	4.58325	PATHWAY: Cofactor biosynthesis; coenzyme A biosynthesis; CoA from (R)-pantothenate: step 2/5. {ECO:0000256|HAMAP-Rule:MF_02225, ECO:0000256|RuleBase:RU364078}.; PATHWAY: Cofactor biosynthesis; coenzyme A biosynthesis; CoA from (R)-pantothenate: step 3/5. {ECO:0000256|HAMAP-Rule:MF_02225, ECO:0000256|RuleBase:RU364078}.	FUNCTION: Catalyzes two sequential steps in the biosynthesis of coenzyme A. In the first step cysteine is conjugated to 4'-phosphopantothenate to form 4-phosphopantothenoylcysteine. In the second step the latter compound is decarboxylated to form 4'-phosphopantotheine. {ECO:0000256|HAMAP-Rule:MF_02225}.; FUNCTION: Catalyzes two steps in the biosynthesis of coenzyme A. In the first step cysteine i…	(R)-4'-phosphopantothenate + CTP + L-cysteine	CMP + diphosphate + H(+) + N-[(R)-4-phosphopantothenoyl]-L-cysteine
U5RNA2	CAETHG_0019	Phenazine biosynthesis protein PhzF family	28.8869	28.839	28.7503	28.9587	29.0683	28.7415	28.8741	29.0826	28.7638	28.7162	28.7277	29.044	29.0682	28.9004		0.109955	0.815105	-0.0263039	-0.291902			0
U5RS40	CAETHG_1320	Phosphoglucomutase/phosphomannomutase alpha/beta/alpha domain I	29.6052	29.8707	29.9671	29.0567	29.573	29.952	29.6708	29.3721	29.4721	29.4591	29.0764	29.7722	29.0526	29.3674		0.915213	0.169156	0.303398	1.6918			0
U5S110	CAETHG_3261	Imidazole glycerol phosphate synthase subunit HisH	25.7799	25.6149	25.849	24.8569	24.698	25.2858	25.3474	21.7423	21.7299	23.9247	28.9876	29.0815	29.0491	25.7525		0.0995894	0.833754	-0.405123	-0.266753	PATHWAY: Amino-acid biosynthesis; L-histidine biosynthesis; L-histidine from 5-phospho-alpha-D-ribose 1-diphosphate: step 5/9. {ECO:0000256|ARBA:ARBA00005091, ECO:0000256|HAMAP-Rule:MF_00278}.	FUNCTION: IGPS catalyzes the conversion of PRFAR and glutamine to IGP, AICAR and glutamate. The HisH subunit catalyzes the hydrolysis of glutamine to glutamate and ammonia as part of the synthesis of IGP and AICAR. The resulting ammonia molecule is channeled to the active site of HisF. {ECO:0000256|HAMAP-Rule:MF_00278}.	5-[(5-phospho-1-deoxy-D-ribulos-1-ylimino)methylamino]-1-(5-phospho-beta-D-ribosyl)imidazole-4-carboxamide + L-glutamine	5-amino-1-(5-phospho-beta-D-ribosyl)imidazole-4-carboxamide + D-erythro-1-(imidazol-4-yl)glycerol 3-phosphate + H(+) + L-glutamate
U5RUF9	CAETHG_0969	PhoH family protein	29.1495	29.0985	29.0862	29.4792	29.3011	29.1359	29.2084	29.0881	29.143	29.0219	29.3269	28.8163	29.0442	29.0734		0.757049	0.224027	0.13501	1.46006			0
U5RXV5	CAETHG_3408	Cell division FtsK/SpoIIIE	28.7899	28.475	28.1518	28.6638	28.9765	28.3419	28.5665	28.8946	28.6055	28.7813	28.826	28.8728	29.0368	28.8362		1.116	0.119159	-0.26969	-1.97459			0
U5RYC9	CAETHG_2118	tRNA modification GTPase MnmE	29.1282	28.9637	28.9413	30.4351	30.6179	30.8225	29.8181	30.0915	30.3889	30.8271	29.5744	28.7607	29.0367	29.7799		0.0271899	0.957454	0.0382509	0.0780699		FUNCTION: Exhibits a very high intrinsic GTPase hydrolysis rate. Involved in the addition of a carboxymethylaminomethyl (cmnm) group at the wobble position (U34) of certain tRNAs, forming tRNA-cmnm(5)s(2)U34. {ECO:0000256|HAMAP-Rule:MF_00379}.	0
U5RYP2	CAETHG_2262	DUF1836 domain-containing protein	28.8581	29.1742	29.2115	29.6222	29.5979	29.6266	29.3484	29.4316	29.4655	29.4252	29.2327	29.2129	29.0307	29.2998		0.126257	0.790581	0.0486406	0.330658			0
U5RTY8	CAETHG_1976	UvrB/UvrC protein	29.0434	29.1253	29.3021	29.3665	29.1868	28.8128	29.1395	29.6249	29.1863	28.9891	29.81	28.8591	29.0287	29.2497		0.264289	0.600902	-0.110217	-0.627901			0
U5RYV7	CAETHG_3677	Serpin domain containing protein	30.5296	30.6027	30.2435	29.8244	29.7222	29.907	30.1382	28.6573	28.424	28.7	28.9591	30.8111	29.0235	29.0958	+	1.65146	0.04684	1.04238	2.70004			0
U5RT61	CAETHG_1664	DUF5048 domain-containing protein	28.7819	28.9255	29.0862	28.8925	28.3594	28.7124	28.793	29.0988	28.9053	29.0499	29.3407	28.693	29.0213	29.0182		0.907867	0.171358	-0.225166	-1.68124			0
U5RND1	CAETHG_0013	Flavodoxin	29.2178	29.3761	29.6212	29.404	29.0628	29.2484	29.3217	29.3049	28.7349	29.022	28.0048	29.0272	29.0197	28.8523		1.38404	0.0732215	0.469453	2.34055			0
U5RX55	CAETHG_3112	Flagellar M-ring protein	29.0996	29.1721	29.5351	29.0619	29.5861	30.1758	29.4384	28.4294	28.9992	29.2241	28.9484	29.1602	29.018	28.9632		1.34236	0.0788012	0.475228	2.28419		FUNCTION: The M ring may be actively involved in energy transduction. {ECO:0000256|PIRNR:PIRNR004862}.	0
U5RRU5	CAETHG_1072	Diguanylate cyclase	29.0896	29.0031	29.0665	29.0721	28.9819	29.271	29.0807	28.7053	28.8979	28.889	29.0841	29.0085	28.9982	28.9305		1.27875	0.0885896	0.1502	2.19785			0
U5RU42	CAETHG_0832	Probable tRNA sulfurtransferase	28.833	28.8798	29.422	29.2456	29.2696	28.7061	29.0593	28.9846	28.2692	28.9525	29.2131	28.7875	28.9978	28.8675		0.517276	0.358529	0.191888	1.08379	PATHWAY: Cofactor biosynthesis; thiamine diphosphate biosynthesis. {ECO:0000256|HAMAP-Rule:MF_00021}.	FUNCTION: Catalyzes the ATP-dependent transfer of a sulfur to tRNA to produce 4-thiouridine in position 8 of tRNAs, which functions as a near-UV photosensor. Also catalyzes the transfer of sulfur to the sulfur carrier protein ThiS, forming ThiS-thiocarboxylate. This is a step in the synthesis of thiazole, in the thiamine biosynthesis pathway. The sulfur is donated as persulfide by IscS. {ECO:0000…	[ThiI sulfur-carrier protein]-S-sulfanyl-L-cysteine + a uridine in tRNA + ATP + H(+) + 2 reduced [2Fe-2S]-[ferredoxin]	[ThiI sulfur-carrier protein]-L-cysteine + a 4-thiouridine in tRNA + AMP + diphosphate + 2 oxidized [2Fe-2S]-[ferredoxin]
U5S1Q6	CAETHG_3335	DNA-directed RNA polymerase subunit omega	29.397	29.4797	29.2641	29.5071	29.179	29.2719	29.3498	29.1458	28.7839	28.5525	29.2314	29.1023	28.9969	28.9688		2.05823	0.0229744	0.381034	3.24833		FUNCTION: Promotes RNA polymerase assembly. Latches the N- and C-terminal regions of the beta' subunit thereby facilitating its interaction with the beta and alpha subunits. {ECO:0000256|HAMAP-Rule:MF_00366}.	a ribonucleoside 5'-triphosphate + RNA(n)	diphosphate + RNA(n+1)
U5RTY7	CAETHG_2002	Peptidyl-tRNA hydrolase	28.492	28.781	28.58	29.0132	28.4964	28.3956	28.6264	29.1534	28.7297	28.9425	28.8356	28.5501	28.9872	28.8664		1.05207	0.132762	-0.24006	-1.8856		FUNCTION: The natural substrate for this enzyme may be peptidyl-tRNAs which drop off the ribosome during protein synthesis. {ECO:0000256|HAMAP-Rule:MF_00083}.	an N-acyl-L-alpha-aminoacyl-tRNA + H2O	a tRNA + an N-acyl-L-amino acid + H(+)
U5RPB1	CAETHG_0392	Acriflavin resistance protein	28.5489	29.127	28.6137	28.2324	28.2934	28.7149	28.5884	32.6297	32.8242	32.7719	28.7669	28.716	28.9796	30.7814		1.48026	0.0630295	-2.193	-2.47021			0
U5RUV9	CAETHG_2335	Protein tyrosine phosphatase	29.2828	28.7076	29.5271	27.271	27.9389	25.9063	28.1056	28.8568	28.6521	28.7564	28.987	28.9303	28.9641	28.8578		0.679705	0.258664	-0.752186	-1.34264			0
U5RYC2	CAETHG_2343	ATP synthase subunit a	29.1832	29.3734	29.1424	29.199	29.0823	29.0459	29.171	28.9436	28.5121	28.9616	29.3351	28.7561	28.9538	28.9104		1.25507	0.0919381	0.260656	2.1656		FUNCTION: Key component of the proton channel; it plays a direct role in the translocation of protons across the membrane. {ECO:0000256|HAMAP-Rule:MF_01393, ECO:0000256|RuleBase:RU000483}.	0
U5RVR2	CAETHG_2611	Glycosyl transferase group 1	29.2533	29.328	28.9792	29.3493	29.696	28.9191	29.2541	29.3268	28.8787	28.8555	29.0702	28.5223	28.9421	28.9326		1.15951	0.109619	0.321535	2.03468			0
U5S3I7	CAETHG_4037	Glutathione hydrolase proenzyme	29.59	29.4942	29.6564	29.4414	29.3032	29.3494	29.4724	29.014	29.0974	29.0575	29.3356	28.8136	28.9395	29.0429		3.10412	0.00456442	0.429481	4.74443	PATHWAY: Sulfur metabolism; glutathione metabolism. {ECO:0000256|RuleBase:RU368036}.		an S-substituted glutathione + H2O	an S-substituted L-cysteinylglycine + L-glutamate
U5RWY4	CAETHG_3083	Nucleotidyltransferase substrate binding protein, HI0074 family	28.3441	28.6165	28.4468	26.9495	27.0829	26.2635	27.6172	28.7377	28.4979	29.0098	28.8103	28.9765	28.9373	28.8283	+	1.85795	0.0325108	-1.21104	-2.9774			0
U5RVM4	CAETHG_2607	Transferase hexapeptide repeat containing protein	29.1728	28.9395	28.9642	29.0507	29.0335	28.9694	29.0217	28.6572	28.7174	28.6638	28.9734	28.767	28.9338	28.7854		2.30464	0.0161115	0.236221	3.58641			0
U5RUE6	CAETHG_0744	DUF1016 domain-containing protein	29.3588	29.1708	29.1864	29.1484	29.3939	29.3627	29.2702	29.2273	29.2203	29.2825	29.1133	29.0664	28.9288	29.1398		1.02874	0.138215	0.130374	1.85291			0
U5RPG7	CAETHG_0244	D-lactate dehydrogenase (Cytochrome)	28.766	28.7624	28.2501	25.6113	25.0157	26.4004	27.1343	28.6391	28.388	28.2656	28.5512	28.6768	28.9194	28.5734		1.20265	0.100951	-1.43905	-2.09395			0
U5RXJ9	CAETHG_3273	Flavin reductase domain protein FMN-binding protein	29.2006	28.2455	29.0884	29.5236	29.3988	29.3344	29.1319	29.1584	29.0565	29.5085	29.3999	28.714	28.909	29.1244		0.011502	0.981114	0.00751623	0.0335922			0
U5RUC1	CAETHG_0924	UDP-glucuronosyl/UDP-glucosyltransferase	28.4423	28.6887	28.2018	28.0385	27.7997	28.4296	28.2668	28.2707	28.3247	28.0176	28.7899	29.2811	28.9059	28.5983		0.733012	0.233606	-0.331564	-1.4239			0
U5RXR3	CAETHG_3317	Transcriptional repressor NrdR	28.4929	28.6567	28.7363	28.9141	29.0813	28.5879	28.7449	28.9113	28.8325	28.8972	28.8919	28.83	28.896	28.8765		0.755967	0.224346	-0.131582	-1.45844		FUNCTION: Negatively regulates transcription of bacterial ribonucleotide reductase nrd genes and operons by binding to NrdR-boxes. {ECO:0000256|HAMAP-Rule:MF_00440}.	0
U5RX91	CAETHG_3148	UDP-N-acetylmuramoyl-tripeptide--D-alanyl-D-alanine ligase	28.9641	29.0431	29.0786	28.9307	28.8595	28.9036	28.9633	28.8493	28.8243	28.7547	29.1427	28.7533	28.894	28.8697		0.699167	0.249229	0.0935669	1.37248	PATHWAY: Cell wall biogenesis; peptidoglycan biosynthesis. {ECO:0000256|HAMAP-Rule:MF_02019, ECO:0000256|RuleBase:RU004136}.	FUNCTION: Involved in cell wall formation. Catalyzes the final step in the synthesis of UDP-N-acetylmuramoyl-pentapeptide, the precursor of murein. {ECO:0000256|HAMAP-Rule:MF_02019, ECO:0000256|RuleBase:RU004136}.	ATP + D-alanyl-D-alanine + UDP-N-acetyl-alpha-D-muramoyl-L-alanyl-gamma-D-glutamyl-meso-2,6-diaminoheptanedioate	ADP + H(+) + phosphate + UDP-N-acetyl-alpha-D-muramoyl-L-alanyl-gamma-D-glutamyl-meso-2,6-diaminopimeloyl-D-alanyl-D-alanine
U5RWL0	CAETHG_2755	Methionine synthase	28.4884	28.4667	28.3334	28.8005	29.2952	28.9965	28.7301	29.3708	30.4725	28.7502	30.4536	29.3175	28.8921	29.5428		1.4111	0.0708918	-0.812651	-2.37707	PATHWAY: Amino-acid biosynthesis; L-methionine biosynthesis via de novo pathway; L-methionine from L-homocysteine (MetH route): step 1/1. {ECO:0000256|ARBA:ARBA00005178}.	FUNCTION: Catalyzes the transfer of a methyl group from methyl-cobalamin to homocysteine, yielding enzyme-bound cob(I)alamin and methionine. Subsequently, remethylates the cofactor using methyltetrahydrofolate. {ECO:0000256|ARBA:ARBA00025552}.	(6S)-5-methyl-5,6,7,8-tetrahydrofolate + L-homocysteine	(6S)-5,6,7,8-tetrahydrofolate + L-methionine
U5RST9	CAETHG_0158	Putative transcriptional regulator, PucR family	28.8475	28.4867	28.4739	29.0679	29.0413	28.9172	28.8057	28.5965	28.7493	28.5625	28.9096	28.7722	28.885	28.7459		0.196194	0.688895	0.0598939	0.487358			0
U5RXD4	CAETHG_3203	Exodeoxyribonuclease 7 small subunit	28.6026	28.5897	28.5414	28.6853	28.6293	28.5843	28.6054	28.4962	28.5385	28.476	28.6653	28.914	28.8798	28.6616		0.294995	0.562636	-0.0561959	-0.688166		FUNCTION: Bidirectionally degrades single-stranded DNA into large acid-insoluble oligonucleotides, which are then degraded further into small acid-soluble oligonucleotides. {ECO:0000256|HAMAP-Rule:MF_00337}.	Exonucleolytic cleavage in either 5'- to 3'- or 3'- to 5'-direction to yield nucleoside 5'-phosphates.
U5RZS6	CAETHG_3886	HAD-superfamily hydrolase, subfamily IA, variant 1	28.8443	28.7479	28.6493	28.8101	28.8617	28.2365	28.6916	28.7937	28.8091	28.5899	29.0271	26.6826	28.8797	28.4637		0.255483	0.612592	0.227949	0.610288			0
U5RPK6	CAETHG_0286	5-formyltetrahydrofolate cyclo-ligase	28.8652	28.7697	28.8203	28.9728	28.8806	29.195	28.9173	28.7276	28.7891	28.8937	28.7505	28.6602	28.8772	28.783		1.03562	0.136902	0.134233	1.86257			(6S)-5-formyl-5,6,7,8-tetrahydrofolate + ATP	5,10-methenyltetrahydrofolate + ADP + phosphate
U5RNS5	CAETHG_0120	Methyl-accepting chemotaxis sensory transducer	29.6821	29.2198	29.8234	28.9896	29.4851	29.5256	29.4543	28.7251	28.8042	28.7445	29.1105	28.8565	28.8761	28.8528		2.8692	0.00595876	0.601412	4.39218			0
U5RY40	CAETHG_2248	PSP1 domain protein	28.4205	28.59	28.7502	28.5941	28.8871	28.7322	28.6623	28.5968	28.8926	28.7481	29.0469	28.5706	28.8687	28.7873		0.618133	0.291146	-0.124964	-1.24671			0
U5RW77	CAETHG_2758	Ectoine/hydroxyectoine ABC transporter, permease protein EhuC	28.9201	28.6362	29.044	29.0137	28.9791	29.2955	28.9814	28.914	28.9553	28.8649	29.2044	28.9171	28.8627	28.9531		0.104928	0.824965	0.0283664	0.279757			0
U5RTS5	CAETHG_1778	Ig domain protein	29.0998	29.0787	29.2382	28.9665	28.6657	28.1121	28.8602	28.2756	28.0718	28.5852	28.2007	28.7499	28.8515	28.4558		1.06098	0.130793	0.404375	1.89806			0
U5S087	CAETHG_2806	UPF0735 ACT domain-containing protein CAETHG_2806	29.3795	29.298	29.5382	28.591	28.7685	28.5517	29.0212	27.9523	27.787	27.7984	28.1973	29.1258	28.8514	28.2854		1.51183	0.0595186	0.735809	2.51264			0
U5RY15	CAETHG_2034	(FeFe)-hydrogenase system regulator	30.0948	30.3537	30.5656	30.4633	30.2884	29.7709	30.2561	28.8124	28.3947	29.0728	28.7399	28.8842	28.8422	28.791	+	5.74504	0.00182857	1.46508	9.8659			0
U5RU40	CAETHG_0619	prephenate dehydratase	28.9061	28.9272	28.7347	28.8456	29.0775	28.5807	28.8453	28.9508	28.9062	28.8756	28.8861	29.0878	28.8372	28.924		0.467032	0.397447	-0.0786448	-0.999405	PATHWAY: Amino-acid biosynthesis; L-phenylalanine biosynthesis; phenylpyruvate from prephenate: step 1/1. {ECO:0000256|ARBA:ARBA00004741}.		H(+) + prephenate	3-phenylpyruvate + CO2 + H2O
U5S3C1	CAETHG_3957	Methyl-accepting chemotaxis sensory transducer	26.8092	26.7249	25.8352	28.7421	29.0222	28.4877	27.6036	28.6383	28.6107	28.3668	28.791	28.4947	28.8318	28.6222		1.0506	0.132934	-1.01868	-1.88355			0
U5RR96	CAETHG_0870	Shikimate dehydrogenase (NADP(+))	28.8228	29.0758	29.0287	29.0982	28.8939	28.4991	28.9031	28.8508	28.335	28.9859	28.5251	28.7817	28.8259	28.7174		0.70468	0.246606	0.185682	1.3809	PATHWAY: Metabolic intermediate biosynthesis; chorismate biosynthesis; chorismate from D-erythrose 4-phosphate and phosphoenolpyruvate: step 4/7. {ECO:0000256|HAMAP-Rule:MF_00222}.	FUNCTION: Involved in the biosynthesis of the chorismate, which leads to the biosynthesis of aromatic amino acids. Catalyzes the reversible NADPH linked reduction of 3-dehydroshikimate (DHSA) to yield shikimate (SA). {ECO:0000256|HAMAP-Rule:MF_00222}.	NADP(+) + shikimate	3-dehydroshikimate + H(+) + NADPH
U5RVW5	CAETHG_1479	Orotidine 5'-phosphate decarboxylase	29.5597	29.5473	29.732	29.3308	29.1202	28.9897	29.38	29.611	29.6458	29.5824	28.9841	29.1073	28.8199	29.2917		0.186874	0.702046	0.0882289	0.467276	PATHWAY: Pyrimidine metabolism; UMP biosynthesis via de novo pathway; UMP from orotate: step 2/2. {ECO:0000256|ARBA:ARBA00004861, ECO:0000256|HAMAP-Rule:MF_01215}.		H(+) + orotidine 5'-phosphate	CO2 + UMP
U5RUZ4	CAETHG_2375	DUF2225 domain-containing protein	29.0316	28.889	29.0718	29.1018	29.2577	29.2935	29.1076	28.9612	28.8449	28.914	28.8501	28.7089	28.8083	28.8479		2.36603	0.0141304	0.25967	3.67171			0
U5RPS8	CAETHG_0552	PAS modulated sigma54 specific transcriptional regulator, Fis family	28.9204	29.0094	28.8631	28.7422	28.914	28.6711	28.8534	29.0632	29.0343	29.0904	28.4383	28.7657	28.8052	28.8662		0.039613	0.939416	-0.0128415	-0.112279			0
U5S1T0	CAETHG_3360	DUF177 domain-containing protein	29.0101	29.0744	29.1031	28.6412	28.5542	28.6925	28.8459	28.6919	28.6322	28.7048	28.9255	28.8433	28.795	28.7654		0.32177	0.534357	0.0804602	0.739363			0
U5RVE5	CAETHG_1279	S-adenosylmethionine:tRNA ribosyltransferase-isomerase	28.5741	28.5969	28.7633	28.9597	28.6427	28.1737	28.6184	28.3002	28.4782	28.4072	29.0847	28.8219	28.7917	28.6473		0.0644951	0.891963	-0.0289008	-0.178368	PATHWAY: tRNA modification; tRNA-queuosine biosynthesis. {ECO:0000256|HAMAP-Rule:MF_00113}.	FUNCTION: Transfers and isomerizes the ribose moiety from AdoMet to the 7-aminomethyl group of 7-deazaguanine (preQ1-tRNA) to give epoxyqueuosine (oQ-tRNA). {ECO:0000256|HAMAP-Rule:MF_00113}.	7-aminomethyl-7-carbaguanosine(34) in tRNA + S-adenosyl-L-methionine	adenine + epoxyqueuosine(34) in tRNA + H(+) + L-methionine
U5RVG0	CAETHG_2376	RelA/SpoT domain protein	28.8039	28.5693	28.6878	29.2751	29.1815	29.178	28.9493	28.8663	29.0629	28.9965	29.0807	28.9447	28.7916	28.9571		0.0207749	0.966115	-0.00783189	-0.0600613	PATHWAY: Purine metabolism; ppGpp biosynthesis; ppGpp from GTP: step 1/2. {ECO:0000256|ARBA:ARBA00004976}.		0
U5RSR7	CAETHG_1588	Stage 0 sporulation protein A homolog	28.4464	28.2255	28.4679	28.5802	28.6236	28.6726	28.5027	28.8889	28.9343	28.5595	28.8515	28.3909	28.7877	28.7355		1.2258	0.0973039	-0.23273	-2.12563		FUNCTION: May play the central regulatory role in sporulation. It may be an element of the effector pathway responsible for the activation of sporulation genes in response to nutritional stress. Spo0A may act in concert with spo0H (a sigma factor) to control the expression of some genes that are critical to the sporulation process. {ECO:0000256|ARBA:ARBA00024867}.	0
U5RP34	CAETHG_0247	Lar_N domain-containing protein	28.5874	28.5581	28.1387	27.3543	27.7055	26.2856	27.7716	28.6064	28.5388	28.1346	28.7915	28.6725	28.7816	28.5876		1.28564	0.0872722	-0.815972	-2.20722			0
U5S2N9	CAETHG_3868	Flavodoxin-like domain-containing protein	28.6227	27.5894	27.965	29.6034	28.2189	28.2278	28.3712	28.8827	29.0063	28.9564	28.7122	28.5001	28.7807	28.8064		0.77441	0.216534	-0.4352	-1.486			0
U5RUN7	CAETHG_0841	Putative signal transduction protein with CBS domain containing protein	28.5514	28.4624	28.7737	29.7625	29.089	29.7299	29.0615	27.8215	28.7973	28.7346	29.179	28.8253	28.7755	28.6889		0.619072	0.290846	0.372605	1.24819			0
U5RPU8	CAETHG_0388	Sulfate-transporting ATPase	28.2784	28.2578	28.1144	28.7952	28.6233	28.8327	28.4837	28.4949	28.4656	28.3623	28.7122	28.6587	28.7741	28.578		0.284916	0.576701	-0.0943092	-0.668576			0
U5RQT6	CAETHG_0909	Prephenate dehydrogenase	28.6742	28.5873	27.813	27.4049	28.6734	27.5951	28.1246	27.3928	28.0903	27.8134	28.6394	28.6876	28.7713	28.2325		0.124385	0.79306	-0.107824	-0.326255	PATHWAY: Amino-acid biosynthesis. {ECO:0000256|ARBA:ARBA00029440}.		0
U5RWQ3	CAETHG_2950	Amidophosphoribosyltransferase	28.9563	28.9751	29.0196	28.6315	28.7161	28.7986	28.8495	28.7925	28.8264	28.7127	28.8732	28.8668	28.7708	28.8071		0.258099	0.608946	0.042463	0.615536	PATHWAY: Purine metabolism; IMP biosynthesis via de novo pathway; N(1)-(5-phospho-D-ribosyl)glycinamide from 5-phospho-alpha-D-ribose 1-diphosphate: step 1/2. {ECO:0000256|ARBA:ARBA00005209, ECO:0000256|HAMAP-Rule:MF_01931, ECO:0000256|PIRNR:PIRNR000485}.	FUNCTION: Catalyzes the formation of phosphoribosylamine from phosphoribosylpyrophosphate (PRPP) and glutamine. {ECO:0000256|HAMAP-Rule:MF_01931}.	5-phospho-beta-D-ribosylamine + diphosphate + L-glutamate	5-phospho-alpha-D-ribose 1-diphosphate + H2O + L-glutamine
U5RS50	CAETHG_0119	Hydrogenase large subunit domain protein	28.6751	28.2051	28.5709	28.2424	28.4123	28.1168	28.3704	27.636	28.4317	28.2734	29.2107	28.7104	28.7691	28.5052		0.236513	0.633848	-0.134791	-0.571806			0
U5RTY3	CAETHG_1971	DUF1573 domain-containing protein	28.708	28.7282	28.9695	28.785	28.4596	29.3962	28.8411	28.8292	29.0001	29.0223	29.1445	28.635	28.764	28.8992		0.149827	0.755497	-0.0580794	-0.3851			0
U5RPG1	CAETHG_0391	Acriflavin resistance protein	28.0843	28.0661	28.0961	27.8766	27.842	27.8631	27.9714	28.127	28.066	27.9706	28.6468	28.6531	28.7625	28.371		1.59388	0.0518707	-0.399659	-2.6228			0
U5RSG7	CAETHG_0251	HAD-superfamily subfamily IB hydrolase, TIGR01490	29.21	29.1244	29.1203	28.7165	28.6937	28.8997	28.9608	28.9426	29.0001	29.0268	29.3048	29.0985	28.7597	29.0221		0.213477	0.666085	-0.0612993	-0.524025			0
U5RXY4	CAETHG_2009	Pur operon repressor	29.7828	30.0456	29.8053	29.0489	29.1517	28.6052	29.4066	28.7388	28.6831	28.1931	29.0504	29.145	28.7563	28.7611		1.45573	0.066068	0.645485	2.43721			0
U5RY24	CAETHG_3264	Imidazole glycerol phosphate synthase subunit HisF	27.6051	28.7892	28.0256	28.7725	28.7346	28.9137	28.4735	28.1224	28.039	27.449	28.728	28.5013	28.7509	28.2651		0.301731	0.554653	0.208366	0.701161	PATHWAY: Amino-acid biosynthesis; L-histidine biosynthesis; L-histidine from 5-phospho-alpha-D-ribose 1-diphosphate: step 5/9. {ECO:0000256|ARBA:ARBA00005091, ECO:0000256|HAMAP-Rule:MF_01013}.	FUNCTION: IGPS catalyzes the conversion of PRFAR and glutamine to IGP, AICAR and glutamate. The HisF subunit catalyzes the cyclization activity that produces IGP and AICAR from PRFAR using the ammonia provided by the HisH subunit. {ECO:0000256|ARBA:ARBA00025475, ECO:0000256|HAMAP-Rule:MF_01013}.	5-[(5-phospho-1-deoxy-D-ribulos-1-ylimino)methylamino]-1-(5-phospho-beta-D-ribosyl)imidazole-4-carboxamide + L-glutamine	5-amino-1-(5-phospho-beta-D-ribosyl)imidazole-4-carboxamide + D-erythro-1-(imidazol-4-yl)glycerol 3-phosphate + H(+) + L-glutamate
U5RUA2	CAETHG_1973	DNA repair protein RadA	30.0948	28.8334	30.1305	28.3126	30.1164	30.3349	29.6371	28.6841	28.4496	28.3605	28.7779	28.8044	28.748	28.6374		1.74823	0.0400265	0.999664	2.82989		FUNCTION: DNA-dependent ATPase involved in processing of recombination intermediates, plays a role in repairing DNA breaks. Stimulates the branch migration of RecA-mediated strand transfer reactions, allowing the 3' invading strand to extend heteroduplex DNA faster. Binds ssDNA in the presence of ADP but not other nucleotides, has ATPase activity that is stimulated by ssDNA and various branched D…	0
U5S2E0	CAETHG_3590	Diguanylate cyclase with extracellular solute binding sensor	23.4654	22.5554	22.6903	28.1494	27.9346	28.0196	25.4691	22.8012	22.6054	21.3859	28.4153	28.6044	28.7473	25.4266		0.00789476	0.987856	0.0425259	0.0231502			0
U5RVQ2	CAETHG_2483	Citrate lyase alpha chain	20.9644	21.9355	20.4098	26.7479	27.6561	26.5126	24.0377	30.2651	29.954	29.7651	28.6642	28.2816	28.7433	29.2789	+	2.46143	0.0118254	-5.24117	-3.80525			acetyl-CoA + citrate	(3S)-citryl-CoA + acetate
U5RPI0	CAETHG_0411	DNA topoisomerase 3	29.6779	29.6115	29.7583	29.4089	29.3931	29.6551	29.5842	30.5823	30.5173	29.1128	29.0279	29.1099	28.7405	29.5151		0.0746261	0.87699	0.0690101	0.204428		FUNCTION: Releases the supercoiling and torsional tension of DNA, which is introduced during the DNA replication and transcription, by transiently cleaving and rejoining one strand of the DNA duplex. Introduces a single-strand break via transesterification at a target site in duplex DNA. The scissile phosphodiester is attacked by the catalytic tyrosine of the enzyme, resulting in the formation of…	ATP-independent breakage of single-stranded DNA, followed by passage and rejoining.
U5RXH9	CAETHG_3253	Phosphoglycerate dehydrogenase	25.1447	25.628	26.0088	29.3428	29.2788	29.2843	27.4479	28.0445	28.8335	28.3895	28.8174	29.1577	28.7287	28.6619		0.733975	0.233224	-1.214	-1.42535			0
U5RS06	CAETHG_1280	Holliday junction ATP-dependent DNA helicase RuvB	27.6661	27.8227	27.8063	28.9648	28.9463	28.9635	28.3616	26.8904	27.5629	27.3435	28.8788	28.6099	28.7123	27.9996		0.372725	0.482289	0.361978	0.83371		FUNCTION: The RuvA-RuvB complex in the presence of ATP renatures cruciform structure in supercoiled DNA with palindromic sequence, indicating that it may promote strand exchange reactions in homologous recombination. RuvAB is a helicase that mediates the Holliday junction migration by localized denaturation and reannealing. {ECO:0000256|HAMAP-Rule:MF_00016}.	ATP + H2O	ADP + H(+) + phosphate
U5RW51	CAETHG_2774	Glycosyl transferase group 1	28.7748	28.5807	28.517	28.3342	28.6544	28.5318	28.5655	28.2063	28.0963	27.9365	28.7142	28.5356	28.7053	28.3657		0.684616	0.256089	0.199766	1.35019			0
U5RZ00	CAETHG_3614	Xanthine phosphoribosyltransferase	28.8315	28.7246	29.0706	29.1291	28.6017	28.6141	28.8286	28.617	28.7474	28.7954	28.8958	29.0876	28.7047	28.808		0.065113	0.891941	0.0206258	0.179971	PATHWAY: Purine metabolism; XMP biosynthesis via salvage pathway; XMP from xanthine: step 1/1. {ECO:0000256|HAMAP-Rule:MF_01184}.	FUNCTION: Converts the preformed base xanthine, a product of nucleic acid breakdown, to xanthosine 5'-monophosphate (XMP), so it can be reused for RNA or DNA synthesis. {ECO:0000256|HAMAP-Rule:MF_01184}.	diphosphate + XMP	5-phospho-alpha-D-ribose 1-diphosphate + xanthine
U5S3F1	CAETHG_3997	Cupin 2 conserved barrel domain protein	28.2734	28.2103	27.8452	28.0725	27.8064	27.7921	28	28.4618	27.7298	28.4601	27.8414	28.739	28.6999	28.322		0.874685	0.181899	-0.321995	-1.63333			0
U5RSC2	CAETHG_1252	UDP-galactopyranose mutase	28.1911	28.042	28.3137	29.7163	27.3632	29.3287	28.4925	28.3216	27.9624	28.684	27.9192	27.4164	28.6937	28.1662		0.35242	0.502701	0.326282	0.796569			0
U5RZR3	CAETHG_2812	dTTP/UTP pyrophosphatase	28.6841	28.551	28.5232	28.5978	27.9005	28.5887	28.4742	28.7303	28.7291	29.0225	28.4293	29.0582	28.6934	28.7771		1.14136	0.113242	-0.302904	-2.00965		FUNCTION: Nucleoside triphosphate pyrophosphatase that hydrolyzes dTTP and UTP. May have a dual role in cell division arrest and in preventing the incorporation of modified nucleotides into cellular nucleic acids. {ECO:0000256|HAMAP-Rule:MF_00528}.	H2O + UTP	diphosphate + H(+) + UMP
U5RV15	CAETHG_2226	peptidylprolyl isomerase	28.3404	28.0777	28.634	28.0002	27.5724	28.9416	28.2611	27.7471	27.4501	27.7044	28.6315	28.5821	28.6868	28.1337		0.166043	0.732662	0.127405	0.421552			[protein]-peptidylproline (omega	180)
U5RVJ5	CAETHG_2416	Bifunctional NAD(P)H-hydrate repair enzyme	29.0464	29.1795	28.8419	28.7635	29.671	28.8772	29.0633	28.4271	27.8287	28.2186	28.5041	28.6991	28.6814	28.3932		2.24644	0.0180537	0.670092	3.50597		FUNCTION: Bifunctional enzyme that catalyzes the epimerization of the S- and R-forms of NAD(P)HX and the dehydration of the S-form of NAD(P)HX at the expense of ADP, which is converted to AMP. This allows the repair of both epimers of NAD(P)HX, a damaged form of NAD(P)H that is a result of enzymatic or heat-dependent hydration. {ECO:0000256|ARBA:ARBA00025153, ECO:0000256|PIRNR:PIRNR017184}.; FUNC…	(6R)-NADHX	(6S)-NADHX
U5RXM2	CAETHG_1889	YbbR family protein	27.8676	27.7928	27.8976	28.808	28.7288	28.8413	28.3227	28.7865	28.8501	28.6235	28.723	27.9818	28.6801	28.6075		0.557823	0.330604	-0.284806	-1.15024			0
U5RWH5	CAETHG_2916	DNA primase	28.1706	28.2095	28.2133	28.688	28.742	29.0535	28.5128	28.0706	28.0358	28.0515	29.0404	28.1232	28.6777	28.3332		0.345751	0.508387	0.179639	0.784242		FUNCTION: RNA polymerase that catalyzes the synthesis of short RNA molecules used as primers for DNA polymerase during DNA replication. {ECO:0000256|HAMAP-Rule:MF_00974, ECO:0000256|PIRNR:PIRNR002811}.	ssDNA + n NTP	ssDNA/pppN(pN)n-1 hybrid + (n-1) diphosphate.
U5RVJ3	CAETHG_1339	Peptidase U32	28.9346	28.8943	29.0311	29.2892	28.8037	29.2809	29.039	27.9358	28.2098	28.1304	28.9016	27.9894	28.6732	28.3067		2.64169	0.00901818	0.732282	4.06125			0
U5RR52	CAETHG_0825	Adenosine deaminase	28.507	28.7273	28.767	29.1736	28.7105	28.8976	28.7972	27.9285	28.1761	28.1007	28.6555	28.6255	28.6624	28.3581		1.66102	0.0460161	0.439032	2.71286		FUNCTION: Catalyzes the hydrolytic deamination of adenosine and 2-deoxyadenosine. {ECO:0000256|HAMAP-Rule:MF_00540}.	2'-deoxyadenosine + H(+) + H2O	2'-deoxyinosine + NH4(+)
U5RUQ2	CAETHG_2229	L-ribulose-5-phosphate 4-epimerase	27.6652	26.9669	27.2637	28.1305	28.2885	27.323	27.6063	28.914	28.9107	28.742	29.0613	28.8344	28.6585	28.8535	+	3.68538	0.00234483	-1.24717	-5.6711			0
U5RVI1	CAETHG_2401	Anti-sigma factor antagonist	29.0093	29.1322	29.0247	29.2234	28.9896	29.0723	29.0753	28.8763	28.9564	29.0115	29.1626	28.9996	28.6492	28.9426		0.908516	0.171443	0.132646	1.68217			0
U5RT40	CAETHG_0287	HPr kinase/phosphorylase	28.9123	29.4519	29.3247	29.8485	29.758	30.1816	29.5795	27.9923	27.6513	27.8157	29.2502	29.123	28.6446	28.4128	+	2.22989	0.0182895	1.16669	3.48317		FUNCTION: Catalyzes the ATP- as well as the pyrophosphate-dependent phosphorylation of a specific serine residue in HPr, a phosphocarrier protein of the phosphoenolpyruvate-dependent sugar phosphotransferase system (PTS). HprK/P also catalyzes the pyrophosphate-producing, inorganic phosphate-dependent dephosphorylation (phosphorolysis) of seryl-phosphorylated HPr (P-Ser-HPr). The two antagonistic…	[HPr protein]-L-serine + ATP	[HPr protein]-O-phospho-L-serine + ADP + H(+)
U5RS62	CAETHG_1340	Cell division protein ZapA	28.5613	28.2792	28.5513	28.324	28.4284	27.9458	28.3483	29.5356	29.7596	29.764	28.3971	27.4319	28.6443	28.9221		0.758301	0.223676	-0.573725	-1.46194			0
U5RUU2	CAETHG_0901	ErfK/YbiS/YcfS/YnhG family protein	28.8421	28.8575	28.9336	28.8649	29.25	29.0155	28.9606	28.9095	28.7661	28.8852	28.8951	28.886	28.6435	28.8309		0.913128	0.169916	0.129699	1.6888	PATHWAY: Cell wall biogenesis; peptidoglycan biosynthesis. {ECO:0000256|ARBA:ARBA00004752}.		0
U5RX02	CAETHG_2907	DUF4342 domain-containing protein	28.1473	28.0275	27.5556	27.8203	27.7095	27.2692	27.7549	28.1543	27.6111	27.7606	28.3981	27.3817	28.6419	27.9913		0.464168	0.399943	-0.236394	-0.994519			0
U5RT69	CAETHG_1579	DNA-(Apurinic or apyrimidinic site) lyase	30.5586	30.4255	30.6198	28.109	27.573	28.0777	29.2273	29.6144	29.6933	29.536	29.0093	28.8334	28.6355	29.2203		0.0038171	0.993566	0.00695324	0.0112448			0
U5RSI7	CAETHG_1460	Adenosylcobinamide kinase	28.9155	28.8468	29.1464	29.1401	28.5646	29.0558	28.9449	28.6155	28.6079	28.6672	28.9925	28.8036	28.6329	28.7199		1.17047	0.107259	0.224922	2.04977	PATHWAY: Cofactor biosynthesis; adenosylcobalamin biosynthesis; adenosylcobalamin from cob(II)yrinate a,c-diamide: step 5/7. {ECO:0000256|ARBA:ARBA00005159}.; PATHWAY: Cofactor biosynthesis; adenosylcobalamin biosynthesis; adenosylcobalamin from cob(II)yrinate a,c-diamide: step 6/7. {ECO:0000256|ARBA:ARBA00004692}.	FUNCTION: Catalyzes ATP-dependent phosphorylation of adenosylcobinamide and addition of GMP to adenosylcobinamide phosphate. {ECO:0000256|ARBA:ARBA00003889}.	adenosylcob(III)inamide + ATP	adenosylcob(III)inamide phosphate + ADP + H(+)
U5RXX9	CAETHG_2004	histidine kinase	28.1359	28.0011	28.1073	28.5645	28.5813	28.5434	28.3223	27.7087	28.2355	28.2812	28.751	28.4164	28.6319	28.3374		0.0285283	0.955405	-0.0151688	-0.081797			ATP + protein L-histidine	ADP + protein N-phospho-L-histidine.
U5RXC1	CAETHG_1789	Butyryl-CoA dehydrogenase	28.5864	29.6971	30.2472	29.7838	28.1343	29.794	29.3738	27.8558	27.9646	28.2611	28.6198	27.5993	28.6298	28.1551	+	2.04904	0.0231549	1.21874	3.23583			0
U5RRF6	CAETHG_1095	Uncharacterized protein	28.825	28.6229	28.1641	28.2322	28.6103	28.208	28.4438	28.3656	27.9933	27.7418	28.7186	28.6935	28.6281	28.3568		0.170965	0.725776	0.0869252	0.432464			0
U5RPE3	CAETHG_0219	Cytidylate kinase	28.1918	27.7701	27.6923	30.6521	30.8254	30.0633	29.1992	28.0816	27.7004	28.0716	28.3762	27.6348	28.6199	28.0807		0.992843	0.146352	1.11844	1.80235			ATP + CMP	ADP + CDP
U5RWK6	CAETHG_2946	Hydrolase	28.8402	28.959	28.8651	29.4706	28.5095	28.5424	28.8645	27.8706	28.9672	29.0005	28.6429	28.6267	28.6149	28.6205		0.536765	0.346522	0.243982	1.11591			0
U5S1Z2	CAETHG_3430	Methyl-accepting chemotaxis sensory transducer with Cache sensor	28.7812	28.5859	28.4346	27.8972	28.7609	28.8957	28.5593	28.5995	28.8329	28.4524	28.6308	28.8893	28.6132	28.6697		0.291198	0.56831	-0.11043	-0.680807			0
U5RPA6	CAETHG_0387	Cl-channel voltage-gated family protein	21.7968	22.4507	22.9501	22.9145	21.2292	20.7989	22.0234	28.4052	28.3946	28.0459	28.5497	28.4825	28.6076	28.4142	+	7.9942	0.00333333	-6.39088	-17.0529			0
U5S0R4	CAETHG_3156	Cell division protein SepF	28.1464	29.3414	28.4126	30.2272	29.0629	29.3537	29.0907	29.0063	28.6994	28.9051	28.4083	28.7265	28.6072	28.7255		0.560412	0.328812	0.365217	1.15444		FUNCTION: Cell division protein that is part of the divisome complex and is recruited early to the Z-ring. Probably stimulates Z-ring formation, perhaps through the cross-linking of FtsZ protofilaments. Its function overlaps with FtsA. {ECO:0000256|HAMAP-Rule:MF_01197}.	0
U5RSG3	CAETHG_0246	Electron transfer flavoprotein alpha/beta-subunit	28.4285	28.3847	27.7208	26.1507	26.7828	26.0601	27.2546	27.961	27.8448	27.3727	28.217	28.6392	28.5992	28.1057		0.972571	0.152144	-0.851064	-1.77365			0
U5RU57	CAETHG_0847	Diguanylate cyclase/phosphodiesterase	28.4572	28.5864	28.5801	28.3848	28.5619	29.0176	28.598	28.7303	28.7439	28.8609	28.6617	28.051	28.5969	28.6075		0.0221685	0.963906	-0.0094471	-0.0639941			0
U5RVE9	CAETHG_2532	Phosphonate-transporting ATPase	29.2639	29.1882	29.223	28.8208	28.8929	29.1043	29.0822	28.4542	28.4956	28.32	29.1306	28.6111	28.5952	28.6011		2.25513	0.0178639	0.481061	3.51795			0
U5RX51	CAETHG_3107	Bacteriocin immunity protein	28.2882	28.5739	28.6762	28.6862	28.6072	28.6002	28.572	28.3512	28.2569	28.5027	28.5499	28.6792	28.5942	28.489		0.436289	0.423247	0.0829674	0.946519			0
U5RQM8	CAETHG_0633	Transcriptional regulator, MerR family	28.4734	28.3166	28.5762	28.595	28.4821	28.3572	28.4667	28.2659	28.5578	28.6187	28.7474	28.155	28.5907	28.4892		0.0794639	0.868625	-0.0224953	-0.21671			0
U5RY84	CAETHG_2298	Putative 3-methyladenine DNA glycosylase	27.8425	27.7146	27.7134	27.7514	28.3258	28.2611	27.9348	28.4939	28.5021	27.8496	28.8445	28.7525	28.5856	28.5047		1.95138	0.027624	-0.569921	-3.10345			0
U5RNU1	CAETHG_0035	Cold-shock DNA-binding domain protein	28.8333	29.1904	29.3537	29.1493	28.5273	29.2894	29.0572	29.1935	29.5408	29.4954	28.3651	28.6047	28.5856	28.9642		0.147637	0.758483	0.0930506	0.380116			0
U5RXN2	CAETHG_3129	Cobyrinic acid ac-diamide synthase	28.2388	29.2609	27.8341	29.8744	29.5237	29.507	29.0398	29.0984	28.4166	28.6184	28.6116	28.3496	28.5847	28.6132		0.604492	0.298758	0.426601	1.22512			0
U5RTP4	CAETHG_0509	Dihydrofolate reductase	29.4226	29.2888	28.9495	27.6691	29.076	27.1132	28.5865	28.171	28.5191	28.3646	28.9824	28.4604	28.5821	28.5133		0.0653376	0.891937	0.0732889	0.180554	PATHWAY: Cofactor biosynthesis; tetrahydrofolate biosynthesis; 5,6,7,8-tetrahydrofolate from 7,8-dihydrofolate: step 1/1. {ECO:0000256|ARBA:ARBA00004903, ECO:0000256|PIRNR:PIRNR000194}.	FUNCTION: Key enzyme in folate metabolism. Catalyzes an essential reaction for de novo glycine and purine synthesis, and for DNA precursor synthesis. {ECO:0000256|PIRNR:PIRNR000194}.	(6S)-5,6,7,8-tetrahydrofolate + NADP(+)	7,8-dihydrofolate + H(+) + NADPH
U5S131	CAETHG_3286	Microcompartments protein	27.7295	27.713	29.1688	30.0018	29.6619	30.04	29.0525	29.1435	29.1964	29.1616	28.5726	28.0075	28.5751	28.7761		0.237929	0.633058	0.276387	0.574704			0
S5ZJ57	CAETHG_2788	ATP-dependent helicase/deoxyribonuclease subunit B	28.6136	28.3388	28.57	28.7401	28.7234	28.6534	28.6066	28.8195	28.7913	28.7446	28.6607	28.1847	28.5696	28.6284		0.0701121	0.884188	-0.0218414	-0.192874		FUNCTION: The heterodimer acts as both an ATP-dependent DNA helicase and an ATP-dependent, dual-direction single-stranded exonuclease. Recognizes the chi site generating a DNA molecule suitable for the initiation of homologous recombination. The AddB nuclease domain is not required for chi fragment generation; this subunit has 5' -> 3' nuclease activity. {ECO:0000256|HAMAP-Rule:MF_01452}.	ATP + H2O	ADP + H(+) + phosphate
U5RY51	CAETHG_3503	Transcriptional regulator, MerR family	28.5383	28.3299	28.4033	28.4914	28.4501	28.3294	28.4237	28.7126	28.6067	28.7133	28.5992	28.4188	28.5589	28.6016		1.97429	0.0263873	-0.177863	-3.13446			0
U5RT56	CAETHG_1569	Methyl-accepting chemotaxis sensory transducer	25.05	25.4987	25.4541	28.5951	27.8682	26.669	26.5225	28.5834	28.5625	28.3853	28.0028	28.6251	28.5543	28.4523	+	2.03878	0.02361	-1.92972	-3.2219			0
U5S031	CAETHG_2954	Phosphoribosylamine--glycine ligase	28.0394	28.0924	27.8787	27.5623	27.4734	27.5986	27.7741	28.8238	28.7311	27.5117	28.3931	28.7367	28.5525	28.4582		1.88646	0.0310099	-0.68403	-3.01581	PATHWAY: Purine metabolism; IMP biosynthesis via de novo pathway; N(1)-(5-phospho-D-ribosyl)glycinamide from 5-phospho-alpha-D-ribose 1-diphosphate: step 2/2. {ECO:0000256|ARBA:ARBA00005174, ECO:0000256|HAMAP-Rule:MF_00138}.		5-phospho-beta-D-ribosylamine + ATP + glycine	ADP + H(+) + N(1)-(5-phospho-beta-D-ribosyl)glycinamide + phosphate
U5RP64	CAETHG_0340	Transcriptional regulator, PadR-like family	29.4923	29.4474	29.5372	29.8602	29.668	29.6004	29.6009	28.455	28.4317	28.5897	28.6177	28.5626	28.5478	28.5341	+	7.6396	0.00266667	1.06686	15.672			0
U5RUP3	CAETHG_2255	NLP/P60 protein	28.97	28.4478	28.8172	29.4677	29.4756	28.9726	29.0252	28.3668	28.521	28.2856	28.0413	27.3652	28.5409	28.1868		2.21642	0.0185761	0.838371	3.46463			0
U5RZR8	CAETHG_2619	dTDP-4-dehydrorhamnose 3,5-epimerase	28.0827	28.9855	27.4742	28.9456	28.7109	28.6388	28.473	28.6132	28.3558	28.5732	28.5001	28.5355	28.5409	28.5198		0.0702873	0.884717	-0.0468219	-0.193324	PATHWAY: Carbohydrate biosynthesis; dTDP-L-rhamnose biosynthesis. {ECO:0000256|RuleBase:RU364069}.	FUNCTION: Catalyzes the epimerization of the C3' and C5'positions of dTDP-6-deoxy-D-xylo-4-hexulose, forming dTDP-6-deoxy-L-lyxo-4-hexulose. {ECO:0000256|RuleBase:RU364069}.	dTDP-4-dehydro-6-deoxy-alpha-D-glucose	dTDP-4-dehydro-beta-L-rhamnose
U5RV47	CAETHG_2430	Peptidoglycan glycosyltransferase	28.5627	28.6308	28.6542	28.6052	28.2572	28.5422	28.5421	29.3288	29.697	28.9897	28.9385	28.3452	28.5342	28.9722		1.15729	0.10995	-0.430161	-2.03161			0
U5RYD9	CAETHG_2128	DUF370 domain-containing protein	28.5937	28.4948	28.3875	28.4336	28.7394	28.4285	28.5129	28.5646	28.4648	28.4527	28.7915	28.6267	28.5341	28.5724		0.354282	0.500703	-0.0594546	-0.799998			0
U5RSC0	CAETHG_0196	2-hydroxyglutaryl-CoA dehydratase D-component	27.3034	28.376	28.4102	28.1902	28.2278	28.3875	28.1492	28.0003	27.5472	27.8582	28.2934	28.7084	28.5316	28.1565		0.0100689	0.982988	-0.00731055	-0.0294539			0
U5S3A4	CAETHG_3932	Xylose isomerase	27.9975	27.5287	27.2319	26.1587	26.3369	26.7993	27.0088	28.7532	28.7988	28.8582	28.6477	28.598	28.5309	28.6978	+	3.72813	0.00230088	-1.68897	-5.74275			alpha-D-xylose	alpha-D-xylulofuranose
U5RYX3	CAETHG_3760	Phage protein	29.6869	29.5129	29.5038	29.0536	29.2752	29.5657	29.433	28.5053	28.417	28.6733	28.6774	28.613	28.5212	28.5679		5.12719	0.00176	0.865162	8.42506			0
U5RUZ1	CAETHG_2199	DNA polymerase III subunit gamma/tau	29.5763	29.4883	29.6757	29.3231	29.7129	29.4736	29.5417	28.4084	28.7657	28.7593	28.8961	28.549	28.5167	28.6492		5.51356	0.0017561	0.892451	9.30451		FUNCTION: DNA polymerase III is a complex, multichain enzyme responsible for most of the replicative synthesis in bacteria. This DNA polymerase also exhibits 3' to 5' exonuclease activity. {ECO:0000256|RuleBase:RU364063}.	a 2'-deoxyribonucleoside 5'-triphosphate + DNA(n)	diphosphate + DNA(n+1)
U5RYM8	CAETHG_2458	Glycosyl transferase family 2	28.848	28.8358	29.0794	27.9583	27.7789	26.7407	28.2069	29.0637	29.0305	28.7392	28.306	28.3622	28.5145	28.6694		0.584767	0.311914	-0.462502	-1.19367			0
U5RV52	CAETHG_2435	Putative gluconeogenesis factor	28.3586	28.4157	28.3974	28.7956	28.7855	28.5201	28.5455	30.4341	30.2725	30.1746	29.0971	28.9815	28.5008	29.5768	+	1.88486	0.0311012	-1.03128	-3.01366		FUNCTION: Required for morphogenesis under gluconeogenic growth conditions. {ECO:0000256|HAMAP-Rule:MF_00973}.	0
U5RV93	CAETHG_2477	Transcriptional regulator, AsnC family	28.5765	28.3472	28.5776	28.5266	28.4361	28.1053	28.4282	28.4905	28.5141	28.3325	28.6743	28.35	28.4915	28.4755		0.214225	0.66551	-0.0472701	-0.525595			0
U5RU08	CAETHG_2027	UDP-N-acetylglucosamine 1-carboxyvinyltransferase	29.3116	28.9899	29.2272	28.5662	28.7175	29.3742	29.0311	28.5887	27.9353	28.1202	28.5573	29.0336	28.4834	28.4531		1.71091	0.0422203	0.578009	2.77979	PATHWAY: Cell wall biogenesis; peptidoglycan biosynthesis. {ECO:0000256|HAMAP-Rule:MF_00111}.	FUNCTION: Cell wall formation. Adds enolpyruvyl to UDP-N-acetylglucosamine. {ECO:0000256|HAMAP-Rule:MF_00111}.	phosphoenolpyruvate + UDP-N-acetyl-alpha-D-glucosamine	phosphate + UDP-N-acetyl-3-O-(1-carboxyvinyl)-alpha-D-glucosamine
U5S0N5	CAETHG_3131	RNA polymerase sigma factor	29.0345	28.6308	28.8525	28.6893	28.9755	28.9484	28.8552	27.9943	27.5044	27.6514	28.441	28.3754	28.4831	28.0749		2.73779	0.00755769	0.780276	4.19989		FUNCTION: Sigma factors are initiation factors that promote the attachment of RNA polymerase to specific initiation sites and are then released. {ECO:0000256|RuleBase:RU362124}.	0
U5RPT2	CAETHG_0557	Copper-exporting P-type ATPase	27.9118	28.0581	28.2073	28.1315	29.2613	28.1904	28.2934	27.8755	27.7448	27.8847	28.3122	28.0385	28.4785	28.0557		0.487494	0.380437	0.237699	1.03406			ATP + Cu(+)(in) + H2O	ADP + Cu(+)(out) + H(+) + phosphate
U5RW00	CAETHG_2719	Lipid II isoglutaminyl synthase (glutamine-hydrolyzing) subunit GatD	28.2988	28.4861	28.7814	27.6946	28.3392	27.9788	28.2632	28.0063	28.0232	27.9261	28.7016	28.4398	28.4765	28.2622		0.00154708	0.997445	0.000927289	0.00456937	PATHWAY: Cell wall biogenesis; peptidoglycan biosynthesis. {ECO:0000256|HAMAP-Rule:MF_02213}.	FUNCTION: The lipid II isoglutaminyl synthase complex catalyzes the formation of alpha-D-isoglutamine in the cell wall lipid II stem peptide. The GatD subunit catalyzes the hydrolysis of glutamine to glutamate and ammonia. The resulting ammonia molecule is channeled to the active site of MurT. {ECO:0000256|HAMAP-Rule:MF_02213}.	ATP + beta-D-GlcNAc-(1->4)-Mur2Ac(oyl-L-Ala-gamma-D-Glu-L-Lys-D-Ala-D-Ala)-di-trans,octa-cis-undecaprenyl diphosphate + H2O + L-glutamine	ADP + beta-D-GlcNAc-(1->4)-Mur2Ac(oyl-L-Ala-D-isoglutaminyl-L-Lys-D-Ala-D-Ala)-di-trans,octa-cis-undecaprenyl diphosphate + H(+) + L-glutamate + phosphate
U5RSP6	CAETHG_1568	Glucose-6-phosphate isomerase	28.5189	28.5713	28.7409	28.6962	28.491	28.5501	28.5947	27.9097	28.2844	28.3911	28.637	28.573	28.4737	28.3782		1.05632	0.131603	0.216572	1.89154	PATHWAY: Carbohydrate biosynthesis; gluconeogenesis. {ECO:0000256|HAMAP-Rule:MF_00473}.; PATHWAY: Carbohydrate degradation; glycolysis; D-glyceraldehyde 3-phosphate and glycerone phosphate from D-glucose: step 2/4. {ECO:0000256|ARBA:ARBA00004926, ECO:0000256|HAMAP-Rule:MF_00473, ECO:0000256|RuleBase:RU000612}.	FUNCTION: Catalyzes the reversible isomerization of glucose-6-phosphate to fructose-6-phosphate. {ECO:0000256|HAMAP-Rule:MF_00473}.	alpha-D-glucose 6-phosphate	beta-D-fructose 6-phosphate
U5RTD8	CAETHG_1802	Amino acid permease	28.1552	28.1493	28.1221	28.1527	28.2443	27.6917	28.0859	27.8562	28.1748	28.1088	28.2866	28.2112	28.4723	28.185		0.38466	0.473916	-0.0990944	-0.855277			0
U5RU49	CAETHG_1918	Phosphonate-transporting ATPase	28.4862	28.6028	28.5353	28.3179	28.4809	28.7473	28.5284	27.8021	27.6362	27.1567	28.3855	28.4469	28.4712	27.9831		1.42551	0.0695083	0.545299	2.3965			0
U5RNZ3	CAETHG_0082	(2Fe-2S) ferredoxin domain-containing protein	27.8413	28.5452	28.7199	27.2879	28.35	28.2056	28.1583	28.3019	28.5997	28.5693	27.8259	28.2657	28.4656	28.338		0.322044	0.53467	-0.179679	-0.739882			0
U5RSY2	CAETHG_0455	Carbon-monoxide dehydrogenase (Acceptor)	26.5565	28.2771	28.5502	25.8695	28.2909	26.9847	27.4215	28.3942	28.782	28.7365	28.7294	28.3565	28.463	28.5769		1.51904	0.0589071	-1.15543	-2.52233			0
U5RT00	CAETHG_0475	Glycine cleavage system H protein	27.61	27.7165	27.2477	28.0163	28.6974	26.9617	27.7083	28.6116	28.3099	28.312	28.5033	28.5354	28.4579	28.455		1.83472	0.0337683	-0.746743	-2.94613		FUNCTION: The glycine cleavage system catalyzes the degradation of glycine. The H protein shuttles the methylamine group of glycine from the P protein to the T protein. {ECO:0000256|HAMAP-Rule:MF_00272}.	0
U5RUB2	CAETHG_0912	CHAP domain containing protein	29.377	29.0474	29.2519	28.6672	28.8537	29.4322	29.1049	27.7433	27.6126	28.6456	28.0191	28.4554	28.4532	28.1549		2.91316	0.00573545	0.950027	4.45724			0
U5RWE3	CAETHG_2838	Selenide, water dikinase	28.1545	28.4929	28.4774	27.5187	28.3749	27.9064	28.1541	28.4054	28.426	28.1724	28.5106	27.7832	28.451	28.2914		0.308265	0.547577	-0.13729	-0.71369		FUNCTION: Synthesizes selenophosphate from selenide and ATP. {ECO:0000256|HAMAP-Rule:MF_00625}.	ATP + H2O + hydrogenselenide	AMP + 2 H(+) + phosphate + selenophosphate
U5RS43	CAETHG_1361	DUF4364 family protein	28.4633	27.8535	28.0797	28.3425	28.4209	28.2698	28.2383	27.8613	28.2272	28.2882	28.5258	28.378	28.4503	28.2885		0.144109	0.765081	-0.0501855	-0.372056			0
U5RSX4	CAETHG_0445	Carbamate kinase	28.2828	27.9288	27.8895	27.8361	27.9314	27.7968	27.9442	28.119	28.3605	27.6391	28.9383	27.0913	28.4484	28.0994		0.232578	0.639733	-0.155197	-0.563729	PATHWAY: Metabolic intermediate metabolism; carbamoyl phosphate degradation; CO(2) and NH(3) from carbamoyl phosphate: step 1/1. {ECO:0000256|ARBA:ARBA00005118}.		ATP + hydrogencarbonate + NH4(+)	ADP + carbamoyl phosphate + H(+) + H2O
U5RSP8	CAETHG_0113	AAA_15 domain-containing protein	27.7775	27.8691	28.218	28.5247	28.361	28.5861	28.2227	28.5196	28.1236	28.2399	28.3925	27.9351	28.4411	28.2753		0.121967	0.796	-0.0525608	-0.320549			0
U5RW39	CAETHG_2708	Metal dependent phosphohydrolase	27.0469	27.401	27.5885	28.3743	28.3983	28.1119	27.8202	27.6885	27.6065	27.3356	28.0099	28.2042	28.4376	27.8804		0.0780365	0.870573	-0.0602036	-0.213097			0
U5RTE5	CAETHG_1771	DNA-(Apurinic or apyrimidinic site) lyase	28.2972	28.238	28.1913	28.6088	28.6405	28.3391	28.3858	28.9411	27.5542	28.1962	27.8446	28.5008	28.4345	28.2452		0.274688	0.587886	0.140597	0.648507			0
U5RVL6	CAETHG_1143	Beta-Casp domain containing protein	29.7774	29.9988	30.0714	29.7233	29.845	29.8599	29.8793	28.1883	28.3438	28.1446	28.361	28.3519	28.4333	28.3038	+	9.1267	0.00114286	1.57546	22.2745			0
U5RY37	CAETHG_2054	IstB domain protein ATP-binding protein	28.6726	28.646	28.5218	28.9474	28.7885	28.1671	28.6239	28.0348	28.0364	28.0529	28.4622	28.3127	28.4219	28.2201		1.84607	0.0333397	0.403746	2.9614			0
U5RUS0	CAETHG_2290	MBL fold metallo-hydrolase	28.1957	28.3382	28.2532	28.4713	28.349	27.918	28.2542	28.0854	27.8985	28.0601	27.7192	28.1563	28.4206	28.0567		0.846483	0.190401	0.197555	1.5923			0
U5S175	CAETHG_3341	16S rRNA (cytosine(967)-C(5))-methyltransferase	28.9726	28.8972	29.0579	29.0559	28.621	28.0119	28.7694	28.2716	28.4963	28.4304	28.4976	28.0406	28.4188	28.3592		1.33651	0.0798049	0.410233	2.27626		FUNCTION: Specifically methylates the cytosine at position 967 (m5C967) of 16S rRNA. {ECO:0000256|ARBA:ARBA00002724}.	cytidine(967) in 16S rRNA + S-adenosyl-L-methionine	5-methylcytidine(967) in 16S rRNA + H(+) + S-adenosyl-L-homocysteine
U5RU03	CAETHG_2022	Helix-turn-helix domain protein	24.5057	27.9343	26.806	25.6848	27.9291	24.2669	26.1878	28.9342	28.5219	28.5701	29.0028	28.6105	28.4181	28.6763	+	2.39159	0.0131956	-2.48846	-3.70736			0
U5RSY9	CAETHG_1630	SufBD protein	28.5494	28.6468	28.6291	28.5221	28.4539	29.4098	28.7019	28.5911	28.4312	28.6045	28.1983	28.3001	28.4178	28.4238		0.959168	0.156022	0.278067	1.75461			0
U5RWF5	CAETHG_1648	Putative transcriptional regulator	28.4015	27.4231	28.1942	27.4404	27.3194	27.8229	27.7669	27.1847	27.6781	27.948	28.3938	27.3708	28.4173	27.8321		0.0861213	0.856319	-0.0652049	-0.233448			0
U5S334	CAETHG_4043	Uroporphyrinogen decarboxylase (URO-D)	27.9747	27.9979	27.9356	27.011	27.3372	27.7399	27.666	28.2951	28.2289	28.1186	28.3822	28.7141	28.4169	28.3593		2.41667	0.0128615	-0.693254	-3.74243			0
U5S0I9	CAETHG_3121	Flagellar FlbD family protein	28.7501	28.4474	28.703	28.6931	28.7757	28.619	28.6647	28.6072	28.3631	28.7809	28.4248	28.6159	28.402	28.5323		0.858736	0.186318	0.132378	1.61016			0
U5RWB5	CAETHG_2655	Cell wall binding repeat 2-containing protein	28.1741	28.1036	28.045	28.0074	28.3011	27.5183	28.0249	26.833	26.5583	27.0722	28.2926	28.1989	28.3954	27.5584		0.661947	0.268193	0.466532	1.31521			0
U5S148	CAETHG_3306	Peptidase U32	28.0021	27.8638	28.0208	28.5616	28.6133	28.9028	28.3274	30.3347	28.0452	27.7474	28.4407	28.1478	28.3928	28.5181		0.183441	0.704962	-0.190679	-0.459822			0
U5RZS5	CAETHG_2827	RNA-binding protein AU-1/Ribonuclease E/G	28.4959	28.5536	28.3669	28.3614	28.0386	28.1991	28.3359	28.6462	28.5832	28.5639	28.5318	28.3925	28.3928	28.5184		1.17585	0.106452	-0.182503	-2.05715			0
U5RQP4	CAETHG_0833	Cysteine desulfurase	28.2487	29.1079	28.577	28.5377	28.6042	28.6526	28.6213	28.0235	27.6071	27.7349	27.4869	28.6673	28.3901	27.985		1.78139	0.0378539	0.636365	2.87443			0
U5S0Y8	CAETHG_3070	Integrase family protein	21.9529	21.4088	21.4463	19.5559	21.0934	22.8549	21.3854	21	26.2185	22.4951	28.634	27.4663	28.3894	25.7005	+	1.96114	0.0271601	-4.31518	-3.11666		FUNCTION: Site-specific tyrosine recombinase, which acts by catalyzing the cutting and rejoining of the recombining DNA molecules. {ECO:0000256|ARBA:ARBA00003283}.	0
U5RY31	CAETHG_3483	Flavodoxin	27.9136	28.5545	27.5885	28.7575	28.4682	28.0498	28.222	28.3626	27.2412	28.5877	26.4683	28.7142	28.3733	27.9579		0.273205	0.589444	0.264127	0.645581		FUNCTION: Low-potential electron donor to a number of redox enzymes. {ECO:0000256|RuleBase:RU367037}.	0
U5RP30	CAETHG_0097	Phosphate-transporting ATPase	27.4359	27.7263	26.9719	27.8579	28.8392	28.5572	27.8981	29.1648	28.469	27.954	28.6377	28.9181	28.3651	28.5848		1.17824	0.105822	-0.686726	-2.06044			0
U5RW61	CAETHG_1373	Phosphoglycerate dehydrogenase	26.9818	26.1537	26.2684	28.4573	27.1462	28.1558	27.1938	28.3747	28.7077	28.5539	28.4608	28.0456	28.3573	28.4167	+	1.92755	0.0287653	-1.22281	-3.07126			0
U5RTP5	CAETHG_1917	Energy-coupling factor transporter ATP-binding protein EcfA2	29.0453	28.8314	28.8985	28.6383	28.6461	28.5718	28.7719	28.4182	28.7351	28.5451	28.5481	28.6739	28.3508	28.5452		1.40564	0.0712026	0.22672	2.36971		FUNCTION: ATP-binding (A) component of a common energy-coupling factor (ECF) ABC-transporter complex. {ECO:0000256|RuleBase:RU365104}.	0
U5RWV9	CAETHG_3053	Flagellar hook-associated protein 2	28.4444	28.8206	28.778	28.7558	28.1455	28.9066	28.6418	28.9614	28.7942	28.895	28.4763	28.5589	28.3496	28.6726		0.0721561	0.882022	-0.0307426	-0.198117		FUNCTION: Required for morphogenesis and for the elongation of the flagellar filament by facilitating polymerization of the flagellin monomers at the tip of growing filament. Forms a capping structure, which prevents flagellin subunits (transported through the central channel of the flagellum) from leaking out without polymerization at the distal end. {ECO:0000256|RuleBase:RU362066}.	0
U5RSS0	CAETHG_1547	Ribonuclease PH	29.3483	29.2678	29.2428	29.0221	29.1124	29.2807	29.2124	28.3052	28.3288	28.4019	28.4923	28.4061	28.3452	28.3799		7.36468	0.00329412	0.832439	14.6737		FUNCTION: Phosphorolytic 3'-5' exoribonuclease that plays an important role in tRNA 3'-end maturation. Removes nucleotide residues following the 3'-CCA terminus of tRNAs; can also add nucleotides to the ends of RNA molecules by using nucleoside diphosphates as substrates, but this may not be physiologically important. Probably plays a role in initiation of 16S rRNA degradation (leading to ribosom…	phosphate + tRNA(n+1)	a ribonucleoside 5'-diphosphate + tRNA(n)
U5RUE2	CAETHG_2023	Glutamate racemase	28.2755	28.2959	28.3211	28.2986	27.8476	28.8	28.3064	28.1069	28.1295	27.835	28.07	28.4988	28.343	28.1639		0.420775	0.437351	0.142561	0.919436	PATHWAY: Cell wall biogenesis; peptidoglycan biosynthesis. {ECO:0000256|HAMAP-Rule:MF_00258}.	FUNCTION: Provides the (R)-glutamate required for cell wall biosynthesis. {ECO:0000256|HAMAP-Rule:MF_00258}.	L-glutamate	D-glutamate
U5RQP6	CAETHG_0653	L-iditol 2-dehydrogenase	28.7459	28.6959	28.6054	28.1401	28.202	28.8176	28.5345	21.0253	21.4147	20.1652	27.6789	28.5052	28.3409	24.5217		1.45158	0.0666961	4.0128	2.43161			0
U5RYC7	CAETHG_3583	Transcriptional regulator, IclR family	28.5759	28.5322	28.3498	28.6675	28.4994	27.9875	28.4354	28.2005	27.9509	27.8092	28.238	28.6678	28.331	28.1996		0.779872	0.214632	0.235814	1.49414			0
U5RXH4	CAETHG_2050	Beta-ketoacyl-[acyl-carrier-protein] synthase III	27.7087	27.7502	27.8377	28.1743	28.3024	27.834	27.9345	28.5643	27.5904	27.7326	28.3311	27.7449	28.3291	28.0487		0.245395	0.624918	-0.114175	-0.589916	PATHWAY: Lipid metabolism; fatty acid biosynthesis. {ECO:0000256|HAMAP-Rule:MF_01815}.	FUNCTION: Catalyzes the condensation reaction of fatty acid synthesis by the addition to an acyl acceptor of two carbons from malonyl-ACP. Catalyzes the first condensation reaction which initiates fatty acid synthesis and may therefore play a role in governing the total rate of fatty acid production. Possesses both acetoacetyl-ACP synthase and acetyl transacylase activities. Its substrate specifi…	acetyl-CoA + H(+) + malonyl-[ACP]	3-oxobutanoyl-[ACP] + CO2 + CoA
U5RZ50	CAETHG_2432	UvrABC system protein C	27.841	28.1233	27.5804	27.8998	27.8366	27.4501	27.7885	28.9076	28.6769	27.4994	27.353	29.0661	28.323	28.3043		0.88775	0.177564	-0.51579	-1.65224		FUNCTION: The UvrABC repair system catalyzes the recognition and processing of DNA lesions. UvrC both incises the 5' and 3' sides of the lesion. The N-terminal half is responsible for the 3' incision and the C-terminal half is responsible for the 5' incision. {ECO:0000256|HAMAP-Rule:MF_00203}.	0
U5RWN5	CAETHG_2780	S1 motif domain-containing protein	27.2465	27.466	27.4654	28.2305	28.2189	28.0629	27.7817	28.2027	28.0198	28.229	28.2736	28.2643	28.3185	28.218		1.40929	0.0709494	-0.436309	-2.37462			0
U5RUV7	CAETHG_2299	Pyridinium-3,5-bisthiocarboxylic acid mononucleotide nickel insertion protein	28.9997	28.8776	28.9059	29.1134	29.0669	28.828	28.9653	28.8853	28.971	28.8961	28.5287	28.0782	28.3126	28.612		1.3288	0.0808218	0.353291	2.26582		FUNCTION: Involved in the biosynthesis of a nickel-pincer cofactor ((SCS)Ni(II) pincer complex). Binds Ni(2+), and functions in nickel delivery to pyridinium-3,5-bisthiocarboxylic acid mononucleotide (P2TMN), to form the mature cofactor. Is thus probably required for the activation of nickel-pincer cofactor-dependent enzymes. {ECO:0000256|HAMAP-Rule:MF_01074}.	Ni(II)-pyridinium-3,5-bisthiocarboxylate mononucleotide	Ni(2+) + pyridinium-3,5-bisthiocarboxylate mononucleotide
U5RU85	CAETHG_2106	DUF951 domain-containing protein	28.7108	28.6992	28.6818	28.8439	28.6976	28.6586	28.7153	20.3094	21.8613	21.454	28.0621	28.2873	28.3066	24.7134		1.5246	0.0584659	4.00187	2.52979			0
U5RVP3	CAETHG_2591	Lipopolysaccharide biosynthesis protein	27.5539	28.0971	27.9987	28.1821	28.4126	27.9565	28.0335	27.5795	27.1354	27.4164	27.5905	28.0359	28.3064	27.6774		0.923824	0.166492	0.356131	1.70415			0
U5RY30	CAETHG_2049	Enoyl-(Acyl-carrier-protein) reductase II	28.547	28.6725	28.5525	27.8008	28.6767	28.6194	28.4781	28.2529	28.3784	28.9913	28.1926	28.5041	28.3015	28.4368		0.0836383	0.860157	0.0413497	0.227228			0
U5S1K0	CAETHG_3481	Ferrous iron transport protein B	29.2099	28.5527	28.9046	29.4238	29.3925	29.7785	29.2103	28.6843	28.6516	28.2205	28.5085	28.461	28.2984	28.4707		2.50258	0.0109677	0.739622	3.86324		FUNCTION: Probable transporter of a GTP-driven Fe(2+) uptake system. {ECO:0000256|ARBA:ARBA00003926, ECO:0000256|RuleBase:RU362098}.	0
U5RW43	CAETHG_2618	dTDP-4-dehydrorhamnose reductase	23.4063	21.9632	20.5988	22.0418	22.6393	21.5945	22.0406	28.0976	27.9224	28.2429	28.3508	28.0165	28.2889	28.1532	+	7.60135	0.0025	-6.11253	-15.5294	PATHWAY: Carbohydrate biosynthesis; dTDP-L-rhamnose biosynthesis. {ECO:0000256|RuleBase:RU364082}.	FUNCTION: Catalyzes the reduction of dTDP-6-deoxy-L-lyxo-4-hexulose to yield dTDP-L-rhamnose. {ECO:0000256|RuleBase:RU364082}.	dTDP-beta-L-rhamnose + NADP(+)	dTDP-4-dehydro-beta-L-rhamnose + H(+) + NADPH
U5RW48	CAETHG_2718	Polysaccharide deacetylase	22.4861	22.7127	21.8373	21.0112	20.2281	20.6249	21.4834	27.3297	27.5922	27.4248	27.5236	27.9679	28.2885	27.6878	+	7.18398	0.00294737	-6.20441	-14.0497			0
U5RRV5	CAETHG_1082	NADPH-dependent FMN reductase	28.3978	28.3416	28.8901	27.077	26.8566	28.102	27.9442	28.4415	28.5715	28.7563	27.933	28.1667	28.2861	28.3592		0.582149	0.313512	-0.414998	-1.18947			0
U5RP10	CAETHG_0217	S-adenosylmethionine decarboxylase proenzyme	27.5919	28.2636	28.0136	27.1968	27.4183	27.0184	27.5838	27.8446	28.1694	29.2221	28.3186	28.2394	28.2747	28.3448		1.72843	0.0415425	-0.761041	-2.8033	PATHWAY: Amine and polyamine biosynthesis; S-adenosylmethioninamine biosynthesis; S-adenosylmethioninamine from S-adenosyl-L-methionine: step 1/1. {ECO:0000256|HAMAP-Rule:MF_00464}.	FUNCTION: Catalyzes the decarboxylation of S-adenosylmethionine to S-adenosylmethioninamine (dcAdoMet), the propylamine donor required for the synthesis of the polyamines spermine and spermidine from the diamine putrescine. {ECO:0000256|HAMAP-Rule:MF_00464}.	H(+) + S-adenosyl-L-methionine	CO2 + S-adenosyl 3-(methylsulfanyl)propylamine
U5S035	CAETHG_2959	Vitamin B12 dependent methionine synthase activation region	27.0011	28.0819	27.7932	26.6506	26.7671	26.0142	27.0514	28.2954	27.7452	27.8177	28.2437	28.0525	28.2677	28.0704	+	1.95587	0.0274869	-1.019	-3.10953			0
U5RWI4	CAETHG_1678	Twitching motility protein PilT	21.6318	21.8167	22.45	21.1077	22.3472	23.0187	22.062	28.0795	27.2424	21.456	27.5295	27.2672	28.2666	26.6402	+	2.74616	0.00749758	-4.57817	-4.21205			0
U5RS01	CAETHG_1316	CapD, capsular polysaccharide biosynthesis protein	27.9876	28.1105	28.1038	28.0809	27.9064	27.7421	27.9886	27.822	27.8264	27.914	28.2268	28.3091	28.2625	28.0602		0.27385	0.588773	-0.0715987	-0.646855			0
U5RY17	CAETHG_2223	Uracil-DNA glycosylase superfamily	27.7517	28.414	28.0531	27.791	28.0316	27.4516	27.9155	27.974	28.1375	28.0572	28.5552	28.697	28.2523	28.2789		1.16284	0.109007	-0.363352	-2.03926			0
U5RXE3	CAETHG_3213	Sporulation stage 0, Spo0E-like regulatory phosphatase	28.2347	28.8054	28.5944	28.2748	28.1582	28.5218	28.4316	28.1763	27.9525	28.4488	28.1498	28.3687	28.2264	28.2204		0.917541	0.16826	0.211144	1.69514			0
U5RXI7	CAETHG_3217	Tyrosine recombinase xerC	27.5561	27.692	27.518	27.3377	27.5641	27.5472	27.5359	28.1259	27.8311	27.948	27.9332	28.249	28.2223	28.0516		3.95446	0.00204	-0.515724	-6.13104		FUNCTION: Site-specific tyrosine recombinase, which acts by catalyzing the cutting and rejoining of the recombining DNA molecules. {ECO:0000256|ARBA:ARBA00003283}.	0
U5S142	CAETHG_3120	Flagellar basal body protein	28.5255	28.1995	28.2216	28.3288	27.6084	28.3642	28.208	27.6145	28.0852	28.2088	28.0572	28.4537	28.2172	28.1061		0.246575	0.623547	0.101893	0.592311			0
U5RWK8	CAETHG_2905	GTPase Era	28.5994	28.2472	28.5406	28.5462	28.5262	28.1262	28.431	28.5084	28.6588	28.6828	28.5593	28.221	28.2168	28.4745		0.145201	0.763265	-0.0435591	-0.374555		FUNCTION: An essential GTPase that binds both GDP and GTP, with rapid nucleotide exchange. Plays a role in 16S rRNA processing and 30S ribosomal subunit biogenesis and possibly also in cell cycle regulation and energy metabolism. {ECO:0000256|HAMAP-Rule:MF_00367}.	0
U5RW28	CAETHG_2749	Beta-lactamase domain protein	27.2596	26.8324	26.3783	28.1381	28.4473	28.3604	27.5693	27.9924	28.1894	28.254	28.4372	28.1966	28.2147	28.2141		0.986172	0.147506	-0.644716	-1.79292			0
U5RQD6	CAETHG_0578	Stage 0 sporulation protein A homolog	29.9541	30.2324	30.3646	30.0433	29.9713	30.4022	30.1613	30.1248	30.0889	30.2403	27.8238	28.0851	28.2128	29.096		1.28773	0.0869796	1.06538	2.21007		FUNCTION: May play the central regulatory role in sporulation. It may be an element of the effector pathway responsible for the activation of sporulation genes in response to nutritional stress. Spo0A may act in concert with spo0H (a sigma factor) to control the expression of some genes that are critical to the sporulation process. {ECO:0000256|ARBA:ARBA00024867}.	0
U5RU00	CAETHG_2017	Probable 2-phosphosulfolactate phosphatase	28.3383	28.582	28.4592	28.4221	28.2983	28.1239	28.3706	28.1163	28.1282	28.1584	28.1445	28.4526	28.212	28.202		1.16991	0.107255	0.168637	2.04899			(2R)-O-phospho-3-sulfolactate + H2O	(2R)-3-sulfolactate + phosphate
U5RNW6	CAETHG_0228	Formimidoylglutamase	27.7332	27.9256	27.8762	27.5102	27.3483	27.02	27.5689	28.642	28.422	28.2852	28.3843	28.4709	28.2103	28.4024		3.51911	0.003264	-0.833529	-5.39721	PATHWAY: Amino-acid degradation; L-histidine degradation into L-glutamate; L-glutamate from N-formimidoyl-L-glutamate (hydrolase route): step 1/1. {ECO:0000256|HAMAP-Rule:MF_00737}.	FUNCTION: Catalyzes the conversion of N-formimidoyl-L-glutamate to L-glutamate and formamide. {ECO:0000256|HAMAP-Rule:MF_00737}.	H2O + N-formimidoyl-L-glutamate	formamide + L-glutamate
U5RY83	CAETHG_2096	Replicative DNA helicase	27.7367	27.8237	26.7293	25.8405	24.8781	25.5256	26.4223	28.3579	27.9754	28.5836	28.5031	27.4055	28.2101	28.1726	+	2.12315	0.0209759	-1.75026	-3.3368		FUNCTION: Participates in initiation and elongation during chromosome replication; it exhibits DNA-dependent ATPase activity. {ECO:0000256|RuleBase:RU362085}.	ATP + H2O	ADP + H(+) + phosphate
U5RWL9	CAETHG_1540	ATPase_AAA_core domain-containing protein	28.4724	28.3171	28.4525	28.7083	28.6469	28.9211	28.5864	27.7791	27.9259	27.3279	28.0959	28.1229	28.2056	27.9095		2.77876	0.00716098	0.676836	4.2595			0
U5S0L4	CAETHG_2948	N5-carboxyaminoimidazole ribonucleotide mutase	28.0845	28.672	28.1582	27.7839	28.0999	27.3953	28.0323	27.8473	27.9188	27.9446	28.1617	28.168	28.2013	28.0403		0.014913	0.976707	-0.00799274	-0.0433905	PATHWAY: Purine metabolism; IMP biosynthesis via de novo pathway; 5-amino-1-(5-phospho-D-ribosyl)imidazole-4-carboxylate from 5-amino-1-(5-phospho-D-ribosyl)imidazole (N5-CAIR route): step 2/2. {ECO:0000256|HAMAP-Rule:MF_01929, ECO:0000256|PIRNR:PIRNR001338}.	FUNCTION: Catalyzes the conversion of N5-carboxyaminoimidazole ribonucleotide (N5-CAIR) to 4-carboxy-5-aminoimidazole ribonucleotide (CAIR). {ECO:0000256|HAMAP-Rule:MF_01929, ECO:0000256|PIRNR:PIRNR001338}.	5-carboxyamino-1-(5-phospho-D-ribosyl)imidazole + H(+)	5-amino-1-(5-phospho-D-ribosyl)imidazole-4-carboxylate
U5RTU7	CAETHG_0720	Transcription elongation factor GreA	28.3184	28.1804	28.2313	28.5167	28.3006	28.429	28.3294	28.088	28.145	28.2793	28.2987	28.1698	28.2005	28.1969		1.27004	0.0897568	0.132501	2.186		FUNCTION: Necessary for efficient RNA polymerase transcription elongation past template-encoded arresting sites. The arresting sites in DNA have the property of trapping a certain fraction of elongating RNA polymerases that pass through, resulting in locked ternary complexes. Cleavage of the nascent transcript by cleavage factors such as GreA or GreB allows the resumption of elongation from the n…	0
U5RXH2	CAETHG_3202	Exodeoxyribonuclease 7 large subunit	28.737	28.7617	28.7899	28.2369	28.1273	27.6614	28.3857	28.6581	28.5499	28.5343	27.8313	28.1414	28.1941	28.3182		0.112385	0.810768	0.067489	0.29774		FUNCTION: Bidirectionally degrades single-stranded DNA into large acid-insoluble oligonucleotides, which are then degraded further into small acid-soluble oligonucleotides. {ECO:0000256|HAMAP-Rule:MF_00378}.	Exonucleolytic cleavage in either 5'- to 3'- or 3'- to 5'-direction to yield nucleoside 5'-phosphates.
U5RYA6	CAETHG_2323	DUF1934 domain-containing protein	28.2306	28.1654	28.6255	28.808	28.4314	28.5646	28.4709	28.2844	28.2849	28.3273	28.2136	28.0206	28.1931	28.2207		1.34412	0.0786135	0.250255	2.28656			0
U5RUQ6	CAETHG_1064	Methyl-accepting chemotaxis sensory transducer	27.2168	27.8497	27.8183	28.0162	28.0594	28.9474	27.9847	27.4516	27.9841	27.9087	28.1463	28.1613	28.1805	27.9721		0.0169711	0.97348	0.0125726	0.0492675			0
U5RY41	CAETHG_3493	Antibiotic resistance transcriptional regulator, MerR family	27.7902	27.8439	27.922	28.2301	28.0073	27.9521	27.9576	28.0852	27.9597	27.6505	27.7874	27.6278	28.1794	27.8817		0.287112	0.573559	0.0759169	0.672859			0
U5RNS4	CAETHG_0181	DUF3006 domain-containing protein	27.9688	28.3382	28.3265	27.4911	28.2288	28.3127	28.111	27.8786	28.1328	28.0878	28.651	28.0899	28.1725	28.1688		0.128395	0.786449	-0.0577488	-0.335671			0
U5RS28	CAETHG_1346	Translation initiation factor IF-3	27.1835	26.9958	27.1252	26.9389	26.7893	27.4781	27.0851	25.5865	25.1945	25.4208	28.354	27.7544	28.167	26.7462		0.225704	0.646947	0.338933	0.549534		FUNCTION: IF-3 binds to the 30S ribosomal subunit and shifts the equilibrum between 70S ribosomes and their 50S and 30S subunits in favor of the free subunits, thus enhancing the availability of 30S subunits on which protein synthesis initiation begins. {ECO:0000256|HAMAP-Rule:MF_00080, ECO:0000256|RuleBase:RU000646}.	0
U5RVN9	CAETHG_2586	KWG Leptospira repeat protein	31.2981	31.3639	31.4882	31.6832	31.6019	31.0379	31.4122	31.5344	31.4794	31.6133	31.6384	30.7772	28.1569	30.8666		0.446787	0.414464	0.545595	0.964693			0
U5RWS5	CAETHG_2820	Cell division topological specificity factor	28.5993	28.4412	28.6215	28.5172	28.5435	28.5392	28.5436	28.2664	28.1947	28.1589	28.3111	28.3504	28.1554	28.2395		4.51396	0.00156757	0.304142	7.16163		FUNCTION: Prevents the cell division inhibition by proteins MinC and MinD at internal division sites while permitting inhibition at polar sites. This ensures cell division at the proper site by restricting the formation of a division septum at the midpoint of the long axis of the cell. {ECO:0000256|ARBA:ARBA00025265, ECO:0000256|HAMAP-Rule:MF_00262}.	0
U5RW82	CAETHG_1603	DUF3786 domain-containing protein	28.1945	28.0932	28.423	28.3511	28.1532	28.9986	28.3689	28.7484	28.813	28.9199	28.0856	28.0401	28.1331	28.4567		0.159522	0.742264	-0.087774	-0.406987			0
U5RVH7	CAETHG_1319	Tetratricopeptide TPR_1 repeat-containing protein	28.6223	27.833	27.0535	28.2921	28.2146	28.1698	28.0309	27.3666	28.023	27.8275	28.0993	27.8304	28.1214	27.878		0.257141	0.610221	0.15283	0.613615			0
U5RT26	CAETHG_1675	Universal protein YeaZ	28.5882	29.3071	28.7431	27.7817	29.0093	28.6778	28.6845	27.7591	28.5664	28.5728	28.5299	28.0161	28.1196	28.2606		0.905261	0.172374	0.423891	1.67749			0
U5RWL6	CAETHG_2956	DUF5050 domain-containing protein	28.3293	28.1664	28.4578	27.6357	27.1505	27.7755	27.9192	29.348	28.7348	29.0073	28.7817	28.5248	28.1117	28.7514		1.9854	0.026059	-0.832182	-3.1495			0
U5RWQ7	CAETHG_2955	NAGPA domain-containing protein	28.6547	28.5453	28.0361	27.397	27.6401	27.3876	27.9435	27.1035	27.41	27.3178	27.467	27.8295	28.1107	27.5397		0.766927	0.220399	0.403717	1.47484			0
U5RZB2	CAETHG_3699	NADPH-dependent FMN reductase	30.272	30.1928	30.0211	29.8046	29.5596	29.7377	29.9313	28.2033	28.0576	29.339	28.0465	27.9557	28.0995	28.2836	+	4.33268	0.00205128	1.64773	6.81596			0
U5S145	CAETHG_3301	Ferric uptake regulator, Fur family	27.4887	27.6853	27.3411	27.2851	28.4685	27.936	27.7008	27.7188	27.2229	27.302	27.9845	27.8776	28.0979	27.7006		0.000297489	0.999266	0.000206312	0.000879908			0
U5S1G3	CAETHG_3230	Ion-translocating oxidoreductase complex subunit E	27.3555	28.4503	25.5781	27.617	28.762	24.0632	26.971	28.7151	16.0259	27.9078	21.8129	28.6955	28.0928	25.2083		0.344756	0.508973	1.76267	0.782397		FUNCTION: Part of a membrane-bound complex that couples electron transfer with translocation of ions across the membrane. {ECO:0000256|HAMAP-Rule:MF_00478}.	0
U5RZ80	CAETHG_3659	Arsenite methyltransferase	27.7528	27.9975	27.8461	27.7731	27.9141	27.937	27.8701	27.7422	27.7509	27.6365	27.9212	27.7698	28.0902	27.8185		0.287171	0.573838	0.0516405	0.672974			0
U5RXV9	CAETHG_3367	Chromosome partition protein Smc	28.688	28.9485	28.6328	28.302	28.2952	28.1395	28.501	29.2139	29.1817	28.9394	28.1615	28.2784	28.0881	28.6439		0.238809	0.633053	-0.142846	-0.576503		FUNCTION: Required for chromosome condensation and partitioning. {ECO:0000256|HAMAP-Rule:MF_01894}.	0
U5RV59	CAETHG_2404	Putative PAS/PAC sensor protein	23.9211	24.4116	25.4186	25.1556	25.3496	25.7551	25.0019	25.6744	25.0521	25.6784	27.2777	28.0928	28.086	26.6436	+	1.62491	0.0491852	-1.64164	-2.66442			0
U5RVR4	CAETHG_1203	Hydroxyethylthiazole kinase	28.9301	29.3731	29.3147	29.4308	29.0416	30.3425	29.4055	27.3556	27.56	28.0613	27.9761	28.0615	28.0775	27.8487	+	4.15002	0.00206897	1.55679	6.47928	PATHWAY: Cofactor biosynthesis; thiamine diphosphate biosynthesis; 4-methyl-5-(2-phosphoethyl)-thiazole from 5-(2-hydroxyethyl)-4-methylthiazole: step 1/1. {ECO:0000256|ARBA:ARBA00004868, ECO:0000256|HAMAP-Rule:MF_00228}.	FUNCTION: Catalyzes the phosphorylation of the hydroxyl group of 4-methyl-5-beta-hydroxyethylthiazole (THZ). {ECO:0000256|HAMAP-Rule:MF_00228}.	5-(2-hydroxyethyl)-4-methylthiazole + ATP	4-methyl-5-(2-phosphooxyethyl)-thiazole + ADP + H(+)
U5RSV6	CAETHG_1462	Alpha-ribazole phosphatase	28.2155	28.4605	28.5262	28.0479	28.4822	27.611	28.2239	27.6212	27.8288	27.8279	28.0399	27.9095	28.0734	27.8834		1.23879	0.0950808	0.340432	2.14339			0
U5RZ87	CAETHG_3669	DGC domain protein	27.0503	27.8989	28.321	27.6829	28.0786	29.0157	28.0079	28.0349	28.5574	28.5327	27.84	28.153	28.0698	28.198		0.275323	0.587606	-0.190089	-0.64976			0
U5RNQ9	CAETHG_0166	Glucokinase	28.1452	27.7307	27.3925	28.8014	28.7144	28.7258	28.2517	26.0827	28.4096	28.0521	27.6956	28.3017	28.0686	27.7684		0.546119	0.338822	0.483255	1.1312			0
U5RY27	CAETHG_2233	Alpha-L-arabinofuranosidase domain protein	26.2716	21.3387	20.1367	28.7069	28.0014	27.4295	25.3141	28.986	27.8929	28.2839	28.3762	27.9763	28.0673	28.2637		1.10982	0.120268	-2.94961	-1.96601			0
U5RXF1	CAETHG_2030	Uncharacterized protein	28.116	27.9917	28.279	27.8896	27.6591	28.2018	28.0229	27.4344	27.6146	27.6209	27.5661	27.9836	28.0617	27.7135		1.31347	0.0826469	0.309331	2.24502			0
U5RU80	CAETHG_2099	Cyclic-di-AMP phosphodiesterase	27.7384	27.9799	27.8495	28.072	28.403	27.9538	27.9994	26.9295	27.4637	27.4638	28.3352	27.9442	28.0528	27.6982		0.667331	0.265303	0.301241	1.32354		FUNCTION: Has phosphodiesterase (PDE) activity against cyclic-di-AMP (c-di-AMP). {ECO:0000256|PIRNR:PIRNR026583}.	3',3'-c-di-AMP + H2O	5'-O-phosphonoadenylyl-(3'->5')-adenosine + H(+)
U5RTR0	CAETHG_1763	DegV family protein	28.4316	28.1508	28.185	28.2994	28.3002	27.7084	28.1792	27.9276	28.3075	28.3627	28.6702	28.5418	28.0505	28.3101		0.380281	0.476516	-0.130828	-0.847385			0
U5RVB1	CAETHG_2321	Monogalactosyldiacylglycerol synthase	28.0079	27.3745	28.6841	27.0707	27.6024	26.6246	27.5607	28.4483	27.4946	27.472	27.0102	27.4729	28.0455	27.6573		0.099918	0.833432	-0.0965271	-0.267556			0
U5RXU2	CAETHG_3352	Methyltransferase	28.2671	28.0081	28.5772	28.7375	28.6405	28.2871	28.4196	28.2878	28.277	28.1861	28.0937	27.9636	28.0442	28.1421		1.29293	0.0862757	0.277531	2.21714			0
U5RV12	CAETHG_1134	Transcriptional regulator, GntR family with aminotransferase domain containing protein	27.202	27.6573	27.8587	27.1553	27.6195	26.4228	27.3193	27.8627	27.8916	27.5525	28.4202	27.8216	28.0382	27.9311		1.52624	0.0584577	-0.611852	-2.53199			0
U5RZK5	CAETHG_2584	Outer membrane efflux protein	31.4974	28.5497	31.7582	28.5257	28.5238	29.3098	29.6941	22.9794	20.3045	26.6912	28.5142	29.1755	28.0377	25.9504		1.41259	0.0707455	3.74373	2.37907			0
U5RXY2	CAETHG_3433	Peptidase S8 and S53 subtilisin kexin sedolisin	28.0613	27.7054	27.6448	28.5498	28.7766	28.5271	28.2108	28.059	28.4011	28.3182	28.4161	28.15	28.0356	28.23		0.0324991	0.95076	-0.0191558	-0.0927948			0
U5RUW7	CAETHG_2169	F-type ATPase subunit delta	28.4513	28.3437	28.5539	28.215	28.1062	28.4361	28.351	28.2138	28.6007	28.5378	28.8886	27.9241	28.023	28.3647		0.0286011	0.95573	-0.0136455	-0.0819994			0
U5RUT0	CAETHG_0891	ABC-type transporter, periplasmic subunit family 3	28.3387	28.5152	28.1743	28.4767	28.5847	29.1392	28.5381	25.4764	24.6712	24.7446	27.7938	28.0322	28.0121	26.455	+	1.88676	0.0310471	2.08309	3.01622			0
U5RSJ7	CAETHG_1470	Lon protease	28.4094	28.3206	28.5152	28.4415	28.3444	28.412	28.4072	28.0536	28.2223	28.1409	28.3253	28.1274	28.0094	28.1465		3.11711	0.004525	0.260694	4.76425		FUNCTION: ATP-dependent serine protease that mediates the selective degradation of mutant and abnormal proteins as well as certain short-lived regulatory proteins. Required for cellular homeostasis and for survival from DNA damage and developmental changes induced by stress. Degrades polypeptides processively to yield small peptide fragments that are 5 to 10 amino acids long. Binds to DNA in a do…	Hydrolysis of proteins in presence of ATP.
U5RSX3	CAETHG_0205	2,4-dienoyl-CoA reductase (NADPH)	28.582	28.7747	28.8051	28.7744	28.8188	29.8878	28.9405	28.3575	28.0504	27.9982	27.6838	28.0912	28.0066	28.0313		2.80019	0.00690547	0.909207	4.2908			0
U5RYE6	CAETHG_3552	Transcriptional regulator, XRE family	29.6393	29.7236	29.8972	28.3517	27.8311	28.0448	28.9146	27.3948	27.3291	27.3468	28.1938	28.0932	28.0049	27.7271	+	1.7578	0.0396674	1.18752	2.84274			0
U5S0B8	CAETHG_3046	Flagellar hook-associated protein 1	27.5649	28.1577	28.2994	28.4176	28.4682	28.1778	28.1809	27.6641	27.3289	27.5403	28.1197	28.2303	28.0034	27.8144		1.03193	0.13731	0.366485	1.85739			0
U5RV31	CAETHG_2415	Holo-[acyl-carrier-protein] synthase	25.8798	26.023	26.1929	27.6623	27.8644	27.4162	26.8398	28.4632	28.2448	28.6386	28.5367	28.4047	28.0008	28.3815	+	2.64051	0.00902703	-1.5417	-4.05956		FUNCTION: Transfers the 4'-phosphopantetheine moiety from coenzyme A to a Ser of acyl-carrier-protein. {ECO:0000256|HAMAP-Rule:MF_00101}.	apo-[ACP] + CoA	adenosine 3',5'-bisphosphate + H(+) + holo-[ACP]
U5RP55	CAETHG_0112	Nuclease SbcCD subunit D	28.0146	27.9118	27.8647	28.2496	28.7669	26.8565	27.944	27.5247	28.1183	27.986	27.8595	27.3349	27.997	27.8034		0.199043	0.685404	0.140611	0.493454		FUNCTION: SbcCD cleaves DNA hairpin structures. These structures can inhibit DNA replication and are intermediates in certain DNA recombination reactions. The complex acts as a 3'->5' double strand exonuclease that can open hairpins. It also has a 5' single-strand endonuclease activity. {ECO:0000256|RuleBase:RU363069}.	0
U5RS14	CAETHG_1290	Hypoxanthine phosphoribosyltransferase	28.2754	28.5011	28.2844	28.2328	28.1341	27.9532	28.2301	27.8069	27.7375	27.7809	27.7725	28.0885	27.9901	27.8627		2.53434	0.0102439	0.367412	3.90818	PATHWAY: Purine metabolism; IMP biosynthesis via salvage pathway; IMP from hypoxanthine: step 1/1. {ECO:0000256|RuleBase:RU364099}.		diphosphate + IMP	5-phospho-alpha-D-ribose 1-diphosphate + hypoxanthine
U5RXM3	CAETHG_3303	UPF0342 protein	27.8036	28.0734	27.9655	27.9212	27.8693	27.8285	27.9103	27.8792	27.8992	26.8052	27.7871	27.786	27.9845	27.6902		0.585574	0.311751	0.220053	1.19496			0
U5RUK6	CAETHG_2172	Virulence protein RhuM	25.3312	22.8751	22.8592	24.8006	24.4273	24.1376	24.0718	26.9876	27.0644	27.0662	27.0404	27.6308	27.9838	27.2955	+	4.53724	0.00161111	-3.22367	-7.20688			0
U5RWW8	CAETHG_3022	Ornithine carbamoyltransferase	27.9321	28.864	28.9181	29.1038	28.2852	28.9871	28.6817	28.1078	28.1821	28.5712	28.0324	27.4723	27.9667	28.0554		1.59249	0.0517955	0.626304	2.62092			carbamoyl phosphate + L-ornithine	H(+) + L-citrulline + phosphate
U5RV81	CAETHG_2424	Carboxyl-terminal protease	28.7468	28.7699	29.056	28.591	28.4383	28.6463	28.708	28.2391	28.2863	28.3844	27.5076	27.7944	27.9625	28.029		2.73684	0.00752153	0.679006	4.19852			0
U5RTB7	CAETHG_0374	Oxidoreductase/nitrogenase component 1	27.8877	27.8778	27.9826	27.9964	27.6637	27.9926	27.9001	28.1112	28.0196	27.9863	28.0617	27.9494	27.9553	28.0139		1.10411	0.121692	-0.113774	-1.9581			0
U5RUF7	CAETHG_2120	Membrane protein insertase, YidC/Oxa1 family	27.7402	28.0435	28.2542	28.1929	28.0526	28.2584	28.0903	28.0508	28.1076	28.0815	28.154	28.1076	27.9536	28.0758		0.0616024	0.895855	0.0144806	0.170841			0
U5RRW4	CAETHG_1225	L-serine deaminase	27.3783	27.2506	27.5037	28.3229	27.9148	27.8928	27.7105	27.2625	27.2368	27.6088	28.0482	27.8084	27.9397	27.6507		0.103466	0.826873	0.059768	0.276205	PATHWAY: Carbohydrate biosynthesis; gluconeogenesis. {ECO:0000256|PIRNR:PIRNR036692}.		L-serine	NH4(+) + pyruvate
U5RQA3	CAETHG_0702	DUF4003 domain-containing protein	27.4028	27.6436	27.5328	27.138	27.7179	27.6195	27.5091	27.83	27.5991	27.7054	27.9438	27.8489	27.9395	27.8112		1.83433	0.0337264	-0.302058	-2.9456			0
U5RS63	CAETHG_1381	DUF2812 domain-containing protein	25.2422	20.6401	25.7608	27.2324	27.5705	27.2829	25.6215	27.8773	27.61	27.746	27.3636	27.6234	27.9351	27.6926		1.08793	0.124731	-2.0711	-1.93562			0
U5RNU6	CAETHG_0208	tRNA dimethylallyltransferase	21.7902	19.8875	20.3691	22.1089	21.4451	21.9547	21.2592	22.6692	19.4685	20.7888	27.1933	28.0062	27.9307	24.3428		1.07292	0.127599	-3.08354	-1.91472		FUNCTION: Catalyzes the transfer of a dimethylallyl group onto the adenine at position 37 in tRNAs that read codons beginning with uridine, leading to the formation of N6-(dimethylallyl)adenosine (i(6)A). {ECO:0000256|ARBA:ARBA00003213, ECO:0000256|HAMAP-Rule:MF_00185, ECO:0000256|RuleBase:RU003784}.	adenosine(37) in tRNA + dimethylallyl diphosphate	diphosphate + N(6)-dimethylallyladenosine(37) in tRNA
U5RU61	CAETHG_0852	DUF1998 domain-containing protein	28.302	28.2324	28.3555	27.9126	27.6297	27.6228	28.0092	28.3075	27.4898	27.3268	28.2157	28.0392	27.9268	27.8843		0.245897	0.624463	0.12486	0.590936			0
U5RVL0	CAETHG_1138	Lipoprotein	27.4496	28.2324	28.0943	27.9702	28.2426	28.7963	28.1309	27.8735	27.7301	27.2566	28.0478	28.2609	27.9199	27.8481		0.619865	0.290619	0.282785	1.24944			0
U5RPN3	CAETHG_0316	DNA mismatch repair protein MutS domain protein	27.0006	26.895	27.145	27.5792	27.2316	27.4853	27.2228	27.1611	27.8167	27.1281	27.8998	26.5924	27.916	27.419		0.351356	0.503379	-0.196242	-0.794606			0
U5RWH6	CAETHG_2720	Lipid II isoglutaminyl synthase (glutamine-hydrolyzing) subunit MurT	28.0119	27.8894	27.9313	27.5315	27.5797	27.4462	27.7317	29.4358	29.67	29.4296	27.7496	27.7587	27.9084	28.6587		1.38362	0.0731754	-0.92701	-2.33998	PATHWAY: Cell wall biogenesis; peptidoglycan biosynthesis. {ECO:0000256|HAMAP-Rule:MF_02214}.	FUNCTION: The lipid II isoglutaminyl synthase complex catalyzes the formation of alpha-D-isoglutamine in the cell wall lipid II stem peptide. The MurT subunit catalyzes the ATP-dependent amidation of D-glutamate residue of lipid II, converting it to an isoglutamine residue. {ECO:0000256|HAMAP-Rule:MF_02214}.	ATP + beta-D-GlcNAc-(1->4)-Mur2Ac(oyl-L-Ala-gamma-D-Glu-L-Lys-D-Ala-D-Ala)-di-trans,octa-cis-undecaprenyl diphosphate + H2O + L-glutamine	ADP + beta-D-GlcNAc-(1->4)-Mur2Ac(oyl-L-Ala-D-isoglutaminyl-L-Lys-D-Ala-D-Ala)-di-trans,octa-cis-undecaprenyl diphosphate + H(+) + L-glutamate + phosphate
U5RQ93	CAETHG_0692	4Fe4S-binding SPASM domain containing protein	28.2314	27.8877	28.032	28.0252	27.7339	28.9437	28.1423	27.2744	27.0194	27.4415	27.9639	28.0012	27.8915	27.5986		1.31584	0.0823512	0.543673	2.24824			0
U5RYK1	CAETHG_2205	NUDIX hydrolase	27.1741	27.7933	27.618	26.8348	27.8772	27.2858	27.4305	27.7732	27.6729	27.6367	28.16	26.8414	27.8842	27.6614		0.43522	0.424215	-0.230867	-0.944662			0
U5RXZ7	CAETHG_3402	Riboflavin biosynthesis protein	28.476	28.1643	28.2894	27.8985	27.683	27.1349	27.941	27.8007	27.6691	27.8765	28.0573	27.8926	27.8788	27.8625		0.149158	0.756333	0.0784896	0.383579	PATHWAY: Cofactor biosynthesis; FAD biosynthesis; FAD from FMN: step 1/1. {ECO:0000256|ARBA:ARBA00004726, ECO:0000256|PIRNR:PIRNR004491}.; PATHWAY: Cofactor biosynthesis; FMN biosynthesis; FMN from riboflavin (ATP route): step 1/1. {ECO:0000256|ARBA:ARBA00005201, ECO:0000256|PIRNR:PIRNR004491}.		ATP + FMN + H(+)	diphosphate + FAD
U5S238	CAETHG_3490	Glycosyltransferase 28 domain-containing protein	27.468	27.1648	27.7113	27.2677	27.9631	27.6111	27.531	28.1207	25.5582	27.3298	25.3972	27.8386	27.8662	27.0185		0.46676	0.397206	0.512527	0.99894			0
U5RW27	CAETHG_2603	O-antigen polymerase	28.2726	27.6907	28.3676	27.8877	27.7349	27.6032	27.9261	27.7901	27.9196	27.6767	28.0122	27.6885	27.8635	27.8251		0.30838	0.547747	0.100971	0.713911			0
U5RZB4	CAETHG_3935	Sugar transporter	27.5869	27.1793	27.3814	26.0033	24.7653	26.433	26.5582	26.8075	27.0309	26.8398	28.4477	27.8881	27.8635	27.4796		0.982151	0.148869	-0.921385	-1.78723			0
U5RX46	CAETHG_2957	Beta-lactamase domain protein	28.0102	27.9977	27.7341	27.6295	27.9531	27.1685	27.7488	27.4568	27.5508	27.5696	28.0584	28.0427	27.8617	27.7567		0.015813	0.97498	-0.00784715	-0.0459637			0
U5RY14	CAETHG_3254	2-dehydro-3-deoxyphosphogluconate aldolase/4-hydroxy-2-oxoglutarate aldolase	26.9382	26.9141	27.4006	29.0154	28.3247	29.1063	27.9499	28.2313	28.4118	28.4527	27.8829	27.3459	27.8594	28.0307		0.0659818	0.891417	-0.0807743	-0.182222			0
U5RXZ5	CAETHG_3234	NusG_II domain-containing protein	27.2559	27.4666	26.9843	27.3303	28.9457	27.254	27.5395	28.6891	28.9062	28.6975	28.1396	28.0766	27.8593	28.3947		1.53543	0.0573454	-0.855238	-2.54434			0
U5RT17	CAETHG_0495	Epoxyqueuosine reductase	21.6421	21.6975	24.7901	26.128	26.7336	26.9836	24.6625	27.5334	26.8725	26.4427	27.5457	28.014	27.8527	27.3768		1.61127	0.0502317	-2.71435	-2.64612			0
U5RZ24	CAETHG_2600	Glycosyltransferase	27.1506	27.0614	27.2918	27.1692	26.8806	27.1901	27.1239	26.194	26.3888	26.282	28.139	27.5227	27.8516	27.063		0.0608289	0.895747	0.0609407	0.168822			0
U5RUK9	CAETHG_2088	Transcriptional regulator, DeoR family	27.9426	27.7332	27.8507	28.0964	28.0526	27.9139	27.9316	26.8733	26.7188	25.437	27.9055	27.1854	27.8452	26.9942		1.5075	0.0596912	0.937384	2.50682			0
U5RYE4	CAETHG_3399	Ribosome-binding factor A	26.6916	27.7648	27.4005	23.1444	22.5307	22.6358	25.028	28.3423	28.1575	28.4207	28.2523	27.6522	27.8387	28.1106	+	1.86861	0.031845	-3.08264	-2.99177		FUNCTION: One of several proteins that assist in the late maturation steps of the functional core of the 30S ribosomal subunit. Associates with free 30S ribosomal subunits (but not with 30S subunits that are part of 70S ribosomes or polysomes). Required for efficient processing of 16S rRNA. May interact with the 5'-terminal helix region of 16S rRNA. {ECO:0000256|HAMAP-Rule:MF_00003}.	0
U5RRG7	CAETHG_0947	Regulatory protein ArsR	27.5971	27.9137	27.9525	27.7827	27.9324	27.8036	27.8303	27.7462	27.8213	27.9255	27.9806	27.8503	27.836	27.86		0.18434	0.703673	-0.0296443	-0.461776			0
U5RV30	CAETHG_2241	Peptidase U61 LD-carboxypeptidase A	27.983	28.1294	27.9247	28.9799	28.5554	28.8263	28.3998	27.8855	27.7801	27.9949	27.6835	27.9604	27.8342	27.8564		1.77114	0.0387545	0.543347	2.86066			0
U5S381	CAETHG_3907	4Fe-4S ferredoxin	27.6128	27.878	27.8287	28.1035	28.0842	27.7212	27.8714	27.7763	27.5068	27.8552	27.5275	27.8411	27.8271	27.7223		0.745262	0.228658	0.149091	1.44236			0
U5RS35	CAETHG_1315	Glycosyl transferase group 1	26.1359	27.3306	27.4706	27.0042	27.9801	26.723	27.1074	27.4337	27.7629	27.5513	27.4339	27.2623	27.8228	27.5445		0.842996	0.191927	-0.437071	-1.5872			0
U5RV98	CAETHG_1224	L-serine dehydratase	27.9495	28.146	28.3339	28.5679	28.0281	28.4263	28.242	27.9389	28.0266	28.1345	27.7686	27.8937	27.8216	27.9307		1.70211	0.0428992	0.311312	2.76798			L-serine	NH4(+) + pyruvate
U5S0U4	CAETHG_3030	DUF1292 domain-containing protein	29.4116	29.7023	26.5408	29.5982	26.5305	29.9395	28.6205	25.6545	29.3353	29.2535	24.6795	29.5595	27.8206	27.7172		0.373827	0.481575	0.903323	0.835708			0
U5S0A3	CAETHG_2821	Peptidoglycan glycosyltransferase RodA	27.6026	27.4482	27.5304	27.4334	27.4065	27.1716	27.4321	27.5621	27.5727	27.4671	28.0588	27.811	27.8184	27.715		1.58938	0.0520756	-0.28293	-2.61675	PATHWAY: Cell wall biogenesis; peptidoglycan biosynthesis. {ECO:0000256|HAMAP-Rule:MF_02079}.	FUNCTION: Peptidoglycan polymerase that is essential for cell wall elongation. {ECO:0000256|HAMAP-Rule:MF_02079}.	[GlcNAc-(1->4)-Mur2Ac(oyl-L-Ala-gamma-D-Glu-L-Lys-D-Ala-D-Ala)](n)-di-trans,octa-cis-undecaprenyl diphosphate + beta-D-GlcNAc-(1->4)-Mur2Ac(oyl-L-Ala-gamma-D-Glu-L-Lys-D-Ala-D-Ala)-di-trans,octa-cis-undecaprenyl diphosphate	[GlcNAc-(1->4)-Mur2Ac(oyl-L-Ala-gamma-D-Glu-L-Lys-D-Ala-D-Ala)](n+1)-di-trans-octa-cis-undecaprenyl diphosphate + di-trans,octa-cis-undecaprenyl diphosphate + H(+)
U5RUP5	CAETHG_1054	Citrate lyase acyl carrier protein	27.3567	27.63	27.3858	27.8405	27.7739	27.8597	27.6411	27.2522	27.2283	27.2701	27.8909	27.8777	27.8139	27.5555		0.211215	0.669663	0.0855843	0.519267		FUNCTION: Covalent carrier of the coenzyme of citrate lyase. {ECO:0000256|HAMAP-Rule:MF_00805}.	0
U5RX85	CAETHG_3127	Flagellar biosynthesis protein FlhA	26.1547	25.7934	26.242	27.5934	27.8491	28.0261	26.9431	24.8616	24.8339	25.0916	27.4545	26.3067	27.8068	26.0592		0.654693	0.27125	0.883929	1.30395		FUNCTION: Required for formation of the rod structure of the flagellar apparatus. Together with FliI and FliH, may constitute the export apparatus of flagellin. {ECO:0000256|RuleBase:RU364093}.	0
[truncated: 779 more rows]
