# Supplementary material for: Clostridium autoethanogenum alters cofactor synthesis, redox metabolism, and lysine-acetylation in response to elevated H2:CO feedstock ratios for enhancing carbon capture efficiency
Source: Biotechnol Biofuels Bioprod. 2024 Sep 3;17:119. doi: 10.1186/s13068-024-02554-w (PMC11370222; doi:10.1186/s13068-024-02554-w)
Supplement: Supplementary file 5 — Additional file 5: Supplemental Tables S11-13. PTM Results (Acetylation, Methylation, and Biotinylation). Table S11. Protein Lysine Acetylation Percentage (acetylated peptide abundance/total peptide abundance*100). NF = no peptides found. 0 = non-acetylated peptides are present but no acetylated. Table S12. Protein Lysine &/or Arginine Methylation Percentage (Lysine or Arginine Methylated peptides abundance/total peptide abundance*100). NF = no peptides found. 0 = non-Methylated peptides are present but no Methylated. Table S13. Protein Lysine or N-terminal Biotinylation Percentage (biotinylated peptide abundance/total peptide abundance*100). NF = no peptides found. 0 = non-biotinylated peptides are present but no biotinylated [file 13068_2024_2554_MOESM5_ESM.xlsx]

## Sheet: Acetylation
Table S11. Protein Lysine Acetylation Percentage (acetylated peptide abundance/total peptide abundance*100). NF = no peptides found. 0 = non-acetylated peptides are present but no acetylated																		The peptide abundances were transformed into log space, normalized, then unlogged.	0 means that only nonacetylated peptides were found
			5:1 Day 20			5:1 Day 43			11:1 Day 7			11:1 Day 14			11:1 Day 21			Acetylation & total sum calculated in Python then exported in this spread sheet. Numbers here show acetylation percentages (Acetyl_sum/total_sum*100)	100 means 100% of the acetylated peptides were found
ProteinID	Gene Name	Description	rep1	rep2	rep3	rep1	rep2	rep3	rep1	rep2	rep3	rep1	rep2	rep3	rep1	rep2	rep3	NA means no peptides from that protein were found in that sample
U5RN97	CAETHG_0014	Auxin Efflux Carrier	NF	NF	NF	1	1	1	NF	NF	NF	NF	NF	NF	1	1	1
U5RNS7	CAETHG_0025	Rubredoxin domain containing protein	0.000835784	0.00161176	0.001047	0	0	0	0.00378495	0.0056626	0	0.0191405	0.00406728	0.0042622	0.00268848	0.000821283	0.00575531
U5RNW7	CAETHG_0057	Chaperone protein HtpG (Heat shock protein HtpG) (High temperature protein G)	0	0	0	0.00118185	0.00049463	0.000630569	0	0	0	0.00388044	0	0	0.00123434	0.000839405	0.000990833
U5RNF6	CAETHG_0081	Molybdopterin-guanine dinucleotide biosynthesis protein B	0.0398425	0.0653525	0.0221215	0.0681818	0.0826591	0.0650293	0.0171135	0.0121747	0	0.0501477	0.0574568	0.0341564	0.0597576	0.0601816	0.0413392
U5RRY3	CAETHG_0084	Nitrate reductase (EC 1.7.99.4)	0.045618	0.0420168	0.039494	0.0218968	0.0192716	0.0199889	0.0511378	0.0498836	0.0415929	0.0519766	0.0481588	0.0510814	0.037726	0.0482282	0.0415297
U5RNK3	CAETHG_0085	Nitrate reductase (EC 1.7.99.4)	0.0882078	0.0723822	0.0439176	0.0341339	0.0209503	0.030063	0.0707678	0.0624845	0.0603112	0.0292547	0.0436007	0.0424095	0.0549269	0.0897613	0.0984454
U5RP02	CAETHG_0092	Aldehyde ferredoxin oxidoreductase (EC 1.2.7.5)	0.0155546	0.01303	0.0113656	0.0105755	0.0107573	0.00987776	0.00976506	0.00988465	0.00906252	0.00933723	0.010966	0.0113888	0.0104052	0.0120557	0.0122454
U5RSN1	CAETHG_0098	Molybdopterin molybdenumtransferase (EC 2.10.1.1)	0.0534387	0.0552881	0.0452422	0.0372895	0.0339904	0.0299041	0.0459686	0.0378557	0.0476748	0.0535231	0.0582366	0.0670084	0.0322616	0.0635484	0.0587584
U5RS34	CAETHG_0099	Molybdopterin molybdenumtransferase (EC 2.10.1.1)	0.0293719	0.0337782	0.0227819	0.0313676	0.0289163	0.0292062	0.0310935	0.0258049	0.0245217	0.033459	0.037102	0.0333361	0.0372503	0.0391802	0.0402562
U5RP39	CAETHG_0102	Aldehyde ferredoxin oxidoreductase (EC 1.2.7.5)	0.000273839	0.00173352	0.00108419	0	0.000922371	0.00239065	0.00245054	0.00138338	0.00264641	0.0102476	0.0089252	0.00911926	0.0109049	0.00774151	0.00718393
U5RP57	CAETHG_0117	D-lactate dehydrogenase (Cytochrome) (EC 1.1.2.4)	0	0	0	0.00332294	0.00279001	0.0030906	0.00414286	0.0056055	0.00694684	0.000492124	0.00317992	0.00323055	0.00148253	0.00250567	0.00187638
U5RP61	CAETHG_0122	Ketol-acid reductoisomerase (NADP(+)) (KARI) (EC 1.1.1.86) (Acetohydroxy-acid isomeroreductase) (AHIR) (Alpha-keto-beta-hydroxylacyl reductoisomerase)	0.00947409	0.00862875	0.00623371	0.00844261	0.00475474	0.00548866	0.0083891	0.00941361	0.0084371	0.0104625	0.00994777	0.00640945	0.00983739	0.00765897	0.00834905
U5RSQ7	CAETHG_0123	Dihydroxy-acid dehydratase (DAD) (EC 4.2.1.9)	0.0051445	0.00738594	0.00356113	0.00257554	0.00219679	0.00106756	0.00562613	0.00549242	0.00342765	0.00983445	0.0100801	0.00708085	0.0103593	0.00844338	0.0105191
U5RS56	CAETHG_0124	Acetolactate synthase (EC 2.2.1.6)	0	0	0	0	0	0	0	0	0	0.0187059	0.0280759	0.0215204	0.0261007	0.0254934	0.0284743
U5RNN7	CAETHG_0136	DUF2284 domain-containing protein	0.00917431	0.00908028	0.00576598	0.00660986	0.00660786	0.00533208	0.0040096	0.00339097	0.0033771	0.00939666	0.009475	0.00796303	0	0.0103084	0.00366387
U5RNV7	CAETHG_0155	Uroporphyrinogen decarboxylase (URO-D)	0	0	0	0	0	0	0.00181533	0	0	0	0	0	0	0	0
U5RNV1	CAETHG_0213	Putative transcriptional regulator, GntR family (EC 2.6.1.57)	0.00627661	0.00355885	0	0.00642115	0.0030505	0.00270159	0.015479	0.00704758	0.0121287	0	0	0	0	0.000840975	0.000362638
U5RNV6	CAETHG_0218	4-hydroxy-3-methylbut-2-enyl diphosphate reductase (HMBPP reductase) (EC 1.17.7.4)	0	0	0	0	0	0	0	0	0	0.00120226	0	3.07029e-05	0	0	0
U5RSE1	CAETHG_0221	Transcriptional regulator, RpiR family	0.0204032	0.015507	0.00834178	0.0148371	0.0152861	0.0107692	0.00671616	0.0123296	0.0114144	0.00930846	0.0106145	0.00575755	0.011273	0.012891	0.0119565
U5RNX5	CAETHG_0238	Acetylornithine aminotransferase (ACOAT) (EC 2.6.1.11)	0	0	0	0.0111496	0.0128125	0.0137218	0	0	0	0	0	0	0	0	0
U5RSF8	CAETHG_0241	N-acetyl-gamma-glutamyl-phosphate reductase (AGPR) (EC 1.2.1.38) (N-acetyl-glutamate semialdehyde dehydrogenase) (NAGSA dehydrogenase)	0	0	0	0	0	0	0.00334735	0	0	0	0	0	0	0	0
U5RP29	CAETHG_0242	SNF2 helicase associated domain protein	1	NF	1	NF	NF	NF	NF	NF	NF	NF	NF	NF	NF	NF	NF
U5RNY9	CAETHG_0253	Ferrous iron transport protein B	0.0481467	0	0.248296	NF	NF	NF	1	1	1	0	0	0	0	0	0
U5RP42	CAETHG_0257	Arginine--tRNA ligase (EC 6.1.1.19) (Arginyl-tRNA synthetase) (ArgRS)	0.0333001	0.041646	0.0302795	0.039131	0.0371477	0.0393608	0.0431638	0.0515397	0.0394526	0.0333285	0.0381212	0.0360247	0.0386096	0.0415096	0.045922
U5RNZ5	CAETHG_0258	UDP-glucose 4-epimerase (EC 5.1.3.2)	0.0161462	0.018652	0.0118501	0.00723742	0.00587199	0.00694492	0.00381979	0.00463028	0.00349304	0.0074801	0.00651306	0.00667251	0.00839895	0.00653743	0.00814541
U5RSI5	CAETHG_0278	M18 family aminopeptidase (EC 3.4.11.-)	0	0	0	0.0114451	0.0127776	0.0101472	0	0	0	0	0	0	0.029862	0.01491	0.0181625
U5RPL1	CAETHG_0291	Beta-lactamase domain protein	0.0374924	0.0286818	0.0573994	0.0410181	0.0225716	0.0234875	0.0311944	0.0345782	0.0163263	0.117675	0.153804	0.131078	0.0409828	0.0291651	0.0399748
U5RP77	CAETHG_0304	6,7-dimethyl-8-ribityllumazine synthase (DMRL synthase) (LS) (Lumazine synthase) (EC 2.5.1.78)	0	0	0	0	0	0	0.0217369	0.0114386	0.0163654	0	0	0	0	0	0
U5RT59	CAETHG_0307	Riboflavin biosynthesis protein RibD [Includes: Diaminohydroxyphosphoribosylaminopyrimidine deaminase (DRAP deaminase) (EC 3.5.4.26) (Riboflavin-specific deaminase); 5-amino-6-(5-phosphoribosylamino)uracil reductase (EC 1.1.1.193) (HTP reductase)]	0	0	0	0	0	0	0	0	0	0.16417	0.16511	0.129618	0.18446	0.167552	0.16147
U5RP91	CAETHG_0319	Phosphoribosylaminoimidazolecarboxamide formyltransferase (EC 2.1.2.3)	0.00246914	0.00189504	0.00245919	0.000338352	0.00250302	0.00205801	0.00110744	0.00108654	0.00073201	0	0.00139267	0.00181077	0.000288308	0.00201961	0.00115011
U5RP64	CAETHG_0340	Transcriptional regulator, PadR-like family	0	0	0	0	0	0	0	0	0	0	0	0	0	0.130549	0.0323661
U5RP72	CAETHG_0350	Methyl-accepting chemotaxis sensory transducer with Cache sensor	0.0180096	0.0169512	0.0181385	0.00681498	0.00449226	0.00461017	0.0261909	0.0247919	0.0132268	0.0149045	0.0151518	0.0118266	0.0182059	0.0169769	0.0164798
U5RPA2	CAETHG_0382	D-lactate dehydrogenase (Cytochrome) (EC 1.1.2.4)	0.0265993	0.0237061	0.016536	0.0247985	0.0168519	0.0209566	0.0209791	0.0187808	0.0136399	0.0136601	0.050242	0.0290729	0.00940094	0.01062	0.00914594
U5RSS2	CAETHG_0385	(R,R)-butanediol dehydrogenase (EC 1.1.1.4)	0.00171123	0.00252687	0.00190113	0	0	0	0	0	0	0	0	0	0	0	0
U5RPG1	CAETHG_0391	Acriflavin resistance protein	0.386269	0.433668	0.395301	0	0	0	0	0	0	0	0	0	0	0	0
U5RST2	CAETHG_0395	NAD(+) ADP-ribosyltransferase (EC 2.4.2.30)	0	0	0	0	0	0	0	0	0.00724136	0.00673322	0.00646933	0.00278104	0.00484555	0	0.00417739
U5RPH4	CAETHG_0406	Acetolactate synthase (EC 2.2.1.6)	0.0159281	0.0208395	0.0100598	0.00619949	0.0145133	0.0185483	0.0253839	0.0217457	0.0204628	0.0212624	0.026682	0.0226651	0.0331363	0.0201372	0.0283371
U5RSU6	CAETHG_0410	Alcohol dehydrogenase (NADP(+)) (EC 1.1.1.2)	0.00164183	0.0015241	0.00105966	0.00131179	0.00143313	0.00141819	0.00327331	0.00223439	0	0.00260872	0	0	0	0	0
U5RPD3	CAETHG_0412	S-ribosylhomocysteine lyase (EC 4.4.1.21) (AI-2 synthesis protein) (Autoinducer-2 production protein LuxS)	0.011916	0.0129414	0.00952583	0.00987056	0.00952955	0.00923557	0.0150673	0.0189119	0.00458662	0.0113825	0.011766	0.0102417	0.0117192	0.0108438	0.0114226
U5RPI5	CAETHG_0416	Oxidoreductase/nitrogenase component 1	NF	NF	NF	NF	NF	NF	1	1	1	NF	NF	NF	1	1	1
U5RTI1	CAETHG_0449	Carbamoyltransferase YgeW (EC 2.1.3.3)	0.020175	0.0133287	0.021759	0.0186406	0.0124862	0.012715	0.0168245	0.0186842	0.0129373	0	0.00372145	0	0	0	0
U5RTI7	CAETHG_0454	Molybdopterin dehydrogenase FAD-binding protein	0	0	0	0	0	0	0.00455267	0.0065292	0	0	0	0	0	0	0
U5RPN8	CAETHG_0466	XshC-Cox1-family protein	0	0	0	0	0	0	0.00270065	0.0455209	0	0	0	0	0	0	0
U5RPM5	CAETHG_0497	Cysteine synthase (EC 2.5.1.47)	0.00175437	0	0.00140556	0	0	0	0.0147841	0.0136553	0.0135268	0.0025905	0	0.00230422	0	0	0
U5RQ57	CAETHG_0498	Cys/Met metabolism pyridoxal-phosphate-dependent protein	0.0231424	0.0123352	0.0183474	0.0120487	0.00923307	0.0118428	0.00129703	0.063166	0.0694258	0.0119046	0.0161879	0.0133173	0.0107939	0.012649	0.0146084
U5RPR6	CAETHG_0501	nicotinate-nucleotide diphosphorylase (carboxylating) (EC 2.4.2.19) (Quinolinate phosphoribosyltransferase [decarboxylating])	0.073938	0.102815	0.0646361	0.00399736	0.00396189	0.0044868	0	0	0	0.00447227	0.0084371	0.00570904	0.120444	0.0714666	0.109361
U5RQ63	CAETHG_0503	Quinolinate synthase (EC 2.5.1.72)	0	0	0	0	0	0	0.00183392	0.00201413	0.00148649	0	0	0	0	0	0
U5RQB1	CAETHG_0553	Alcohol dehydrogenase zinc-binding domain protein	0	0	0	0.0101079	0.0174964	0.00907956	0	0.00294602	0	0	0	0	0	0	0
U5RT89	CAETHG_0555	Alcohol dehydrogenase (EC 1.1.1.1)	0	0	0	0	0	0	0.00683371	0.00601663	0.0145677	0.112167	0.101625	0	0	0	0
U5RTW5	CAETHG_0574	Molybdenum cofactor synthesis domain containing protein	0.00866295	0.00635773	0.00683217	0.00629933	0.00503125	0.00685932	0.00836512	0.00984683	0.00979416	0.0082925	0.0102248	0.0101349	0.00980737	0.0321706	0.00583835
U5RTY1	CAETHG_0589	Carbamoyl-phosphate synthase large chain (EC 6.3.5.5) (Carbamoyl-phosphate synthetase ammonia chain)	0.00476931	0.0104188	0.00737989	0.00244976	0.00816127	0.00912821	0.00661681	0.00898732	0.00873878	0.00804112	0.0107878	0.00719271	0.0105028	0.0109237	0.0101841
U5RPZ5	CAETHG_0591	Ornithine carbamoyltransferase (OTCase) (EC 2.1.3.3)	0.0103793	0.00568509	0.00924929	0	0	0	0	0	0.0018335	0	0	0	0	0	0
U5RQU0	CAETHG_0698	Transcriptional regulator, MerR family	NF	NF	NF	NF	NF	NF	NF	1	1	NF	NF	NF	NF	NF	NF
U5RQX8	CAETHG_0738	Glycerol dehydrogenase (EC 1.1.1.6)	0.0247613	0.0305389	0.0205226	0.0296461	0.0271155	0.027877	0.0153681	0.0117945	0.0102282	0.0461745	0.0399174	0.0298457	0.0453493	0.0539442	0.0388102
U5RTX6	CAETHG_0750	Methyl-accepting chemotaxis sensory transducer	0.0128015	0.0145362	0.00988645	0.0111055	0.0112897	0.0111428	0.0121442	0.00964381	0.00832342	0.0162224	0.0165377	0.0141076	0.0162133	0.0182945	0.0171873
U5RQF0	CAETHG_0752	NAD_synthase domain-containing protein	0.00182349	0.00265749	0.000994119	0	0	0	0	0	0	0.00184274	0.000158766	0.000581091	0	0	0
U5RTY0	CAETHG_0755	Glutamine--tRNA ligase (EC 6.1.1.18) (Glutaminyl-tRNA synthetase) (GlnRS)	0.0101059	0.0110722	0.00621437	0.00802824	0.00346271	0.00739448	0	0	0	0.00382543	0.00682057	0.0109118	0	0	0
U5RR17	CAETHG_0780	DUF362 domain-containing protein	0.028519	0.0180905	0.0288206	0.0170853	0.0143773	0.0189284	0.0166321	0.0169752	0.0124592	0.0209806	0.0223065	0.0207963	0.0127078	0.0181757	0.0212948
U5RUI5	CAETHG_0786	Radical SAM domain protein	0.0192536	0.0293247	0.0225461	0.00319178	0	0.00385467	0.00626449	0.00481372	0	0.00764478	0.0121288	0.0093944	0.0131423	0.0123407	0.00807085
U5RR49	CAETHG_0820	Polyamine aminopropyltransferase (Putrescine aminopropyltransferase) (PAPT) (Spermidine synthase) (SPDS) (SPDSY) (EC 2.5.1.16)	0.0415878	0.0224019	0.0483252	0	0	0	0.0280836	0.024556	0.0154706	0.0224012	0.0187646	0.0126198	0.0379599	0.0221404	0.0208265
U5RR65	CAETHG_0840	Cyclopropane-fatty-acyl-phospholipid synthase (EC 2.1.1.79)	0.0150051	0.0189523	0.0101834	0.0141472	0.0153783	0.0129254	0.00719793	0.00647876	0.00588409	0.0178905	0.0119369	0.0173223	0.0259487	0.0229296	0.021244
U5RQM6	CAETHG_0849	Peptidase S58 DmpA	0.031043	0.0176713	0.0197986	0.0305059	0.0249742	0.0296772	0.0353488	0.0307683	0.0210362	0.016426	0.0218121	0.0310859	0.0500315	0.0401791	0.040122
U5RUS6	CAETHG_0886	Uncharacterized protein	0	0	0	0.342269	0.305239	0.550241	0	0	0	0.124952	0	0.463523	0.464588	0.433423	0.552766
U5RU94	CAETHG_0887	Rubrerythrin	0.0136551	0.0127772	0.0116668	0.0395469	0.047684	0.0417252	0.030089	0.0215653	0.0219416	0.0200856	0.0363708	0.0323138	0.0056452	0.00698992	0.00378978
U5RUA1	CAETHG_0897	Fructose-1,6-bisphosphatase class 3 (FBPase class 3) (EC 3.1.3.11) (D-fructose-1,6-bisphosphate 1-phosphohydrolase class 3)	0.0396297	0.029927	0.0123827	0.0173166	0.0564811	0.0635302	0.053757	0.077722	0.0277477	0.0130729	0.025378	0.0150728	0.721045	0.423521	0.75551
U5RUU6	CAETHG_0906	Chorismate synthase (CS) (EC 4.2.3.5) (5-enolpyruvylshikimate-3-phosphate phospholyase)	0.00715842	0.0049021	0.00188988	0.00400539	0	0.00122133	0	0	0	0.00289889	0.00385343	0.00249858	0.00152658	0.00342744	0.00221118
U5RQW8	CAETHG_0908	3-dehydroquinate synthase (DHQS) (EC 4.2.3.4)	0.030305	0.0277606	0.0236432	0.0227602	0.0199245	0.0202182	0.023395	0.0213269	0.01888	0.021856	0.026054	0.020679	0.0255573	0.0201727	0.0224487
U5RRE0	CAETHG_0910	Phospho-2-dehydro-3-deoxyheptonate aldolase (EC 2.5.1.54)	0.000259923	0.00176293	0	0	0	0	0	0	0	0	0	0	0	0	0
U5RRE3	CAETHG_0917	UPF0237 protein CAETHG_0917	0.00726866	0.00682789	0.00664538	0.00806461	0.00848109	0.00674593	0.00811072	0.00817409	0.00895509	0.00922429	0.00985693	0.0089764	0.00733016	0.00837679	0.00747321
U5RUV6	CAETHG_0918	UPF0210 protein CAETHG_0918	0.0453341	0.0319236	0.0273713	0.0345389	0.0362904	0.0393107	0.0624351	0.0437322	0.0476587	0.0301821	0.0550705	0.0511028	0.0529411	0.0196063	0.0323961
U5RUC7	CAETHG_0934	Nitroreductase	0.00998017	0.011397	0.00803001	0	0	0	0.00119003	0.00479578	0.0050991	0.00990684	0.0114988	0.00781033	0.0151164	0.0118641	0.00413904
U5RUF9	CAETHG_0969	PhoH family protein	0	0	0	0	0	0	0	0	0	0	0	0	0.0126205	0.0107435	0
U5RV16	CAETHG_0983	2,4-dienoyl-CoA reductase (NADPH) (EC 1.3.1.34)	0.00208508	0.000594017	0.00348684	0	0	0	0	0	0	0.00336018	0.00415646	0.00537652	0.00489968	0.00413017	0.00350463
U5RR97	CAETHG_1035	DNA metabolism protein, putative	NF	NF	NF	NF	NF	NF	NF	NF	NF	1	1	1	NF	NF	NF
U5RRC9	CAETHG_1065	D-3-phosphoglycerate dehydrogenase (EC 1.1.1.399) (EC 1.1.1.95) (2-oxoglutarate reductase)	0	0	0	0	0.00311686	0.00371349	0	0	0	0.0186743	0.0297147	0.0331595	0.0189133	0.00909034	0.0166317
U5RRD4	CAETHG_1070	Diguanylate cyclase/phosphodiesterase with PAS/PAC sensor(S)	NF	NF	NF	NF	NF	NF	1	1	1	NF	NF	NF	NF	NF	NF
U5RRC4	CAETHG_1096	Uncharacterized protein	0	0	0	0.00632786	0.00568463	0.00270484	0	0	0	0	0	0	0	0	0
U5RRK2	CAETHG_1110	Cob(I)alamin adenosyltransferase	0.0382473	0.0435024	0.0290177	0.0311152	0.0335447	0.0342136	0.0459591	0.0445852	0.0395144	0.0353433	0.0514104	0.0736372	0.0391666	0.0384531	0.0346324
U5RS03	CAETHG_1112	Precorrin-6x reductase	0	0	0	0.00114262	0.0021979	0.0110522	0	0	0	0	0	0	0	0	0
U5RS12	CAETHG_1122	Nicotinate-nucleotide--dimethylbenzimidazole phosphoribosyltransferase (NN:DBI PRT) (EC 2.4.2.21) (N(1)-alpha-phosphoribosyltransferase)	0.00721214	0.00894354	0.00557945	0.00110876	0.00527323	0.00444979	0.00336382	0.00427527	0.00602259	0.00296283	0.00496684	0.00543893	0.0036162	0.00469081	0.00475787
U5RV02	CAETHG_1124	Delta-aminolevulinic acid dehydratase (EC 4.2.1.24)	0.0886934	0.0789999	0.0530222	0.0689329	0.0675968	0.0673701	0.0583278	0.0525103	0.0481487	0.102476	0.101702	0.0917031	0.0837806	0.0656498	0.0767256
U5RRM4	CAETHG_1125	uroporphyrinogen-III C-methyltransferase (EC 2.1.1.107)	0.0391072	0.0262563	0.0243247	0	0.0101882	0	0.0215274	0.0231648	0	0.0224165	0.025456	0.0232266	0.0253051	0.02739	0.0243834
U5RRN1	CAETHG_1130	Cobyric acid synthase	0.00798946	0.00836037	0.00482545	0.0060656	0.00515435	0.00503848	0.0116345	0.00633305	0.0065098	0.00801449	0.00738851	0.00841757	0.0010185	0.00826125	0.00835186
U5RRK7	CAETHG_1146	Nitroreductase	0.0209381	0.019399	0.0283538	0.0181236	0.0215448	0.0275968	0.0209268	0.0312815	0.0181431	0.0112039	0.0264291	0.0194692	0.0318611	0.0474071	0.047221
U5RS29	CAETHG_1147	D-lactate dehydrogenase (EC 1.1.1.28)	0	0	0	0	0	0	0	0	0.00530637	0.00343201	0.00615373	0.00427403	0.000936596	0.00445193	0.00450675
U5RRV6	CAETHG_1215	ATP-dependent helicase/nuclease subunit A (EC 3.1.-.-) (EC 3.6.4.12) (ATP-dependent helicase/nuclease AddA)	0.0149524	0.0149779	0.0148096	0.0121656	0.0112225	0.00883579	0.0185501	0.0165376	0.0137351	0.0166513	0.0225335	0.0218276	0.0140947	0.0182053	0.0121712
U5RS92	CAETHG_1217	Threonine synthase (EC 4.2.3.1)	0	0	0	0	0	0	0	0	0	0.00127749	0.00171193	0.000467288	0.00174448	0	0.00163977
U5RRU4	CAETHG_1246	Peptidase M20 domain-containing protein 2	0	0	0	0.0716741	0.132717	0.132361	0	0	0	0	0	0	0.0111334	0.0234351	0.0171909
U5RRY6	CAETHG_1250	Probable phosphatase CAETHG_1250 (EC 3.1.3.-)	0.0194827	0.0143895	0.00633107	0.0137924	0.0104602	0.0159261	0	0	0	0	0	0	0	0	0
U5RVD2	CAETHG_1264	Aspartate--tRNA ligase (EC 6.1.1.12) (Aspartyl-tRNA synthetase) (AspRS)	0.0183581	0.00818139	0.0151293	0.0123927	0.00720378	0.00869147	0.00587364	0.00561974	0.00593568	0.0178371	0.00828359	0.00774515	0.013483	0.0141229	0.0159016
U5RRZ5	CAETHG_1265	Histidine--tRNA ligase (EC 6.1.1.21) (Histidyl-tRNA synthetase) (HisRS)	0.00116577	0.00107391	0	0.00249616	0.00212241	0.00182612	0	0	0	0	0	0	0	0	0
U5RSD7	CAETHG_1267	Beta-lactamase domain protein	0.0036519	0.00227854	0.0026723	0.00217347	0.00247114	0	0.00245327	0.0036982	0.00113889	0	0	0.00245783	0	0.00315612	0.00153465
U5RSE5	CAETHG_1277	Preprotein translocase, YajC subunit	0	0	0	0.00864716	0	0	0.00887509	0.0115212	0.0105978	0.0121411	0.0119867	0.00913439	0.00320908	0.00420162	0.00343062
U5RRX7	CAETHG_1281	Holliday junction ATP-dependent DNA helicase RuvA (EC 3.6.4.12)	1	1	1	NF	NF	NF	NF	NF	NF	NF	NF	NF	NF	NF	NF
U5RVY2	CAETHG_1288	DNA polymerase beta domain protein region	0.00209289	0.0173177	0.0161982	0	0	0	0	0	0	0.0191459	0.0102026	0.0191458	0	0	0
U5RSH6	CAETHG_1307	Oxidoreductase domain protein	0	0	0	0.0197973	0.0153698	0.0152056	0	0	0	0	0	0	0.0223697	0.00835394	0.0174772
U5RS18	CAETHG_1336	L-lactate oxidase	0.0166571	0.010095	0.0171595	0.0105473	0.00988674	0.0126304	0.0119916	0.0151114	0.0110606	0.00562958	0.00621141	0.00767717	0.00217584	0.00173526	0.00132504
U5RS24	CAETHG_1341	Phenylalanine--tRNA ligase beta subunit (EC 6.1.1.20) (Phenylalanyl-tRNA synthetase beta subunit) (PheRS)	0	0	0	0.00509445	0.0087105	0.00719976	0.00139663	0.00183911	0.00174247	0	0	0	0	0	0
U5RSK7	CAETHG_1347	Threonine--tRNA ligase (EC 6.1.1.3) (Threonyl-tRNA synthetase) (ThrRS)	0.0193502	0.00784358	0.00402118	0.00461315	0.0455092	0.0291134	0	0	0	0	0	0	0.00186864	0	0.00174757
U5RS32	CAETHG_1351	4-hydroxy-tetrahydrodipicolinate reductase (HTPA reductase) (EC 1.17.1.8)	0.0681267	0.0589693	0.0335139	0.0635659	0.0477998	0.0551427	0.0600351	0.0504969	0.0552051	0.0573335	0.0744668	0.0309166	0.081369	0.0652063	0.0657069
U5RSL1	CAETHG_1352	4-hydroxy-tetrahydrodipicolinate synthase (HTPA synthase) (EC 4.3.3.7)	0.13298	0.176575	0.124537	0.121887	0.178018	0.119992	0.128478	0.114183	0.12008	0.16297	0.136243	0.154728	0.140059	0.165947	0.153106
U5RW45	CAETHG_1353	Aspartate-semialdehyde dehydrogenase (ASA dehydrogenase) (ASADH) (EC 1.2.1.11) (Aspartate-beta-semialdehyde dehydrogenase)	0.00738599	0.00907738	0.00514846	0.0123244	0.00727376	0.00679243	0.00657209	0.00768133	0.00943636	0.00780152	0.00940296	0.00781643	0.0086224	0.00874961	0.00916741
U5RS90	CAETHG_1365	FolC bifunctional protein (EC 6.3.2.17)	0	0	0	0	0	0	0.0150457	0	0.00640648	0.0502137	0.0365484	0.0275184	0	0	0
U5RVQ0	CAETHG_1399	CRISPR-associated protein	0.0184236	0.015998	0.0148974	0.0150349	0.0115279	0.0137563	0	0	0	0.0164016	0.020898	0.0147598	0	0	0
U5RVQ6	CAETHG_1409	Nitroreductase	0.00261783	0.00326037	0.00374649	0	0	0	0	0	0	0	0	0	0	0	0
U5RSB3	CAETHG_1431	Beta-lactamase	0.00366279	0.00142636	0.00160459	0.00229556	0.00164031	0.00494133	0	0	0	0	0	0	0	0	0
U5RSE4	CAETHG_1461	Adenosylcobinamide-GDP ribazoletransferase (EC 2.7.8.26) (Cobalamin synthase) (Cobalamin-5'-phosphate synthase)	NF	NF	NF	NF	NF	NF	NF	NF	NF	NF	NF	NF	NF	1	NF
U5RSW5	CAETHG_1472	ATP-dependent Clp protease proteolytic subunit (EC 3.4.21.92) (Endopeptidase Clp)	0.0152812	0.0153105	0.0110539	0.0118681	0.00998325	0.0107383	0.0135383	0.0128709	0.010682	0.0146742	0.014862	0.012787	0.00750552	0.0067786	0.00678223
U5RSH3	CAETHG_1486	Methionine aminopeptidase (MAP) (MetAP) (EC 3.4.11.18) (Peptidase M)	0	0	0	0	0	0	0	0	0	0	0	0	0.0563963	0.152276	0.0384976
U5RSJ0	CAETHG_1508	Aminotransferase class IV	0.00825153	0.0079782	0.00457468	0.00626077	0.00676771	0.00447595	0.0133709	0.00750709	0.0128531	0.00964084	0.00777096	0.00484825	0.0116916	0.00859721	0.0123601
U5RSK8	CAETHG_1528	TGc domain-containing protein	0.00304596	0.00839966	0.00246125	0.00111552	0.00117658	0.000674111	0	0	0	0	0	0	0	0	0
U5RSS4	CAETHG_1552	Aspartyl/glutamyl-tRNA(Asn/Gln) amidotransferase subunit B (Asp/Glu-ADT subunit B) (EC 6.3.5.-)	0	0	0	0	0	0	0	0	0	0.625737	0.547316	0.223163	0	0	0
U5RSN4	CAETHG_1558	DNA ligase (EC 6.5.1.2) (Polydeoxyribonucleotide synthase [NAD(+)])	0	0	0	0.0245132	0.0392782	0.0187182	0	0	0	0	0	0	0	0	0
U5RWQ1	CAETHG_1570	GMP synthase [glutamine-hydrolyzing] (EC 6.3.5.2) (GMP synthetase) (Glutamine amidotransferase)	0.0228995	0.0321874	0.0142506	0.0222703	0.0275012	0.0176153	0.0203383	0.0180218	0.0153751	0.0314497	0.0336049	0.0278984	0.0384567	0.0286439	0.0355538
U5RW54	CAETHG_1571	Inosine-5'-monophosphate dehydrogenase (IMP dehydrogenase) (IMPD) (IMPDH) (EC 1.1.1.205)	0.0022007	0.00176177	0.00124109	0	0.00118332	0.000892132	0.00163735	0.00182148	0.00108289	0.000997815	0.00175395	0.00156973	0.00536594	0.00421902	0.00473818
U5RSU4	CAETHG_1572	Chaperonin GroEL (EC 5.6.1.7) (60 kDa chaperonin) (Chaperonin-60) (Cpn60)	0.0192383	0.0212093	0.0260126	0.00915144	0.00934918	0.00937694	0.00893307	0.00878421	0.00867834	0.0187277	0.0217587	0.0197825	0.0155616	0.0204504	0.0210735
U5RSQ1	CAETHG_1573	Co-chaperonin GroES (10 kDa chaperonin) (Chaperonin-10) (Cpn10)	0.0048709	0.00504277	0.00366743	0.00381477	0.00539948	0.00495297	0.00279142	0.00262891	0.0025259	0.00503906	0.00560996	0.0060789	0.0069605	0.00480853	0.00886688
U5RW58	CAETHG_1576	Hydrogenase, Fe-only (EC 1.12.7.2)	0.00471859	0.00615268	0.00272877	0.00470727	0.00696477	0	0	0	0	0.00774766	0.00405598	0.00557899	0.00519937	0	0.00453726
U5RSU8	CAETHG_1577	NADH dehydrogenase (Quinone) (EC 1.6.99.5)	0.00910986	0.00895951	0.00916996	0	0	0	0.0103966	0.010001	0.00955609	0	0	0	0.0124384	0.00773295	0.010228
U5RWR1	CAETHG_1580	Glutamate synthase (NADPH), homotetrameric (EC 1.4.1.13)	0.0014127	0.00109174	0.00165141	0.00621966	0.00413895	0.00415807	0.00107	0.000726871	0.000812726	0.00187893	0.00249212	0.00228854	0.00206823	0.00343487	0.00338664
U5RW73	CAETHG_1591	Carbon starvation protein CstA	0	0	0	0	0.00428649	0.0036746	0	0.00183056	0.00850432	0.0186622	0.0234871	0.0190037	0.0147314	0.0179901	0.016887
U5RSW3	CAETHG_1592	Peptidase M16C associated domain protein	0	0	0	0	0	0	0.000943928	0.0182466	0.00850205	0	0	0	0.000481373	0.00166206	0.00045464
U5RT85	CAETHG_1594	Pyruvate carboxylase (EC 6.4.1.1)	0.0152402	0.0169503	0.0136717	0.0198051	0.0211044	0.0177964	0.0134548	0.0133995	0.0108157	0.0187989	0.0224343	0.0205983	0.0189971	0.0246348	0.0218614
U5RSX1	CAETHG_1604	Zinc transporter	0.00128828	0.00343689	0.000221711	0.00350321	0.00213501	0.000989191	0.000189341	0	0.0020163	0.00176365	0.00268892	0.00108317	0.000625808	0.0025928	0.00292316
U5RWW1	CAETHG_1607	Glycine cleavage system H protein	0.0118603	0.01429	0.00797508	0.0096306	0.01143	0.0101536	0.00939836	0.00866275	0.00976691	0.0100652	0.0129921	0.0115098	0.0146191	0.0118596	0.0129447
U5RWA4	CAETHG_1608	CO-methylating acetyl-CoA synthase (EC 2.3.1.169)	0.0337031	0.0355764	0.0296214	0.024729	0.026463	0.0278121	0.0231663	0.0247185	0.0246256	0.0299743	0.034426	0.0303387	0.0381591	0.0317794	0.0356564
U5RSZ7	CAETHG_1609	Dihydropteroate synthase DHPS	0.0147509	0.0161055	0.0156117	0.013812	0.0138354	0.0148453	0.0130358	0.013765	0.00797027	0.0247263	0.0155193	0.0155988	0.0149143	0.0174365	0.0165619
U5RSW0	CAETHG_1610	CO dehydrogenase/acetyl-CoA synthase delta subunit, TIM barrel	0.0474871	0.0426766	0.0444818	0.0328747	0.0311419	0.0332217	0.0331502	0.0336813	0.0301685	0.0345003	0.0378794	0.0371245	0.0366645	0.0425697	0.0420201
U5RTB6	CAETHG_1611	CO dehydrogenase/acetyl-CoA synthase delta subunit, TIM barrel	0.0174035	0.0170738	0.0147304	0.0108104	0.0108909	0.0107657	0.0164777	0.0130269	0.0137876	0.0157827	0.019753	0.0182364	0.0179585	0.0218566	0.0171025
U5RWY0	CAETHG_1612	Cobyrinic acid ac-diamide synthase	0.170721	0.207382	0.0227227	0	0.0268721	0.00342518	0.0625753	0.0659696	0.0383498	0.0759735	0.125925	0.053268	0.175887	0.203758	0.171493
U5RWC1	CAETHG_1613	Dihydrolipoyl dehydrogenase (EC 1.8.1.4)	0.0636209	0.0557259	0.0496672	0.0385457	0.0374815	0.0386873	0.0438778	0.0397606	0.0423556	0.0495401	0.0560267	0.0524889	0.0591784	0.0573445	0.0609947
U5RT18	CAETHG_1614	Methylenetetrahydrofolate reductase (EC 1.5.1.20)	0.0219458	0.0225091	0.020391	0.0148121	0.0158357	0.0163294	0.0198715	0.0182432	0.0183684	0.0172944	0.0243637	0.0202577	0.0195114	0.0195665	0.0201573
U5RSX6	CAETHG_1615	Methylene-tetrahydrofolate reductase domain-containing protein	0.0101512	0.0142829	0.00704141	0.00641484	0.00728993	0.00514626	0.0106763	0.00996973	0.0110665	0.0112522	0.0104321	0.010854	0.0058167	0.00641381	0.00456573
U5RTD1	CAETHG_1616	Bifunctional protein FolD [Includes: Methylenetetrahydrofolate dehydrogenase (EC 1.5.1.5); Methenyltetrahydrofolate cyclohydrolase (EC 3.5.4.9)]	0.0743238	0.0799737	0.0729325	0.0645782	0.0609032	0.0729083	0.0656322	0.0633177	0.0615146	0.0499204	0.0543304	0.049432	0.0444467	0.0452411	0.0426085
U5RWY6	CAETHG_1617	Methenyltetrahydrofolate cyclohydrolase (EC 3.5.4.9)	0.0103959	0.0103184	0.00780898	0.00309745	0.00370942	0.00364196	0.0086492	0.00781716	0.00810465	0.0074027	0.0101125	0.00822331	0.0125136	0.0124007	0.0106361
U5RWC6	CAETHG_1618	Formate--tetrahydrofolate ligase (EC 6.3.4.3) (Formyltetrahydrofolate synthetase) (FHS) (FTHFS)	0.0478712	0.0437476	0.0366942	0.0324243	0.0306106	0.0321868	0.0241079	0.022764	0.0221279	0.0363147	0.0417662	0.0372541	0.0383168	0.0378222	0.0412233
U5RT22	CAETHG_1619	Cobyrinic acid ac-diamide synthase	0.0054382	0.00712786	0.00417598	0	0	0	0.00666027	0.00782071	0.00750057	0	0	0	0	0	0
U5RSY1	CAETHG_1620	Carbon-monoxide dehydrogenase (Acceptor) (EC 1.2.99.2)	0.715786	0.637063	0.624069	0.712751	0.526466	0.617659	0.88147	0.713929	0.560522	0.358144	0.421704	0.424609	0.320068	0.501591	0.43339
U5RTE2	CAETHG_1621	Carbon-monoxide dehydrogenase (Acceptor) (EC 1.2.99.2)	0.0312621	0.0314304	0.0253383	0.0203345	0.0219528	0.0220955	0.0137325	0.0148125	0.0160907	0.0227551	0.0263799	0.0250006	0.0285664	0.0263456	0.0272447
U5RT31	CAETHG_1629	Nitrite and sulfite reductase 4Fe-4S region	0.180668	0.211382	0.203817	0.246526	0.220332	0.232057	0.144822	0.190719	0.163169	0.247706	0.199963	0.157114	0.238372	0.232148	0.252591
U5RX00	CAETHG_1632	MOSC domain containing protein	0	0	0	0	0	0	0	0.00594827	0.0350364	0	0	0	0	0.0201141	0.0161944
U5RTI9	CAETHG_1686	Tryptophan--tRNA ligase (EC 6.1.1.2) (Tryptophanyl-tRNA synthetase) (TrpRS)	0.0270182	0.022169	0.161938	0.00567519	0	0.000767177	0	0	0	0	0	0	0.0237053	0.0128748	0.0114916
U5RT38	CAETHG_1690	Aspartokinase (EC 2.7.2.4)	0	0	0	0	0	0	0	0	0	0.0212144	0	0	0.00487939	0	0
U5RT88	CAETHG_1694	Proline--tRNA ligase (EC 6.1.1.15) (Prolyl-tRNA synthetase) (ProRS)	0.0162974	0.016558	0.00899912	0.0113432	0.0140196	0.0145839	0.00856379	0.0159826	0.010251	0	0	0	0.0103654	0.0188026	0.00159986
U5RWP1	CAETHG_1740	Acetolactate synthase (EC 2.2.1.6)	0	0	0	0	0	0	0	0.346109	0.0931308	0.170539	0	0.36099	0.0793195	0	0
U5RTD3	CAETHG_1756	Enolase (EC 4.2.1.11) (2-phospho-D-glycerate hydro-lyase) (2-phosphoglycerate dehydratase)	0.0189812	0.0232528	0.00556415	0.0166104	0.0207579	0.0163282	0	0	0	0	0	0	0	0	0
U5RTQ5	CAETHG_1758	Triosephosphate isomerase (TIM) (TPI) (EC 5.3.1.1) (Triose-phosphate isomerase)	0.0306276	0.0460985	0.0299459	0.0268159	0.0256069	0.0241126	0.0276972	0.0290096	0.0248783	0.0345502	0.0340526	0.0349345	0.0485078	0.0361025	0.0470645
U5RX94	CAETHG_1759	Phosphoglycerate kinase (EC 2.7.2.3)	0.00648444	0.00798603	0.00568308	0.00608196	0.00523232	0.00506814	0.000647635	0.00291661	0.00362868	0.00826386	0.00740529	0.00893752	0.00919057	0.00864499	0.00773583
U5RWQ9	CAETHG_1760	Glyceraldehyde-3-phosphate dehydrogenase (EC 1.2.1.-)	0.01395	0.0117239	0.0108004	0.010462	0.0104754	0.0109021	0.0116809	0.0113598	0.00957947	0.0123255	0.0140743	0.0120291	0.0168176	0.0131445	0.0141805
U5RTE9	CAETHG_1776	Cysteine synthase (EC 2.5.1.47)	0.0241834	0.025235	0.0199518	0.0153291	0.0168629	0.0167715	0.015257	0.0136135	0.0194348	0.0172177	0.0168339	0.0163428	0.017204	0.0192665	0.016789
U5RXB0	CAETHG_1779	Rubrerythrin	0.0232918	0.0245645	0.0189689	0.015134	0.0136566	0.0141326	0.0185366	0.0184272	0.0161554	0.0205568	0.0245703	0.0240112	0.0297304	0.0322306	0.0202591
U5RWU0	CAETHG_1795	3-isopropylmalate dehydrogenase (EC 1.1.1.85) (3-IPM-DH) (Beta-IPM dehydrogenase) (IMDH)	NF	NF	NF	NF	NF	NF	0.859379	0.936515	0.902392	NF	NF	NF	NF	NF	NF
U5RXD6	CAETHG_1804	Pyridoxal 5'-phosphate synthase subunit PdxS (PLP synthase subunit PdxS) (EC 4.3.3.6) (Pdx1)	0.0198573	0.0139267	0.0140317	0.0131418	0.0115279	0.0135527	0.0184644	0.0156085	0.0138569	0.0131884	0.016226	0.0134356	0.0146796	0.0135859	0.0155635
U5RWV0	CAETHG_1810	Probable transaldolase (EC 2.2.1.2)	0.0108286	0.0102837	0.00659777	0.007227	0.00847775	0.0071687	0.00240052	0.0021278	0.00197081	0.00898037	0.00738172	0.00789246	0.00911414	0.0101165	0.0088343
U5RTV6	CAETHG_1813	Alcohol dehydrogenase (EC 1.1.1.1)	0.00713045	0.00871266	0.00551218	0.00279853	0.00307469	0.00143657	0	0	0	0.00414788	0.0037553	0.00315257	0.000546756	0.00365689	0.00359955
U5RTI0	CAETHG_1816 CAETHG_3290	Microcompartments protein	0.0246594	0.0225526	0.0262873	0.0112323	0.0101942	0.0103754	0	0	0	0.0146234	0.0346306	0.02396	0.0242515	0.0186869	0.0267564
U5RTF0	CAETHG_1817	Microcompartments protein	0.0156352	0.0190546	0	0.00533186	0.00914429	0.00234	0	0	0	0.0143538	0.00847218	0.0103715	0.00965712	0.0113325	0.00799633
U5RTW1	CAETHG_1818	Phosphate propanoyltransferase (EC 2.3.1.222)	0.0412411	0.0353868	0.0408148	0.0441558	0.0355707	0.0316639	0.0274371	0.0229189	0.0233424	0.0263037	0.0316392	0.0276021	0.031757	0.0354507	0.0298631
U5RTI4	CAETHG_1821	Ethanolamine utilization EutQ family protein	0.017887	0.0228424	0.0188152	0.00486783	0.00653366	0.00211297	0.00504198	0.00471397	0.00459974	0.0132316	0.0142402	0.0148824	0.0228376	0.0208463	0.0206423
U5RTW4	CAETHG_1823	Respiratory-chain NADH dehydrogenase domain 51 kDa subunit	0	0	0	0	0	0	0	0	0	0	0	0	0.00238249	0.0005509	0.0020133
U5RXP0	CAETHG_1826 CAETHG_3282	Chaperone protein DnaK (Chaperone protein dnaK) (HSP70) (Heat shock 70 kDa protein) (Heat shock protein 70)	0.0210045	0.0279254	0.00963243	0	0	0	0	0	0	0.0306142	0.0288971	0.0247828	0.0347564	0.0278417	0.0339645
U5RXG3	CAETHG_1829	Choline trimethylamine-lyase (Choline TMA-lyase) (EC 4.3.99.4) (Choline utilization protein C)	0.00736095	0.00946444	0.00504009	0.00403989	0.00235579	0.00195065	0.00283018	0.00131778	0.00161757	0.00793279	0.00748434	0.00541091	0.0133396	0.00933769	0.00771605
U5RWW6	CAETHG_1830	Acetaldehyde dehydrogenase (Acetylating) (EC 1.2.1.10)	0.0039531	0.0010083	0.00202741	0	0	0	0	0	0	0	0	0	0.0011148	0.00496881	0.00399538
U5RTK2	CAETHG_1841	Alcohol dehydrogenase (EC 1.1.1.1)	0.0304442	0.024995	0.0187894	0.0181415	0.0174125	0.0165072	0.0114123	0.0119117	0.0125619	0.0185655	0.0186174	0.0175458	0.0164992	0.0172629	0.0197671
U5RU33	CAETHG_1903	Hydro-lyase, Fe-S type, tartrate/fumarate subfamily, alpha subunit (EC 4.2.1.2)	0	0	0	0.014473	0.0174247	0.0114407	0	0	0	0	0	0	0	0	0
U5RU43	CAETHG_1913	30S ribosomal protein S9	0	0	0	0.000762814	0.00282013	0	0.00404918	0.00818774	0.00200454	0.00204961	0	0.00123792	0.00136141	0.00331809	0.0021663
U5RXP5	CAETHG_1919	50S ribosomal protein L17	0	0	0	0	0	0	0	0	0	0	0	0	0.000749494	0	0
U5RU54	CAETHG_1923	30S ribosomal protein S13	0.000301512	0.0025459	0.00249032	0	0.00211051	0.00185893	0.00063444	0.00140454	0.005197	0.00399352	0.00209278	0.00220978	0.00464277	0.00305828	0.00586278
U5RU58	CAETHG_1928	50S ribosomal protein L15	0.00243532	0.00290097	0.00221286	0	0	0	0	0	0	0	0	0	0	0	0
U5RTU2	CAETHG_1931	50S ribosomal protein L18	0.00886128	0.0115077	0.00846408	0.00981068	0.00835959	0.00799622	0	0	0	0.00959785	0.00709261	0.00562099	0	0	0
U5RX62	CAETHG_1935	50S ribosomal protein L5	0	0	0	0	0	0	0	0	0	0.000228644	0.000412406	0.000337549	0.000693237	0.000537406	0.000833223
U5RXR1	CAETHG_1939	50S ribosomal protein L29	0	0	0	0	0	0	0.00760498	0.00642327	0.00301515	0.00834369	0.0103896	0.00739875	0.0090942	0.00752582	0.0076289
U5RTV3	CAETHG_1941	30S ribosomal protein S3	0.00174109	0.00475598	0	0.00330521	0.00384542	0.00396046	0.00214474	0.00214671	0.00327962	0.00165867	0.00189199	0.00438452	0.0010425	0.00461054	0.00479082
U5RU73	CAETHG_1943	30S ribosomal protein S19	0	0	0	0	0	0	0	0	0	0.0413713	0	0.000897787	0	0	0
U5RTV7	CAETHG_1946	50S ribosomal protein L4	0	0	0	0	0	0	0.0810025	0.0311077	0.0115085	0	0	0	0	0	0
U5RTS8	CAETHG_1947	50S ribosomal protein L3	0.0107776	0.00884912	0.00911641	0.0119184	0.0101846	0.0104685	0	0	0	0.00237239	0.0026834	0	0	0	0
U5RU77	CAETHG_1948	30S ribosomal protein S10	0.00151323	0.00142509	0.00117701	0.00129226	0.0016665	0.00116131	0.00243096	0.00245014	0.00169867	0	0	0	0.00108319	0.00177266	0.00165075
U5RU93	CAETHG_1949 CAETHG_1963	Elongation factor Tu (EF-Tu)	0.00171238	0.00182693	0.00113586	0.00165859	0.00168445	0.00151522	0.00322588	0.00293652	0.00256124	0.00180897	0.00225575	0.00252438	0.00272314	0.00340238	0.00283969
U5RX73	CAETHG_1950	Elongation factor G (EF-G)	0.00940931	0.0114124	0.0108948	0.00604061	0.00375833	0.00551909	0.00829663	0.0073324	0.00729492	0.0142193	0.0100843	0.00599669	0.00799662	0.00561691	0.00980265
U5RTW2	CAETHG_1951	30S ribosomal protein S7	0	0	0	0	0	0	0.000496539	0.00108324	0.00281092	0	0	0	0	0	0
U5RXS4	CAETHG_1954	DNA-directed RNA polymerase subunit beta' (RNAP subunit beta') (EC 2.7.7.6) (RNA polymerase subunit beta') (Transcriptase subunit beta')	0.000653022	0.000813137	0.000240277	0.00457188	0.00469153	0.00464348	0.00635537	0.0058194	0.00513276	0.00681304	0.00769544	0.00622131	0.00715344	0.00732021	0.00605533
U5RX76	CAETHG_1955	DNA-directed RNA polymerase subunit beta (RNAP subunit beta) (EC 2.7.7.6) (RNA polymerase subunit beta) (Transcriptase subunit beta)	0.00114258	0.000629723	0.00135137	0	0	0	0	0	0	0	0	0	0.000787709	0.000694595	0.000763674
U5RTW7	CAETHG_1956	50S ribosomal protein L7/L12	0.119391	0.127041	0.158656	0.138314	0.0963867	0.10773	0.0177025	0.0157076	0.0115546	0.00729495	0.00525012	0.00725089	0.0133105	0.0140352	0.00811929
U5RX80	CAETHG_1960	Transcription termination/antitermination protein NusG	0	0	0	0.026376	0	0	0	0	0	0	0	0	0	0	0
U5RXU4	CAETHG_1974	ATPase AAA-2 domain protein	0	0	0	0	0	0	0.000285934	0	0.00015734	0	0	0	0	0	0
U5RTW6	CAETHG_1982	Lysine--tRNA ligase (EC 6.1.1.6) (Lysyl-tRNA synthetase) (LysRS)	0.00443009	0.00495318	0.00363521	0.00469284	0.00410628	0.00401655	0.004601	0.00424937	0.00438326	0.00553785	0.00674061	0.00497953	0.00593324	0.00550018	0.00492946
U5RTX1	CAETHG_1987	ATP-dependent zinc metalloprotease FtsH (EC 3.4.24.-)	0	0	0	0	0	0	0	0	0	0	0.00314926	0	0	0	0
U5RU07	CAETHG_1996	Histone family protein DNA-binding protein	0.00145231	0.00147561	0.00241648	0.00244939	0.00174468	0.00208419	0.000251768	0	0	0.000251512	0.000217125	0	0.00301485	0.000260895	0.00291857
U5RU17	CAETHG_2006	Ribose-phosphate pyrophosphokinase (RPPK) (EC 2.7.6.1) (5-phospho-D-ribosyl alpha-1-diphosphate) (Phosphoribosyl diphosphate synthase) (Phosphoribosyl pyrophosphate synthase) (P-Rib-PP synthase) (PRPP synthase) (PRPPase)	0.0348608	0.0150696	0.0307187	0.025946	0.0274409	0.0288405	0.00826461	0.0076874	0.00801478	0.00426347	0.00501271	0.00408888	0.00817042	0.00692321	0.00656871
U5RTZ1	CAETHG_2007	Bifunctional protein GlmU [Includes: UDP-N-acetylglucosamine pyrophosphorylase (EC 2.7.7.23) (N-acetylglucosamine-1-phosphate uridyltransferase); Glucosamine-1-phosphate N-acetyltransferase (EC 2.3.1.157)]	0.0253895	0.0278829	0.0184728	0.0306488	0.0262917	0.0241997	0	0	0	0.0251762	0.030478	0.028198	0.033394	0.0270908	0.0282607
U5RUD0	CAETHG_2008	Putative septation protein SpoVG	0.00254786	0.000971613	0.0105705	0.00544486	0.00265723	0.00980858	0.0491006	0.0303032	0.031387	0.00328108	0.0128776	0.00667893	0.0157235	0.00514313	0.00701324
U5RY03	CAETHG_2024	Glutamine synthetase catalytic region	0.00759619	0.00625379	0.00662188	0.00845431	0.00961905	0.0071474	0.00965851	0.00913898	0.00559443	0.0156125	0.0177414	0.00952294	0.0108448	0.00898083	0.0100376
U5RU08	CAETHG_2027	UDP-N-acetylglucosamine 1-carboxyvinyltransferase (EC 2.5.1.7) (Enoylpyruvate transferase) (UDP-N-acetylglucosamine enolpyruvyl transferase) (EPT)	0	0	0	0.0203881	0.0300734	0.025386	0	0	0	0	0	0	0	0	0
U5RUF1	CAETHG_2033	Asparagine--tRNA ligase (EC 6.1.1.22) (Asparaginyl-tRNA synthetase) (AsnRS)	0.00974918	0.00776552	0.00620472	0.00802819	0.00617493	0.00722856	0.000981927	0.000954834	0	0.014914	0.0134018	0.0120018	0.0146265	0.01386	0.0140383
U5RXG2	CAETHG_2040	Acetyl-coenzyme A carboxylase carboxyl transferase subunit alpha (ACCase subunit alpha) (Acetyl-CoA carboxylase carboxyltransferase subunit alpha) (EC 2.1.3.15)	0.0610853	0.0649472	0.0644071	0.0599526	0.0695972	0.0629086	0.0131571	0.0180295	0	0	0	0	0	0	0
U5RXG7	CAETHG_2045	3-oxoacyl-[acyl-carrier-protein] synthase 2 (EC 2.3.1.179)	0	0	0	0	0.0177937	0.013365	0	0	0.0343972	0	0.0265647	0.0207852	0.00451878	0.0201521	0.017484
U5RU59	CAETHG_2046	3-oxoacyl-[acyl-carrier-protein] reductase (EC 1.1.1.100)	0.0287495	0	0	0	0	0	0	0	0	0	0	0	0	0	0
U5RXH4	CAETHG_2050	Beta-ketoacyl-[acyl-carrier-protein] synthase III (Beta-ketoacyl-ACP synthase III) (KAS III) (EC 2.3.1.180) (3-oxoacyl-[acyl-carrier-protein] synthase 3) (3-oxoacyl-[acyl-carrier-protein] synthase III)	0	0	0	0	0	0	0	0	0	0	0	0	0.0938797	0.0511158	0.0739217
U5RUH7	CAETHG_2058	Acyl-ACP thioesterase	0.0409021	0	0.0295364	0.893697	0.881211	0.897717	0	0	0	0.00703868	0.0191682	0.0307178	0	0	0
U5RY43	CAETHG_2059	Adenylosuccinate synthetase (AMPSase) (AdSS) (EC 6.3.4.4) (IMP--aspartate ligase)	0.00215371	0.00107184	0.000653396	0	0	0	0.002555	0.00312751	0.00238029	0	0	0	0.000205087	0.00166171	0.00213939
U5RUI2	CAETHG_2063	(FeFe)-hydrogenase H-cluster maturation GTPase HydF	0.014269	0.0146886	0.0094985	0.0156766	0.00836451	0.00978888	0	0	0	0.0122435	0.017389	0.0142634	0.0224566	0.00826972	0.0175747
U5RY61	CAETHG_2074	Putative agmatine deiminase (EC 3.5.3.12) (Agmatine iminohydrolase)	0.00396889	0.00172133	0.00325892	0	0	0	0	0	0	0	0	0	0	0	0
U5RU85	CAETHG_2106	DUF951 domain-containing protein	0	0	0	0	0.0482481	0.012689	0	0	0	1	1	1	0	0	0
U5RUH0	CAETHG_2130	DNA gyrase subunit A (EC 5.6.2.2)	0.0165539	0.0191519	0.0180007	0	0	0	0	0	0	0	0	0	0	0	0
U5RXU3	CAETHG_2136	DUF1667 domain-containing protein	NF	0	0	0	0	0	0	0	0	0.093524	0	0.0308228	0	0	0
U5RUH5	CAETHG_2137	Serine--tRNA ligase (EC 6.1.1.11) (Seryl-tRNA synthetase) (SerRS) (Seryl-tRNA(Ser/Sec) synthetase)	0.0201437	0.0175601	0.0142815	0.0188861	0.0127369	0.00882923	0.0131302	0.0110563	0.0100231	0.0182781	0.0222527	0.00906911	0.0216424	0.0229029	0.024014
U5RXY7	CAETHG_2186	2-hydroxy-3-oxopropionate reductase (EC 1.1.1.60)	0	0	0	0	0	0	0	0	0	0	0	0	0.0112495	0.0187385	0
U5RXZ9	CAETHG_2201	Recombination protein RecR	0	0	0	0.758462	0.757346	0.726267	0	0	0	0	0	0	NF	NF	NF
U5RYK5	CAETHG_2210	Alanine--glyoxylate transaminase (EC 2.6.1.44)	0.0159361	0.0182177	0.0140559	0.0144869	0.0170785	0.0170868	0.0169707	0.0156634	0.0156699	0.0205398	0.022371	0.0194822	0.022734	0.0204368	0.0198558
U5RY08	CAETHG_2211	Phosphoglycerate dehydrogenase (EC 1.1.1.95)	0	0	0	0.000901528	0	0.000191247	0	0	0	0	0	0	0	0	0
U5RUN9	CAETHG_2212	Putative conserved protein UCP033563	0	0	0	0.00115784	0.0041974	0.00422156	0.00163363	0.0010869	0.00467873	0	0	0	0	0	0
U5RUK5	CAETHG_2215	Metal-dependent phosphohydrolase HD sub domain-containing protein	NF	NF	NF	0.662006	0.418634	0.550211	NF	NF	NF	NF	1	1	NF	0	0
U5RV11	CAETHG_2221	Cellulase (EC 3.2.1.4)	0	0	0	0	0	0	0	0	0	0.0911748	0.0315541	0.0844342	0.0930056	0.129888	0.176209
U5RYL3	CAETHG_2222	Cellulase (EC 3.2.1.4)	0	0	0	0.0115125	0.00450143	0.00473282	0	0	0	0	0	0	0	0	0
U5RUP8	CAETHG_2224	Serine--pyruvate transaminase (EC 2.6.1.51)	0	0.00112131	0.00681971	0	0	0	0	0	0	0	0	0	0.0029611	0.0061475	0.000801434
U5RY22	CAETHG_2228	L-arabinose isomerase (EC 5.3.1.4)	0	0	0	0	0	0	0	0	0	7.77907e-05	8.66639e-05	0	0	0	0
U5RUR0	CAETHG_2239	NAD-dependent protein deacetylase (EC 2.3.1.286) (Regulatory protein SIR2 homolog)	0	0	0	0	0	0	0	0	0	0.00890969	0.00497088	0.0065888	0	0	0
U5RUS5	CAETHG_2259	DUF1292 domain-containing protein	0.0419205	0	0	0	0	0	0.0539448	0.0521745	0.036728	0.0508469	0.0555949	0.0277285	0	0	0
U5RUP7	CAETHG_2260	Phage shock protein A, PspA	0	0	0	0	0	0	0	0	0	0.00538285	0.00634151	0.00359876	0.0023954	0.0014642	0.00185651
U5RUQ8	CAETHG_2275	Methionine--tRNA ligase (EC 6.1.1.10) (Methionyl-tRNA synthetase) (MetRS)	0.038947	0.0296463	0.0270892	0.035523	0.0210637	0.0241505	0.0385816	0.0313286	0.0204871	0	0	0	0	0	0
U5RUU8	CAETHG_2284	Iron-sulfur cluster carrier protein	0	0	0	0.00833855	0.00635904	0.00862365	0	0	0	0	0	0	0	0	0
U5RYR7	CAETHG_2292	Isoleucine--tRNA ligase (EC 6.1.1.5) (Isoleucyl-tRNA synthetase) (IleRS)	0	0	0	0	0.00220342	0.00109621	0	0	0	0	0.00544454	0.00509602	0.00990305	0.00840724	0.0106462
U5RY81	CAETHG_2293	Transcriptional regulator, LacI family	0	0	0	0.0125994	0.00830627	0.00838545	0	0	0	0	0	0	0	0	0
U5RUS8	CAETHG_2300	Radical SAM domain protein	0	0	0	0.0034547	0	0.010288	0.00871037	0.000638431	0.00149549	0	0	0	0	0	0
U5RVA4	CAETHG_2316	4-diphosphocytidyl-2-C-methyl-D-erythritol kinase (CMK) (EC 2.7.1.148) (4-(cytidine-5'-diphospho)-2-C-methyl-D-erythritol kinase)	0	0	0	0	0	0	0	0	0	0.0193537	0.0159444	0.0154363	0	0	0
U5RYW1	CAETHG_2337	Uracil phosphoribosyltransferase (EC 2.4.2.9) (UMP pyrophosphorylase) (UPRTase)	0.0117782	0.0136564	0.0115463	0.00783181	0.00683355	0.00625066	0.0028271	0	0.00329413	0	0	0	0.00574096	0.00479692	0.00603353
U5RUW8	CAETHG_2345	ATP synthase subunit b (ATP synthase F(0) sector subunit b) (ATPase subunit I) (F-type ATPase subunit b) (F-ATPase subunit b)	0.0154473	0.0130983	0.0140846	0.00641751	0.00477721	0.00569181	0.0184214	0.0173386	0.0170352	0.0104232	0.0171854	0.0120332	0.0109312	0.00825741	0.00900745
U5RVD6	CAETHG_2346	ATP synthase subunit delta (ATP synthase F(1) sector subunit delta) (F-type ATPase subunit delta) (F-ATPase subunit delta)	0.0143477	0.00361681	0.0156462	0.0033108	0.00236381	0.00563711	0.0106112	0.00751821	0.00925138	0.00157598	0.00263642	0.00303869	0.0212185	0.0180478	0.0257107
U5RYX1	CAETHG_2347	ATP synthase subunit alpha (EC 7.1.2.2) (ATP synthase F1 sector subunit alpha) (F-ATPase subunit alpha)	0.00466185	0.00460917	0.00502768	0.00384866	0.00318159	0.00444759	0.00609256	0.00400151	0.00440587	0.00351881	0.00375322	0.00308416	0.00371623	0.00395234	0.00337937
U5RYC5	CAETHG_2348	ATP synthase gamma chain (ATP synthase F1 sector gamma subunit) (F-ATPase gamma subunit)	0.00707771	0.00885997	0.00603777	0	0	0	0.00554636	0.0084063	0.00876956	0.010006	0.0103443	0.0102959	0.00968615	0.0129452	0.00382506
U5RV03	CAETHG_2349	ATP synthase subunit beta (EC 7.1.2.2) (ATP synthase F1 sector subunit beta) (F-ATPase subunit beta)	0.010699	0.0105858	0.00726598	0.00783697	0.00825643	0.00799686	0.00872459	0.007792	0.00925322	0.010012	0.00983475	0.00882099	0.00999981	0.00762169	0.00923895
U5RVE3	CAETHG_2356	Cell shape-determining protein MreB	0	0	0	0	0	0	0	0	0	0.00144789	0.00321689	0.00186175	0.00486202	0.0109263	0.00711449
U5RYD5	CAETHG_2358	S-adenosylmethionine synthase (AdoMet synthase) (EC 2.5.1.6) (MAT) (Methionine adenosyltransferase)	0.00107414	0.00442383	0.00251967	0.00299623	0.00516328	0.00442047	0.00658679	0.00599955	0.0087274	0.0024063	0.00240979	0.000869123	0.00279411	0.00237794	0.00268682
U5RYZ2	CAETHG_2367	Glutamate dehydrogenase	0.0162828	0.0144854	0.0159874	0.00293714	0.000679382	0	0	0	0	0.494942	0.497177	0.487772	0	0	0
U5RZ02	CAETHG_2377	Leucine--tRNA ligase (EC 6.1.1.4) (Leucyl-tRNA synthetase) (LeuRS)	0	0	0	0.00397727	0	0.00221829	0.00239809	0.000905983	0	0	0	0	0	0	0
U5RZ09	CAETHG_2382	Fructose-1,6-bisphosphate aldolase, class II (EC 4.1.2.13)	0.0165465	0.0221497	0.0162713	0.0217187	0.0181596	0.0190411	0.00951654	0.0105249	0.0120574	0.0122923	0.0191527	0.0148513	0.0176571	0.0179071	0.0165303
U5RZ12	CAETHG_2387	1-(5-phosphoribosyl)-5-amino-4-imidazole-carboxylate (AIR) carboxylase	0.0188323	0.037656	0.0103839	0.0166001	0.0290716	0.0175376	0.00975021	0.00832372	0.0188169	0.0760389	0.0706762	0.0644238	0.0663842	0.0776373	0.0783477
U5RV44	CAETHG_2389	Quinolinate phosphoribosyl transferase	0	0	0	0	0	0	0	0	0	0.0134633	0.0165356	0.0118348	0.00845846	0.00961092	0.00668656
U5RVH2	CAETHG_2391	2-oxopent-4-enoate hydratase (EC 4.2.1.80)	0.0381072	0.0399233	0.0339811	0.0152093	0.0142164	0.0158261	0.0331581	0.0301591	0.0285391	0.0466513	0.0500664	0.0436863	0.041174	0.0354161	0.0341157
U5RZ17	CAETHG_2392	4Fe-4S ferredoxin iron-sulfur binding domain-containing protein	0.0148591	0.0171634	0.0165058	0.013349	0.0152686	0.0165015	0.0138033	0.00801292	0.0106102	0.0223532	0.0244056	0.0192723	0.0261961	0.0247822	0.0240856
U5RYG8	CAETHG_2393	DUF362 domain-containing protein	0.00989052	0.0134463	0.00748427	0.00513908	0.00467094	0.00555081	0.00412543	0.00399411	0.00302404	0.0111754	0.0117948	0.0100958	0.01075	0.0114156	0.00700897
U5RYH4	CAETHG_2398	Dihydrodipicolinate synthase (EC 4.3.3.7)	0.0462066	0.0759377	0	0.00349817	0.00172234	0.000346495	0	0	0	0	0	0	0	0	0
U5RV36	CAETHG_2420	Transketolase (EC 2.2.1.1)	0.00369615	0.00582502	0.00803172	0	0	0	0	0	0	0	0	0	0.00478079	0.00989841	0.00786428
U5RVJ9	CAETHG_2421	1-deoxy-D-xylulose-5-phosphate synthase (EC 2.2.1.7)	0.0747839	0.0737606	0.0697137	0.0722802	0.0667307	0.0651302	0.0735475	0.0772639	0.0702611	0.0650615	0.0707715	0.0627278	0.092281	0.0825532	0.0800753
U5RZ70	CAETHG_2457	Methyl-accepting chemotaxis sensory transducer	0.00123608	0.000967672	0.00028194	0	0.00107133	0	0.0257678	0.035416	0.0406648	0	0	0	0	0	0
U5RV87	CAETHG_2472	Acriflavin resistance protein	0	0	0	0	0	0	0	0	0	0.236281	0.111429	0.18205	0	0	0
U5RVR9	CAETHG_2498	4-hydroxy-tetrahydrodipicolinate synthase (HTPA synthase) (EC 4.3.3.7)	0	0	NF	0	NF	NF	NF	NF	NF	0	0	0	0.010803	0.0127305	0.0124895
U5RVS5	CAETHG_2508	Carbamoyl-phosphate synthase (Glutamine-hydrolyzing) (EC 6.3.5.5)	0	0	0	0	0	0	0.00136316	0.00250667	0	0	0	0	0	0	0
U5RZD3	CAETHG_2519	PMT_2 domain-containing protein	NF	NF	NF	NF	NF	NF	NF	NF	NF	NF	NF	NF	1	1	1
U5RVH1	CAETHG_2521	Glutamate-1-semialdehyde 2,1-aminomutase (GSA) (EC 5.4.3.8) (Glutamate-1-semialdehyde aminotransferase) (GSA-AT)	0.0155227	0.0203267	0.0126337	0.129083	0.114584	0.115957	0.0252785	0.0203417	0.0216473	0.0264782	0.0273415	0.0249096	0.0225612	0.0199939	0.019693
U5RYU6	CAETHG_2530	ABC transporter related protein	NF	NF	NF	NF	NF	NF	0.861779	0.629941	0.689514	0	0	0	1	1	1
U5RVF1	CAETHG_2537	Aminotransferase (EC 2.6.1.-)	0.00131277	0.000786228	0	0.000961043	0.00102897	0.00244562	0.00162937	0.00124194	0.00313291	0.00601361	0.00481321	0.00127938	0	0	0
U5RVG8	CAETHG_2557	Cell wall binding repeat 2-containing protein	0.000697568	0.000450588	0.000580809	0.000671973	0.000926197	0.00077851	0.00043167	0.000428994	0.000481296	8.05641e-05	0.000339616	0.000315172	0.000370192	0.000331246	0.000318663
U5RVZ2	CAETHG_2573	FeMo cofactor biosynthesis protein NifB (Nitrogenase cofactor maturase NifB) (Radical SAM assemblase NifB)	1	1	1	1	1	1	1	1	1	NF	NF	NF	1	1	1
U5RZN7	CAETHG_2609	Glutamine--scyllo-inositol transaminase (EC 2.6.1.50)	0	0	0	0	0	0	0	0	0	0.01541	0.0121094	0.0149563	0.0721394	0.0224158	0.0265894
U5RZF9	CAETHG_2692	Efflux transporter, RND family, MFP subunit	0.0218958	0.0261866	0.0255291	0.00735756	0.00797676	0.00917482	0.0364984	0.0290194	0.0352055	0.00564778	0.0161242	0	0	0	0
U5RWF2	CAETHG_2695	Pur_ac_phosph_N domain-containing protein	1	1	1	NF	NF	NF	NF	NF	NF	NF	NF	NF	NF	NF	NF
U5RW30	CAETHG_2698	Gamma-glutamyl phosphate reductase (GPR) (EC 1.2.1.41) (Glutamate-5-semialdehyde dehydrogenase) (Glutamyl-gamma-semialdehyde dehydrogenase) (GSA dehydrogenase)	0.0181913	0.0191402	0.0147083	0.0168921	0.01567	0.0141913	0.014419	0.013702	0.012952	0.0175808	0.0187126	0.0171837	0.0222248	0.0191293	0.0187047
U5RZI2	CAETHG_2717	Chaperone protein ClpB	0.00665666	0.0100996	0.0116152	0.00668678	0.00676224	0.00476921	0.00774687	0.00577867	0.00544146	0.00810661	0.00918331	0.0078939	0.0144052	0.0140851	0.0103774
U5S013	CAETHG_2721	Phosphoenolpyruvate carboxykinase (ATP) (PCK) (PEP carboxykinase) (PEPCK) (EC 4.1.1.49)	0.0249897	0.0289977	0.0240751	0.0153932	0.0148441	0.0162968	0.010137	0.00958886	0.00708447	0.0194059	0.0177084	0.0170326	0.0164372	0.0103515	0.0181728
U5RW10	CAETHG_2729	Dihydropteroate synthase (DHPS) (EC 2.5.1.15) (Dihydropteroate pyrophosphorylase)	0.0281204	0.0339005	0.022782	0.0248316	0.0261231	0.024332	0.0299389	0.0248715	0.019192	0.0310452	0.0350061	0.0326501	0.0452129	0.030711	0.0274824
U5RWI5	CAETHG_2730	GTP cyclohydrolase 1 (EC 3.5.4.16) (GTP cyclohydrolase I) (GTP-CH-I)	0.0402922	0.0353251	0.0435589	0.0377874	0.0386607	0.0393468	0.0475603	0.0405543	0.0412989	0.0372829	0.0419215	0.0382388	0	0	0
U5RZL3	CAETHG_2752	Aconitate hydratase A (EC 4.2.1.3) (Iron-responsive protein-like) (RNA-binding protein)	0.0144962	0.0125288	0.00775949	0	0	0	0.0010875	0	0.000755447	0.00327791	0.00131518	0.00398415	0	0	0
U5RW74	CAETHG_2753	Isocitrate dehydrogenase (NAD(+)) (EC 1.1.1.41)	0	0	0	0	0	0	0	0	0	0	0	0	0.000689451	0.000817764	0.00047593
U5RZM1	CAETHG_2762	Argininosuccinate lyase (ASAL) (EC 4.3.2.1) (Arginosuccinase)	0.0118975	0.0129511	0.0102376	0.020778	0.0214159	0.021252	0.0273728	0.0232276	0.0220163	0.0242197	0.0272288	0.0285861	0.0364341	0.0332028	0.0327281
U5RW51	CAETHG_2774	Glycosyl transferase group 1	0	0	0	0	0	0	0	0	0	0.0508548	0.059671	0.0402279	0	0	0
U5RW59	CAETHG_2784	Band 7 protein	0.0069455	0.0112744	0.00695973	0.00421321	0.00762675	0	0.00782598	0.0072566	0.0060437	0.0181004	0.0188174	0.0145198	0.0203871	0.0161507	0.0201418
U5RWP5	CAETHG_2790	Formate dehydrogenase, alpha subunit (EC 1.7.99.4)	0.0297057	0.0283386	0.020616	0.0138472	0.013489	0.0303094	0.0245417	0.022141	0.01158	0.045578	0.0371692	0.0331359	0.0321592	0.0319766	0.0255446
S5ZJ59	CAETHG_2794	Electron bifurcating FeFe-hydrogenase dependent on TPN subunit C (NADH-quinone oxidoreductase, E subunit (EC 1.6.99.5))	0.00567583	0.00249003	0.00367066	0.00546917	0.000783182	0	0.00367261	0.00251828	0.00248979	0.00249153	0	0.0027346	0.00415179	0.000943684	0.00149643
S5YUD3	CAETHG_2795	Electron bifurcating FeFe-hydrogenase dependent on TPN subunit B (NADH dehydrogenase (Quinone) (EC 1.6.99.5))	0.012925	0.0116442	0.00991511	0.00615814	0.00661179	0.00790847	0.00784476	0.00939127	0.00690003	0.00929298	0.0120449	0.0165678	0.00606181	0.00755479	0.00749591		red proteins indicate that they have peptides that mapped to two different proteins
S5Z7X0	CAETHG_2796	4Fe-4S ferredoxin, iron-sulpur binding domain-containing protein (Electron bifurcating FeFe-hydrogenase dependent on TPN subunit D)	0.0218255	0.0169997	0.0199357	0.0148316	0.0100533	0.00542957	0.0155178	0.0109194	0.0086722	0.0111136	0.0107304	0.0038342	0.0110342	0.0114297	0.00623299
S5ZZ51	CAETHG_2797	4Fe-4S ferredoxin, iron-sulpur binding domain-containing protein (Electron bifurcating FeFe-hydrogenase dependent on TPN subunit E1)	0.0706364	0.0947176	0.0544235	0.0736261	0.0996989	0.069043	0.102863	0.0884197	0.127318	0.1351	0.191134	0.186671	0.188234	0.180338	0.185363
U5RWA6	CAETHG_2798	Hydrogenase, Fe-only (EC 1.12.7.2)	0.0284471	0.0303899	0.0204571	0.019513	0.0156952	0.0158147	0.0198011	0.0164332	0.0168364	0.0249448	0.0272532	0.0273923	0.0257874	0.0263592	0.0259259
U5RW84	CAETHG_2814	Cell shape-determining protein MreB	0.00072041	0.000977914	0.000864763	0.000813164	0.000771284	0.000800896	0	0	0	0	0	0	0	0	0
U5RWD3	CAETHG_2828	50S ribosomal protein L21	0	0	0	0	0	0	0.0128334	0.0116985	0.00980435	0	0	0	0	0	0
U5RWE8	CAETHG_2843	Dihydropteroate synthase DHPS	0.0517295	0.015912	0.0020905	0.0427277	0.0420706	0.035899	0.014598	0.00980395	0.0352753	0.0234764	0.0514452	0.045011	0.112676	0.068945	0.0672033
U5RWV1	CAETHG_2850	Uroporphyrinogen decarboxylase (URO-D)	0.00217438	0.00222295	0.00192157	0.00211836	0.0018967	0.00197307	0	0	0	0.00184809	0.00301775	0.00247111	0	0	0
U5RWE9	CAETHG_2891	Chaperone protein DnaK (HSP70) (Heat shock 70 kDa protein) (Heat shock protein 70)	0.0162982	0.017271	0.0148889	0.0126118	0.0140969	0.0135948	0.0105749	0.0110195	0.0108141	0.0128488	0.0143142	0.0138661	0.0150011	0.0144793	0.0159238
U5RWZ0	CAETHG_2897	Histidine triad (HIT) protein	0.0249786	0.0322217	0.0137887	0	0.0121613	0.00946061	0	0.00180916	0.0116139	0.0241998	0.0291298	0.0282631	0.0412846	0.023338	0.0326488
U5RZZ4	CAETHG_2909	Pyruvate, phosphate dikinase (EC 2.7.9.1)	0.0137347	0.0133074	0.0103175	0.00948519	0.00849478	0.00800235	0.0142643	0.0128876	0.0121245	0.0123352	0.0160085	0.012093	0.0150961	0.0136619	0.0159545
U5S026	CAETHG_2949	Phosphoribosylaminoimidazole-succinocarboxamide synthase (EC 6.3.2.6) (SAICAR synthetase)	0.0147671	0.00392801	0.00850583	0	0	0	0	0	0	0	0	0	0	0	0
U5RWL1	CAETHG_2951	Phosphoribosylformylglycinamidine cyclo-ligase (EC 6.3.3.1) (AIR synthase) (AIRS) (Phosphoribosyl-aminoimidazole synthetase)	0	0	0	0	0	0	0	0	0	0	0	0	0.0151508	0.00812798	0.01173
U5S0L9	CAETHG_2953	Bifunctional purine biosynthesis protein PurH [Includes: Phosphoribosylaminoimidazolecarboxamide formyltransferase (EC 2.1.2.3) (AICAR transformylase); IMP cyclohydrolase (EC 3.5.4.10) (ATIC) (IMP synthase) (Inosinicase)]	0	0.00720045	0	0.00203392	0.00474059	0.00447542	0.000830472	0.00424223	0.00553524	0.00652309	0.00808659	0.00923956	0.00931943	0.00835921	0.00866422
U5RWS4	CAETHG_2970	RDD domain containing protein	0.0964823	0.108056	0.0882246	0.0954643	0.0923981	0.0710378	0.100673	0.141628	0.118965	0.0847141	0.0745281	0.0724934	0.0689677	0.107163	0.0937815
U5RX75	CAETHG_2994	Formylmethanofuran dehydrogenase subunit E region	0.267027	0.0214023	0.929803	0	0	0	0	0	0	0	0	0	0	0	0
U5RWU9	CAETHG_3002	3-isopropylmalate dehydrogenase (EC 1.1.1.85) (3-IPM-DH) (Beta-IPM dehydrogenase) (IMDH)	0	0	0	0	0	0	0	0	0	0	0	0	0.00367194	0.00742841	0.00542091
U5RWR3	CAETHG_3003	Ferredoxin--NAD(+) reductase (EC 1.18.1.3)	0.0252173	0.0217841	0.0245432	0.0130187	0.016861	0.0161967	0.0192574	0.0184098	0.0195696	0.0179977	0.0209039	0.019275	0.0198206	0.0198691	0.0203707
U5RX82	CAETHG_3004	4Fe-4S ferredoxin, iron-sulpur binding domain-containing protein	0.214314	0.236746	0.186954	0.1894	0.190745	0.179692	0.209525	0.20067	0.183268	0.225036	0.249817	0.230343	0.225877	0.232902	0.244335
U5S0R8	CAETHG_3005	Carbon monoxide dehydrogenase (EC 1.2.7.4)	0.0369404	0.0287687	0.0290814	0.023607	0.0241749	0.023057	0.0227614	0.0236956	0.021871	0.0156301	0.0192713	0.0190398	0.0190766	0.0217067	0.0218003
U5S0S8	CAETHG_3015	lipoate--protein ligase (EC 6.3.1.20)	1	1	1	1	1	1	NF	NF	NF	NF	NF	NF	1	1	NF
U5S086	CAETHG_3016	DJ-1 family protein	0.104939	0.123294	0.0747962	0.12006	0.0996981	0.100258	0.0886044	0.0657072	0.0667064	0.113154	0.135767	0.158575	0	0.128476	0
U5RXA5	CAETHG_3029	Pyruvate ferredoxin/flavodoxin oxidoreductase (EC 1.2.1.51)	0.015011	0.00926966	0.0131075	0.0115912	0.0110872	0.0130461	0.00875622	0.00953085	0.00775035	0.00571008	0.00813592	0.00800326	0.00654759	0.0062334	0.00570868
U5RWX7	CAETHG_3032	Aminotransferase class IV	0.00968813	0.0114122	0.0081512	0.00804226	0.00752211	0.0100846	0	0	0	0.00965286	0.0109353	0.0115783	0.00505393	0.00351209	0.0020028
U5S0V1	CAETHG_3035	Probable chemoreceptor glutamine deamidase CheD (EC 3.5.1.44)	0.0222791	0.0183733	0.0274976	0	0	0	0	0	0	0	0	0	0.0353841	0.0341222	0.0342479
U5RWU6	CAETHG_3038	Chemotaxis protein CheA (EC 2.7.13.3)	0	0.000219313	0	0	0	0	0	0	0	0.000518235	0.00032865	0.000324665	0.000854935	0	0.000579294
U5S0V6	CAETHG_3040	Stage 0 sporulation protein A homolog	0.0034557	0.0216959	0.0407305	0.00667791	0	0.0037018	0	0	0	0	0.0109176	0.00868412	0.00243548	0.000423302	0.00963502
U5S0W2	CAETHG_3045	FlgN family protein	0	0	0	0	NF	0	0	0	0	0.880468	0.799239	0.790319	0	0	0
U5RWW7	CAETHG_3063	DUF115 domain-containing protein	1	1	1	0	0	NF	NF	NF	NF	NF	NF	NF	0	NF	0
U5RXI1	CAETHG_3099	Homoserine dehydrogenase (EC 1.1.1.3)	0.0692683	0.10179	0.0802282	0.0768946	0.0826722	0.0902302	0.0933451	0.0996976	0.108611	0.0940242	0.107086	0.084342	0.118302	0.0898572	0.104567
U5RXB4	CAETHG_3137	inorganic diphosphatase (EC 3.6.1.1) (Pyrophosphate phospho-hydrolase)	0.0142979	0	0.00156141	0	0	0	0.00126461	0.00100934	0.000877121	0.00108325	0.000854326	0.000709766	0	0	0
U5S1A8	CAETHG_3155	Pyridoxal phosphate homeostasis protein (PLP homeostasis protein)	0.0125034	0.0148998	0.0135666	0.0132696	0.0144872	0.0120987	0.0191413	0.0139625	0.00266684	0.0307521	0.0250963	0.0213473	0.0156723	0.0189484	0.0168871
U5RXV3	CAETHG_3189	Peptidase M24	0.0321818	0.0366645	0.0280121	0.0113399	0.0104939	0.00901524	0.0145597	0.0134593	0.00697814	0.0315364	0.0350622	0.0346983	0.0186655	0.0260813	0.0310029
U5S1D5	CAETHG_3190	Elongation factor P (EF-P)	0	0	0	0.00199882	0.000768175	0.00138407	0	0	0	0	0	0	0	0	0
U5S1E4	CAETHG_3205	1-deoxy-D-xylulose-5-phosphate synthase (EC 2.2.1.7) (1-deoxyxylulose-5-phosphate synthase) (DXP synthase) (DXPS)	0.0111349	0.0118874	0.0117994	0	0	0	0.00755291	0.0093563	0.00738587	0.0131017	0.0113406	0.0144622	0.00902949	0.016965	0.0129091
U5RXX2	CAETHG_3209	DNA repair protein RecN (Recombination protein N)	NF	NF	NF	NF	NF	NF	NF	0	NF	NF	NF	NF	1	1	1
U5S0X9	CAETHG_3226	Positive regulator of sigma E, RseC/MucC	0	0	0	0	0	0	0	0	0	0	0	0	0.0567908	0.0143308	0.0411971
U5RXJ6	CAETHG_3227	Ion-translocating oxidoreductase complex subunit C (EC 7.-.-.-) (Rnf electron transport complex subunit C)	0.0173813	0.0157606	0.0161249	0.0138303	0.0147472	0.0140778	0.0154489	0.0180731	0.0144812	0.0119266	0.0158539	0.0151518	0.012518	0.0194211	0.0139079
U5RXZ2	CAETHG_3229	Ion-translocating oxidoreductase complex subunit G (EC 7.-.-.-) (Rnf electron transport complex subunit G)	0	0	0	0	0	0	0	0	0	0.00122985	0.000148643	0.000151553	0	0	0
U5RXJ9	CAETHG_3273	Flavin reductase domain protein FMN-binding protein	0	0	0	0	0	0	0	0	0	0.0433407	0.0480447	0.0170855	0	0	0
U5RXP3	CAETHG_3287	Acetaldehyde dehydrogenase (Acetylating) (EC 1.2.1.10)	0.0492087	0.0505837	0.0552989	0.0515734	0.045052	0.0524156	0.0306126	0.0378279	0.0316744	0.0560166	0.0586933	0.0525596	0.0528803	0.0451576	0.0451463
U5RXL6	CAETHG_3293	Cysteine desulfurase IscS (EC 2.8.1.7)	0.00609295	0.00236117	0.00645917	0.00268825	0.00310511	0.00468605	0.00303388	0.00369251	0.00364279	0.00249284	0.00387169	0.00406495	0.00285964	0.00329122	0.00234225
U5RXQ2	CAETHG_3302	Ribonuclease J (RNase J) (EC 3.1.-.-)	0	0	0	0	0.00166778	0.0015022	0	0.00587615	0.00405936	0	0	0	0.0141844	0.0133787	0.0109503
U5RY60	CAETHG_3304	50S ribosomal subunit assembly factor BipA (EC 3.6.5.-) (GTP-binding protein BipA)	0	0	0	0.00537268	0	0.00181813	0	0	0	0	0	0	0	0	0
U5S148	CAETHG_3306	Peptidase U32	0	0	0	0	0	0	0	0	0	0.00739346	0.0529367	0.0688023	0	0	0
U5RY70	CAETHG_3314	RNA polymerase sigma factor	NF	NF	NF	NF	NF	NF	1	1	1	1	1	1	1	1	1
U5RY85	CAETHG_3329	GTPase Der (GTP-binding protein EngA)	0.0110735	0.0131003	0.00511267	0.0196787	0.0196373	0.0169398	0.0177504	0.0178659	0.019991	0.0210466	0.0169109	0.0228791	0.0137929	0.010677	0.00978476
U5RY95	CAETHG_3339	Methionyl-tRNA formyltransferase (EC 2.1.2.9)	0.00852106	0.00864919	0	0.00970193	0.00723587	0.00930618	0.014291	0	0.0140473	0.0116947	0.00981311	0	0.00885289	0	0.0119943
U5RXP7	CAETHG_3343	Protein serine/threonine phosphatase	0	0	0	0.0362561	0.0279193	0.0410944	0	0	0	0	0	0	0	0	0
U5S179	CAETHG_3346	Ribulose-phosphate 3-epimerase (EC 5.1.3.1)	0	0	0	0	0	0	0	0	0	0	0	0	0.118661	0.162563	0.15381
U5S1S1	CAETHG_3350	DAK2 domain fusion protein YloV	0.022103	0.0178952	0.0205768	0.0281913	0.0228876	0.0277061	0	0	0	0	0	0	0	0	0
U5S184	CAETHG_3351	ATP-dependent DNA helicase RecG (EC 3.6.4.12)	1	1	1	NF	NF	NF	NF	NF	NF	0.93579	0.872971	0.873198	0.0388544	0.871679	0.850607
U5RXR0	CAETHG_3358	phosphate acetyltransferase (EC 2.3.1.8)	0.0301118	0.0318081	0.0258076	0.0241177	0.0227291	0.0273842	0.0156	0.0152386	0.0128617	0.02122	0.0282548	0.0196589	0.0264346	0.0188893	0.0231901
U5RYB1	CAETHG_3359	Acetate kinase (EC 2.7.2.1) (Acetokinase)	0.103871	0.104541	0.0957485	0.0746237	0.0694471	0.0718728	0.0484094	0.045724	0.0435978	0.0891674	0.0863901	0.0736415	0.0914746	0.0728919	0.0765103
U5RXR6	CAETHG_3363	Acyl carrier protein (ACP)	0.0127063	0.0142752	0.0105646	0.0120038	0.01134	0.0112343	0.0147073	0.0197339	0.0133111	0.0111275	0.0171666	0.0124859	0.0142649	0.0118139	0.0137107
U5S1U0	CAETHG_3370	Signal recognition particle protein (Fifty-four homolog)	0	0	0	0.063631	0.0731965	0.0688605	0.232189	0.179095	0.192791	0.0789536	0.0721396	0.0899576	0.0454664	0.0878642	0.0589026
U5S1U5	CAETHG_3375	50S ribosomal protein L19	0	0	0	0	0	0	0	0.198449	0.335792	0.277985	0.315333	0.283293	0.137814	0.112863	0.263425
U5RXT1	CAETHG_3383	DNA topoisomerase 1 (EC 5.6.2.1) (DNA topoisomerase I)	0	0	0	0	0	0	0	0	0	0	0.00489698	0.00357992	0	0	0
U5S1V3	CAETHG_3385	30S ribosomal protein S2	0	0	0	0	0	0	0.00162568	0.00151926	0.00151442	0.00059675	0.00150332	0.000604369	0	0	0
U5S1B8	CAETHG_3386	Elongation factor Ts (EF-Ts)	0.00674603	0.0063187	0.00395409	0.0048388	0.00793554	0.00424776	0	0	0	0	0	0	0	0	0
U5RXV2	CAETHG_3403	30S ribosomal protein S15	0.0148134	0.017044	0.0170919	0.0173048	0.0178239	0.0130908	0.0205393	0.0176043	0.00807383	0.0173405	0.0186014	0.0178325	0.0241283	0.0254247	0.0183613
U5RY07	CAETHG_3412	Ribonuclease Y (RNase Y) (EC 3.1.-.-)	0	0	0	0.0206586	0.0168943	0.0190397	0.0244465	0.0229715	0.0236894	0.0256344	0.0246382	0.0224975	0.0262752	0.0279758	0.0211426
U5RY13	CAETHG_3417	Aminotransferase (EC 2.6.1.-)	0.0160249	0.0152939	0.012375	0.0122327	0.0112022	0.0113718	0.0185391	0.0190327	0.0165617	0.0204973	0.0217474	0.018863	0.0215199	0.0165148	0.0161045
U5RYG9	CAETHG_3424	Glyceraldehyde-3-phosphate dehydrogenase (EC 1.2.1.-)	0.00668855	0.00842434	0.00863699	0.00808279	0.00731143	0.00647601	0.00976273	0.00831755	0.00857405	0.00651867	0.00683633	0.00701328	0.00825094	0.00726601	0.00738187
U5RY23	CAETHG_3427	Nicotinate phosphoribosyltransferase (EC 6.3.4.21)	0.0137845	0.0113238	0.00389695	0.0181406	0.00781518	0.00373865	0.0176932	0.0265974	0.0314431	0.00863621	0.0101989	0.00678654	0.00262679	0.0207693	0.0220411
U5S1Z2	CAETHG_3430	Methyl-accepting chemotaxis sensory transducer with Cache sensor	0.0205142	0.0256138	0	0.0122799	0.0125418	0.00540285	0	0	0	0.0367081	0.0081669	0.00632048	0	0	0
U5RXY8	CAETHG_3438	Helix-turn-helix, AraC domain-containing protein	NF	NF	NF	NF	NF	NF	NF	NF	NF	1	NF	1	NF	NF	NF
U5RXZ3	CAETHG_3443	2-dehydro-3-deoxyphosphogluconate aldolase/4-hydroxy-2-oxoglutarate aldolase	0.0804772	0.077671	0.052153	0.0758405	0.0594575	0.0755626	0.09493	0.079163	0.0945351	0.0725333	0.0837764	0.0520336	0.0999543	0.0678052	0.0664366
U5RY64	CAETHG_3467	Spore coat protein	NF	NF	NF	NF	NF	NF	NF	NF	NF	1	1	1	1	1	1
U5RY16	CAETHG_3468	Pyridoxamine 5-phosphate oxidase-related FMN-binding protein	0.126019	0.170022	0.0739699	0.1326	0.0959011	0.0936668	0.0912296	0.0782211	0.0940661	0.0980272	0.11247	0.110909	0.0977463	0.08343	0.075264
U5S270	CAETHG_3520	NUDIX hydrolase	0	0	0	0	0	0	0.688312	0.0692255	0.0553164	0	0	0	0	0	0
U5RY77	CAETHG_3528	Uncharacterized protein	NF	NF	NF	1	1	1	NF	NF	NF	NF	NF	NF	1	1	1
U5RY91	CAETHG_3543	AAA_27 domain-containing protein	NF	0	NF	0	0	0	0	0	0	1	1	1	NF	NF	NF
U5RYC1	CAETHG_3578	Phospho-2-dehydro-3-deoxyheptonate aldolase (EC 2.5.1.54)	0	0	0	0	0	0	0	0	0	0.0534991	0.0594093	0.0266028	0.0163348	0.0556555	0.0691567
U5S1Y5	CAETHG_3611	L-threonine dehydratase catabolic TdcB (EC 4.3.1.19)	0.0171028	0.015089	0.0105974	0.0148644	0.0107235	0.0109163	0.0200694	0.0190192	0.0166348	0.0144419	0.0164995	0.0134108	0.012395	0.0124579	0.0143241
U5RZ63	CAETHG_3639	Nitroreductase	0	0	0	0	0	0	0	0	0	0.00596967	0.00425508	0	0.0055948	0.00220811	0.0042812
U5S2A9	CAETHG_3701	Anthranilate synthase component 1 (EC 4.1.3.27)	0.000836265	0.00103767	0.00171576	0.000837958	0.000835329	0.000806608	0.0015386	0.0019927	0.00108389	0.000834279	0.000881043	0.000656861	0.00118151	0.000471567	0.000680449
U5RZB6	CAETHG_3704	Indole-3-glycerol phosphate synthase (IGPS) (EC 4.1.1.48)	0.00504841	0.0125185	0.0085006	0.00651664	0.0060132	0.0056028	0	0	0	0.0068863	0.00826955	0.00709894	0.0162322	0.0157258	0.0106296
U5S2B5	CAETHG_3706	Tryptophan synthase beta chain (EC 4.2.1.20)	0.0356092	0.04853	0.0427401	0.0323352	0.0348844	0.0278633	0.0354493	0.0362003	0.0362932	0.0454991	0.0436775	0.0377285	0.0411371	0.0511944	0.045825
U5RYY3	CAETHG_3707	tryptophan synthase (EC 4.2.1.20)	0.0221851	0.0214498	0.0174503	0.0176923	0.0158979	0.0175046	0.0134811	0.0134044	0.0119038	0.0200169	0.0212277	0.0202023	0.0255367	0.0196633	0.021799
U5RYS6	CAETHG_3708	tryptophan synthase (EC 4.2.1.20)	0.00454285	0.00519694	0.00501358	0	0	0	0	0	0	0	0	0	0	0	0
U5RZK2	CAETHG_3801	Uncharacterized protein	0	0	0	0	0	0	0	0	0	0.00332402	0.00413001	0.00516499	0	0	0
U5S2Z7	CAETHG_3802	PemK family protein	0.0060393	0.00414568	0	0.0133285	0.0128494	0.017355	0	0	0	0.0187691	0.0130212	0.00247259	0.038236	0.0311389	0.021838
U5S2J6	CAETHG_3813	Rubrerythrin	0.00299653	0.00383576	0.000561508	0	0	0	0.00332434	0.00115104	0.0012867	0	0	0	0	0	0
U5RZ64	CAETHG_3819	NADP-dependent oxidoreductase domain containing protein	0	0	0	0	0	0	0	0	0	0	0	0	0.0164401	0.0199056	0.0110918
U5RZ45	CAETHG_3850	Glutamate synthase (Ferredoxin) (EC 1.4.7.1)	0.021894	0.0206728	0.0167327	0.020433	0.01893	0.0212422	0.0243163	0.0261883	0.028119	0.024446	0.0320104	0.0205873	0.0325102	0.0259524	0.0226409
U5S336	CAETHG_3852	Dipeptidase	0	0	0	0.00653374	0.00688072	0.000729918	0	0	0	0.00710517	0	0	0.00661529	0.00944896	0.00915366
U5S376	CAETHG_3902	DUF2294 domain-containing protein	0.000897924	0.00375675	0.00164495	0.00215314	0.00337687	0.0026262	0.00234591	0.00200246	0.00208842	0.00380446	0.00452566	0.00339502	0.00438097	0.00465734	0.00410117
U5S2S0	CAETHG_3903	XshC-Cox1-family protein	0.0115015	0.00760144	0.00862455	0.00480624	0.00476708	0.00471711	0.00931685	0.00934153	0.00909845	0.00600462	0.00884614	0.00774513	0.00717641	0.00562258	0.00994571
U5RZD8	CAETHG_3904	Molybdopterin molybdenumtransferase (EC 2.10.1.1)	0.00578394	0.00268526	0.00849611	0	0	0	0	0.00260927	0.00158254	0	0	0	0	0	0
U5RZE4	CAETHG_3909	Nitroreductase	1	1	1	1	1	1	0.801356	0.913357	0.814633	0.790989	1	0.830582	1	0.898013	0.854429
U5S394	CAETHG_3922	Deoxyribose-phosphate aldolase (DERA) (EC 4.1.2.4) (2-deoxy-D-ribose 5-phosphate aldolase) (Phosphodeoxyriboaldolase) (Deoxyriboaldolase)	0.103132	0.125071	0.0723134	0.0925635	0.0779577	0.080451	0.104718	0.0885198	0.0880821	0.101784	0.104296	0.0951578	0.0940962	0.12716	0.117692
U5S2T9	CAETHG_3923	Na+ dependent nucleoside transporter domain protein	1	0.819433	0.754648	0.89492	0.6601	0.765171	0.781563	0.74593	0.746527	0.247182	0.718781	0.755471	0.60532	0.732415	0.655564
U5RZG0	CAETHG_3924	Phosphopentomutase (EC 5.4.2.7) (Phosphodeoxyribomutase)	0.00141744	0.000948918	0.000890179	0.000972974	0.000229412	0	0	0	0.000457554	0.000142957	0.000716074	0.00108549	0.000412493	0.00152083	0.00050392
U5RZA4	CAETHG_3925	Pyrimidine-nucleoside phosphorylase (EC 2.4.2.2)	0.0389379	0.0412167	0.0298479	0.0359408	0.0320312	0.0337431	0.0370051	0.0338088	0.0375757	0.0456135	0.0481675	0.0430472	0.0440825	0.0493724	0.0515083
U5RZJ2	CAETHG_3954	Alcohol dehydrogenase (EC 1.1.1.1)	0.0161687	0.0129017	0.00994432	0.0129583	0.00615338	0.00853801	0.00948465	0.0100444	0.0097096	0.0334678	0.0252721	0.013178	0.0407377	0.0110951	0.0516909
U5RZP4	CAETHG_4004	Deoxyribose-phosphate aldolase/phospho-2-dehydro-3-deoxyheptonate aldolase	0	0	0	0	0	0	0.00405125	0.00433315	0.00389879	0	0	0	0	0	0
U5S347	CAETHG_4058	Cytosine deaminase (EC 3.5.4.1)	0	0	0	0	0	0	0	0	0	0	0.00191496	0.0021276	0	0	0
U5RP39;U5RP02	#N/A	#N/A	0.00878559	0.00856542	0.0102047	0.00632619	0.00671506	0.00816387	0.0163438	0.0235309	0.0240986	0.0244374	0.0450336	0.0244589	0.0273803	0.0227932	0.0273937
U5RP57;U5RPA2	#N/A	#N/A	NF	NF	NF	1	1	1	NF	NF	NF	NF	NF	NF	NF	NF	NF
U5RTI0;U5RTF0	#N/A	#N/A	0.0118961	0.0118394	0.0109795	0.00805417	0.00965065	0.0071644	0.00853948	0.00860254	0.00788572	0.0107864	0.0107031	0.00853743	0.00889214	0.0151121	0.0115332
U5RWU7;U5RWV1	#N/A	#N/A	NF	NF	NF	NF	NF	NF	0.00201142	0.00648625	0.0013872	NF	NF	NF	NF	NF	NF

## Sheet: Methylation
Table S12 Protein Lysine &/or Arginine Methylation Percentage (Lysine or Arginine Methylated peptides abundance/total peptide abundance*100). NF = no peptides found. 0 = non-Methylated peptides are present but no Methylated
			5:1 Day 20			5:1 Day 43			11:1 Day 7			11:1 Day 14			11:1 Day 21
ProteinID	GeneID	Description	rep1	rep2	rep3	rep1	rep2	rep3	rep1	rep2	rep3	rep1	rep2	rep3	rep1	rep2	rep3
U5RRY3	CAETHG_0084	Nitrate reductase (EC 1.7.99.4)	0.0129681	0.0107548	0.0113434	0	0	0	0	0	0	0	0	0	0	0	0
U5RP02	CAETHG_0092	Aldehyde ferredoxin oxidoreductase (EC 1.2.7.5)	0.00124634	0.00114019	0.000564508	0.000199455	0.000238126	0.000249645	0.000911562	0.00161859	0.000868301	0.00125912	0.000662426	0.000678593	0.00152683	0.00109944	0.00103808
U5RSN1	CAETHG_0098	Molybdopterin molybdenumtransferase (EC 2.10.1.1)	0	0	0.00512077	0.0134595	0.011108	0.0118307	0	0	0	0	0	0	0	0	0
U5RS34	CAETHG_0099	Molybdopterin molybdenumtransferase (EC 2.10.1.1)	0.00227417	0.00258517	0.00224794	0.000912767	0	0	5.37232e-05	0.000160324	0	0.000250377	0.000282928	0	0.000295456	0.000756968	0.00134278
U5RP39	CAETHG_0102	Aldehyde ferredoxin oxidoreductase (EC 1.2.7.5)	0	0	0	0	0.00013955	0.0016502	0.000535967	0.000694502	9.92582e-05	0.00135703	0.00300315	0.00295018	0	0	0
U5RSP8	CAETHG_0113	AAA_15 domain-containing protein	0.326469	0.355288	0.158101	0	0	0	0	0	0	0	0	0	0	0	0
U5RP61	CAETHG_0122	Ketol-acid reductoisomerase (NADP(+)) (KARI) (EC 1.1.1.86) (Acetohydroxy-acid isomeroreductase) (AHIR) (Alpha-keto-beta-hydroxylacyl reductoisomerase)	0	0	0	8.28967e-05	0.00018308	8.98422e-05	0	3.59421e-05	0	0	0	0	0	0	0
U5RS75	CAETHG_0144	Transcriptional regulator, DeoR family	NF	NF	NF	NF	NF	NF	NF	NF	NF	1	1	1	NF	NF	NF
U5RPL1	CAETHG_0291	Beta-lactamase domain protein	0	0	0	0.00404702	0.00340395	0.0038065	0	0	0	0	0	0	0	0	0
U5RPH4	CAETHG_0406	Acetolactate synthase (EC 2.2.1.6)	0.00364537	0.00308869	0.00459987	0.000816842	0	0.000945457	0.00109817	0.00110688	0.00169886	0	0	0	0.00034746	0.000857048	0.00534614
U5RSU6	CAETHG_0410	Alcohol dehydrogenase (NADP(+)) (EC 1.1.1.2)	0	0	0	0	0	0	0	0	0	0.00453376	0.00725116	0.00661905	0	0	0
U5RPD3	CAETHG_0412	S-ribosylhomocysteine lyase (EC 4.4.1.21) (AI-2 synthesis protein) (Autoinducer-2 production protein LuxS)	0	0	0	0.00048764	0.00609878	0	0	0	0	0	0	0	0	0	0
U5RTH7	CAETHG_0444	Dihydropyrimidinase (EC 3.5.2.2)	0	0	0	0	0	0	0.0481343	0.0592016	0.0799325	0	0	0	0	0	0
U5RPM5	CAETHG_0497	Cysteine synthase (EC 2.5.1.47)	0	0	0	0	0	0	0.0105477	0.00872357	0.00336467	0.0026139	0	0.00200406	0	0	0
U5RQB1	CAETHG_0553	Alcohol dehydrogenase zinc-binding domain protein	0	0	0	0.0103133	0.017672	0.00865742	0	0.00269913	0	0	0	0	0	0	0
U5RTC0	CAETHG_0585	Peptidase M56 BlaR1	NF	NF	NF	1	1	1	1	1	1	NF	NF	NF	1	1	1
U5RPZ5	CAETHG_0591	Ornithine carbamoyltransferase (OTCase) (EC 2.1.3.3)	0.018997	0.0305598	0.0153947	0	0	0	0	0	0	0	0	0	0.0139323	0.0268597	0.0249548
U5RU39	CAETHG_0827	Serine phosphatase	NF	NF	NF	NF	NF	NF	NF	NF	NF	NF	NF	NF	1	NF	NF
U5RR96	CAETHG_0870	Shikimate dehydrogenase (NADP(+)) (SDH) (EC 1.1.1.25)	0.393887	0.360242	0.466168	0.417625	0.425773	0.397774	0	0	0	0	0	0	0	0	0
U5RQQ6	CAETHG_0879	Flp pilus assembly protein CpaB	NF	NF	NF	NF	NF	NF	1	1	1	NF	NF	NF	NF	NF	NF
U5RU94	CAETHG_0887	Rubrerythrin	0	0	0	0	0	0	0	0.00247485	0	0	0	0	0	0	0
U5RUV6	CAETHG_0918	UPF0210 protein CAETHG_0918	0	0	0	0	0	0	0.0218529	0	0.0215478	0	0	0	0.0144576	0.093985	0.0377885
U5RUW5	CAETHG_0928	Pyruvate ferredoxin/flavodoxin oxidoreductase (EC 1.2.1.51)	1	1	1	1	1	1	1	1	1	1	NF	1	1	1	1
U5RVB9	CAETHG_1078	Alcohol dehydrogenase (EC 1.1.1.1)	NF	NF	NF	1	1	1	0	0	0	NF	NF	NF	NF	NF	NF
U5RS03	CAETHG_1112	Precorrin-6x reductase	0	0	0	0	0	0	0	0	0	0	0	0	0	0.0382672	0
U5RRJ1	CAETHG_1126	Porphobilinogen deaminase (PBG) (EC 2.5.1.61) (Hydroxymethylbilane synthase) (HMBS) (Pre-uroporphyrinogen synthase)	0	0	0	0.0154701	0	0	0	0	0	0	0	0	0	0	0
U5RS92	CAETHG_1217	Threonine synthase (EC 4.2.3.1)	0	0	0	0	0	0	0	0	0	0.00706094	0.00684142	0.00400374	0	0	0
U5RRS0	CAETHG_1221	lipoate--protein ligase (EC 6.3.1.20)	0	0	0	NF	NF	NF	0	0	0	0	0	0	0.708191	0.821333	0.753363
U5RVS7	CAETHG_1223	Cold-shock DNA-binding domain protein	0	0	0	0	0	0	0.00024761	5.96335e-05	0.000146398	0	0	0	0.000268014	0	0.000646017
U5RSL1	CAETHG_1352	4-hydroxy-tetrahydrodipicolinate synthase (HTPA synthase) (EC 4.3.3.7)	0.0050595	0.00899267	0.00267611	0	0	0	0	0	0	0	0	0	0	0	0
U5RW45	CAETHG_1353	Aspartate-semialdehyde dehydrogenase (ASA dehydrogenase) (ASADH) (EC 1.2.1.11) (Aspartate-beta-semialdehyde dehydrogenase)	0.00327946	0.00424277	0.00473949	0.00652545	0.00572404	0	0.00122108	0.00197245	0.00252326	0.000595917	0.00132417	0.00153992	0.00187587	0.00130552	0.00366813
U5RSW5	CAETHG_1472	ATP-dependent Clp protease proteolytic subunit (EC 3.4.21.92) (Endopeptidase Clp)	0	0	0	0	0	0	0.0212307	0.0239008	0.0269127	0	0	0	0.00025688	0.000219821	0.000431913
U5RST5	CAETHG_1562	Lytic transglycosylase catalytic	NF	NF	NF	1	1	1	NF	NF	NF	0	0	0	NF	NF	NF
U5RSU4	CAETHG_1572	Chaperonin GroEL (EC 5.6.1.7) (60 kDa chaperonin) (Chaperonin-60) (Cpn60)	0.00101487	0.0012731	0.00106125	0.000785397	0.001614	0.00168879	0.000991481	0.00158074	0.00101427	0.00300879	0.00119835	0.00131022	0.0010296	0.00181208	0.00184627
U5RWR1	CAETHG_1580	Glutamate synthase (NADPH), homotetrameric (EC 1.4.1.13)	0	0	0	0	0	0	0.000127145	0.000343595	7.1256e-05	0.000271164	0.000341491	0.000464763	0.000132683	0.000130378	0.000129557
U5RSX1	CAETHG_1604	Zinc transporter	0.000906532	0	0	0	0	0	0	0	0	0	0	0	0	0	0
U5RWW1	CAETHG_1607	Glycine cleavage system H protein	0	0	0	0	0	0	0.00151799	0.00196785	0.00146204	0.00467239	0.00512483	0.00378887	0	0	0
U5RWA4	CAETHG_1608	CO-methylating acetyl-CoA synthase (EC 2.3.1.169)	0.00462274	0.0037551	0.00587739	0.00362959	0.00551274	0.00576068	0.00509128	0.00616782	0.00544842	0.00456702	0.00175207	0.00204694	0.00428219	0.00516943	0.00411755
U5RSZ7	CAETHG_1609	Dihydropteroate synthase DHPS	0.000295517	0.000375813	0.000288894	0.000298589	0.000533333	0.000456171	0.0004463	0.00112258	0.00051201	0	0	0	0.000242468	0.000531097	0.000402088
U5RSW0	CAETHG_1610	CO dehydrogenase/acetyl-CoA synthase delta subunit, TIM barrel	0.00825836	0.00791421	0.00764182	0.00825476	0.00661916	0.00692515	0.00603133	0.00723864	0.00588258	0.00665583	0.00622004	0.00585134	0.00082672	0.000741198	0.000665788
U5RTB6	CAETHG_1611	CO dehydrogenase/acetyl-CoA synthase delta subunit, TIM barrel	0.00153464	0.000948982	0.0019559	0.00147175	0.00180763	0.00151759	0.00435662	0.00374388	0.00233389	0.00275399	0.000898896	0.00173613	0.00188848	0.0029742	0.00233126
U5RWC1	CAETHG_1613	Dihydrolipoyl dehydrogenase (EC 1.8.1.4)	0.00604092	0.00570323	0.00486662	0.00123318	0.00117179	0.00108736	0.00171664	0.00188409	0.00140089	0.00390822	0.00293177	0.00367772	0.00323395	0.00304464	0.00336699
U5RT18	CAETHG_1614	Methylenetetrahydrofolate reductase (EC 1.5.1.20)	0.00159822	0.000267769	0.000432389	0.000182531	0.000221177	0.000496253	0.000488392	0.000363412	0.000358916	0	0	0	0	0	0
U5RSX6	CAETHG_1615	Methylene-tetrahydrofolate reductase domain-containing protein	0.00251052	0.00161602	0.00153541	0	0	0	0.000116484	0.000534462	0	0	0	0	0	0	0
U5RTD1	CAETHG_1616	Bifunctional protein FolD [Includes: Methylenetetrahydrofolate dehydrogenase (EC 1.5.1.5); Methenyltetrahydrofolate cyclohydrolase (EC 3.5.4.9)]	9.09455e-05	5.33041e-05	0.000165341	0.000951843	0.000949545	0.000957922	0.000708727	0.00115683	0.00044727	0.000736632	0.00063307	0.000929771	0	0	0
U5RWY6	CAETHG_1617	Methenyltetrahydrofolate cyclohydrolase (EC 3.5.4.9)	0	0	0	0	0	0	0.000316871	0.000714643	0.000123251	0	0	0	0	0	0
U5RWC6	CAETHG_1618	Formate--tetrahydrofolate ligase (EC 6.3.4.3) (Formyltetrahydrofolate synthetase) (FHS) (FTHFS)	0.00227031	0.00223405	0.00253676	0.00515426	0.00443026	0.00647326	0.00582052	0.00745866	0.00557634	0.00557782	0.00466307	0.00456449	0.00478528	0.00574545	0.00551092
U5RSY1	CAETHG_1620	Carbon-monoxide dehydrogenase (Acceptor) (EC 1.2.99.2)	0.132382	0.189653	0.306924	0.149123	0.0708022	0.0516191	0.809231	0.150253	0.114393	0.0513383	0.0582436	0.047027	0.0594959	0.178161	0.0236573
U5RTE2	CAETHG_1621	Carbon-monoxide dehydrogenase (Acceptor) (EC 1.2.99.2)	0.00543874	0.00511514	0.00461476	0.000492238	0.000536809	0.000723803	0.000701596	0.00119381	0.000695975	0.0016628	0.00115636	0.00159617	0.000756099	0.000919644	0.000765687
U5RT31	CAETHG_1629	Nitrite and sulfite reductase 4Fe-4S region	0.0613497	0	0	0	0	0	0	0	0	0	0	0	0.00627359	0.00372333	0.00899612
U5RTE9	CAETHG_1776	Cysteine synthase (EC 2.5.1.47)	0	0.00124379	6.28884e-06	0	0.000655692	0	0.000917237	0.0012258	0.00167968	0.00055123	0.000747511	0.000391277	0.000792983	0.000289653	0
U5RXB0	CAETHG_1779	Rubrerythrin	0.00136772	0.00136872	0.0013329	0.00144391	0.00149443	0.00164858	0.0017367	0.00283001	0.00189063	0.0027678	0.0012922	0.00124331	0.00144571	0.00128198	0.00191394
U5RWU4	CAETHG_1800	Potassium-transporting ATPase ATP-binding subunit (EC 7.2.2.6) (ATP phosphohydrolase [potassium-transporting] B chain) (Potassium-binding and translocating subunit B) (Potassium-translocating ATPase B chain)	0	0	0	NF	NF	NF	NF	NF	NF	1	1	1	NF	NF	NF
U5RXD6	CAETHG_1804	Pyridoxal 5'-phosphate synthase subunit PdxS (PLP synthase subunit PdxS) (EC 4.3.3.6) (Pdx1)	0	0	0	0	0	0.000661432	0.000722596	0.000598596	0.000939828	0	0	0	0	0.000644472	5.99257e-05
U5RTI0	CAETHG_1816 CAETHG_3290	Microcompartments protein	0	0	0	0	0	0	0	0	0	0.00120123	0.000336879	0	0	0	0
U5RTF0	CAETHG_1817	Microcompartments protein	0.0270213	0.0212942	0.00208911	0.0240908	0.0153221	0.00255959	0.0225074	0.0222099	0.0334532	0.0197583	0.0267183	0.0241752	0.0164156	0.0212697	0.0258037
U5RTW1	CAETHG_1818	Phosphate propanoyltransferase (EC 2.3.1.222)	0	0	0	0	0	0	0	0	0	0	0	0	0	0.00166997	0.000130739
U5RTW4	CAETHG_1823	Respiratory-chain NADH dehydrogenase domain 51 kDa subunit	0.00221202	0.00224419	0	0	0.00191673	0	0.00759976	0.00817536	0.0202247	0	0	0	0	0	0
U5RXG3	CAETHG_1829	Choline trimethylamine-lyase (Choline TMA-lyase) (EC 4.3.99.4) (Choline utilization protein C)	0	0	0	0.00147197	0	0	0	0	0	0.00051319	0.000402149	0.000363906	0.00222523	0.00363179	0.00279911
U5RTK2	CAETHG_1841	Alcohol dehydrogenase (EC 1.1.1.1)	0.00180017	0.00108446	0.000889302	0.0004466	0.00291238	0.000957498	0.00343576	0.00380427	0.0027208	0.0045525	0.00389705	0.00342289	0.00331742	0.00289313	0.00278632
U5RU43	CAETHG_1913	30S ribosomal protein S9	0	0	0	0.000750874	0.00263874	0	0	0	0	0	0	0	0	0	0
U5RX66	CAETHG_1940	50S ribosomal protein L16	0.402157	0.3712	0.464619	0.406749	0.316854	0.381165	0.433155	0.438048	0.376738	0.424781	0.468314	0.379303	0.274343	0.320611	0.201657
U5RU93	CAETHG_1949 CAETHG_1963	Elongation factor Tu (EF-Tu)	0.0031422	0.00101847	0.00574313	0.00108017	0.000689765	0.0012617	0.00174549	0.00145663	0.000260942	0.000211776	1.75516e-05	0.000313946	0.000557623	0.00133546	0.000841537
U5RX73	CAETHG_1950	Elongation factor G (EF-G)	0	0	0	0	0	0	0	0	0	0.000263566	0.000156622	0.000663023	0.000420878	0	0.000199105
U5RXS9	CAETHG_1959	50S ribosomal protein L11	0	0	0	0	0	0	0.0203286	0.0176122	0.0222315	0	0	0	0	0	0
U5RX80	CAETHG_1960	Transcription termination/antitermination protein NusG	0	0	0	0.026769	0	0	0	0	0	0	0	0	0	0	0
U5RU07	CAETHG_1996	Histone family protein DNA-binding protein	0	0	0	0	0	0	0.000973506	0.00143179	0.000831019	0	0	0	0.00113117	0.000839215	0.0010511
U5RUD0	CAETHG_2008	Putative septation protein SpoVG	0.00464369	0.003578	0.00591536	0.0113286	0.0161819	0.0200111	0.0198256	0.011273	0.0176251	0	0	0	0.00241867	0.0012531	0.00312174
U5RYK5	CAETHG_2210	Alanine--glyoxylate transaminase (EC 2.6.1.44)	0	0	0	0	0	0	2.53606e-05	0.00150155	0.00166238	0.00138473	0.000439747	0.000494851	0	0	0
U5RUM6	CAETHG_2235	Periplasmic binding protein domain containing protein	0.0599162	0.0621309	0.0461538	0.0553176	0.0962018	0.0763571	0.119705	0.137631	0.0850188	0.071045	0.0551271	0.0743582	0.0596947	0.0693976	0.0765683
U5RYN7	CAETHG_2257	Transcriptional regulator, AbrB family	0.00273973	0.00449043	0.00280514	0.00292052	0.00460757	0.00269221	0.00306187	0.00446202	0.00390386	0.00776053	0.00338668	0.00410171	0.00203395	0.00225282	0.00211593
U5RUP7	CAETHG_2260	Phage shock protein A, PspA	0	0	0	0.01174	0.00930714	0.0108269	0	0	0	0	0	0	0	0	0
U5RYX1	CAETHG_2347	ATP synthase subunit alpha (EC 7.1.2.2) (ATP synthase F1 sector subunit alpha) (F-ATPase subunit alpha)	0.000705811	0	0.00110338	0.00123934	0	0.00107664	0.000877702	0.000174133	0.00118331	0.00115579	0.00210195	0.000451522	0	0	0
U5RV03	CAETHG_2349	ATP synthase subunit beta (EC 7.1.2.2) (ATP synthase F1 sector subunit beta) (F-ATPase subunit beta)	0	0	0	0.000384286	0.000408484	0.000194131	0	0	0	0	0	0	0	0	0
U5RVH2	CAETHG_2391	2-oxopent-4-enoate hydratase (EC 4.2.1.80)	0	0	0	0	0	0	0	0	0	0.000885498	0	0	0	0.000466147	0.0004169
U5RYG8	CAETHG_2393	DUF362 domain-containing protein	0	0	0	0	0	0	0	0	0	0.000232958	0.000168029	7.69904e-05	0	0	0
U5RYH4	CAETHG_2398	Dihydrodipicolinate synthase (EC 4.3.3.7)	0	0	0	0.003453	0.00161064	0.000322916	0	0	0	0	0	0	0	0	0
U5RVF1	CAETHG_2537	Aminotransferase (EC 2.6.1.-)	0	0	0	0	0	0	0.0225437	0.0133818	0.0280719	0	0	0	0	0	0
U5RVJ2	CAETHG_2541	Transcriptional regulator, MarR family	NF	NF	NF	NF	NF	NF	1	1	1	NF	NF	NF	0	0	0
U5RVG8	CAETHG_2557	Cell wall binding repeat 2-containing protein	0.000675361	0.00088295	0.000824699	0.000846826	0.000397462	0.000504771	0.00089719	0.00174168	0.00101752	0.000620799	0.000348666	0.000399217	0.00068101	0.000571296	0.0006008
U5RZ04	CAETHG_2580	ABC-2 family transporter protein	1	1	1	NF	NF	NF	NF	NF	NF	NF	NF	NF	NF	NF	NF
U5RVJ4	CAETHG_2582	Autotransporter domain-containing protein	1	1	1	1	1	1	NF	NF	NF	1	1	1	1	1	1
U5RW09	CAETHG_2588	Cell wall binding repeat 2-containing protein	0	0	0	0	0	0	0	5.95915e-05	0	0.000444244	0.000372585	1.18282e-05	0	0	0
U5RZE6	CAETHG_2677	ABC-type transporter, periplasmic subunit	0.284809	0.389877	0.353155	0	0	0	0	0	0	0.375318	0.454513	0.287919	0	0	0
U5RW20	CAETHG_2688	D-lactate dehydrogenase (Cytochrome) (EC 1.1.2.4)	0	0	0	0	0	0	0	0	0	0	0	0	0.0242055	0.203163	0.0942645
U5RZF9	CAETHG_2692	Efflux transporter, RND family, MFP subunit	0.0220485	0.0255955	0.0260246	0.00730315	0.00765457	0.00842561	0.0359551	0.0279905	0.0341371	0.0056533	0.0156318	0	0	0	0
U5RZZ9	CAETHG_2701	Methyl-accepting chemotaxis sensory transducer	0.824081	0.76195	0.796955	0.914745	0.939107	0.868463	0	0	0	0.818219	0.855772	0.827661	0.592209	0.673137	0.695279
U5RZI2	CAETHG_2717	Chaperone protein ClpB	0	0	0	0.00210405	0.00178296	0	0	0	0	0	0	0	0	0	0
S5ZJ59	CAETHG_2794	Electron bifurcating FeFe-hydrogenase dependent on TPN subunit C (NADH-quinone oxidoreductase, E subunit (EC 1.6.99.5))	0.00179038	0	0.00149263	0	0	0	0	0	0	0.00117754	0.000754253	0.000662913	0.000313453	0.000985659	0.00092713
S5YUD3	CAETHG_2795	Electron bifurcating FeFe-hydrogenase dependent on TPN subunit B (NADH dehydrogenase (Quinone) (EC 1.6.99.5))	0.000196791	0.000223896	0	0	0.000510668	0	0.000400039	0.000550341	0.000479077	0.00112541	0.00292362	0.00773187	0	0.000324087	0.000308457
S5ZZ51	CAETHG_2797	4Fe-4S ferredoxin, iron-sulpur binding domain-containing protein (Electron bifurcating FeFe-hydrogenase dependent on TPN subunit E1)	0.0222355	0	0.0320736	0.0118587	0.0104204	0.00526451	0.00560238	0.0132252	0.0396421	0.0310028	0.00544196	0.0516789	0.0192984	0.0507638	0.0733566
U5RWA6	CAETHG_2798	Hydrogenase, Fe-only (EC 1.12.7.2)	0.000125143	0.000117729	4.47819e-05	0	0	0	0	0	0	0	0	0	0	0	0
U5RW84	CAETHG_2814	Cell shape-determining protein MreB	0	0	0	0	0	0	0	0	0	0	0	0	0.0150559	0.0175608	0.0135156
U5RWU3	CAETHG_2840	Selenocysteine-specific elongation factor (SelB translation factor)	0.109325	0.108629	0.0811201	0.71421	0.739304	0.696003	0.727422	0.740012	0.568922	0.767051	0.20579	0.093763	0.0854085	0.0881677	0.100964
U5RWE8	CAETHG_2843	Dihydropteroate synthase DHPS	0.0634861	0.000874775	0.00493797	0.0495016	0	0	0	0.00136293	0.00731007	0	0	0	0.177454	0.0883033	0.0743453
U5RWV1	CAETHG_2850	Uroporphyrinogen decarboxylase (URO-D)	0	0	0	0	0	0	0.0795898	0.179688	0.0551181	0	0	0	0.00177064	0.0059846	0.00301792
U5RWJ5	CAETHG_2890	Protein GrpE (HSP-70 cofactor)	0	0	0	0	0	0	0	0	0	0	0	0	0	0.000560067	0
U5RWE9	CAETHG_2891	Chaperone protein DnaK (HSP70) (Heat shock 70 kDa protein) (Heat shock protein 70)	0	8.1227e-05	0.0001741	0	0	0	0	0	0	0	0	0.000112561	0	0	0
U5S0H4	CAETHG_2898	30S ribosomal protein S21	0	0	0	0.0349932	0.0289059	0.0038656	0.0140549	0.013108	0.00651971	0	0	0	0.0636255	0.0331197	0.0424562
U5RZZ4	CAETHG_2909	Pyruvate, phosphate dikinase (EC 2.7.9.1)	0	0	0	0	0	0	0.000414591	0.000805797	0.000451016	0	0	0	0	0.000412035	0.000323387
U5RWR3	CAETHG_3003	Ferredoxin--NAD(+) reductase (EC 1.18.1.3)	0	0	0	0	0	0	0	0.000134506	4.25855e-05	0	0	0	5.12157e-05	0.000271196	7.07003e-05
U5S0R8	CAETHG_3005	Carbon monoxide dehydrogenase (EC 1.2.7.4)	0.000890374	0.0010559	0.000886361	0.00167134	0.000869725	0.00133127	0.00192372	0.00271048	0.000934594	0.00249909	0.00244945	0.00206627	0.00210492	0.00260888	0.00223762
U5RXA5	CAETHG_3029	Pyruvate ferredoxin/flavodoxin oxidoreductase (EC 1.2.1.51)	0.00579308	0.00327964	0.00658889	0.00622992	0.00617233	0.00596356	0.000537988	0.000150979	0.000214781	0.000279205	0	0.000106977	2.51675e-05	0.000411445	0.000294059
U5RWU6	CAETHG_3038	Chemotaxis protein CheA (EC 2.7.13.3)	0	0	0	0	0	0	0	0	0	0	0	0	0	0.000445009	0.000187748
U5S0V6	CAETHG_3040	Stage 0 sporulation protein A homolog	0.00350465	0.0141107	0.0382275	0	0	0	0	0.0291613	0	0	0.0103849	0.00882344	0.00195185	0.000344743	0.00882394
U5RXD7	CAETHG_3059	Glycosyl transferase family 2	NF	NF	NF	NF	NF	NF	NF	NF	NF	1	1	1	NF	NF	NF
U5RX51	CAETHG_3107	Bacteriocin immunity protein	0.166194	0.180502	0.142251	0	0	0	0	0	0	0	0	0	0.108181	0.158396	0.149382
U5RXN2	CAETHG_3129	Cobyrinic acid ac-diamide synthase	0	0	0	0	0	0	0	0	0	0	0	0	0.861474	0.871519	0.853557
U5RXB4	CAETHG_3137	inorganic diphosphatase (EC 3.6.1.1) (Pyrophosphate phospho-hydrolase)	0.014203	0	0.00147048	0	0	0	0	0	0	0	0	0	0	0	0
U5RXV3	CAETHG_3189	Peptidase M24	0.00124315	0.00164183	0.00244604	0	0	0	0	0	0	0	0	0	0	0	0
U5RXJ6	CAETHG_3227	Ion-translocating oxidoreductase complex subunit C (EC 7.-.-.-) (Rnf electron transport complex subunit C)	0.000283624	2.76363e-05	0	0	0	0	0	0	0	0	0	0	0	0	0
U5RXP3	CAETHG_3287	Acetaldehyde dehydrogenase (Acetylating) (EC 1.2.1.10)	0	0	0	0.0121921	0.00290674	0.0182359	0	0	0	0.000236808	3.39445e-05	5.48861e-05	0.00299238	0.00411083	0.00371072
U5S184	CAETHG_3351	ATP-dependent DNA helicase RecG (EC 3.6.4.12)	NF	NF	NF	1	1	1	NF	NF	NF	0	0	0	0	0	0
U5RXR0	CAETHG_3358	phosphate acetyltransferase (EC 2.3.1.8)	0	0	0.00118465	0	0	0	0	0.00125842	0	0	0	0	0	0	0
U5RYB1	CAETHG_3359	Acetate kinase (EC 2.7.2.1) (Acetokinase)	0	0	0	0	0	0	0.000218679	0	0.000782166	0	0	0.00164292	0	0	0
U5RXV9	CAETHG_3367	Chromosome partition protein Smc	0	0	0	0	0	0	0.0401165	0.0767795	0.037402	0.0553991	0.0851209	0.0295501	0	0	0
U5S1V3	CAETHG_3385	30S ribosomal protein S2	0	0	0	0	0	0	0	0	0	0	0	0	0	0.00771904	0.0051756
U5RYG9	CAETHG_3424	Glyceraldehyde-3-phosphate dehydrogenase (EC 1.2.1.-)	0	0	0	0	0	0	8.55578e-05	0.00032992	3.83245e-05	0	0	0	7.77058e-05	0.000131081	3.64463e-05
U5S205	CAETHG_3450	Transcriptional regulator, XRE family	0	0	0	0.510101	0.503509	0.46988	0	0	0	0	0	0	NF	NF	NF
U5S2B3	CAETHG_3565	SNF2 helicase associated domain protein	NF	NF	NF	NF	NF	NF	NF	NF	NF	NF	1	1	NF	NF	NF
U5S2F6	CAETHG_3605	Transcriptional regulator, CdaR	0	0	0	0	0	0	0	0	0.748105	0	0	0	0	0	0
U5RYS2	CAETHG_3703	Anthranilate phosphoribosyltransferase (EC 2.4.2.18)	0	0	0	0	0	0	0.000248637	0.000807012	0.000263228	0	0	0	0	0	0
U5S2B5	CAETHG_3706	Tryptophan synthase beta chain (EC 4.2.1.20)	0	0	0	0	0	0	0.00351118	0.00299659	0	0	0	0	0.00172883	0.00194706	0
U5RZ40	CAETHG_3779	DUF3278 domain-containing protein	NF	NF	NF	NF	NF	NF	NF	NF	NF	NF	NF	NF	1	1	1
U5S336	CAETHG_3852	Dipeptidase	0	0	0	0	0.0013177	0	0	0	0	0	0	0	0	0	0
U5S2S0	CAETHG_3903	XshC-Cox1-family protein	0	0	0	0	0	0	0.000886548	0.00210183	0.00190522	0	0	0	0	0	0
U5RZE4	CAETHG_3909	Nitroreductase	NF	NF	NF	1	1	1	0	0.738636	0.555195	0.682073	1	0.756489	NF	0	0
U5RZ94	CAETHG_3915	TrkA-C domain protein	0	0	0	0	0	0	0.153874	0.0964286	0	0	0	0	0	0	0
U5RZA4	CAETHG_3925	Pyrimidine-nucleoside phosphorylase (EC 2.4.2.2)	0.00193109	0.00285367	0.000573337	0.00797327	0.00360959	0.00307466	0.00288635	0.00197924	0.00150537	0.00234472	0.00123344	0.0022015	0.000449252	0.00123173	0.00242298
U5RZJ2	CAETHG_3954	Alcohol dehydrogenase (EC 1.1.1.1)	0.0559214	0.0796487	0.0768798	0.058722	0.0757946	0.0614215	0.116757	0.112763	0.115585	0.164871	0.0969542	0.10252	0.123577	0.131127	0.145023
U5RZP4	CAETHG_4004	Deoxyribose-phosphate aldolase/phospho-2-dehydro-3-deoxyheptonate aldolase	0	0	0	0	0	0	0.00405175	0.00407248	0.00352021	0	0	0	0	0	0
U5RU94; U5RPW4	#N/A	#N/A	NF	NF	NF	0	0	0	1	1	1	0.109637	0.166509	0.0918005	NF	NF	NF
U5RP39; U5RP02	#N/A	#N/A	0.0116574	0.0120728	0.0142958	0.0130104	0.0135174	0.0175139	0.0316568	0.0438145	0.0312287	0.0504434	0.0511526	0.0331176	0.0380479	0.0424502	0.0433232
S5YUC5	#N/A	#N/A	0.00197214	0.00192413	0.00140148	0.000314703	0.00201424	0.00422269	0.00940311	0.00798131	0.00364356	0.000448137	0.00282444	0.000557237	0	0	0
U5RZI2; U5RXU4	#N/A	#N/A	0	0	0	0	0	0	0	0.0043827	0.0024183	0	0	0	0	0	0
U5RTI0; U5RTF0	#N/A	#N/A	0.000311896	0.000413586	0	0	0	0	0.0012233	0.000245421	0	0.000567149	0.000259921	0	0.000319022	0	0

## Sheet: Biotinylation
Table S13. Protein Lysine or N-terminal Biotinylation Percentage (biotinylated peptide abundance/total peptide abundance*100). NF = no peptides found. 0 = non-biotinylated peptides are present but no biotinylated
				5:1 Day 20			5:1 Day 43			11:1 Day 7			11:1 Day 14			11:1 Day 21
ProteinID	Gene ID	Description	Location	rep1	rep2	rep3	rep1	rep2	rep3	rep1	rep2	rep3	rep1	rep2	rep3	rep1	rep2	rep3
U5RP61	CAETHG_0122	Ketol-acid reductoisomerase (NADP(+)) OS=Clostridium autoethanogenum DSM 10061 OX=1341692 GN=ilvC PE=3 SV=1	Nterm	0	0	0	0.000371	0.000797	0.001087	0	0	0	0	0	0	0	0	0
U5RST9	CAETHG_0158	Putative transcriptional regulator, PucR family OS=Clostridium autoethanogenum DSM 10061 OX=1341692 GN=CAETHG_0158 PE=3 SV=1	Nterm	0	0	0	0	0	0	0.06269	0.075585	0.092078	0	0	0	0	0	0
U5RNW1	CAETHG_0160	Purine nucleoside phosphorylase OS=Clostridium autoethanogenum DSM 10061 OX=1341692 GN=CAETHG_0160 PE=3 SV=1	Nterm	0	0	0	0	0	0	0	0	0	0	0	0	0	0.003814	0.002251
U5RSX7	CAETHG_0210	DNA mismatch repair protein MutS OS=Clostridium autoethanogenum DSM 10061 OX=1341692 GN=mutS PE=3 SV=1	Nterm	NF	NF	NF	NF	NF	NF	NF	NF	NF	NF	NF	NF	0.0642	0.274286	0
U5RNV1	CAETHG_0213	Putative transcriptional regulator, GntR family OS=Clostridium autoethanogenum DSM 10061 OX=1341692 GN=CAETHG_0213 PE=4 SV=1	Nterm	0	0	0	0	0	0	0.029796	0.023137	0.024151	0	0	0	0	0	0
U5RPF3	CAETHG_0229	Methyl-accepting chemotaxis sensory transducer with Cache sensor OS=Clostridium autoethanogenum DSM 10061 OX=1341692 GN=CAETHG_0229 PE=3 SV=1	Nterm	NF	NF	NF	1	1	1	NF	NF	NF	NF	NF	NF	NF	NF	NF
U5RP16	CAETHG_0285	Pyridoxal 5'-phosphate synthase subunit PdxS OS=Clostridium autoethanogenum DSM 10061 OX=1341692 GN=pdxS PE=3 SV=1	Nterm	NF	NF	NF	1	1	1	NF	NF	NF	NF	NF	NF	NF	NF	NF
U5RSP1	CAETHG_0348	Calcineurin-like phosphoesterase superfamily domain containing protein OS=Clostridium autoethanogenum DSM 10061 OX=1341692 GN=CAETHG_0348 PE=4 SV=1	Nterm	NF	NF	NF	NF	NF	NF	1	1	1	NF	NF	NF	NF	NF	NF
U5RSY7	CAETHG_0460	Adenine deaminase OS=Clostridium autoethanogenum DSM 10061 OX=1341692 GN=ade PE=3 SV=1	Nterm	0	0	0	0	0	0	0	0	0	0.272721	0.26974	0.238248	0	0	0
U5RR90	CAETHG_0865	Major facilitator superfamily MFS_1 OS=Clostridium autoethanogenum DSM 10061 OX=1341692 GN=CAETHG_0865 PE=4 SV=1	Lysine	0	0	0	0	0	0	0	0	0	0.22315	0.084746	0.094587	0	0	0
U5RUZ7	CAETHG_0963	SGNH_hydro domain-containing protein OS=Clostridium autoethanogenum DSM 10061 OX=1341692 GN=CAETHG_0963 PE=4 SV=1	Lysine	1	1	1	1	1	1	0.671073	0.577943	0.947794	1	1	1	1	1	1
U5RRA8	CAETHG_1045	Methyl-accepting chemotaxis sensory transducer OS=Clostridium autoethanogenum DSM 10061 OX=1341692 GN=CAETHG_1045 PE=4 SV=1	Nterm	0	0	0	0	0	0	0.342908	0.308765	NF	0	0	0	0	0	0
U5RV84	CAETHG_1048	Methyl-accepting chemotaxis sensory transducer with Cache sensor OS=Clostridium autoethanogenum DSM 10061 OX=1341692 GN=CAETHG_1048 PE=3 SV=1	Nterm	NF	NF	NF	NF	NF	NF	NF	NF	NF	1	1	1	NF	NF	NF
U5RVB0	CAETHG_1239	Coat F domain protein OS=Clostridium autoethanogenum DSM 10061 OX=1341692 GN=CAETHG_1239 PE=3 SV=1	Nterm	NF	NF	NF	NF	NF	NF	NF	NF	NF	1	1	1	NF	NF	NF
U5RSL7	CAETHG_1538	HTH-type transcriptional regulatory protein TyrR OS=Clostridium autoethanogenum DSM 10061 OX=1341692 GN=CAETHG_1538 PE=4 SV=1	Nterm	NF	NF	NF	NF	NF	NF	NF	NF	NF	NF	NF	NF	1	1	1
U5RWA4	CAETHG_1608	CO-methylating acetyl-CoA synthase OS=Clostridium autoethanogenum DSM 10061 OX=1341692 GN=CAETHG_1608 PE=1 SV=1	Nterm	0	0	0	0	0	0	7.68e-06	1.07e-05	1.89e-05	0	0	0	0	0	0
U5RWA4	CAETHG_1608	CO-methylating acetyl-CoA synthase OS=Clostridium autoethanogenum DSM 10061 OX=1341692 GN=CAETHG_1608 PE=1 SV=1	Lysine	0	0	0	0	0	0	7.68e-06	1.07e-05	1.89e-05	0	0	0	0	0	0
U5RWC1	CAETHG_1613	Dihydrolipoyl dehydrogenase OS=Clostridium autoethanogenum DSM 10061 OX=1341692 GN=CAETHG_1613 PE=3 SV=1	Nterm	0	0	0	0	0	0	2.23e-05	9.1e-06	1.16e-05	0	0	0	0	0	0
U5RXD6	CAETHG_1804	Pyridoxal 5'-phosphate synthase subunit PdxS OS=Clostridium autoethanogenum DSM 10061 OX=1341692 GN=pdxS PE=3 SV=1	Lysine	0	0	0	0	0	0	0	0	0	0.032212	0.022357	0.03794	0.009624	0.030947	0.03803
U5RWV0	CAETHG_1810	Probable transaldolase OS=Clostridium autoethanogenum DSM 10061 OX=1341692 GN=tal PE=3 SV=1	Nterm	0	0	0	0	0	0	0	0	0	0	0	0	0.012498	0.025438	0.020778
U5RWV0	CAETHG_1810	Probable transaldolase OS=Clostridium autoethanogenum DSM 10061 OX=1341692 GN=tal PE=3 SV=1	Lysine	0	0	0	0	0	0	0	0	0	0	0	0	0.012498	0.025438	0.020778
U5RXN1	CAETHG_1899	Citrate lyase alpha chain OS=Clostridium autoethanogenum DSM 10061 OX=1341692 GN=CAETHG_1899 PE=4 SV=1	Nterm	0	0	0	0	0	0	0	0	0	0.041596	0.080113	0.079792	0.036272	0.057183	0.047186
U5RX73	CAETHG_1950	Elongation factor G OS=Clostridium autoethanogenum DSM 10061 OX=1341692 GN=fusA PE=3 SV=1	Nterm	0	0	0	0	0	0	0.002314	0.00059	0.001643	0	0	0	0	0	0
U5RUI2	CAETHG_2063	(FeFe)-hydrogenase H-cluster maturation GTPase HydF OS=Clostridium autoethanogenum DSM 10061 OX=1341692 GN=CAETHG_2063 PE=4 SV=1	Lysine	0	0	0	0.085267	0.089442	0.047871	0	0	0	0	0	0	0	0	0
U5RUX4	CAETHG_2179	Dehydratase, YjhG/YagF family OS=Clostridium autoethanogenum DSM 10061 OX=1341692 GN=CAETHG_2179 PE=3 SV=1	Nterm	NF	NF	NF	1	1	1	NF	NF	NF	NF	NF	NF	0	0	0
U5RUU9	CAETHG_2325	CTP synthase OS=Clostridium autoethanogenum DSM 10061 OX=1341692 GN=pyrG PE=3 SV=1	Nterm	0.037663	0.007802	0.045626	0	0	0	0	0	0	0	0	0	0	0	0
U5RZ46	CAETHG_2427	UvrABC system protein A OS=Clostridium autoethanogenum DSM 10061 OX=1341692 GN=uvrA PE=3 SV=1	Nterm	0.001383	0.006896	0	0	0	0	0	0	0	0	0	0	0	0	0
U5RVH1	CAETHG_2521	Glutamate-1-semialdehyde 2,1-aminomutase OS=Clostridium autoethanogenum DSM 10061 OX=1341692 GN=hemL PE=3 SV=1	Nterm	0.002181	0.003463	0	0	0	0	0	0	0	0	0	0	0.00059	0.000375	0.002916
U5RVG8	CAETHG_2557	Cell wall binding repeat 2-containing protein OS=Clostridium autoethanogenum DSM 10061 OX=1341692 GN=CAETHG_2557 PE=4 SV=1	Nterm	0	0	0	0	0	0	0	2.59e-05	3.13e-05	0	0	0	0	0	0
U5S030	CAETHG_2741	DUF4132 domain-containing protein OS=Clostridium autoethanogenum DSM 10061 OX=1341692 GN=CAETHG_2741 PE=4 SV=1	Nterm	0	0	0	NF	NF	NF	1	1	1	NF	NF	NF	NF	NF	NF
S5ZJ59	CAETHG_2794	Electron bifurcating FeFe-hydrogenase dependent on TPN subunit C OS=Clostridium autoethanogenum DSM 10061 OX=1341692 GN=hytC PE=3 SV=1	Nterm	0	0.000802	0	0	0.000715	0	0	0	0	0	0	0	0	0	0
U5RZQ9	CAETHG_2807	Homoserine dehydrogenase OS=Clostridium autoethanogenum DSM 10061 OX=1341692 GN=CAETHG_2807 PE=3 SV=1	Nterm	NF	NF	NF	0.031895	0.070182	0.194574	0.269841	0	0.292079	NF	NF	NF	NF	NF	NF
U5RWY5	CAETHG_2892	Chaperone protein DnaJ OS=Clostridium autoethanogenum DSM 10061 OX=1341692 GN=dnaJ PE=3 SV=1	Nterm	0	0	0	0	0	0	0	0	0	0	0.001238	0.001455	0	0	0
U5RXD7	CAETHG_3059	Glycosyl transferase family 2 OS=Clostridium autoethanogenum DSM 10061 OX=1341692 GN=CAETHG_3059 PE=4 SV=1	Nterm	NF	NF	NF	NF	NF	NF	1	1	1	NF	NF	NF	NF	NF	NF
U5S0G6	CAETHG_3096	Cell wall binding repeat 2-containing protein OS=Clostridium autoethanogenum DSM 10061 OX=1341692 GN=CAETHG_3096 PE=4 SV=1	Nterm	0	0	0	0	0	0	0.022092	0.045276	0.015604	0	0	0	0	0	0
U5RXT6	CAETHG_3388	Ribosome-recycling factor OS=Clostridium autoethanogenum DSM 10061 OX=1341692 GN=frr PE=3 SV=1	Nterm	0	0	0	0	0	0	0.121226	0.09856	0.096095	0	0	0	0	0	0
