# Supplementary material for: Clostridium autoethanogenum alters cofactor synthesis, redox metabolism, and lysine-acetylation in response to elevated H2:CO feedstock ratios for enhancing carbon capture efficiency
Source: Biotechnol Biofuels Bioprod. 2024 Sep 3;17:119. doi: 10.1186/s13068-024-02554-w (PMC11370222; doi:10.1186/s13068-024-02554-w)
Supplement: Supplementary file 6 — Additional file 6: Supplemental Tables S9-10. Metabolomics Results. Table S14. 11:1 H2:CO Condition Metabolomics Results. Metabolite values highlighted in red indicate a p-value < 0.05. Table S15. 5:1 vs 11:1 Metabolomic Results. Metabolite values highlighted in red indicate a p-value < 0.05. [file 13068_2024_2554_MOESM6_ESM.xlsx]

## Sheet: Time course
Table S14 - 11:1 H2:CO Condition Metabolomics Results. Metabolite values highlighted in red indicate a p-value < 0.05.
Metabolites in italics are tentative identifications	RANK
	11:1 Day 21 vs 11:1 Day 7		11:1 Day 14 vs 11:1 Day 7			11:1 Day 21		11:1 Day 14		11:1 Day 7
Metabolite: Retention time (min); key m/z	Fold change	p-value	Fold change	p-value		Avg	sem	Avg	sem	Avg	sem
13.04 187 202 317	17.3886	0.0855916	12.2958	0.0590318		3.37135	1.39652	2.38394	0.806222	0.193882	0.0812361
14.94 243 211 227	4.48859	0.00574914	2.55081	0.163913		4.52441	0.617912	2.57116	1.59482	1.00798	0.211158
glycerol-1,3-diphosphate	3.6112	0.0231849	2.13932	0.38595		5.94127	1.09809	3.51968	1.97722	1.64524	0.484666
1-tetradecanol	3.54926	0.00503958	1.97162	0.41622		32.9699	3.6597	18.3148	11.9659	9.28924	2.14058
tetradecanoic acid	3.42802	0.0203819	1.98297	0.251203		33.5093	5.25827	19.3838	11.5335	9.77512	3.59772
(E)-9-tetradecenoic acid	3.05112	0.0736259	1.93628	0.312473		4.87806	1.3133	3.09568	1.45531	1.59878	0.357917
13.42 187 331 373 358	2.84671	0.0352864	1.7133	0.214837		1.9128	0.389654	1.15123	0.62182	0.671934	0.075067
8.20 273 258 299	2.75353	0.0931279	1.77465	0.380321		18.2908	5.28605	11.7884	5.30916	6.64266	0.45578
11.52 443 428 252 354 105 338	2.67285	0.211155	1.81987	0.864095		11.6618	4.21864	7.94022	3.03866	4.36306	2.50735
monostearin	2.50955	0.249445	1.78635	0.484807		7.55527	3.20073	5.378	1.77773	3.01061	1.07275
a-monopalmitin	2.43752	0.250304	1.72708	0.499802		33.3754	13.9201	23.6478	7.9426	13.6924	4.57296
13.25 363 378 203	2.42559	0.0733044	1.3449	0.466597		7.00942	0.763484	3.88645	2.54989	2.88978	1.52693
3,3-di-1H-indol-3-yl-1,2-propanediol	2.39381	0.103418	1.51113	0.767589		18.2547	4.7924	11.5235	5.49595	7.62578	1.61285
cis-10-isoheptadecenoic acid	2.31831	0.00815965	1.23899	0.350209		1.64787	0.113495	0.880685	0.626408	0.710809	0.154883
(E)-7-tetradecen-1-ol	2.27662	0.0728298	1.3296	0.624775		3.69102	0.620258	2.15564	1.25363	1.62127	0.589301
2-palmitoleoyl-glycerol	2.09398	0.196372	1.24532	0.814027		5.47007	1.03616	3.25311	1.81014	2.61228	1.52689
niacinamide	2.09318	0.141042	1.20381	0.496508		29.0034	4.35695	16.6802	10.0619	13.8562	7.03163
nonanoic acid	2.05527	0.0431522	1.18813	0.453556		41.694	6.51162	24.1028	14.3632	20.2864	3.35713
2-oxazolidinone	2.05493	0.144178	1.0826	0.7913		43.3855	2.32824	22.8569	16.7616	21.1129	12.0678
glycerol 3-phosphate	1.95709	0.037999	1.05421	0.653273		236.346	18.274	127.31	89.0274	120.764	33.1875
11.20 334 357 436	1.89483	0.191049	1.01291	0.958473		16.4513	1.13729	8.79429	6.25192	8.68221	4.8095
butyraldehyde	1.87852	0.23411	1.05416	0.528338		54.5144	6.66905	30.5917	19.5328	29.0199	16.9457
homoserine	1.86296	0.12913	1.02843	0.403553		16.6005	1.72781	9.16416	6.07175	8.91083	3.64244
stearic acid	1.84671	0.185358	1.15295	0.337206		33.5452	8.34113	20.9432	10.2895	18.1649	4.80627
15.07 387 299 315 423 603	1.80331	0.13707	1.10177	0.791621		1.39212	0.308969	0.850543	0.442194	0.771979	0.127306
1-myristoleoyl-glycerol	1.79984	0.0299161	0.971962	0.818566		68.6056	5.49222	37.0489	25.7659	38.1176	7.42686
phenol	1.79001	0.100202	0.927186	0.564216		14.9652	0.538057	7.75163	5.88986	8.36039	3.05374
dodecanoic acid	1.78752	0.0271574	0.923681	0.591435		4.55245	0.152402	2.35243	1.79631	2.5468	0.569013
acetyl-homoserine	1.77146	0.162754	0.959213	0.606307		10.3875	0.861792	5.62464	3.88885	5.8638	2.50381
tyrosine	1.69742	0.0620413	0.960933	0.109968		1.90452	0.251836	1.07818	0.674704	1.12201	0.17133
citramalic acid	1.69349	0.182926	0.945571	0.510363		7.72963	0.90213	4.31588	2.78732	4.56431	1.74839
palmitic acid	1.67926	0.119277	0.94493	0.506321		132.856	16.6619	74.7587	47.4358	79.1156	21.4857
9.59 202 128	1.66747	0.0688988	0.918038	0.70342		4.27997	0.432774	2.35637	1.57061	2.56675	0.541802
9.31 129 203 291	1.66217	0.237297	0.869263	0.9122		89.2251	4.09868	46.6619	34.7527	53.6799	25.269
glycerol 2-phosphate	1.63106	0.242646	0.926121	0.930699		7.04399	0.955212	3.9996	2.48573	4.31866	1.7455
glucose 6-phosphate	1.59174	0.107628	0.900958	0.958972		3.35909	0.44354	1.90132	1.19027	2.11033	0.410313
10.16 142 186 288 PRO-like	1.53091	0.445612	0.783814	0.809461		38.6653	0.92734	19.7963	15.4065	25.2564	15.8384
13.28 315 357 445 503	1.5296	0.166366	0.833444	0.88859		6.19023	0.555582	3.37291	2.30034	4.04695	1.14035
NADH/NAD+	1.49771	0.0915003	0.809628	0.31039		44.2875	3.59409	23.9408	16.613	29.5701	5.60192
N,N-diethylethanolamine	1.49143	0.382519	0.865244	0.738911		27.0215	4.33129	15.6764	9.26324	18.1179	7.98512
1-palmitoleoyl-glycerol	1.48267	0.175844	0.853893	0.809012		86.0794	13.0693	49.5744	29.8063	58.0568	10.9677
B-phenyllactic acid	1.44491	0.723343	1.2273	0.370905		0.495996	0.3466	0.421298	0.0609907	0.343272	0.20371
palmitelaidic acid	1.43246	0.614363	1.00301	0.671936		40.661	16.2808	28.4709	9.95314	28.3855	15.5309
10.29 211 283 225	1.41295	0.590593	0.834711	0.862724		20.2125	3.66887	11.9407	6.75393	14.3052	9.42726
2-monomyristin	1.37922	0.468617	0.848208	0.744899		2.92893	0.673597	1.80126	0.920735	2.12361	0.748367
ethyl phosphate	1.35803	0.245454	0.703485	0.662734		84.9755	3.06208	44.0188	33.441	62.5724	16.1866
5-oxo-proline	1.33817	0.501364	0.763439	0.676772		63.129	8.90219	36.0156	22.138	47.1755	19.693
benzoic acid	1.31592	0.658358	0.897682	0.991543		12.8792	4.69236	8.78576	3.34225	9.78716	4.47534
succinic acid	1.31181	0.312727	0.713007	0.880684		7.64437	0.66552	4.15495	2.8491	5.82736	1.42685
glyceric acid	1.27604	0.497697	0.7076	0.892334		2.47357	0.269748	1.37166	0.899706	1.93847	0.665746
2,4-dihydroxybutyric acid	1.25512	0.329213	0.683834	0.782256		29.4346	2.63945	16.037	10.9391	23.4517	4.69933
N-acetylaspartic acid	1.25052	0.630009	0.690913	0.695151		4.6629	0.489623	2.57626	1.70373	3.72878	1.72553
glycine	1.23366	0.370157	0.656212	0.493467		98.7381	6.30409	52.5211	37.736	80.0369	17.4342
glycerol	1.19746	0.515761	0.67717	0.791312		85.8618	11.2487	48.5552	30.4607	71.7032	16.3966
13.04 202 317 407	1.19501	0.714732	0.6687	0.504518		0.394059	0.0469522	0.220506	0.141706	0.329752	0.156983
1-myristoyl-glycerol	1.18098	0.570071	0.678556	0.801977		129.422	19.302	74.3621	44.9563	109.589	25.6445
1-lauroyl-glycerol	1.14937	0.471903	0.611495	0.7575		4.2415	0.271691	2.2566	1.62067	3.6903	0.639321
threonine	1.13442	0.280647	0.585425	0.759985		9.39211	0.301649	4.84688	3.71116	8.27925	0.840406
2-hydroxyglutaric acid	1.12746	0.768431	0.619227	0.927076		1.68227	0.165608	0.923936	0.619173	1.49208	0.58038
4-hydroxybutanoic acid	0.979836	0.949615	0.538817	0.40905		10.7782	1.0758	5.92701	3.961	11	3.11824
enol-phenylpyruvic acid	0.974605	0.980226	0.717709	0.540489		0.65431	0.309372	0.481841	0.140821	0.671359	0.567729
nicotinic acid	0.956881	0.879294	0.505828	0.246421		13.0677	0.748033	6.90785	5.02947	13.6565	3.56129
13.48 319 217 405	0.939161	0.837901	0.596588	0.470332		1.05064	0.284164	0.6674	0.312911	1.1187	0.128369
10.99 286 315 100	0.83736	0.825577	0.443322	0.437317		4.4306	0.260775	2.34569	1.70233	5.29116	3.64894
glutamic acid	0.769297	0.75647	0.417721	0.546558		2.66186	0.228871	1.44536	0.993263	3.46012	2.39257
10.70 286 169 116	0.75651	0.324309	0.41871	0.0925025		0.671247	0.0717905	0.371519	0.244727	0.887294	0.1785
9.48 232 349M+ 334	0.732847	0.728267	0.391672	0.343826		17.9325	1.23566	9.58407	6.81645	24.4696	17.4955
1,3-butanediol	0.662086	0.562855	0.361863	0.687554		4.20187	0.391187	2.29653	1.55571	6.34642	3.38116
phenylalanine	0.658841	0.199058	0.355576	0.11527		0.861369	0.0683918	0.46488	0.323732	1.3074	0.281982
meso-2,3-butanediol	0.560083	0.0201104	0.283972	0.73717		2.5941	0.0364142	1.31526	1.04417	4.63163	0.543488
alanine	0.553112	0.212827	0.291284	0.105128		80.88	4.30728	42.5936	31.2607	146.227	43.9254
2-hydroxy-2-methylbutyric acid	0.473269	0.430541	0.278222	0.327297		1.755	0.308435	1.03172	0.590559	3.70826	2.20861
aspartic acid	0.246291	0.335318	0.124167	0.308822		2.27588	0.0188829	1.14738	0.921417	9.24063	6.36483

## Sheet: Ratio contrast
Table S15 - 5:1 vs 11:1 Metabolomic Results. Metabolite values highlighted in red indicate a p-value < 0.05.
Metabolites in italics are tentative identifications	RANK
			5:1 ratio Day 20+43		11:1 ratio Day 14+21
Metabolite: Retention time (min); key m/z	Fold change 11:1 vs 5:1	p-value	Avg	sem	Avg	sem
13.04 187 202 317	17.5451	0.0308022	0.137074	0.0412267	2.40497	0.980996
13.42 187 331 373 358	2.1277	0.0263918	0.741352	0.0418657	1.57738	0.345456
11.20 334 357 436	1.8618	0.0362095	7.68436	1.89352	14.3067	1.87671
tetradecanoic acid	1.80185	0.0664156	14.2366	1.42688	25.6521	5.7996
2,4-dihydroxybutyric acid	1.66393	0.0819902	18.1097	3.98994	30.1333	4.73598
14.94 243 211 227	1.65533	0.111694	2.14504	0.407022	3.55075	0.729071
monostearin	1.64634	0.303256	3.38816	0.49763	5.57804	2.13666
(E)-7-tetradecen-1-ol	1.64311	0.148689	1.72253	0.332919	2.83031	0.661407
8.20 273 258 299	1.60105	0.232287	8.37809	0.959801	13.4138	4.194
(E)-9-tetradecenoic acid	1.54816	0.261082	2.40424	0.507327	3.72215	1.04704
enol-phenylpyruvic acid	1.52326	0.479131	0.350019	0.144105	0.533169	0.210647
1-tetradecanol	1.47815	0.181309	17.4946	3.00758	25.8596	5.22888
9.31 129 203 291	1.46484	0.283452	55.4218	18.582	81.184	10.3967
cis-10-isoheptadecenoic acid	1.43504	0.0965106	0.904492	0.0499564	1.29798	0.226831
stearic acid	1.3866	0.199003	20.8006	1.6793	28.8421	6.08765
benzoic acid	1.37821	0.43093	6.93332	0.977284	9.55561	3.31356
nonanoic acid	1.32434	0.278658	24.2908	2.4874	32.1693	6.93056
dodecanoic acid	1.27925	0.220992	2.83174	0.219274	3.62251	0.609593
a-monopalmitin	1.27244	0.557214	19.5946	2.39604	24.933	9.24728
13.25 363 378 203	1.22104	0.48885	4.22717	0.62809	5.16154	1.21073
acetyl-homoserine	1.21949	0.552667	8.10904	2.42331	9.88891	1.1882
palmitic acid	1.20244	0.34953	89.3563	6.60801	107.445	18.6252
phenol	1.19107	0.445666	9.42134	0.778189	11.2215	2.31171
butyraldehyde	1.1806	0.440879	35.7484	2.38246	42.2045	8.37728
N,N-diethylethanolamine	1.16571	0.520975	17.6587	1.26069	20.5849	4.6017
homoserine	1.13315	0.773327	15.5567	5.85747	17.6282	2.88079
citramalic acid	1.13055	0.54086	5.38818	0.315388	6.09163	1.16364
succinic acid	1.10125	0.520043	5.97792	0.341481	6.58319	0.91021
niacinamide	1.07603	0.630298	23.0214	0.855537	24.7717	3.7484
palmitelaidic acid	1.07361	0.869159	26.0108	2.54205	27.9254	12.121
2-oxazolidinone	1.06307	0.783015	31.635	3.75308	33.6302	6.28867
1,3-butanediol	1.04392	0.865512	3.26591	0.583783	3.40934	0.56578
9.59 202 128	1.0403	0.819566	3.27792	0.173899	3.41003	0.585584
threonine	1.01979	0.928725	9.44566	1.42815	9.63259	1.41733
10.16 142 186 288 PRO-like	0.988818	0.956339	34.6997	5.14597	34.3117	4.31133
1-myristoleoyl-glycerol	0.984285	0.936066	63.4721	8.16929	62.4746	8.90815
glycerol	0.978629	0.893951	74.6594	6.2989	73.0639	10.3267
2-hydroxyglutaric acid	0.968663	0.857126	1.69879	0.190486	1.64556	0.216571
glyceric acid	0.962104	0.85476	2.19835	0.32001	2.11504	0.293968
tyrosine	0.873454	0.514842	1.64855	0.0947149	1.43994	0.320544
glycine	0.87102	0.457723	101.546	13.1624	88.4489	9.4789
5-oxo-proline	0.864725	0.264031	65.0435	2.87431	56.2447	7.3868
NADH/NAD+	0.863578	0.273222	48.047	2.49516	41.4923	5.42056
B-phenyllactic acid	0.840548	0.722844	0.546809	0.144596	0.459619	0.195701
11.52 443 428 252 354 105 338	0.795836	0.491161	11.1542	1.58518	8.87689	2.93048
2-palmitoleoyl-glycerol	0.775563	0.425861	4.89304	0.705151	3.79486	1.17561
nicotinic acid	0.725366	0.0375341	15.8072	1.29032	11.466	1.18165
glucose 6-phosphate	0.721436	0.0473809	4.31737	0.298258	3.11471	0.451191
glycerol 2-phosphate	0.711938	0.0691867	7.96015	0.509723	5.66713	1.06162
10.29 211 283 225	0.702761	0.0969594	24.2759	2.43443	17.0602	3.11931
13.28 315 357 445 503	0.694344	0.0467088	8.21916	0.835308	5.70692	0.642495
4-hydroxybutanoic acid	0.69226	0.191107	14.4506	2.69925	10.0036	1.10274
N-acetylaspartic acid	0.691232	0.0557176	5.99085	0.631738	4.14107	0.521813
1-lauroyl-glycerol	0.678653	0.032105	6.24363	0.658789	4.23726	0.34543
10.70 286 169 116	0.638306	0.077046	0.932106	0.138192	0.594969	0.0797945
glutamic acid	0.635047	0.0550311	4.03503	0.5936	2.56243	0.140065
phenylalanine	0.633266	0.00665346	1.2258	0.0950739	0.776258	0.0813082
glycerol 3-phosphate	0.606112	0.0204047	348.591	34.4076	211.285	34.0027
aspartic acid	0.598734	0.0736121	3.94425	0.65384	2.36156	0.330114
15.07 387 299 315 423 603	0.560711	0.0532143	2.49092	0.398472	1.39669	0.242735
glycerol-1,3-diphosphate	0.534872	0.0688222	9.67247	1.79927	5.17353	0.982013
1-palmitoleoyl-glycerol	0.523539	0.0187716	155.384	21.1647	81.3495	12.26
1-myristoyl-glycerol	0.517964	0.00946895	248.315	29.9692	128.618	16.8288
2-monomyristin	0.5172	0.0108502	5.06259	0.582916	2.61837	0.454768
3,3-di-1H-indol-3-yl-1,2-propanediol	0.507479	0.0857751	29.8424	6.21445	15.1444	3.64738
ethyl phosphate	0.499744	0.00974643	152.476	20.0093	76.1989	8.30035
13.04 202 317 407	0.495494	0.0230501	0.7104	0.113762	0.351999	0.0408459
9.48 232 349M+ 334	0.451107	0.0333379	29.9715	5.25378	13.5203	3.3673
10.99 286 315 100	0.430282	0.033437	8.57145	1.70355	3.68814	0.548452
13.48 319 217 405	0.419275	0.00315359	2.59041	0.302088	1.08609	0.193622
alanine	0.382654	0.00949749	188.842	31.6158	72.2613	7.00783
meso-2,3-butanediol	0.356579	0.0802509	7.89222	2.30997	2.8142	0.38041
2-hydroxy-2-methylbutyric acid	0.085049	0.100945	17.3648	7.86273	1.47686	0.24183
